# Supplementary material for: Intervention of Fish (Perca fluviatilis) Maw Hydrolysate in Cyclophosphamide-Induced Immunosuppressed Mice via NF-κB Pathway
Source: Foods. 2026 Apr 3;15(7):1227. doi: 10.3390/foods15071227 (PMC13072735; doi:10.3390/foods15071227)
Supplement: Supplementary file 1 [file foods-15-01227-s001.zip]

Archive with 5 entries (5 files):
- Supplementary Figures.pdf
- Supplementary Table S1. Full list of identified genes in the CTX vs CON comparison.xlsx
- Supplementary Table S2. Full list of identified genes in the CTX+FMH vs CTX comparison.xlsx
- Supplementary Table S3. Differentially expressed genes (DEGs) in the CTX vs CON comparison.xlsx
- Supplementary Table S4. Differentially expressed genes (DEGs) in the CTX+FMH vs CTX comparison.xlsx
