# Supplementary material for: Intervention of Fish (Perca fluviatilis) Maw Hydrolysate in Cyclophosphamide-Induced Immunosuppressed Mice via NF-κB Pathway
Source: Foods. 2026 Apr 3;15(7):1227. doi: 10.3390/foods15071227 (PMC13072735; doi:10.3390/foods15071227)
Supplement: Supplementary file 1 [file foods-15-01227-s001.zip › Supplementary Table S1. Full list of identified genes in the CTX vs CON comparison.xlsx]

## Sheet: B-vs-A.all.annot.xls
id	CTX1_count	CTX2_count	CTX3_count	CON1_count	CON2_count	CON3_count	CTX1_tpm	CTX2_tpm	CTX3_tpm	CON1_tpm	CON2_tpm	CON3_tpm	CTX_mean	CON_mean	log2(fc)	PValue	FDR	Symbol	Description	KEGG_A_class	KEGG_B_class	Pathway	K_ID	GO Component	GO Function	GO Process	TF_family
ENSMUSG00000073940	695	342	322	40200	28782	42638	84.408	35.663	37.779	3744.03	2750.62	3196.41	52.6167	3230.36	-5.94002935135906	3.30522e-82	6.0945e-78	Hbb-bt	hemoglobin, beta adult t chain [Source:MGI Symbol;Acc:MGI:5474850]	Human Diseases;Human Diseases	Infectious disease: parasitic;Infectious disease: parasitic	ko05144//Malaria;ko05143//African trypanosomiasis	K13823;K13823	GO:0005615//extracellular space;GO:0005833//hemoglobin complex;GO:0031838//haptoglobin-hemoglobin complex	GO:0004601//peroxidase activity;GO:0005344//oxygen carrier activity;GO:0019825//oxygen binding;GO:0020037//heme binding;GO:0030492//hemoglobin binding;GO:0031720//haptoglobin binding;GO:0031721//hemoglobin alpha binding;GO:0031722//hemoglobin beta binding;GO:0043177//organic acid binding;GO:0044877//protein-containing complex binding;GO:0046872//metal ion binding	GO:0015671//oxygen transport;GO:0042744//hydrogen peroxide catabolic process;GO:0098869//cellular oxidant detoxification	--
ENSMUSG00000025889	24	14	17	1023	705	1147	1.601	0.801	1.123	52.632	37.401	47.539	1.175	45.8573	-5.28641980076474	1.63453e-54	1.50696e-50	Snca	synuclein, alpha [Source:MGI Symbol;Acc:MGI:1277151]	Human Diseases;Human Diseases;Human Diseases	Neurodegenerative disease;Neurodegenerative disease;Neurodegenerative disease	ko05022//Pathways of neurodegeneration - multiple diseases;ko05010//Alzheimer disease;ko05012//Parkinson disease	K04528;K04528;K04528	GO:0005576//extracellular region;GO:0005615//extracellular space;GO:0005634//nucleus;GO:0005640//nuclear outer membrane;GO:0005737//cytoplasm;GO:0005739//mitochondrion;GO:0005741//mitochondrial outer membrane;GO:0005743//mitochondrial inner membrane;GO:0005759//mitochondrial matrix;GO:0005829//cytosol;GO:0005840//ribosome;GO:0005856//cytoskeleton;GO:0005886//plasma membrane;GO:0005938//cell corte…	GO:0000149//SNARE binding;GO:0000287//magnesium ion binding;GO:0003779//actin binding;GO:0005507//copper ion binding;GO:0005509//calcium ion binding;GO:0005515//protein binding;GO:0005543//phospholipid binding;GO:0008017//microtubule binding;GO:0008198//ferrous iron binding;GO:0008270//zinc ion binding;GO:0008289//lipid binding;GO:0016491//oxidoreductase activity;GO:0019894//kinesin binding;GO:00…	GO:0001774//microglial cell activation;GO:0001921//positive regulation of receptor recycling;GO:0001933//negative regulation of protein phosphorylation;GO:0001956//positive regulation of neurotransmitter secretion;GO:0001963//synaptic transmission, dopaminergic;GO:0006631//fatty acid metabolic process;GO:0006638//neutral lipid metabolic process;GO:0006644//phospholipid metabolic process;GO:000700…	--
ENSMUSG00000025270	180	63	84	5841	4207	6840	7.536	2.264	3.445	190.844	140.767	180.14	4.415	170.584	-5.27192226756605	2.57137e-54	1.58045e-50	Alas2	aminolevulinic acid synthase 2, erythroid [Source:MGI Symbol;Acc:MGI:87990]	Metabolism;Metabolism;Metabolism	Global and overview maps;Metabolism of cofactors and vitamins;Amino acid metabolism	ko01100//Metabolic pathways;ko00860//Porphyrin metabolism;ko00260//Glycine, serine and threonine metabolism	K00643;K00643;K00643	GO:0005739//mitochondrion;GO:0005743//mitochondrial inner membrane;GO:0005759//mitochondrial matrix;GO:0016020//membrane	GO:0003870//5-aminolevulinate synthase activity;GO:0016740//transferase activity;GO:0016746//acyltransferase activity;GO:0030170//pyridoxal phosphate binding;GO:0120225//coenzyme A binding	GO:0001666//response to hypoxia;GO:0006778//porphyrin-containing compound metabolic process;GO:0006782//protoporphyrinogen IX biosynthetic process;GO:0006783//heme biosynthetic process;GO:0006879//cellular iron ion homeostasis;GO:0009058//biosynthetic process;GO:0030218//erythrocyte differentiation;GO:0033014//tetrapyrrole biosynthetic process;GO:0042541//hemoglobin biosynthetic process;GO:004882…	--
ENSMUSG00000052305	9554	2606	3923	297408	203008	310698	1299.41	303.753	515.717	31007.4	21718.7	26074.1	706.295	26266.7	-5.21682260960591	3.39299e-46	1.56408e-42	Hbb-bs	hemoglobin, beta adult s chain [Source:MGI Symbol;Acc:MGI:5474852]	Human Diseases;Human Diseases	Infectious disease: parasitic;Infectious disease: parasitic	ko05144//Malaria;ko05143//African trypanosomiasis	K13823;K13823	GO:0005615//extracellular space;GO:0005833//hemoglobin complex;GO:0031838//haptoglobin-hemoglobin complex	GO:0004601//peroxidase activity;GO:0005344//oxygen carrier activity;GO:0019825//oxygen binding;GO:0020037//heme binding;GO:0030492//hemoglobin binding;GO:0031720//haptoglobin binding;GO:0031721//hemoglobin alpha binding;GO:0031722//hemoglobin beta binding;GO:0043177//organic acid binding;GO:0044877//protein-containing complex binding;GO:0046872//metal ion binding	GO:0015671//oxygen transport;GO:0042744//hydrogen peroxide catabolic process;GO:0098869//cellular oxidant detoxification	--
ENSMUSG00000069919	5185	1662	2136	138844	89816	142732	633.515	174.108	252.234	13005.1	8632.67	10761.4	353.286	10799.7	-4.93401688416942	8.15316e-45	3.00672e-41	Hba-a1	hemoglobin alpha, adult chain 1 [Source:MGI Symbol;Acc:MGI:96015]	Human Diseases;Human Diseases	Infectious disease: parasitic;Infectious disease: parasitic	ko05144//Malaria;ko05143//African trypanosomiasis	K13822;K13822	GO:0005615//extracellular space;GO:0005833//hemoglobin complex;GO:0031838//haptoglobin-hemoglobin complex	GO:0001664//G protein-coupled receptor binding;GO:0004601//peroxidase activity;GO:0005344//oxygen carrier activity;GO:0005506//iron ion binding;GO:0019825//oxygen binding;GO:0020037//heme binding;GO:0031720//haptoglobin binding;GO:0046872//metal ion binding	GO:0001701//in utero embryonic development;GO:0009617//response to bacterium;GO:0015671//oxygen transport;GO:0048821//erythrocyte development;GO:0098869//cellular oxidant detoxification	--
ENSMUSG00000069917	8345	2323	3177	224161	146400	235625	1286.6	306.944	473.247	26492.1	17754	22414.8	688.93	22220.3	-5.01137812632198	4.83657e-42	1.48636e-38	Hba-a2	hemoglobin alpha, adult chain 2 [Source:MGI Symbol;Acc:MGI:96016]	Human Diseases;Human Diseases	Infectious disease: parasitic;Infectious disease: parasitic	ko05144//Malaria;ko05143//African trypanosomiasis	K13822;K13822	GO:0005615//extracellular space;GO:0005833//hemoglobin complex;GO:0031838//haptoglobin-hemoglobin complex	GO:0001664//G protein-coupled receptor binding;GO:0004601//peroxidase activity;GO:0005344//oxygen carrier activity;GO:0005506//iron ion binding;GO:0019825//oxygen binding;GO:0020037//heme binding;GO:0031720//haptoglobin binding;GO:0046872//metal ion binding	GO:0001701//in utero embryonic development;GO:0009617//response to bacterium;GO:0015671//oxygen transport;GO:0048821//erythrocyte development;GO:0098869//cellular oxidant detoxification	--
ENSMUSG00000079110	71	51	54	748	656	761	5.129	2.348	3.934	40.696	37.725	34.844	3.80367	37.755	-3.31120499057193	6.48058e-33	1.70708e-29	Capn3	calpain 3 [Source:MGI Symbol;Acc:MGI:107437]	-	-	-	-	GO:0005634//nucleus;GO:0005730//nucleolus;GO:0005737//cytoplasm;GO:0005829//cytosol;GO:0005886//plasma membrane;GO:0030016//myofibril;GO:0030018//Z disc;GO:0030315//T-tubule;GO:0032991//protein-containing complex	GO:0003824//catalytic activity;GO:0004198//calcium-dependent cysteine-type endopeptidase activity;GO:0005102//signaling receptor binding;GO:0005509//calcium ion binding;GO:0005515//protein binding;GO:0008233//peptidase activity;GO:0008234//cysteine-type peptidase activity;GO:0008307//structural constituent of muscle;GO:0016787//hydrolase activity;GO:0019899//enzyme binding;GO:0031402//sodium ion …	GO:0006508//proteolysis;GO:0012501//programmed cell death;GO:0014718//positive regulation of satellite cell activation involved in skeletal muscle regeneration;GO:0014850//response to muscle activity;GO:0030163//protein catabolic process;GO:0030239//myofibril assembly;GO:0031648//protein destabilization;GO:0033234//negative regulation of protein sumoylation;GO:0043066//negative regulation of apop…	--
ENSMUSG00000034634	1238	600	1970	17442	23100	25712	142.121	59.042	218.531	1534.93	2085.96	1821.32	139.898	1814.07	-3.69678341397682	3.13267e-29	7.22041e-26	Ly6d	lymphocyte antigen 6 family member D [Source:MGI Symbol;Acc:MGI:96881]	-	-	-	-	GO:0005886//plasma membrane;GO:0009986//cell surface;GO:0016020//membrane;GO:0098552//side of membrane	-	GO:0030098//lymphocyte differentiation;GO:0035634//response to stilbenoid	--
ENSMUSG00000056071	125	83	176	1400	1420	1401	20.814	11.828	28.251	178.638	185.913	143.956	20.2977	169.502	-3.06191933735777	2.15156e-28	4.40806e-25	S100a9	S100 calcium binding protein A9 (calgranulin B) [Source:MGI Symbol;Acc:MGI:1338947]	Organismal Systems	Immune system	ko04657//IL-17 signaling pathway	K21128	GO:0001533//cornified envelope;GO:0005576//extracellular region;GO:0005615//extracellular space;GO:0005737//cytoplasm;GO:0005856//cytoskeleton;GO:0005886//plasma membrane;GO:0016020//membrane;GO:1990660//calprotectin complex;GO:1990662//S100A9 complex	GO:0005509//calcium ion binding;GO:0016209//antioxidant activity;GO:0046872//metal ion binding;GO:0048306//calcium-dependent protein binding	GO:0002376//immune system process;GO:0002523//leukocyte migration involved in inflammatory response;GO:0002544//chronic inflammatory response;GO:0002790//peptide secretion;GO:0002793//positive regulation of peptide secretion;GO:0006417//regulation of translation;GO:0006914//autophagy;GO:0006915//apoptotic process;GO:0006919//activation of cysteine-type endopeptidase activity involved in apoptotic…	--
ENSMUSG00000066090	14	1	17	368	404	442	1.953	0.105	2.019	38.895	40.08	37.42	1.359	38.7983	-4.83537731842696	3.67796e-28	6.78178e-25	Insl5	insulin-like 5 [Source:MGI Symbol;Acc:MGI:1346085]	Environmental Information Processing;Organismal Systems	Signaling molecules and interaction;Endocrine system	ko04080//Neuroactive ligand-receptor interaction;ko04926//Relaxin signaling pathway	K22001;K22001	GO:0005576//extracellular region;GO:0062023//collagen-containing extracellular matrix	GO:0001664//G protein-coupled receptor binding;GO:0005179//hormone activity	GO:0007165//signal transduction;GO:2000253//positive regulation of feeding behavior	--
ENSMUSG00000062248	195	99	201	1409	2272	2726	24.068	10.474	23.972	133.312	220.581	207.608	19.5047	187.167	-3.26243484312879	1.76664e-26	2.96137e-23	Cks2	CDC28 protein kinase regulatory subunit 2 [Source:MGI Symbol;Acc:MGI:1913447]	Human Diseases;Human Diseases	Cancer: overview;Cancer: specific types	ko05200//Pathways in cancer;ko05222//Small cell lung cancer	K02219;K02219	GO:0000307//cyclin-dependent protein kinase holoenzyme complex;GO:0019005//SCF ubiquitin ligase complex	GO:0003682//chromatin binding;GO:0016301//kinase activity;GO:0016538//cyclin-dependent protein serine/threonine kinase regulator activity;GO:0019901//protein kinase binding;GO:0042393//histone binding;GO:0043130//ubiquitin binding;GO:0061575//cyclin-dependent protein serine/threonine kinase activator activity	GO:0006357//regulation of transcription by RNA polymerase II;GO:0007049//cell cycle;GO:0007127//meiosis I;GO:0007346//regulation of mitotic cell cycle;GO:0016310//phosphorylation;GO:0044772//mitotic cell cycle phase transition;GO:0048144//fibroblast proliferation;GO:0051301//cell division	--
ENSMUSG00000056054	113	93	185	1188	1357	1278	19.859	14.01	31.416	160.046	187.59	138.586	21.7617	162.074	-2.89679171347859	1.01765e-25	1.5637e-22	S100a8	S100 calcium binding protein A8 (calgranulin A) [Source:MGI Symbol;Acc:MGI:88244]	Organismal Systems	Immune system	ko04657//IL-17 signaling pathway	K21127	GO:0005576//extracellular region;GO:0005615//extracellular space;GO:0005737//cytoplasm;GO:0005829//cytosol;GO:0005856//cytoskeleton;GO:0005886//plasma membrane;GO:0016020//membrane;GO:0045111//intermediate filament cytoskeleton;GO:1990660//calprotectin complex	GO:0005509//calcium ion binding;GO:0016209//antioxidant activity;GO:0046872//metal ion binding;GO:0048306//calcium-dependent protein binding	GO:0002376//immune system process;GO:0002523//leukocyte migration involved in inflammatory response;GO:0002790//peptide secretion;GO:0002793//positive regulation of peptide secretion;GO:0006914//autophagy;GO:0006915//apoptotic process;GO:0006919//activation of cysteine-type endopeptidase activity involved in apoptotic process;GO:0006935//chemotaxis;GO:0006954//inflammatory response;GO:0014002//as…	--
ENSMUSG00000022652	34	4	30	625	623	579	0.954	0.096	0.813	13.439	13.746	10.021	0.621	12.402	-4.31983571592612	1.39014e-25	1.97176e-22	Morc1	microrchidia 1 [Source:MGI Symbol;Acc:MGI:1316740]	-	-	-	-	GO:0001673//male germ cell nucleus;GO:0005634//nucleus	GO:0003674//molecular_function;GO:0008270//zinc ion binding;GO:0046872//metal ion binding	GO:0001662//behavioral fear response;GO:0007283//spermatogenesis;GO:0010629//negative regulation of gene expression;GO:0030154//cell differentiation;GO:0031047//gene silencing by RNA;GO:0032197//transposition, RNA-mediated;GO:0040029//regulation of gene expression, epigenetic;GO:0044727//DNA demethylation of male pronucleus;GO:2000143//negative regulation of DNA-templated transcription, initiation	--
ENSMUSG00000032484	7	1	5	402	152	304	0.489	0.06	0.338	21.539	8.357	13.111	0.295667	14.3357	-5.59949358328114	1.32651e-24	1.7471e-21	Ngp	neutrophilic granule protein [Source:MGI Symbol;Acc:MGI:105983]	-	-	-	-	GO:0005576//extracellular region;GO:0005615//extracellular space;GO:0031410//cytoplasmic vesicle	GO:0004869//cysteine-type endopeptidase inhibitor activity;GO:0030414//peptidase inhibitor activity	GO:0006952//defense response;GO:0016525//negative regulation of angiogenesis;GO:1901491//negative regulation of lymphangiogenesis	--
ENSMUSG00000023132	234	99	293	2035	2569	2211	22.763	8.229	27.506	151.463	196.092	132.42	19.4993	159.992	-3.03650005745209	3.14203e-22	3.70222e-19	Gzma	granzyme A [Source:MGI Symbol;Acc:MGI:109266]	Environmental Information Processing	Signaling molecules and interaction	ko04080//Neuroactive ligand-receptor interaction	K01352	GO:0005576//extracellular region;GO:0005615//extracellular space;GO:0005634//nucleus;GO:0005737//cytoplasm	GO:0004252//serine-type endopeptidase activity;GO:0008233//peptidase activity;GO:0008236//serine-type peptidase activity;GO:0016787//hydrolase activity;GO:0042803//protein homodimerization activity	GO:0006508//proteolysis;GO:0009617//response to bacterium;GO:0031640//killing of cells of other organism;GO:0032078//negative regulation of endodeoxyribonuclease activity;GO:0043065//positive regulation of apoptotic process;GO:0043392//negative regulation of DNA binding;GO:0051354//negative regulation of oxidoreductase activity;GO:0051603//proteolysis involved in cellular protein catabolic proces…	--
ENSMUSG00000038871	245	287	281	1917	1371	2303	9.426	9.465	10.447	57.048	42.575	61.48	9.77933	53.701	-2.45714093007208	3.21251e-22	3.70222e-19	Bpgm	2,3-bisphosphoglycerate mutase [Source:MGI Symbol;Acc:MGI:1098242]	Metabolism;Metabolism;Metabolism	Global and overview maps;Carbohydrate metabolism;Amino acid metabolism	ko01100//Metabolic pathways;ko00010//Glycolysis / Gluconeogenesis;ko00260//Glycine, serine and threonine metabolism	K01837;K01837;K01837	-	GO:0003824//catalytic activity;GO:0004082//bisphosphoglycerate mutase activity;GO:0004619//phosphoglycerate mutase activity;GO:0016787//hydrolase activity;GO:0016853//isomerase activity;GO:0016868//intramolecular transferase activity, phosphotransferases;GO:0046538//2,3-bisphosphoglycerate-dependent phosphoglycerate mutase activity	GO:0006096//glycolytic process;GO:0006753//nucleoside phosphate metabolic process;GO:0015671//oxygen transport;GO:0042832//defense response to protozoan;GO:0048821//erythrocyte development;GO:0060856//establishment of blood-brain barrier;GO:0150076//neuroinflammatory response	--
ENSMUSG00000053702	308	93	388	2709	3552	3873	8.922	2.093	10.352	83.257	117.286	101.043	7.12233	100.529	-3.81911319044668	5.02924e-20	5.45495e-17	Nebl	nebulette [Source:MGI Symbol;Acc:MGI:1921353]	-	-	-	-	GO:0001725//stress fiber;GO:0005737//cytoplasm;GO:0030018//Z disc	GO:0003779//actin binding;GO:0005515//protein binding;GO:0005523//tropomyosin binding;GO:0008092//cytoskeletal protein binding;GO:0031005//filamin binding;GO:0046872//metal ion binding;GO:0051015//actin filament binding	GO:0071691//cardiac muscle thin filament assembly	--
ENSMUSG00000025498	2050	3350	2711	424	320	527	92.387	130.448	119.613	14.399	11.337	14.687	114.149	13.4743	3.0826366338647	5.01808e-19	5.14046e-16	Irf7	interferon regulatory factor 7 [Source:MGI Symbol;Acc:MGI:1859212]	Human Diseases;Human Diseases;Human Diseases;Human Diseases;Human Diseases;Organismal Systems;Human Diseases;Human Diseases;Human Diseases;Human Diseases;Organismal Systems;Organismal Systems;Organismal Systems	Infectious disease: viral;Infectious disease: viral;Cancer: overview;Infectious disease: viral;Cardiovascular disease;Immune system;Infectious disease: viral;Infectious disease: viral;Infectious disease: viral;Infectious disease: viral;Immune system;Immune system;Immune system	ko05168//Herpes simplex virus 1 infection;ko05169//Epstein-Barr virus infection;ko05203//Viral carcinogenesis;ko05167//Kaposi sarcoma-associated herpesvirus infection;ko05417//Lipid and atherosclerosis;ko04621//NOD-like receptor signaling pathway;ko05164//Influenza A;ko05161//Hepatitis B;ko05160//Hepatitis C;ko05162//Measles;ko04620//Toll-like receptor signaling pathway;ko04622//RIG-I-like recept…	K09447;K09447;K09447;K09447;K09447;K09447;K09447;K09447;K09447;K09447;K09447;K09447;K09447	GO:0000785//chromatin;GO:0005634//nucleus;GO:0005654//nucleoplasm;GO:0005737//cytoplasm;GO:0005829//cytosol	GO:0000976//transcription cis-regulatory region binding;GO:0000978//RNA polymerase II cis-regulatory region sequence-specific DNA binding;GO:0000981//DNA-binding transcription factor activity, RNA polymerase II-specific;GO:0000987//cis-regulatory region sequence-specific DNA binding;GO:0003677//DNA binding;GO:0003700//DNA-binding transcription factor activity;GO:0005515//protein binding;GO:199083…	GO:0002376//immune system process;GO:0002753//cytoplasmic pattern recognition receptor signaling pathway;GO:0002819//regulation of adaptive immune response;GO:0006355//regulation of transcription, DNA-templated;GO:0006357//regulation of transcription by RNA polymerase II;GO:0010468//regulation of gene expression;GO:0016064//immunoglobulin mediated immune response;GO:0032481//positive regulation o…	IRF
ENSMUSG00000060791	2135	843	2603	14926	17438	17801	286.266	96.99	337.48	1536.16	1841.35	1474.86	240.245	1617.45	-2.75114377564059	5.52236e-19	5.35931e-16	Gmfg	glia maturation factor, gamma [Source:MGI Symbol;Acc:MGI:1927135]	-	-	-	-	-	GO:0003779//actin binding;GO:0008083//growth factor activity;GO:0071933//Arp2/3 complex binding	GO:0007165//signal transduction;GO:0034316//negative regulation of Arp2/3 complex-mediated actin nucleation;GO:0071846//actin filament debranching	--
ENSMUSG00000075330	41	18	77	590	588	533	3.413	1.314	6.474	38.303	39.766	28.148	3.73367	35.4057	-3.24531524384174	9.62003e-19	8.86919e-16	A930003A15Rik	RIKEN cDNA A930003A15 gene [Source:MGI Symbol;Acc:MGI:1915412]	-	-	-	-	GO:0005575//cellular_component	GO:0003674//molecular_function	GO:0008150//biological_process	--
ENSMUSG00000009185	4196	1773	3220	270	173	485	701.335	254.02	520.062	34.595	22.745	50.02	491.806	35.7867	3.78059428207233	2.36738e-17	2.07867e-14	Ccl8	C-C motif chemokine ligand 8 [Source:MGI Symbol;Acc:MGI:101878]	Environmental Information Processing;Organismal Systems;Environmental Information Processing	Signaling molecules and interaction;Immune system;Signaling molecules and interaction	ko04060//Cytokine-cytokine receptor interaction;ko04062//Chemokine signaling pathway;ko04061//Viral protein interaction with cytokine and cytokine receptor	K16596;K16596;K16596	GO:0005576//extracellular region;GO:0005615//extracellular space	GO:0004672//protein kinase activity;GO:0005125//cytokine activity;GO:0008009//chemokine activity;GO:0008201//heparin binding;GO:0016004//phospholipase activator activity;GO:0048020//CCR chemokine receptor binding	GO:0002548//monocyte chemotaxis;GO:0006816//calcium ion transport;GO:0006874//cellular calcium ion homeostasis;GO:0006887//exocytosis;GO:0006935//chemotaxis;GO:0006954//inflammatory response;GO:0006955//immune response;GO:0007165//signal transduction;GO:0007186//G protein-coupled receptor signaling pathway;GO:0007267//cell-cell signaling;GO:0030593//neutrophil chemotaxis;GO:0031640//killing of ce…	--
ENSMUSG00000027220	27	11	24	269	182	267	0.613	0.214	0.527	4.683	3.251	3.741	0.451333	3.89167	-3.10812290590939	1.00643e-16	8.43525e-14	Syt13	synaptotagmin XIII [Source:MGI Symbol;Acc:MGI:1933945]	-	-	-	-	GO:0005886//plasma membrane;GO:0016020//membrane;GO:0030133//transport vesicle;GO:0030659//cytoplasmic vesicle membrane;GO:0031410//cytoplasmic vesicle;GO:0043231//intracellular membrane-bounded organelle;GO:0070382//exocytic vesicle	GO:0001786//phosphatidylserine binding;GO:0005509//calcium ion binding;GO:0005544//calcium-dependent phospholipid binding;GO:0019905//syntaxin binding;GO:0030276//clathrin binding	GO:0014059//regulation of dopamine secretion;GO:0016192//vesicle-mediated transport;GO:0017156//calcium-ion regulated exocytosis;GO:0017158//regulation of calcium ion-dependent exocytosis;GO:0071277//cellular response to calcium ion	--
ENSMUSG00000012483	375	260	564	1994	2324	2526	47.804	28.41	69.474	194.857	233.039	198.693	48.5627	208.863	-2.10463739221005	1.51268e-15	1.21271e-12	Rpa3	replication protein A3 [Source:MGI Symbol;Acc:MGI:1915490]	Genetic Information Processing;Genetic Information Processing;Genetic Information Processing;Genetic Information Processing;Genetic Information Processing	Replication and repair;Replication and repair;Replication and repair;Replication and repair;Replication and repair	ko03460//Fanconi anemia pathway;ko03420//Nucleotide excision repair;ko03440//Homologous recombination;ko03030//DNA replication;ko03430//Mismatch repair	K10740;K10740;K10740;K10740;K10740	GO:0005634//nucleus;GO:0005654//nucleoplasm;GO:0005662//DNA replication factor A complex;GO:0031981//nuclear lumen;GO:0035861//site of double-strand break	GO:0003677//DNA binding;GO:0003684//damaged DNA binding;GO:0003697//single-stranded DNA binding	GO:0000724//double-strand break repair via homologous recombination;GO:0006260//DNA replication;GO:0006281//DNA repair;GO:0006284//base-excision repair;GO:0006289//nucleotide-excision repair;GO:0006298//mismatch repair;GO:0006310//DNA recombination;GO:0006974//cellular response to DNA damage stimulus;GO:0007346//regulation of mitotic cell cycle;GO:0042127//regulation of cell population proliferat…	--
ENSMUSG00000075266	117	61	105	472	639	823	6.211	2.681	5.366	20.054	27.698	28.122	4.75267	25.2913	-2.41183397106977	1.89078e-15	1.45267e-12	Cenpw	centromere protein W [Source:MGI Symbol;Acc:MGI:1913561]	-	-	-	-	GO:0000775//chromosome, centromeric region;GO:0000776//kinetochore;GO:0000939//inner kinetochore;GO:0005634//nucleus;GO:0005654//nucleoplasm;GO:0005694//chromosome;GO:0005730//nucleolus;GO:0016363//nuclear matrix	GO:0003674//molecular_function;GO:0003677//DNA binding;GO:0046982//protein heterodimerization activity	GO:0000278//mitotic cell cycle;GO:0007049//cell cycle;GO:0007059//chromosome segregation;GO:0051276//chromosome organization;GO:0051301//cell division;GO:0051382//kinetochore assembly	--
ENSMUSG00000027115	76	46	67	340	467	400	1.927	1	1.641	6.608	9.313	6.257	1.52267	7.39267	-2.27949471409654	2.15856e-15	1.59207e-12	Kif18a	kinesin family member 18A [Source:MGI Symbol;Acc:MGI:2446977]	-	-	-	-	GO:0000776//kinetochore;GO:0001726//ruffle;GO:0005634//nucleus;GO:0005737//cytoplasm;GO:0005813//centrosome;GO:0005819//spindle;GO:0005828//kinetochore microtubule;GO:0005856//cytoskeleton;GO:0005871//kinesin complex;GO:0005874//microtubule;GO:0005901//caveola;GO:0015630//microtubule cytoskeleton;GO:0042995//cell projection;GO:0061673//mitotic spindle astral microtubule;GO:1990023//mitotic spindl…	GO:0000166//nucleotide binding;GO:0003777//microtubule motor activity;GO:0003779//actin binding;GO:0005524//ATP binding;GO:0008017//microtubule binding;GO:0008574//plus-end-directed microtubule motor activity;GO:0016887//ATP hydrolysis activity;GO:0051010//microtubule plus-end binding;GO:0070463//tubulin-dependent ATPase activity	GO:0000070//mitotic sister chromatid segregation;GO:0006996//organelle organization;GO:0007018//microtubule-based movement;GO:0007019//microtubule depolymerization;GO:0007080//mitotic metaphase plate congression;GO:0007140//male meiotic nuclear division;GO:0015031//protein transport;GO:0070507//regulation of microtubule cytoskeleton organization;GO:0071392//cellular response to estradiol stimulus…	--
ENSMUSG00000022468	204	47	193	1429	1272	1441	7.268	1.429	6.615	39.948	35.765	31.844	5.104	35.8523	-2.81236678091495	6.25514e-15	4.4361e-12	Endou	endonuclease, polyU-specific [Source:MGI Symbol;Acc:MGI:97746]	-	-	-	-	GO:0005576//extracellular region;GO:0005737//cytoplasm;GO:0016020//membrane	GO:0003723//RNA binding;GO:0004518//nuclease activity;GO:0004519//endonuclease activity;GO:0004521//endoribonuclease activity;GO:0004540//ribonuclease activity;GO:0005044//scavenger receptor activity;GO:0008236//serine-type peptidase activity;GO:0016787//hydrolase activity;GO:0016829//lyase activity;GO:0030247//polysaccharide binding;GO:0046872//metal ion binding	GO:0006508//proteolysis;GO:0006897//endocytosis;GO:0006955//immune response;GO:0007565//female pregnancy;GO:0016441//posttranscriptional gene silencing;GO:0050995//negative regulation of lipid catabolic process	--
ENSMUSG00000018983	72	53	35	363	349	350	1.298	0.819	0.61	5.015	4.948	3.892	0.909	4.61833	-2.34502010545352	9.84901e-15	6.72614e-12	E2f2	E2F transcription factor 2 [Source:MGI Symbol;Acc:MGI:1096341]	Human Diseases;Human Diseases;Human Diseases;Human Diseases;Human Diseases;Cellular Processes;Human Diseases;Human Diseases;Human Diseases;Human Diseases;Human Diseases;Human Diseases;Human Diseases;Cellular Processes;Human Diseases;Human Diseases;Human Diseases;Human Diseases;Human Diseases;Human Diseases;Human Diseases;Human Diseases;Human Diseases	Cancer: overview;Infectious disease: viral;Infectious disease: viral;Infectious disease: viral;Infectious disease: viral;Cell growth and death;Cancer: specific types;Infectious disease: viral;Endocrine and metabolic disease;Cancer: overview;Infectious disease: viral;Cancer: specific types;Cancer: specific types;Cell growth and death;Cancer: specific types;Drug resistance: antineoplastic;Cancer: s…	ko05200//Pathways in cancer;ko05163//Human cytomegalovirus infection;ko05166//Human T-cell leukemia virus 1 infection;ko05169//Epstein-Barr virus infection;ko05167//Kaposi sarcoma-associated herpesvirus infection;ko04218//Cellular senescence;ko05225//Hepatocellular carcinoma;ko05161//Hepatitis B;ko04934//Cushing syndrome;ko05206//MicroRNAs in cancer;ko05160//Hepatitis C;ko05226//Gastric cancer;ko…	K09389;K09389;K09389;K09389;K09389;K09389;K09389;K09389;K09389;K09389;K09389;K09389;K09389;K09389;K09389;K09389;K09389;K09389;K09389;K09389;K09389;K09389;K09389	GO:0005634//nucleus;GO:0005667//transcription regulator complex;GO:0035189//Rb-E2F complex;GO:0090575//RNA polymerase II transcription regulator complex	GO:0000977//RNA polymerase II transcription regulatory region sequence-specific DNA binding;GO:0000978//RNA polymerase II cis-regulatory region sequence-specific DNA binding;GO:0000981//DNA-binding transcription factor activity, RNA polymerase II-specific;GO:0000987//cis-regulatory region sequence-specific DNA binding;GO:0001228//DNA-binding transcription activator activity, RNA polymerase II-spe…	GO:0006355//regulation of transcription, DNA-templated;GO:0006357//regulation of transcription by RNA polymerase II;GO:0007049//cell cycle;GO:0045944//positive regulation of transcription by RNA polymerase II;GO:0051726//regulation of cell cycle;GO:0072332//intrinsic apoptotic signaling pathway by p53 class mediator;GO:1903671//negative regulation of sprouting angiogenesis;GO:1990086//lens fiber …	E2F
ENSMUSG00000072553	25	3	34	241	334	349	3.886	0.409	5.188	28.734	40.951	33.429	3.161	34.3713	-3.44275287749067	2.20269e-14	1.45055e-11	Gm525	predicted gene 525 [Source:MGI Symbol;Acc:MGI:2685371]	-	-	-	-	GO:0005575//cellular_component;GO:0005576//extracellular region	GO:0003674//molecular_function	GO:0008150//biological_process	--
ENSMUSG00000049038	96	72	139	562	577	558	5.216	3.711	10.147	29.478	32.945	18.751	6.358	27.058	-2.08941028444003	2.33954e-14	1.48754e-11	Mterf2	mitochondrial transcription termination factor 2 [Source:MGI Symbol;Acc:MGI:1921488]	-	-	-	-	GO:0005739//mitochondrion;GO:0005759//mitochondrial matrix;GO:0042645//mitochondrial nucleoid	GO:0003676//nucleic acid binding;GO:0003677//DNA binding;GO:0003690//double-stranded DNA binding	GO:0006355//regulation of transcription, DNA-templated;GO:0006393//termination of mitochondrial transcription	--
ENSMUSG00000072955	100	28	144	711	927	916	10.469	2.535	14.567	57.085	76.284	59.169	9.19033	64.1793	-2.80391970950031	6.51856e-14	4.00652e-11	Tmsb15l	thymosin beta 15b like [Source:MGI Symbol;Acc:MGI:3026988]	-	-	-	-	GO:0001725//stress fiber;GO:0031941//filamentous actin	GO:0003785//actin monomer binding	GO:0007015//actin filament organization;GO:0030837//negative regulation of actin filament polymerization;GO:0042989//sequestering of actin monomers;GO:0051497//negative regulation of stress fiber assembly	--
ENSMUSG00000038357	3	2	13	131	122	129	0.338	0.193	1.415	11.315	10.813	8.969	0.648667	10.3657	-3.99819179168737	9.08624e-14	5.40455e-11	Camp	cathelicidin antimicrobial peptide [Source:MGI Symbol;Acc:MGI:108443]	Organismal Systems;Organismal Systems;Human Diseases;Human Diseases;Organismal Systems	Immune system;Immune system;Infectious disease: bacterial;Infectious disease: bacterial;Digestive system	ko04621//NOD-like receptor signaling pathway;ko04613//Neutrophil extracellular trap formation;ko05152//Tuberculosis;ko05150//Staphylococcus aureus infection;ko04970//Salivary secretion	K13916;K13916;K13916;K13916;K13916	GO:0005576//extracellular region;GO:0005615//extracellular space;GO:0031982//vesicle;GO:0042581//specific granule;GO:0042995//cell projection	GO:0001530//lipopolysaccharide binding	GO:0001878//response to yeast;GO:0001934//positive regulation of protein phosphorylation;GO:0002227//innate immune response in mucosa;GO:0002376//immune system process;GO:0002544//chronic inflammatory response;GO:0006952//defense response;GO:0008284//positive regulation of cell population proliferation;GO:0019731//antibacterial humoral response;GO:0019732//antifungal humoral response;GO:0019835//…	--
ENSMUSG00000034457	454	398	494	92	72	105	8.16	6.402	8.728	1.268	1.018	1.164	7.76333	1.15	2.75504237254533	9.8635e-14	5.68353e-11	Eda2r	ectodysplasin A2 receptor [Source:MGI Symbol;Acc:MGI:2442860]	Environmental Information Processing;Environmental Information Processing	Signaling molecules and interaction;Signal transduction	ko04060//Cytokine-cytokine receptor interaction;ko04064//NF-kappa B signaling pathway	K05163;K05163	GO:0005886//plasma membrane;GO:0016020//membrane	GO:0005031//tumor necrosis factor-activated receptor activity;GO:0005515//protein binding;GO:0038023//signaling receptor activity	GO:0012501//programmed cell death;GO:0030154//cell differentiation;GO:0033209//tumor necrosis factor-mediated signaling pathway;GO:0043123//positive regulation of I-kappaB kinase/NF-kappaB signaling;GO:0046330//positive regulation of JNK cascade;GO:0051092//positive regulation of NF-kappaB transcription factor activity;GO:0072332//intrinsic apoptotic signaling pathway by p53 class mediator	--
ENSMUSG00000022471	622	398	945	3001	3165	3888	39.274	18.002	56.733	146.812	164.581	154.973	38.003	155.455	-2.03231489709732	4.28811e-13	2.39601e-10	Xrcc6	X-ray repair complementing defective repair in Chinese hamster cells 6 [Source:MGI Symbol;Acc:MGI:95606]	Genetic Information Processing	Replication and repair	ko03450//Non-homologous end-joining	K10884	GO:0005634//nucleus;GO:0005654//nucleoplasm;GO:0005667//transcription regulator complex;GO:0005730//nucleolus;GO:0005958//DNA-dependent protein kinase-DNA ligase 4 complex;GO:0032991//protein-containing complex;GO:0032993//protein-DNA complex;GO:0043231//intracellular membrane-bounded organelle;GO:0043564//Ku70:Ku80 complex;GO:0070418//DNA-dependent protein kinase complex;GO:0070419//nonhomologou…	GO:0000166//nucleotide binding;GO:0000976//transcription cis-regulatory region binding;GO:0003677//DNA binding;GO:0003678//DNA helicase activity;GO:0003684//damaged DNA binding;GO:0003690//double-stranded DNA binding;GO:0003691//double-stranded telomeric DNA binding;GO:0004386//helicase activity;GO:0005524//ATP binding;GO:0008094//ATP-dependent activity, acting on DNA;GO:0016787//hydrolase activi…	GO:0000723//telomere maintenance;GO:0002218//activation of innate immune response;GO:0006281//DNA repair;GO:0006303//double-strand break repair via nonhomologous end joining;GO:0006310//DNA recombination;GO:0006974//cellular response to DNA damage stimulus;GO:0032508//DNA duplex unwinding;GO:0045892//negative regulation of transcription, DNA-templated;GO:0045893//positive regulation of transcript…	--
ENSMUSG00000001131	2276	593	864	120	104	198	225.379	50.284	82.828	9.095	8.161	12.033	119.497	9.763	3.6135060582473	6.4137e-13	3.4052e-10	Timp1	tissue inhibitor of metalloproteinase 1 [Source:MGI Symbol;Acc:MGI:98752]	Environmental Information Processing	Signal transduction	ko04066//HIF-1 signaling pathway	K16451	GO:0005576//extracellular region;GO:0005604//basement membrane;GO:0005615//extracellular space;GO:0031012//extracellular matrix	GO:0002020//protease binding;GO:0004857//enzyme inhibitor activity;GO:0005125//cytokine activity;GO:0005515//protein binding;GO:0008083//growth factor activity;GO:0008191//metalloendopeptidase inhibitor activity;GO:0008270//zinc ion binding;GO:0030414//peptidase inhibitor activity;GO:0046872//metal ion binding	GO:0002248//connective tissue replacement involved in inflammatory response wound healing;GO:0007165//signal transduction;GO:0008284//positive regulation of cell population proliferation;GO:0009725//response to hormone;GO:0010033//response to organic substance;GO:0010951//negative regulation of endopeptidase activity;GO:0034097//response to cytokine;GO:0043066//negative regulation of apoptotic pr…	--
ENSMUSG00000022322	53	23	81	281	466	666	2.1	0.784	3.101	8.533	14.521	16.28	1.995	13.1113	-2.716353753723	6.46358e-13	3.4052e-10	Shcbp1	Shc SH2-domain binding protein 1 [Source:MGI Symbol;Acc:MGI:1338802]	-	-	-	-	GO:0005575//cellular_component;GO:0005737//cytoplasm;GO:0005819//spindle;GO:0005856//cytoskeleton;GO:0030496//midbody	GO:0005515//protein binding;GO:0042169//SH2 domain binding	GO:0008543//fibroblast growth factor receptor signaling pathway;GO:2000177//regulation of neural precursor cell proliferation	--
ENSMUSG00000022205	3356	2186	4774	13372	16266	18830	307.336	169.339	424.452	928.462	1167.58	1054.24	300.376	1050.09	-1.80567954313038	9.95735e-13	5.1001e-10	Sub1	SUB1 homolog, transcriptional regulator [Source:MGI Symbol;Acc:MGI:104811]	-	-	-	-	GO:0005634//nucleus;GO:0005654//nucleoplasm;GO:0005667//transcription regulator complex;GO:0005730//nucleolus	GO:0000978//RNA polymerase II cis-regulatory region sequence-specific DNA binding;GO:0003677//DNA binding;GO:0003678//DNA helicase activity;GO:0003690//double-stranded DNA binding;GO:0003697//single-stranded DNA binding;GO:0003713//transcription coactivator activity;GO:0042802//identical protein binding;GO:0140297//DNA-binding transcription factor binding	GO:0001111//promoter clearance from RNA polymerase II promoter;GO:0006355//regulation of transcription, DNA-templated;GO:0006357//regulation of transcription by RNA polymerase II;GO:0032508//DNA duplex unwinding;GO:0051053//negative regulation of DNA metabolic process;GO:0051260//protein homooligomerization;GO:0060261//positive regulation of transcription initiation from RNA polymerase II promote…	PC4
ENSMUSG00000091625	652	369	845	2615	3012	3243	113.053	54.776	141.508	347.148	411.515	347.176	103.112	368.613	-1.83789004716215	1.63978e-12	8.17186e-10	Lsm5	LSM5 homolog, U6 small nuclear RNA and mRNA degradation associated [Source:MGI Symbol;Acc:MGI:1913623]	Genetic Information Processing;Genetic Information Processing	Transcription;Folding, sorting and degradation	ko03040//Spliceosome;ko03018//RNA degradation	K12624;K12624	GO:0005634//nucleus;GO:0005681//spliceosomal complex;GO:0005688//U6 snRNP;GO:0005737//cytoplasm;GO:0046540//U4/U6 x U5 tri-snRNP complex;GO:0071005//U2-type precatalytic spliceosome;GO:0120115//Lsm2-8 complex;GO:1990726//Lsm1-7-Pat1 complex;GO:1990904//ribonucleoprotein complex	GO:0003723//RNA binding;GO:0005515//protein binding;GO:0046982//protein heterodimerization activity	GO:0000398//mRNA splicing, via spliceosome;GO:0006397//mRNA processing;GO:0006402//mRNA catabolic process;GO:0008380//RNA splicing;GO:0009617//response to bacterium	--
ENSMUSG00000074604	137	91	144	452	698	666	19.973	11.216	20.337	50.153	80.244	60.246	17.1753	63.5477	-1.88750105487536	1.76624e-12	8.55541e-10	Mgst2	microsomal glutathione S-transferase 2 [Source:MGI Symbol;Acc:MGI:2448481]	Metabolism;Human Diseases;Human Diseases;Human Diseases;Human Diseases;Human Diseases;Metabolism;Human Diseases;Human Diseases;Metabolism;Metabolism;Metabolism	Global and overview maps;Cancer: overview;Cancer: overview;Cancer: overview;Cancer: specific types;Cardiovascular disease;Xenobiotics biodegradation and metabolism;Cancer: overview;Drug resistance: antineoplastic;Xenobiotics biodegradation and metabolism;Metabolism of other amino acids;Xenobiotics biodegradation and metabolism	ko01100//Metabolic pathways;ko05200//Pathways in cancer;ko05208//Chemical carcinogenesis - reactive oxygen species;ko05207//Chemical carcinogenesis - receptor activation;ko05225//Hepatocellular carcinoma;ko05418//Fluid shear stress and atherosclerosis;ko00983//Drug metabolism - other enzymes;ko05204//Chemical carcinogenesis - DNA adducts;ko01524//Platinum drug resistance;ko00980//Metabolism of xe…	K00799;K00799;K00799;K00799;K00799;K00799;K00799;K00799;K00799;K00799;K00799;K00799	GO:0005635//nuclear envelope;GO:0005783//endoplasmic reticulum;GO:0005789//endoplasmic reticulum membrane;GO:0005886//plasma membrane;GO:0016020//membrane;GO:0043231//intracellular membrane-bounded organelle	GO:0004364//glutathione transferase activity;GO:0004464//leukotriene-C4 synthase activity;GO:0004602//glutathione peroxidase activity;GO:0008047//enzyme activator activity;GO:0016491//oxidoreductase activity;GO:0016740//transferase activity;GO:0016829//lyase activity;GO:0042802//identical protein binding;GO:0043295//glutathione binding	GO:0006629//lipid metabolic process;GO:0006691//leukotriene metabolic process;GO:0006750//glutathione biosynthetic process;GO:0010243//response to organonitrogen compound;GO:0019370//leukotriene biosynthetic process;GO:0032496//response to lipopolysaccharide;GO:0046466//membrane lipid catabolic process;GO:0098869//cellular oxidant detoxification	--
ENSMUSG00000021391	46	17	62	232	394	447	3.461	1.06	4.466	13.269	23.156	20.589	2.99567	19.0047	-2.66540471468517	1.80954e-12	8.55541e-10	Cenpp	centromere protein P [Source:MGI Symbol;Acc:MGI:1913586]	-	-	-	-	GO:0000775//chromosome, centromeric region;GO:0000939//inner kinetochore;GO:0005634//nucleus;GO:0005654//nucleoplasm;GO:0005694//chromosome;GO:0005730//nucleolus	GO:0003674//molecular_function	GO:0007059//chromosome segregation;GO:0008150//biological_process;GO:0034080//CENP-A containing nucleosome assembly	--
ENSMUSG00000023067	3210	3541	3271	726	779	1151	151.225	141.919	150.298	25.424	28.125	32.732	147.814	28.7603	2.36163061695888	2.51807e-12	1.16077e-09	Cdkn1a	cyclin dependent kinase inhibitor 1A [Source:MGI Symbol;Acc:MGI:104556]	Human Diseases;Environmental Information Processing;Human Diseases;Human Diseases;Human Diseases;Human Diseases;Human Diseases;Human Diseases;Human Diseases;Human Diseases;Cellular Processes;Human Diseases;Environmental Information Processing;Human Diseases;Human Diseases;Human Diseases;Human Diseases;Organismal Systems;Human Diseases;Human Diseases;Environmental Information Processing;Cellular P…	Cancer: overview;Signal transduction;Infectious disease: viral;Infectious disease: viral;Infectious disease: viral;Infectious disease: viral;Cancer: overview;Infectious disease: viral;Cancer: overview;Cancer: overview;Cell growth and death;Cancer: specific types;Signal transduction;Infectious disease: viral;Endocrine and metabolic disease;Cancer: overview;Infectious disease: viral;Endocrine syste…	ko05200//Pathways in cancer;ko04151//PI3K-Akt signaling pathway;ko05165//Human papillomavirus infection;ko05163//Human cytomegalovirus infection;ko05166//Human T-cell leukemia virus 1 infection;ko05169//Epstein-Barr virus infection;ko05203//Viral carcinogenesis;ko05167//Kaposi sarcoma-associated herpesvirus infection;ko05202//Transcriptional misregulation in cancer;ko05205//Proteoglycans in cance…	K06625;K06625;K06625;K06625;K06625;K06625;K06625;K06625;K06625;K06625;K06625;K06625;K06625;K06625;K06625;K06625;K06625;K06625;K06625;K06625;K06625;K06625;K06625;K06625;K06625;K06625;K06625;K06625;K06625;K06625;K06625;K06625;K06625;K06625;K06625;K06625;K06625;K06625;K06625;K06625;K06625	GO:0000307//cyclin-dependent protein kinase holoenzyme complex;GO:0005634//nucleus;GO:0005654//nucleoplasm;GO:0005730//nucleolus;GO:0005737//cytoplasm;GO:0005829//cytosol;GO:0016604//nuclear body;GO:0032991//protein-containing complex;GO:0048471//perinuclear region of cytoplasm;GO:0070557//PCNA-p21 complex	GO:0004860//protein kinase inhibitor activity;GO:0004861//cyclin-dependent protein serine/threonine kinase inhibitor activity;GO:0005515//protein binding;GO:0019901//protein kinase binding;GO:0019912//cyclin-dependent protein kinase activating kinase activity;GO:0030332//cyclin binding;GO:0031625//ubiquitin protein ligase binding;GO:0044877//protein-containing complex binding;GO:0046872//metal io…	GO:0001701//in utero embryonic development;GO:0001933//negative regulation of protein phosphorylation;GO:0001934//positive regulation of protein phosphorylation;GO:0006606//protein import into nucleus;GO:0006974//cellular response to DNA damage stimulus;GO:0006977//DNA damage response, signal transduction by p53 class mediator resulting in cell cycle arrest;GO:0006978//DNA damage response, signal…	--
ENSMUSG00000054717	896	396	1054	3048	4768	6823	34.031	11.367	35.522	79.851	130.32	150.287	26.9733	120.153	-2.15526294368975	2.61171e-12	1.17457e-09	Hmgb2	high mobility group box 2 [Source:MGI Symbol;Acc:MGI:96157]	-	-	-	-	GO:0000785//chromatin;GO:0000793//condensed chromosome;GO:0005576//extracellular region;GO:0005615//extracellular space;GO:0005634//nucleus;GO:0005654//nucleoplasm;GO:0005694//chromosome;GO:0005730//nucleolus;GO:0005737//cytoplasm;GO:0032991//protein-containing complex;GO:0048471//perinuclear region of cytoplasm	GO:0000976//transcription cis-regulatory region binding;GO:0000987//cis-regulatory region sequence-specific DNA binding;GO:0003677//DNA binding;GO:0003684//damaged DNA binding;GO:0003690//double-stranded DNA binding;GO:0003713//transcription coactivator activity;GO:0005515//protein binding;GO:0008134//transcription factor binding;GO:0008289//lipid binding;GO:0008301//DNA binding, bending;GO:00199…	GO:0000122//negative regulation of transcription by RNA polymerase II;GO:0001938//positive regulation of endothelial cell proliferation;GO:0002376//immune system process;GO:0002437//inflammatory response to antigenic stimulus;GO:0006265//DNA topological change;GO:0006310//DNA recombination;GO:0006357//regulation of transcription by RNA polymerase II;GO:0006935//chemotaxis;GO:0006954//inflammatory…	HMG
ENSMUSG00000028460	78	18	92	450	535	612	5.425	1.073	6.183	23.993	29.27	26.265	4.227	26.5093	-2.64879437174353	3.38204e-12	1.4848e-09	Sit1	suppression inducing transmembrane adaptor 1 [Source:MGI Symbol;Acc:MGI:1889342]	-	-	-	-	GO:0005886//plasma membrane;GO:0016020//membrane	GO:0019900//kinase binding	GO:0002250//adaptive immune response;GO:0002376//immune system process;GO:0007165//signal transduction;GO:0043029//T cell homeostasis;GO:0050863//regulation of T cell activation	--
ENSMUSG00000028175	61	12	46	240	455	428	2.194	0.344	1.288	5.651	11.301	8.447	1.27533	8.46633	-2.7308629180653	4.97761e-12	2.13447e-09	Depdc1a	DEP domain containing 1a [Source:MGI Symbol;Acc:MGI:1923381]	-	-	-	-	GO:0005634//nucleus;GO:0017053//transcription repressor complex	GO:0005096//GTPase activator activity	GO:0007165//signal transduction;GO:0035556//intracellular signal transduction;GO:0045892//negative regulation of transcription, DNA-templated	--
ENSMUSG00000038508	137	169	111	2	4	18	8.324	8.876	6.487	0.095	0.195	0.655	7.89567	0.315	4.64763735073757	5.20849e-12	2.18271e-09	Gdf15	growth differentiation factor 15 [Source:MGI Symbol;Acc:MGI:1346047]	Environmental Information Processing	Signaling molecules and interaction	ko04060//Cytokine-cytokine receptor interaction	K05504	GO:0005576//extracellular region;GO:0005615//extracellular space;GO:0005634//nucleus;GO:0005737//cytoplasm;GO:0005794//Golgi apparatus	GO:0005125//cytokine activity;GO:0008083//growth factor activity;GO:0042803//protein homodimerization activity	GO:0002023//reduction of food intake in response to dietary excess;GO:0035860//glial cell-derived neurotrophic factor receptor signaling pathway;GO:0040015//negative regulation of multicellular organism growth;GO:0043410//positive regulation of MAPK cascade;GO:0051897//positive regulation of protein kinase B signaling;GO:0060395//SMAD protein signal transduction;GO:0060400//negative regulation of…	--
ENSMUSG00000104213	65	57	51	549	174	594	3.074	2.866	2.331	19.903	6.729	17.638	2.757	14.7567	-2.42019570025388	8.8908e-12	3.64306e-09	Ighd	immunoglobulin heavy constant delta [Source:MGI Symbol;Acc:MGI:96447]	-	-	-	-	GO:0009897//external side of plasma membrane;GO:0016020//membrane;GO:0019815//B cell receptor complex	GO:0003823//antigen binding	GO:0016064//immunoglobulin mediated immune response;GO:0016446//somatic hypermutation of immunoglobulin genes;GO:0030890//positive regulation of B cell proliferation;GO:0032732//positive regulation of interleukin-1 production;GO:0042100//B cell proliferation;GO:0050776//regulation of immune response	--
ENSMUSG00000069301	3	0	10	54	140	157	0.511	0	1.731	7.247	19.385	17.069	0.747333	14.567	-4.28480810970867	2.11047e-11	8.45977e-09	H2ac11	H2A clustered histone 11 [Source:MGI Symbol;Acc:MGI:2448293]	Organismal Systems;Human Diseases;Cellular Processes;Human Diseases	Immune system;Substance dependence;Cell growth and death;Immune disease	ko04613//Neutrophil extracellular trap formation;ko05034//Alcoholism;ko04217//Necroptosis;ko05322//Systemic lupus erythematosus	K11251;K11251;K11251;K11251	GO:0000786//nucleosome;GO:0005634//nucleus;GO:0005694//chromosome;GO:0043505//CENP-A containing nucleosome	GO:0003677//DNA binding;GO:0019899//enzyme binding;GO:0030527//structural constituent of chromatin;GO:0046982//protein heterodimerization activity	GO:0006325//chromatin organization;GO:0061644//protein localization to CENP-A containing chromatin	--
ENSMUSG00000061787	16591	10676	19414	47853	63157	73310	2868.51	1582.2	3243.46	6342.31	8589.36	7820.96	2564.72	7584.21	-1.56419684252119	2.7174e-11	1.06609e-08	Rps17	ribosomal protein S17 [Source:MGI Symbol;Acc:MGI:1309526]	Human Diseases;Genetic Information Processing	Infectious disease: viral;Translation	ko05171//Coronavirus disease - COVID-19;ko03010//Ribosome	K02962;K02962	GO:0005634//nucleus;GO:0005730//nucleolus;GO:0005737//cytoplasm;GO:0005829//cytosol;GO:0005840//ribosome;GO:0022626//cytosolic ribosome;GO:0022627//cytosolic small ribosomal subunit;GO:0032040//small-subunit processome;GO:0045202//synapse;GO:0098794//postsynapse;GO:1990904//ribonucleoprotein complex	GO:0003735//structural constituent of ribosome	GO:0002181//cytoplasmic translation;GO:0006364//rRNA processing;GO:0006412//translation;GO:0034101//erythrocyte homeostasis;GO:0042274//ribosomal small subunit biogenesis	--
ENSMUSG00000050357	41	46	72	381	224	296	0.835	0.803	1.417	5.952	3.588	3.715	1.01833	4.41833	-2.11729238504853	2.77524e-11	1.0661e-08	Carmil2	capping protein regulator and myosin 1 linker 2 [Source:MGI Symbol;Acc:MGI:2685431]	-	-	-	-	GO:0001726//ruffle;GO:0005737//cytoplasm;GO:0005886//plasma membrane;GO:0015629//actin cytoskeleton;GO:0030027//lamellipodium;GO:0031252//cell leading edge;GO:0044354//macropinosome;GO:0045111//intermediate filament cytoskeleton	GO:0005515//protein binding;GO:0005543//phospholipid binding;GO:0044877//protein-containing complex binding	GO:0007163//establishment or maintenance of cell polarity;GO:0010592//positive regulation of lamellipodium assembly;GO:0030335//positive regulation of cell migration;GO:0044319//wound healing, spreading of cells;GO:0051639//actin filament network formation;GO:0061339//establishment or maintenance of monopolar cell polarity;GO:0090091//positive regulation of extracellular matrix disassembly;GO:190…	--
ENSMUSG00000090164	66	61	78	240	355	483	3.595	2.848	4.106	10.021	15.211	16.234	3.51633	13.822	-1.97482264088826	3.015e-11	1.13456e-08	BC035044	cDNA sequence BC035044 [Source:MGI Symbol;Acc:MGI:2448540]	-	-	-	-	GO:0005575//cellular_component	GO:0003674//molecular_function	GO:0008150//biological_process	--
ENSMUSG00000023274	178	99	236	1366	675	814	4.892	2.332	6.267	28.776	14.591	13.803	4.497	19.0567	-2.08326100043095	3.35098e-11	1.23578e-08	Cd4	CD4 antigen [Source:MGI Symbol;Acc:MGI:88335]	Environmental Information Processing;Human Diseases;Human Diseases;Environmental Information Processing;Human Diseases;Organismal Systems;Organismal Systems;Organismal Systems;Human Diseases;Organismal Systems;Organismal Systems;Human Diseases	Signaling molecules and interaction;Infectious disease: viral;Infectious disease: viral;Signaling molecules and interaction;Infectious disease: bacterial;Immune system;Immune system;Immune system;Cancer: overview;Immune system;Immune system;Immune disease	ko04060//Cytokine-cytokine receptor interaction;ko05166//Human T-cell leukemia virus 1 infection;ko05170//Human immunodeficiency virus 1 infection;ko04514//Cell adhesion molecules;ko05135//Yersinia infection;ko04659//Th17 cell differentiation;ko04660//T cell receptor signaling pathway;ko04640//Hematopoietic cell lineage;ko05235//PD-L1 expression and PD-1 checkpoint pathway in cancer;ko04658//Th1 …	K06454;K06454;K06454;K06454;K06454;K06454;K06454;K06454;K06454;K06454;K06454;K06454	GO:0005788//endoplasmic reticulum lumen;GO:0005789//endoplasmic reticulum membrane;GO:0005886//plasma membrane;GO:0009897//external side of plasma membrane;GO:0009986//cell surface;GO:0016020//membrane;GO:0045121//membrane raft	GO:0005102//signaling receptor binding;GO:0005515//protein binding;GO:0008270//zinc ion binding;GO:0008289//lipid binding;GO:0015026//coreceptor activity;GO:0019865//immunoglobulin binding;GO:0019899//enzyme binding;GO:0019901//protein kinase binding;GO:0023026//MHC class II protein complex binding;GO:0042011//interleukin-16 binding;GO:0042012//interleukin-16 receptor activity;GO:0042289//MHC cla…	GO:0001934//positive regulation of protein phosphorylation;GO:0002250//adaptive immune response;GO:0002376//immune system process;GO:0006955//immune response;GO:0007155//cell adhesion;GO:0007166//cell surface receptor signaling pathway;GO:0010524//positive regulation of calcium ion transport into cytosol;GO:0019722//calcium-mediated signaling;GO:0030217//T cell differentiation;GO:0030225//macroph…	--
ENSMUSG00000032221	115	34	172	681	718	892	1.956	1.077	3.089	14.802	17.383	15.863	2.04067	16.016	-2.97240143003016	5.29853e-11	1.91568e-08	Mns1	meiosis-specific nuclear structural protein 1 [Source:MGI Symbol;Acc:MGI:107933]	-	-	-	-	GO:0005634//nucleus;GO:0005635//nuclear envelope;GO:0005737//cytoplasm;GO:0005856//cytoskeleton;GO:0005879//axonemal microtubule;GO:0005882//intermediate filament;GO:0005929//cilium;GO:0005930//axoneme;GO:0031514//motile cilium;GO:0036126//sperm flagellum;GO:0042995//cell projection	GO:0005515//protein binding;GO:0042802//identical protein binding	GO:0007283//spermatogenesis;GO:0007288//sperm axoneme assembly;GO:0044782//cilium organization;GO:0045724//positive regulation of cilium assembly;GO:0051321//meiotic cell cycle;GO:0070986//left/right axis specification	--
ENSMUSG00000032758	77	217	169	13	16	1	9.302	22.471	19.728	1.204	1.52	0.114	17.167	0.946	4.18165395100872	9.15908e-11	3.24777e-08	Kap	kidney androgen regulated protein [Source:MGI Symbol;Acc:MGI:96653]	-	-	-	-	GO:0005576//extracellular region	-	-	--
ENSMUSG00000024672	1533	730	1311	284	269	303	104.923	43.225	87.189	14.745	14.905	12.68	78.4457	14.11	2.47497576708256	1.03323e-10	3.59465e-08	Ms4a7	membrane-spanning 4-domains, subfamily A, member 7 [Source:MGI Symbol;Acc:MGI:1918846]	-	-	-	-	GO:0005802//trans-Golgi network;GO:0005886//plasma membrane;GO:0016020//membrane	GO:0003674//molecular_function	GO:0007166//cell surface receptor signaling pathway	--
ENSMUSG00000010307	809	611	562	104	115	210	37.737	24.431	25.332	3.719	4.22	6.044	29.1667	4.661	2.64560909823432	1.34687e-10	4.59906e-08	Tmem86a	transmembrane protein 86A [Source:MGI Symbol;Acc:MGI:1915143]	-	-	-	-	GO:0005783//endoplasmic reticulum;GO:0005789//endoplasmic reticulum membrane;GO:0016020//membrane	GO:0016787//hydrolase activity;GO:0047408//alkenylglycerophosphocholine hydrolase activity	GO:0006629//lipid metabolic process	--
ENSMUSG00000042797	207	68	338	979	1503	1770	9.01	2.703	13.732	31.546	50.334	47.079	8.48167	42.9863	-2.34145836535602	1.51398e-10	5.07569e-08	Aqp11	aquaporin 11 [Source:MGI Symbol;Acc:MGI:1913583]	-	-	-	-	GO:0005737//cytoplasm;GO:0005783//endoplasmic reticulum;GO:0005789//endoplasmic reticulum membrane;GO:0005886//plasma membrane;GO:0009986//cell surface;GO:0016020//membrane;GO:0030425//dendrite;GO:0030659//cytoplasmic vesicle membrane;GO:0031410//cytoplasmic vesicle;GO:0043231//intracellular membrane-bounded organelle;GO:0048471//perinuclear region of cytoplasm	GO:0015250//water channel activity;GO:0015254//glycerol channel activity;GO:0015267//channel activity;GO:0042802//identical protein binding	GO:0001822//kidney development;GO:0006486//protein glycosylation;GO:0006612//protein targeting to membrane;GO:0006833//water transport;GO:0008284//positive regulation of cell population proliferation;GO:0009992//cellular water homeostasis;GO:0015793//glycerol transport;GO:0032364//oxygen homeostasis;GO:0048388//endosomal lumen acidification;GO:0050680//negative regulation of epithelial cell proli…	--
ENSMUSG00000020297	90	41	165	774	477	641	3.511	1.35	6.258	22.855	14.542	15.274	3.70633	17.557	-2.24398180697722	1.87055e-10	6.1591e-08	Nsg2	neuron specific gene family member 2 [Source:MGI Symbol;Acc:MGI:1202070]	-	-	-	-	GO:0005764//lysosome;GO:0005768//endosome;GO:0005769//early endosome;GO:0005770//late endosome;GO:0005794//Golgi apparatus;GO:0010008//endosome membrane;GO:0016020//membrane;GO:0030425//dendrite;GO:0030659//cytoplasmic vesicle membrane;GO:0031410//cytoplasmic vesicle;GO:0031901//early endosome membrane;GO:0031902//late endosome membrane;GO:0032580//Golgi cisterna membrane;GO:0032585//multivesicul…	GO:0032051//clathrin light chain binding	GO:0007212//dopamine receptor signaling pathway;GO:0016197//endosomal transport;GO:0048268//clathrin coat assembly	--
ENSMUSG00000000486	175	114	187	834	504	650	10.352	5.791	10.691	41.038	25.491	24.855	8.94467	30.4613	-1.76787946720558	2.44683e-10	7.91527e-08	Septin1	septin 1 [Source:MGI Symbol;Acc:MGI:1858916]	Human Diseases	Infectious disease: bacterial	ko05100//Bacterial invasion of epithelial cells	K13737	GO:0005737//cytoplasm;GO:0005813//centrosome;GO:0005856//cytoskeleton;GO:0005940//septin ring;GO:0008021//synaptic vesicle;GO:0015630//microtubule cytoskeleton;GO:0030496//midbody;GO:0031105//septin complex;GO:0032153//cell division site;GO:0072687//meiotic spindle	GO:0000166//nucleotide binding;GO:0003924//GTPase activity;GO:0005525//GTP binding;GO:0042802//identical protein binding;GO:0060090//molecular adaptor activity	GO:0007049//cell cycle;GO:0007056//spindle assembly involved in female meiosis;GO:0017157//regulation of exocytosis;GO:0051301//cell division;GO:0051311//meiotic metaphase plate congression;GO:0061640//cytoskeleton-dependent cytokinesis	--
ENSMUSG00000066861	189	320	297	53	38	65	10.099	13.663	14.192	2.19	1.557	1.934	12.6513	1.89367	2.74003513225362	3.68853e-10	1.17264e-07	Oas1g	2'-5' oligoadenylate synthetase 1G [Source:MGI Symbol;Acc:MGI:97429]	Human Diseases;Human Diseases;Human Diseases;Organismal Systems;Human Diseases;Human Diseases;Human Diseases	Infectious disease: viral;Infectious disease: viral;Infectious disease: viral;Immune system;Infectious disease: viral;Infectious disease: viral;Infectious disease: viral	ko05168//Herpes simplex virus 1 infection;ko05171//Coronavirus disease - COVID-19;ko05169//Epstein-Barr virus infection;ko04621//NOD-like receptor signaling pathway;ko05164//Influenza A;ko05160//Hepatitis C;ko05162//Measles	K14216;K14216;K14216;K14216;K14216;K14216;K14216	GO:0005634//nucleus;GO:0005654//nucleoplasm;GO:0005737//cytoplasm;GO:0005739//mitochondrion;GO:0005829//cytosol;GO:0005840//ribosome;GO:0016020//membrane	GO:0001730//2'-5'-oligoadenylate synthetase activity;GO:0003725//double-stranded RNA binding;GO:0016779//nucleotidyltransferase activity	GO:0002376//immune system process;GO:0006006//glucose metabolic process;GO:0009615//response to virus;GO:0032728//positive regulation of interferon-beta production;GO:0032760//positive regulation of tumor necrosis factor production;GO:0034138//toll-like receptor 3 signaling pathway;GO:0034142//toll-like receptor 4 signaling pathway;GO:0035457//cellular response to interferon-alpha;GO:0035458//cel…	--
ENSMUSG00000078502	514	277	609	1806	2112	1671	13.726	6.087	15.788	37.649	46.16	27.843	11.867	37.2173	-1.64901942322353	3.99941e-10	1.24992e-07	Zfp268	zinc finger protein 268 [Source:MGI Symbol;Acc:MGI:3651014]	Human Diseases	Infectious disease: viral	ko05168//Herpes simplex virus 1 infection	K09228	GO:0005634//nucleus;GO:0005737//cytoplasm;GO:0005829//cytosol	GO:0000978//RNA polymerase II cis-regulatory region sequence-specific DNA binding;GO:0001228//DNA-binding transcription activator activity, RNA polymerase II-specific;GO:0046872//metal ion binding	GO:0006355//regulation of transcription, DNA-templated;GO:0006357//regulation of transcription by RNA polymerase II;GO:0045944//positive regulation of transcription by RNA polymerase II	zf-C2H2
ENSMUSG00000061477	30477	17656	38459	92545	114044	121003	2731.89	1356.82	3329.4	6353.74	8032.65	6687.14	2472.7	7024.51	-1.50630985111474	5.21377e-10	1.60228e-07	Rps7	ribosomal protein S7 [Source:MGI Symbol;Acc:MGI:1333818]	Human Diseases;Genetic Information Processing	Infectious disease: viral;Translation	ko05171//Coronavirus disease - COVID-19;ko03010//Ribosome	K02993;K02993	GO:0005634//nucleus;GO:0005730//nucleolus;GO:0005737//cytoplasm;GO:0005783//endoplasmic reticulum;GO:0005813//centrosome;GO:0005829//cytosol;GO:0005840//ribosome;GO:0005856//cytoskeleton;GO:0022626//cytosolic ribosome;GO:0022627//cytosolic small ribosomal subunit;GO:0032040//small-subunit processome;GO:0032991//protein-containing complex;GO:0045202//synapse;GO:0098794//postsynapse;GO:1990904//rib…	GO:0003730//mRNA 3'-UTR binding;GO:0003735//structural constituent of ribosome;GO:0008266//poly(U) RNA binding;GO:0019901//protein kinase binding;GO:0048027//mRNA 5'-UTR binding;GO:1990948//ubiquitin ligase inhibitor activity	GO:0001843//neural tube closure;GO:0002181//cytoplasmic translation;GO:0006364//rRNA processing;GO:0006412//translation;GO:0010628//positive regulation of gene expression;GO:0014033//neural crest cell differentiation;GO:0042274//ribosomal small subunit biogenesis;GO:0050821//protein stabilization;GO:1902255//positive regulation of intrinsic apoptotic signaling pathway by p53 class mediator;GO:200…	--
ENSMUSG00000057606	23	19	43	311	153	151	0.692	0.49	1.251	7.177	3.623	2.805	0.811	4.535	-2.48332873119861	5.60782e-10	1.69513e-07	Colq	collagen like tail subunit of asymmetric acetylcholinesterase [Source:MGI Symbol;Acc:MGI:1338761]	-	-	-	-	GO:0005581//collagen trimer;GO:0005615//extracellular space;GO:0005886//plasma membrane;GO:0030054//cell junction;GO:0031594//neuromuscular junction;GO:0045202//synapse;GO:0062023//collagen-containing extracellular matrix	GO:0005201//extracellular matrix structural constituent;GO:0005515//protein binding;GO:0008201//heparin binding;GO:0030020//extracellular matrix structural constituent conferring tensile strength	GO:0008582//regulation of synaptic assembly at neuromuscular junction;GO:0030198//extracellular matrix organization;GO:0071340//skeletal muscle acetylcholine-gated channel clustering;GO:0090150//establishment of protein localization to membrane	--
ENSMUSG00000060288	353	201	459	1038	1567	1981	36.867	17.843	46.749	87.575	135.994	134.492	33.8197	119.354	-1.81930854272463	5.93187e-10	1.76416e-07	Ppih	peptidyl prolyl isomerase H [Source:MGI Symbol;Acc:MGI:106499]	Genetic Information Processing	Transcription	ko03040//Spliceosome	K09567	GO:0005575//cellular_component;GO:0005634//nucleus;GO:0005681//spliceosomal complex;GO:0005737//cytoplasm;GO:0016607//nuclear speck;GO:0043231//intracellular membrane-bounded organelle;GO:0046540//U4/U6 x U5 tri-snRNP complex;GO:0071001//U4/U6 snRNP	GO:0003674//molecular_function;GO:0003755//peptidyl-prolyl cis-trans isomerase activity;GO:0016018//cyclosporin A binding;GO:0016853//isomerase activity;GO:0043021//ribonucleoprotein complex binding	GO:0000413//protein peptidyl-prolyl isomerization;GO:0006397//mRNA processing;GO:0006457//protein folding;GO:0008150//biological_process;GO:0008380//RNA splicing;GO:0045070//positive regulation of viral genome replication	--
ENSMUSG00000038776	5614	3731	4985	1038	1289	1780	275.457	156.98	236.406	39.071	49.76	53.962	222.948	47.5977	2.22774234415629	8.25942e-10	2.41739e-07	Ephx1	epoxide hydrolase 1, microsomal [Source:MGI Symbol;Acc:MGI:95405]	Human Diseases;Human Diseases;Organismal Systems;Human Diseases;Metabolism	Cancer: overview;Cancer: overview;Digestive system;Cancer: overview;Xenobiotics biodegradation and metabolism	ko05208//Chemical carcinogenesis - reactive oxygen species;ko05207//Chemical carcinogenesis - receptor activation;ko04976//Bile secretion;ko05204//Chemical carcinogenesis - DNA adducts;ko00980//Metabolism of xenobiotics by cytochrome P450	K01253;K01253;K01253;K01253;K01253	GO:0005783//endoplasmic reticulum;GO:0005789//endoplasmic reticulum membrane;GO:0016020//membrane;GO:0043231//intracellular membrane-bounded organelle	GO:0003824//catalytic activity;GO:0004301//epoxide hydrolase activity;GO:0008142//oxysterol binding;GO:0016787//hydrolase activity;GO:0016803//ether hydrolase activity;GO:0019899//enzyme binding;GO:0033961//cis-stilbene-oxide hydrolase activity	GO:0006629//lipid metabolic process;GO:0006725//cellular aromatic compound metabolic process;GO:0009636//response to toxic substance;GO:0014070//response to organic cyclic compound;GO:0019369//arachidonic acid metabolic process;GO:0019439//aromatic compound catabolic process;GO:0034312//diol biosynthetic process;GO:0097176//epoxide metabolic process	--
ENSMUSG00000036185	9	8	12	54	133	117	0.989	0.778	1.217	4.763	12.309	8.724	0.994667	8.59867	-3.11182793395216	1.20839e-09	3.48147e-07	Sapcd1	suppressor APC domain containing 1 [Source:MGI Symbol;Acc:MGI:2388100]	-	-	-	-	GO:0005575//cellular_component	GO:0003674//molecular_function	GO:0008150//biological_process	--
ENSMUSG00000022033	104	39	120	301	559	748	6.443	2.103	5.758	11.874	21.835	24.841	4.768	19.5167	-2.03325052909263	1.31224e-09	3.72253e-07	Pbk	PDZ binding kinase [Source:MGI Symbol;Acc:MGI:1289156]	-	-	-	-	GO:0005634//nucleus	GO:0000166//nucleotide binding;GO:0004672//protein kinase activity;GO:0004674//protein serine/threonine kinase activity;GO:0004708//MAP kinase kinase activity;GO:0004713//protein tyrosine kinase activity;GO:0005524//ATP binding;GO:0016301//kinase activity;GO:0016740//transferase activity;GO:0106310//protein serine kinase activity	GO:0001933//negative regulation of protein phosphorylation;GO:0006468//protein phosphorylation;GO:0016310//phosphorylation;GO:0032435//negative regulation of proteasomal ubiquitin-dependent protein catabolic process;GO:0032873//negative regulation of stress-activated MAPK cascade;GO:0034644//cellular response to UV;GO:0043161//proteasome-mediated ubiquitin-dependent protein catabolic process;GO:0…	--
ENSMUSG00000052776	671	1065	1187	256	206	318	30.391	41.353	51.98	8.884	7.344	8.895	41.2413	8.37433	2.30004472622352	1.79938e-09	5.02708e-07	Oas1a	2'-5' oligoadenylate synthetase 1A [Source:MGI Symbol;Acc:MGI:2180860]	Human Diseases;Human Diseases;Human Diseases;Organismal Systems;Human Diseases;Human Diseases;Human Diseases	Infectious disease: viral;Infectious disease: viral;Infectious disease: viral;Immune system;Infectious disease: viral;Infectious disease: viral;Infectious disease: viral	ko05168//Herpes simplex virus 1 infection;ko05171//Coronavirus disease - COVID-19;ko05169//Epstein-Barr virus infection;ko04621//NOD-like receptor signaling pathway;ko05164//Influenza A;ko05160//Hepatitis C;ko05162//Measles	K14216;K14216;K14216;K14216;K14216;K14216;K14216	GO:0005634//nucleus;GO:0005654//nucleoplasm;GO:0005737//cytoplasm;GO:0005739//mitochondrion;GO:0005783//endoplasmic reticulum;GO:0005829//cytosol;GO:0005840//ribosome;GO:0016020//membrane;GO:0043231//intracellular membrane-bounded organelle	GO:0000166//nucleotide binding;GO:0001730//2'-5'-oligoadenylate synthetase activity;GO:0003723//RNA binding;GO:0003725//double-stranded RNA binding;GO:0005515//protein binding;GO:0005524//ATP binding;GO:0016740//transferase activity;GO:0016779//nucleotidyltransferase activity;GO:0046872//metal ion binding	GO:0002376//immune system process;GO:0006006//glucose metabolic process;GO:0006164//purine nucleotide biosynthetic process;GO:0009615//response to virus;GO:0032728//positive regulation of interferon-beta production;GO:0032760//positive regulation of tumor necrosis factor production;GO:0034138//toll-like receptor 3 signaling pathway;GO:0034142//toll-like receptor 4 signaling pathway;GO:0035457//ce…	--
ENSMUSG00000015314	289	113	527	1511	1729	1932	9.753	3.513	21.645	49.822	69.546	59.731	11.637	59.6997	-2.35900369451578	2.22e-09	6.10964e-07	Slamf6	SLAM family member 6 [Source:MGI Symbol;Acc:MGI:1353620]	-	-	-	-	GO:0005886//plasma membrane;GO:0009897//external side of plasma membrane;GO:0016020//membrane	-	GO:0001779//natural killer cell differentiation;GO:0001787//natural killer cell proliferation;GO:0002250//adaptive immune response;GO:0002376//immune system process;GO:0032729//positive regulation of interferon-gamma production;GO:0032740//positive regulation of interleukin-17 production;GO:0042110//T cell activation;GO:0045087//innate immune response;GO:0045954//positive regulation of natural ki…	--
ENSMUSG00000001588	71	45	120	384	333	410	2.443	1.327	3.99	10.13	9.014	8.706	2.58667	9.28333	-1.84354877004026	2.46393e-09	6.68124e-07	Acap1	ArfGAP with coiled-coil, ankyrin repeat and PH domains 1 [Source:MGI Symbol;Acc:MGI:2388270]	Cellular Processes	Transport and catabolism	ko04144//Endocytosis	K12489	GO:0005737//cytoplasm;GO:0005768//endosome;GO:0016020//membrane;GO:0055038//recycling endosome membrane	GO:0003674//molecular_function;GO:0005096//GTPase activator activity;GO:0005515//protein binding;GO:0046872//metal ion binding	GO:0006629//lipid metabolic process;GO:0007165//signal transduction;GO:0008150//biological_process;GO:0016042//lipid catabolic process	--
ENSMUSG00000015947	505	791	1150	168	115	245	21.314	29.663	47.405	4.249	3.376	5.289	32.794	4.30467	2.92945845159635	2.9956e-09	8.00521e-07	Fcgr1	Fc receptor, IgG, high affinity I [Source:MGI Symbol;Acc:MGI:95498]	Human Diseases;Organismal Systems;Human Diseases;Cellular Processes;Human Diseases;Organismal Systems;Human Diseases;Organismal Systems;Organismal Systems;Human Diseases;Human Diseases	Cancer: overview;Immune system;Infectious disease: bacterial;Transport and catabolism;Immune disease;Development and regeneration;Infectious disease: bacterial;Immune system;Immune system;Cancer: specific types;Infectious disease: parasitic	ko05202//Transcriptional misregulation in cancer;ko04613//Neutrophil extracellular trap formation;ko05152//Tuberculosis;ko04145//Phagosome;ko05322//Systemic lupus erythematosus;ko04380//Osteoclast differentiation;ko05150//Staphylococcus aureus infection;ko04640//Hematopoietic cell lineage;ko04666//Fc gamma R-mediated phagocytosis;ko05221//Acute myeloid leukemia;ko05140//Leishmaniasis	K06498;K06498;K06498;K06498;K06498;K06498;K06498;K06498;K06498;K06498;K06498	GO:0005886//plasma membrane;GO:0009897//external side of plasma membrane;GO:0016020//membrane	GO:0004888//transmembrane signaling receptor activity;GO:0019770//IgG receptor activity;GO:0019771//high-affinity IgG receptor activity;GO:0019864//IgG binding;GO:0031774//leukotriene receptor binding	GO:0001788//antibody-dependent cellular cytotoxicity;GO:0001798//positive regulation of type IIa hypersensitivity;GO:0001805//positive regulation of type III hypersensitivity;GO:0002376//immune system process;GO:0006898//receptor-mediated endocytosis;GO:0006910//phagocytosis, recognition;GO:0006911//phagocytosis, engulfment;GO:0007166//cell surface receptor signaling pathway;GO:0009617//response …	--
ENSMUSG00000051839	3	5	0	95	30	96	0.139	0.198	0	3.366	1.091	2.738	0.112333	2.39833	-4.4161741904458	3.10127e-09	8.1692e-07	Gypa	glycophorin A [Source:MGI Symbol;Acc:MGI:95880]	Organismal Systems;Human Diseases	Immune system;Infectious disease: parasitic	ko04640//Hematopoietic cell lineage;ko05144//Malaria	K06575;K06575	GO:0005654//nucleoplasm;GO:0005829//cytosol;GO:0005886//plasma membrane;GO:0009897//external side of plasma membrane;GO:0016020//membrane	GO:0042802//identical protein binding	GO:0047484//regulation of response to osmotic stress	--
ENSMUSG00000029254	125	91	209	580	517	666	5.69	2.917	9.046	20.931	19.15	21.24	5.88433	20.4403	-1.79646784417501	3.31541e-09	8.61025e-07	Stap1	signal transducing adaptor family member 1 [Source:MGI Symbol;Acc:MGI:1926193]	-	-	-	-	GO:0005634//nucleus;GO:0005654//nucleoplasm;GO:0005737//cytoplasm;GO:0005739//mitochondrion;GO:0005829//cytosol;GO:0032991//protein-containing complex;GO:0034451//centriolar satellite	GO:0001784//phosphotyrosine residue binding;GO:0005068//transmembrane receptor protein tyrosine kinase adaptor activity;GO:0005157//macrophage colony-stimulating factor receptor binding;GO:0005515//protein binding;GO:0019901//protein kinase binding;GO:0030296//protein tyrosine kinase activator activity;GO:0030674//protein-macromolecule adaptor activity;GO:0030971//receptor tyrosine kinase binding…	GO:0007169//transmembrane receptor protein tyrosine kinase signaling pathway;GO:0009617//response to bacterium;GO:0010628//positive regulation of gene expression;GO:0010760//negative regulation of macrophage chemotaxis;GO:0030099//myeloid cell differentiation;GO:0042326//negative regulation of phosphorylation;GO:0050861//positive regulation of B cell receptor signaling pathway;GO:0060100//positiv…	--
ENSMUSG00000040809	63	77	63	320	213	297	3.496	3.663	3.399	13.61	9.298	10.169	3.51933	11.0257	-1.64749182054068	3.40817e-09	8.62205e-07	Chil3	chitinase-like 3 [Source:MGI Symbol;Acc:MGI:1330860]	-	-	-	-	GO:0005576//extracellular region;GO:0005615//extracellular space;GO:0005634//nucleus;GO:0005635//nuclear envelope;GO:0005737//cytoplasm;GO:0005783//endoplasmic reticulum;GO:0031410//cytoplasmic vesicle;GO:0048237//rough endoplasmic reticulum lumen	GO:0004563//beta-N-acetylhexosaminidase activity;GO:0008061//chitin binding;GO:0016787//hydrolase activity;GO:0016798//hydrolase activity, acting on glycosyl bonds;GO:0019900//kinase binding;GO:0030246//carbohydrate binding;GO:0102148//N-acetyl-beta-D-galactosaminidase activity	GO:0000272//polysaccharide catabolic process;GO:0002532//production of molecular mediator involved in inflammatory response;GO:0005975//carbohydrate metabolic process;GO:0006032//chitin catabolic process;GO:0006954//inflammatory response;GO:0008152//metabolic process;GO:0032722//positive regulation of chemokine production	--
ENSMUSG00000058546	27273	19645	33257	69685	85460	102311	4159.7	2568.32	4901.41	8147.31	10252.7	9628.5	3876.48	9342.85	-1.26911627976406	3.44182e-09	8.62205e-07	Rpl23a	ribosomal protein L23A [Source:MGI Symbol;Acc:MGI:3040672]	Human Diseases;Genetic Information Processing	Infectious disease: viral;Translation	ko05171//Coronavirus disease - COVID-19;ko03010//Ribosome	K02893;K02893	GO:0005634//nucleus;GO:0005737//cytoplasm;GO:0005829//cytosol;GO:0005840//ribosome;GO:0022625//cytosolic large ribosomal subunit;GO:0022626//cytosolic ribosome;GO:0044391//ribosomal subunit;GO:0045202//synapse;GO:0098793//presynapse;GO:0098794//postsynapse;GO:1990904//ribonucleoprotein complex	GO:0003723//RNA binding;GO:0003735//structural constituent of ribosome;GO:0005515//protein binding;GO:0019843//rRNA binding;GO:0070180//large ribosomal subunit rRNA binding;GO:1904841//TORC2 complex binding	GO:0002181//cytoplasmic translation;GO:0006412//translation;GO:0008150//biological_process;GO:0140236//translation at presynapse;GO:0140242//translation at postsynapse	--
ENSMUSG00000062997	21013	10617	21998	52192	67692	73904	1897.21	821.634	1919.13	3612.27	4807.46	4117.18	1545.99	4178.97	-1.43461474405053	3.52863e-09	8.62205e-07	Rpl35	ribosomal protein L35 [Source:MGI Symbol;Acc:MGI:1913739]	Human Diseases;Genetic Information Processing	Infectious disease: viral;Translation	ko05171//Coronavirus disease - COVID-19;ko03010//Ribosome	K02918;K02918	GO:0005737//cytoplasm;GO:0005829//cytosol;GO:0005840//ribosome;GO:0022625//cytosolic large ribosomal subunit;GO:0022626//cytosolic ribosome;GO:0045202//synapse;GO:0098793//presynapse;GO:0098794//postsynapse;GO:1990904//ribonucleoprotein complex	GO:0003729//mRNA binding;GO:0003735//structural constituent of ribosome;GO:0005515//protein binding;GO:0043021//ribonucleoprotein complex binding	GO:0000463//maturation of LSU-rRNA from tricistronic rRNA transcript (SSU-rRNA, 5.8S rRNA, LSU-rRNA);GO:0002181//cytoplasmic translation;GO:0006412//translation;GO:0140236//translation at presynapse;GO:0140242//translation at postsynapse	--
ENSMUSG00000030707	2010	1201	2498	5627	6546	8381	104.447	53.388	125.395	224.69	266.725	269.64	94.41	253.685	-1.42602663313676	3.584e-09	8.62205e-07	Coro1a	coronin, actin binding protein 1A [Source:MGI Symbol;Acc:MGI:1345961]	Human Diseases;Cellular Processes	Infectious disease: bacterial;Transport and catabolism	ko05152//Tuberculosis;ko04145//Phagosome	K13882;K13882	GO:0001772//immunological synapse;GO:0001891//phagocytic cup;GO:0005737//cytoplasm;GO:0005769//early endosome;GO:0005829//cytosol;GO:0005856//cytoskeleton;GO:0005884//actin filament;GO:0005886//plasma membrane;GO:0005911//cell-cell junction;GO:0005938//cell cortex;GO:0015629//actin cytoskeleton;GO:0016020//membrane;GO:0030027//lamellipodium;GO:0030424//axon;GO:0030670//phagocytic vesicle membrane…	GO:0003779//actin binding;GO:0003785//actin monomer binding;GO:0005515//protein binding;GO:0008092//cytoskeletal protein binding;GO:0032036//myosin heavy chain binding;GO:0042802//identical protein binding;GO:0042803//protein homodimerization activity;GO:0043548//phosphatidylinositol 3-kinase binding;GO:0051015//actin filament binding	GO:0001845//phagolysosome assembly;GO:0006816//calcium ion transport;GO:0006906//vesicle fusion;GO:0006909//phagocytosis;GO:0007015//actin filament organization;GO:0008064//regulation of actin polymerization or depolymerization;GO:0008360//regulation of cell shape;GO:0010631//epithelial cell migration;GO:0016477//cell migration;GO:0030036//actin cytoskeleton organization;GO:0030595//leukocyte che…	--
ENSMUSG00000040247	287	165	319	783	935	1199	16.108	7.001	16.384	30.214	36.98	36.25	13.1643	34.4813	-1.38918109958349	3.59879e-09	8.62205e-07	Tbc1d10c	TBC1 domain family, member 10c [Source:MGI Symbol;Acc:MGI:1922072]	-	-	-	-	GO:0005829//cytosol;GO:0005886//plasma membrane;GO:0031527//filopodium membrane	GO:0005096//GTPase activator activity	GO:0033173//calcineurin-NFAT signaling cascade;GO:0042113//B cell activation;GO:0042147//retrograde transport, endosome to Golgi;GO:0050869//negative regulation of B cell activation;GO:0070371//ERK1 and ERK2 cascade;GO:0070373//negative regulation of ERK1 and ERK2 cascade;GO:0070885//negative regulation of calcineurin-NFAT signaling cascade	--
ENSMUSG00000037628	43	13	35	144	195	256	4.015	1.038	3.15	10.283	14.292	14.638	2.73433	13.071	-2.25710848623384	3.60051e-09	8.62205e-07	Cdkn3	cyclin dependent kinase inhibitor 3 [Source:MGI Symbol;Acc:MGI:1919641]	-	-	-	-	GO:0005634//nucleus;GO:0005737//cytoplasm;GO:0005829//cytosol;GO:0048471//perinuclear region of cytoplasm	GO:0004721//phosphoprotein phosphatase activity;GO:0004722//protein serine/threonine phosphatase activity;GO:0004725//protein tyrosine phosphatase activity;GO:0005515//protein binding;GO:0016787//hydrolase activity;GO:0016791//phosphatase activity;GO:0017018//myosin phosphatase activity	GO:0006470//protein dephosphorylation;GO:0006974//cellular response to DNA damage stimulus;GO:0007049//cell cycle;GO:0016311//dephosphorylation;GO:0051726//regulation of cell cycle	--
ENSMUSG00000090553	2016	1026	2746	6284	8129	8903	343.399	149.308	451.646	820.181	1089.06	935.972	314.784	948.403	-1.5911364859922	3.7367e-09	8.83347e-07	Snrpe	small nuclear ribonucleoprotein E [Source:MGI Symbol;Acc:MGI:98346]	Genetic Information Processing	Transcription	ko03040//Spliceosome	K11097	GO:0005634//nucleus;GO:0005681//spliceosomal complex;GO:0005682//U5 snRNP;GO:0005683//U7 snRNP;GO:0005684//U2-type spliceosomal complex;GO:0005685//U1 snRNP;GO:0005686//U2 snRNP;GO:0005687//U4 snRNP;GO:0005689//U12-type spliceosomal complex;GO:0005697//telomerase holoenzyme complex;GO:0005737//cytoplasm;GO:0005829//cytosol;GO:0034709//methylosome;GO:0034715//pICln-Sm protein complex;GO:0034719//S…	GO:0003723//RNA binding;GO:1990446//U1 snRNP binding	GO:0000387//spliceosomal snRNP assembly;GO:0000398//mRNA splicing, via spliceosome;GO:0006397//mRNA processing;GO:0008380//RNA splicing	--
ENSMUSG00000079017	14122	16184	12706	5326	3634	5465	2605.11	2559.09	2264.89	753.157	527.315	622.061	2476.36	634.178	1.96526422005547	3.80533e-09	8.88183e-07	Ifi27l2a	interferon, alpha-inducible protein 27 like 2A [Source:MGI Symbol;Acc:MGI:1924183]	-	-	-	-	GO:0005634//nucleus;GO:0005635//nuclear envelope;GO:0005637//nuclear inner membrane;GO:0005739//mitochondrion;GO:0016020//membrane;GO:0031966//mitochondrial membrane	GO:0003674//molecular_function;GO:0042802//identical protein binding;GO:0060090//molecular adaptor activity	GO:0009615//response to virus;GO:0097190//apoptotic signaling pathway	--
ENSMUSG00000029910	318	179	427	853	1475	1826	11.619	5.936	15.533	25.439	45.489	45.835	11.0293	38.921	-1.8192031878164	3.94316e-09	9.08849e-07	Mad2l1	MAD2 mitotic arrest deficient-like 1 [Source:MGI Symbol;Acc:MGI:1860374]	Human Diseases;Cellular Processes;Cellular Processes;Organismal Systems	Infectious disease: viral;Cell growth and death;Cell growth and death;Endocrine system	ko05166//Human T-cell leukemia virus 1 infection;ko04110//Cell cycle;ko04114//Oocyte meiosis;ko04914//Progesterone-mediated oocyte maturation	K02537;K02537;K02537;K02537	GO:0000775//chromosome, centromeric region;GO:0000776//kinetochore;GO:0000922//spindle pole;GO:0005634//nucleus;GO:0005654//nucleoplasm;GO:0005694//chromosome;GO:0005737//cytoplasm;GO:0005829//cytosol;GO:0005856//cytoskeleton;GO:0033597//mitotic checkpoint complex;GO:0044615//nuclear pore nuclear basket;GO:0048471//perinuclear region of cytoplasm;GO:0072686//mitotic spindle;GO:1990728//mitotic sp…	GO:0005515//protein binding;GO:0042802//identical protein binding;GO:0042803//protein homodimerization activity	GO:0000070//mitotic sister chromatid segregation;GO:0000132//establishment of mitotic spindle orientation;GO:0007049//cell cycle;GO:0007094//mitotic spindle assembly checkpoint signaling;GO:0042177//negative regulation of protein catabolic process;GO:0043066//negative regulation of apoptotic process;GO:0045841//negative regulation of mitotic metaphase/anaphase transition;GO:0045930//negative regu…	--
ENSMUSG00000021714	76	38	102	269	356	456	6.849	2.222	10.692	22.714	29.146	30.741	6.58767	27.5337	-2.06335728463544	4.29346e-09	9.77372e-07	Cenpk	centromere protein K [Source:MGI Symbol;Acc:MGI:1926210]	-	-	-	-	GO:0000775//chromosome, centromeric region;GO:0000776//kinetochore;GO:0000939//inner kinetochore;GO:0005634//nucleus;GO:0005694//chromosome	GO:0005515//protein binding	GO:0000070//mitotic sister chromatid segregation;GO:0007059//chromosome segregation;GO:0045944//positive regulation of transcription by RNA polymerase II;GO:0051382//kinetochore assembly	--
ENSMUSG00000079419	2303	1617	2066	597	439	764	106.849	64.295	92.623	21.215	16.032	21.862	87.9223	19.703	2.15781436115667	4.38704e-09	9.86496e-07	Ms4a6c	membrane-spanning 4-domains, subfamily A, member 6C [Source:MGI Symbol;Acc:MGI:2385644]	-	-	-	-	GO:0005802//trans-Golgi network;GO:0005886//plasma membrane;GO:0016020//membrane	-	GO:0007166//cell surface receptor signaling pathway	--
ENSMUSG00000008822	244	200	296	702	782	879	32.171	22.81	38.322	71.082	81.331	71.972	31.101	74.795	-1.26598086153717	4.96934e-09	1.10397e-06	Acyp1	acylphosphatase 1 [Source:MGI Symbol;Acc:MGI:1913454]	Metabolism;Metabolism	Global and overview maps;Carbohydrate metabolism	ko01100//Metabolic pathways;ko00620//Pyruvate metabolism	K01512;K01512	-	GO:0003674//molecular_function;GO:0003998//acylphosphatase activity;GO:0016787//hydrolase activity	GO:0008150//biological_process	--
ENSMUSG00000019942	240	110	270	544	1134	1397	14.617	5.575	16.867	25.317	53.979	52.473	12.353	43.923	-1.83011514423245	6.63516e-09	1.4565e-06	Cdk1	cyclin dependent kinase 1 [Source:MGI Symbol;Acc:MGI:88351]	Human Diseases;Human Diseases;Cellular Processes;Cellular Processes;Cellular Processes;Organismal Systems;Cellular Processes;Cellular Processes	Infectious disease: viral;Cancer: overview;Cell growth and death;Cell growth and death;Cell growth and death;Endocrine system;Cellular community - eukaryotes;Cell growth and death	ko05170//Human immunodeficiency virus 1 infection;ko05203//Viral carcinogenesis;ko04218//Cellular senescence;ko04110//Cell cycle;ko04114//Oocyte meiosis;ko04914//Progesterone-mediated oocyte maturation;ko04540//Gap junction;ko04115//p53 signaling pathway	K02087;K02087;K02087;K02087;K02087;K02087;K02087;K02087	GO:0000307//cyclin-dependent protein kinase holoenzyme complex;GO:0005634//nucleus;GO:0005654//nucleoplasm;GO:0005737//cytoplasm;GO:0005739//mitochondrion;GO:0005759//mitochondrial matrix;GO:0005813//centrosome;GO:0005819//spindle;GO:0005829//cytosol;GO:0005856//cytoskeleton;GO:0005876//spindle microtubule;GO:0030496//midbody;GO:0072686//mitotic spindle;GO:0097122//cyclin A2-CDK1 complex;GO:00971…	GO:0000166//nucleotide binding;GO:0003682//chromatin binding;GO:0004672//protein kinase activity;GO:0004674//protein serine/threonine kinase activity;GO:0004693//cyclin-dependent protein serine/threonine kinase activity;GO:0005515//protein binding;GO:0005524//ATP binding;GO:0008353//RNA polymerase II CTD heptapeptide repeat kinase activity;GO:0016301//kinase activity;GO:0016740//transferase activ…	GO:0000082//G1/S transition of mitotic cell cycle;GO:0000086//G2/M transition of mitotic cell cycle;GO:0006338//chromatin remodeling;GO:0006357//regulation of transcription by RNA polymerase II;GO:0006468//protein phosphorylation;GO:0006915//apoptotic process;GO:0007049//cell cycle;GO:0007095//mitotic G2 DNA damage checkpoint signaling;GO:0009410//response to xenobiotic stimulus;GO:0009636//respo…	--
ENSMUSG00000059089	334	591	497	65	79	158	22.713	34.449	32.658	3.388	4.226	6.63	29.94	4.748	2.65668238130387	7.91033e-09	1.69712e-06	Fcgr4	Fc receptor, IgG, low affinity IV [Source:MGI Symbol;Acc:MGI:2179523]	Organismal Systems;Human Diseases;Cellular Processes;Human Diseases;Organismal Systems;Human Diseases;Organismal Systems;Organismal Systems;Human Diseases	Immune system;Infectious disease: bacterial;Transport and catabolism;Immune disease;Development and regeneration;Infectious disease: bacterial;Immune system;Immune system;Infectious disease: parasitic	ko04613//Neutrophil extracellular trap formation;ko05152//Tuberculosis;ko04145//Phagosome;ko05322//Systemic lupus erythematosus;ko04380//Osteoclast differentiation;ko05150//Staphylococcus aureus infection;ko04650//Natural killer cell mediated cytotoxicity;ko04666//Fc gamma R-mediated phagocytosis;ko05140//Leishmaniasis	K06463;K06463;K06463;K06463;K06463;K06463;K06463;K06463;K06463	GO:0005615//extracellular space;GO:0005886//plasma membrane;GO:0009897//external side of plasma membrane;GO:0009986//cell surface;GO:0016020//membrane;GO:0033001//Fc-gamma receptor III complex	GO:0004888//transmembrane signaling receptor activity;GO:0019767//IgE receptor activity;GO:0019770//IgG receptor activity;GO:0019772//low-affinity IgG receptor activity;GO:0019863//IgE binding;GO:0019864//IgG binding;GO:0034235//GPI anchor binding;GO:0140375//immune receptor activity	GO:0002376//immune system process;GO:0002468//dendritic cell antigen processing and presentation;GO:0007166//cell surface receptor signaling pathway;GO:0038094//Fc-gamma receptor signaling pathway;GO:0038095//Fc-epsilon receptor signaling pathway;GO:0042119//neutrophil activation;GO:0043320//natural killer cell degranulation;GO:0045780//positive regulation of bone resorption;GO:0050776//regulatio…	--
ENSMUSG00000063172	330	203	412	954	1142	1235	46.487	24.46	56.03	102.846	126.385	107.237	42.3257	112.156	-1.40590210508791	7.9154e-09	1.69712e-06	Ift25	intraflagellar transport 25 [Source:MGI Symbol;Acc:MGI:1920188]	-	-	-	-	GO:0005813//centrosome;GO:0005929//cilium;GO:0030992//intraciliary transport particle B;GO:0042995//cell projection	GO:0005515//protein binding;GO:0046872//metal ion binding	GO:0001501//skeletal system development;GO:0001822//kidney development;GO:0007224//smoothened signaling pathway;GO:0007283//spermatogenesis;GO:0007507//heart development;GO:0015031//protein transport;GO:0030154//cell differentiation;GO:0030324//lung development;GO:0035720//intraciliary anterograde transport;GO:0042073//intraciliary transport;GO:0060271//cilium assembly;GO:0070986//left/right axis…	--
ENSMUSG00000028609	1341	881	1838	3693	4813	5943	165.514	93.207	219.21	349.413	467.279	452.609	159.31	423.1	-1.40915997499007	9.32556e-09	1.97648e-06	Magoh	mago homolog, exon junction complex core component [Source:MGI Symbol;Acc:MGI:1330312]	Genetic Information Processing;Genetic Information Processing;Genetic Information Processing	Transcription;Translation;Translation	ko03040//Spliceosome;ko03013//Nucleocytoplasmic transport;ko03015//mRNA surveillance pathway	K12877;K12877;K12877	GO:0005634//nucleus;GO:0005681//spliceosomal complex;GO:0005737//cytoplasm;GO:0005829//cytosol;GO:0016607//nuclear speck;GO:0035145//exon-exon junction complex;GO:0071013//catalytic step 2 spliceosome;GO:1990501//exon-exon junction subcomplex mago-y14	GO:0003723//RNA binding	GO:0000184//nuclear-transcribed mRNA catabolic process, nonsense-mediated decay;GO:0000381//regulation of alternative mRNA splicing, via spliceosome;GO:0006397//mRNA processing;GO:0006406//mRNA export from nucleus;GO:0006417//regulation of translation;GO:0007292//female gamete generation;GO:0008380//RNA splicing;GO:0050684//regulation of mRNA processing;GO:0051028//mRNA transport;GO:2000622//regu…	--
ENSMUSG00000017716	91	41	92	237	352	609	7.887	2.742	7.835	16.038	24.772	33.537	6.15467	24.7823	-2.00955939969889	9.85691e-09	2.06536e-06	Birc5	baculoviral IAP repeat-containing 5 [Source:MGI Symbol;Acc:MGI:1203517]	Human Diseases;Human Diseases;Human Diseases;Environmental Information Processing;Cellular Processes;Human Diseases;Human Diseases;Cellular Processes	Cancer: overview;Cancer: overview;Infectious disease: viral;Signal transduction;Cell growth and death;Cancer: specific types;Drug resistance: antineoplastic;Cell growth and death	ko05200//Pathways in cancer;ko05207//Chemical carcinogenesis - receptor activation;ko05161//Hepatitis B;ko04390//Hippo signaling pathway;ko04210//Apoptosis;ko05210//Colorectal cancer;ko01524//Platinum drug resistance;ko04215//Apoptosis - multiple species	K08731;K08731;K08731;K08731;K08731;K08731;K08731;K08731	GO:0000228//nuclear chromosome;GO:0000775//chromosome, centromeric region;GO:0000776//kinetochore;GO:0005634//nucleus;GO:0005694//chromosome;GO:0005737//cytoplasm;GO:0005814//centriole;GO:0005819//spindle;GO:0005829//cytosol;GO:0005856//cytoskeleton;GO:0005874//microtubule;GO:0005876//spindle microtubule;GO:0005881//cytoplasmic microtubule;GO:0015630//microtubule cytoskeleton;GO:0016324//apical p…	GO:0004869//cysteine-type endopeptidase inhibitor activity;GO:0005515//protein binding;GO:0008017//microtubule binding;GO:0008270//zinc ion binding;GO:0015631//tubulin binding;GO:0019899//enzyme binding;GO:0030414//peptidase inhibitor activity;GO:0031267//small GTPase binding;GO:0042802//identical protein binding;GO:0042803//protein homodimerization activity;GO:0043027//cysteine-type endopeptidas…	GO:0000086//G2/M transition of mitotic cell cycle;GO:0000226//microtubule cytoskeleton organization;GO:0000278//mitotic cell cycle;GO:0000281//mitotic cytokinesis;GO:0001934//positive regulation of protein phosphorylation;GO:0006468//protein phosphorylation;GO:0006915//apoptotic process;GO:0007049//cell cycle;GO:0007052//mitotic spindle organization;GO:0007059//chromosome segregation;GO:0007094//…	--
ENSMUSG00000048148	50	13	39	224	166	230	0.411	0.088	0.326	1.49	1.106	1.162	0.275	1.25267	-2.18749904228688	1.06792e-08	2.21251e-06	Nwd1	NACHT and WD repeat domain containing 1 [Source:MGI Symbol;Acc:MGI:2442268]	-	-	-	-	GO:0005730//nucleolus;GO:0005737//cytoplasm;GO:0005829//cytosol	GO:0000166//nucleotide binding;GO:0005515//protein binding;GO:0005524//ATP binding	GO:0010628//positive regulation of gene expression;GO:0032088//negative regulation of NF-kappaB transcription factor activity	--
ENSMUSG00000037894	4348	2578	6057	10378	19662	24727	349.454	176.996	468.495	639.219	1242.98	1225.15	331.648	1035.78	-1.6429932829411	1.32812e-08	2.70792e-06	H2az1	H2A.Z variant histone 1 [Source:MGI Symbol;Acc:MGI:1888388]	Organismal Systems;Human Diseases;Cellular Processes;Human Diseases	Immune system;Substance dependence;Cell growth and death;Immune disease	ko04613//Neutrophil extracellular trap formation;ko05034//Alcoholism;ko04217//Necroptosis;ko05322//Systemic lupus erythematosus	K11251;K11251;K11251;K11251	GO:0000786//nucleosome;GO:0000791//euchromatin;GO:0000792//heterochromatin;GO:0005634//nucleus;GO:0005694//chromosome	GO:0000978//RNA polymerase II cis-regulatory region sequence-specific DNA binding;GO:0000979//RNA polymerase II core promoter sequence-specific DNA binding;GO:0003677//DNA binding;GO:0005515//protein binding;GO:0030527//structural constituent of chromatin;GO:0031490//chromatin DNA binding;GO:0031492//nucleosomal DNA binding;GO:0046982//protein heterodimerization activity	GO:0006325//chromatin organization;GO:0032869//cellular response to insulin stimulus;GO:0045944//positive regulation of transcription by RNA polymerase II;GO:0071392//cellular response to estradiol stimulus	--
ENSMUSG00000089768	74	15	60	277	289	329	14.372	2.558	11.274	41.245	44.302	39.477	9.40133	41.6747	-2.14823337492764	1.33641e-08	2.70792e-06	Tmsb15b1	thymosin beta 15b1 [Source:MGI Symbol;Acc:MGI:3843059]	-	-	-	-	GO:0005737//cytoplasm;GO:0005856//cytoskeleton	GO:0003779//actin binding;GO:0003785//actin monomer binding	GO:0007015//actin filament organization;GO:0030334//regulation of cell migration;GO:0042989//sequestering of actin monomers	--
ENSMUSG00000047534	57	27	58	190	218	269	1.212	0.492	1.192	3.097	3.892	3.654	0.965333	3.54767	-1.87777136088758	1.37312e-08	2.75206e-06	Mis18bp1	MIS18 binding protein 1 [Source:MGI Symbol;Acc:MGI:2145099]	-	-	-	-	GO:0000775//chromosome, centromeric region;GO:0005634//nucleus;GO:0005694//chromosome	GO:0003677//DNA binding;GO:0005515//protein binding	GO:0007049//cell cycle;GO:0051301//cell division	MYB
ENSMUSG00000045996	737	606	947	2117	2115	2357	123.847	87.535	154.415	275.709	280.359	244.991	121.932	267.02	-1.13086526144394	1.68745e-08	3.34569e-06	Polr2k	polymerase (RNA) II (DNA directed) polypeptide K [Source:MGI Symbol;Acc:MGI:102725]	Human Diseases;Organismal Systems;Genetic Information Processing	Neurodegenerative disease;Immune system;Transcription	ko05016//Huntington disease;ko04623//Cytosolic DNA-sensing pathway;ko03020//RNA polymerase	K03009;K03009;K03009	GO:0000428//DNA-directed RNA polymerase complex;GO:0005634//nucleus;GO:0005654//nucleoplasm;GO:0005665//RNA polymerase II, core complex;GO:0005666//RNA polymerase III complex;GO:0005736//RNA polymerase I complex	GO:0001054//RNA polymerase I activity;GO:0001055//RNA polymerase II activity;GO:0001056//RNA polymerase III activity;GO:0003677//DNA binding;GO:0003899//DNA-directed 5'-3' RNA polymerase activity;GO:0008270//zinc ion binding;GO:0046872//metal ion binding	GO:0006351//transcription, DNA-templated;GO:0006360//transcription by RNA polymerase I;GO:0006366//transcription by RNA polymerase II;GO:0006383//transcription by RNA polymerase III	--
ENSMUSG00000045128	33016	19540	39894	79395	109171	122466	5087.43	2600.77	5959.95	9444.87	13211.1	11775.7	4549.38	11477.2	-1.33503320031699	1.94144e-08	3.80832e-06	Rpl18a	ribosomal protein L18A [Source:MGI Symbol;Acc:MGI:1924058]	Human Diseases;Genetic Information Processing	Infectious disease: viral;Translation	ko05171//Coronavirus disease - COVID-19;ko03010//Ribosome	K02882;K02882	GO:0005737//cytoplasm;GO:0005829//cytosol;GO:0005840//ribosome;GO:0014069//postsynaptic density;GO:0022625//cytosolic large ribosomal subunit;GO:0022626//cytosolic ribosome;GO:0042788//polysomal ribosome;GO:0045202//synapse;GO:1990904//ribonucleoprotein complex	GO:0003735//structural constituent of ribosome	GO:0002181//cytoplasmic translation;GO:0006412//translation	--
ENSMUSG00000028212	85	48	138	229	586	756	2.492	1.208	3.896	5.084	13.484	13.619	2.532	10.729	-2.08316630561235	1.9676e-08	3.819e-06	Ccne2	cyclin E2 [Source:MGI Symbol;Acc:MGI:1329034]	Human Diseases;Environmental Information Processing;Human Diseases;Human Diseases;Human Diseases;Human Diseases;Cellular Processes;Human Diseases;Human Diseases;Human Diseases;Human Diseases;Human Diseases;Cellular Processes;Cellular Processes;Human Diseases;Human Diseases;Cellular Processes	Cancer: overview;Signal transduction;Infectious disease: viral;Infectious disease: viral;Infectious disease: viral;Cancer: overview;Cell growth and death;Infectious disease: viral;Endocrine and metabolic disease;Cancer: overview;Cancer: specific types;Infectious disease: viral;Cell growth and death;Cell growth and death;Cancer: specific types;Cancer: specific types;Cell growth and death	ko05200//Pathways in cancer;ko04151//PI3K-Akt signaling pathway;ko05165//Human papillomavirus infection;ko05166//Human T-cell leukemia virus 1 infection;ko05169//Epstein-Barr virus infection;ko05203//Viral carcinogenesis;ko04218//Cellular senescence;ko05161//Hepatitis B;ko04934//Cushing syndrome;ko05206//MicroRNAs in cancer;ko05226//Gastric cancer;ko05162//Measles;ko04110//Cell cycle;ko04114//Ooc…	K06626;K06626;K06626;K06626;K06626;K06626;K06626;K06626;K06626;K06626;K06626;K06626;K06626;K06626;K06626;K06626;K06626	GO:0005634//nucleus;GO:0005737//cytoplasm;GO:0005813//centrosome;GO:0097134//cyclin E1-CDK2 complex;GO:0097135//cyclin E2-CDK2 complex	GO:0016538//cyclin-dependent protein serine/threonine kinase regulator activity;GO:0019901//protein kinase binding	GO:0000082//G1/S transition of mitotic cell cycle;GO:0000723//telomere maintenance;GO:0006270//DNA replication initiation;GO:0007049//cell cycle;GO:0007129//homologous chromosome pairing at meiosis;GO:0032880//regulation of protein localization;GO:0051301//cell division;GO:0051726//regulation of cell cycle;GO:0070192//chromosome organization involved in meiotic cell cycle	--
ENSMUSG00000031167	7492	4144	9204	18117	27073	28838	516.369	245.074	612.454	960.869	1472.56	1228.9	457.966	1220.78	-1.41448833675044	2.02549e-08	3.88233e-06	Rbm3	RNA binding motif (RNP1, RRM) protein 3 [Source:MGI Symbol;Acc:MGI:1099460]	-	-	-	-	GO:0005634//nucleus;GO:0005654//nucleoplasm;GO:0005681//spliceosomal complex;GO:0005737//cytoplasm;GO:0015934//large ribosomal subunit;GO:0030425//dendrite;GO:0042995//cell projection	GO:0003676//nucleic acid binding;GO:0003723//RNA binding;GO:0043023//ribosomal large subunit binding	GO:0006412//translation;GO:0006417//regulation of translation;GO:0009409//response to cold;GO:0035196//production of miRNAs involved in gene silencing by miRNA;GO:0045727//positive regulation of translation;GO:0048026//positive regulation of mRNA splicing, via spliceosome	--
ENSMUSG00000078763	245	643	595	134	56	102	11.226	25.255	26.345	4.707	2.018	2.884	20.942	3.203	2.70890352568615	2.05547e-08	3.88233e-06	Slfn1	schlafen 1 [Source:MGI Symbol;Acc:MGI:1313259]	-	-	-	-	GO:0005634//nucleus;GO:0005737//cytoplasm;GO:0005829//cytosol	GO:0004540//ribonuclease activity;GO:0005515//protein binding;GO:0043022//ribosome binding;GO:0140102//catalytic activity, acting on a rRNA	GO:0000122//negative regulation of transcription by RNA polymerase II;GO:0001933//negative regulation of protein phosphorylation;GO:0002250//adaptive immune response;GO:0002376//immune system process;GO:0008285//negative regulation of cell population proliferation;GO:0042098//T cell proliferation;GO:0042130//negative regulation of T cell proliferation;GO:0051726//regulation of cell cycle;GO:20001…	--
ENSMUSG00000041831	47	22	99	283	303	376	2.506	0.885	5.31	10.742	11.865	11.5	2.90033	11.369	-1.97081473970311	2.09478e-08	3.88233e-06	Sytl3	synaptotagmin-like 3 [Source:MGI Symbol;Acc:MGI:1933367]	-	-	-	-	GO:0005737//cytoplasm;GO:0005886//plasma membrane;GO:0012505//endomembrane system;GO:0016020//membrane;GO:0070382//exocytic vesicle	GO:0005515//protein binding;GO:0005543//phospholipid binding;GO:0005544//calcium-dependent phospholipid binding;GO:0008270//zinc ion binding;GO:0031267//small GTPase binding;GO:0042043//neurexin family protein binding	GO:0006886//intracellular protein transport;GO:0006887//exocytosis	--
ENSMUSG00000030745	144	176	159	453	462	573	5.006	5.377	5.324	12.454	12.858	12.5	5.23567	12.604	-1.2674365046	2.09817e-08	3.88233e-06	Il21r	interleukin 21 receptor [Source:MGI Symbol;Acc:MGI:1890475]	Environmental Information Processing;Environmental Information Processing;Organismal Systems;Human Diseases	Signaling molecules and interaction;Signal transduction;Immune system;Immune disease	ko04060//Cytokine-cytokine receptor interaction;ko04630//JAK-STAT signaling pathway;ko04659//Th17 cell differentiation;ko05321//Inflammatory bowel disease	K05075;K05075;K05075;K05075	GO:0009897//external side of plasma membrane;GO:0016020//membrane	GO:0004888//transmembrane signaling receptor activity;GO:0004896//cytokine receptor activity;GO:0005515//protein binding	GO:0016064//immunoglobulin mediated immune response;GO:0019221//cytokine-mediated signaling pathway	--
ENSMUSG00000073702	18361	11005	20380	40944	56181	65390	2613.81	1325.82	2808.15	4389.53	6160.57	5691.2	2249.26	5413.77	-1.26718277160638	2.1055e-08	3.88233e-06	Rpl31	ribosomal protein L31 [Source:MGI Symbol;Acc:MGI:2149632]	Human Diseases;Genetic Information Processing	Infectious disease: viral;Translation	ko05171//Coronavirus disease - COVID-19;ko03010//Ribosome	K02910;K02910	GO:0005654//nucleoplasm;GO:0005737//cytoplasm;GO:0005829//cytosol;GO:0005840//ribosome;GO:0022625//cytosolic large ribosomal subunit;GO:0022626//cytosolic ribosome;GO:0042788//polysomal ribosome;GO:0045202//synapse;GO:0098794//postsynapse;GO:1990904//ribonucleoprotein complex	GO:0003735//structural constituent of ribosome;GO:0005515//protein binding	GO:0002181//cytoplasmic translation;GO:0006412//translation	--
ENSMUSG00000079480	595	381	697	1445	1906	2099	103.925	57.042	117.637	193.475	261.867	226.218	92.868	227.187	-1.29062469659031	2.19687e-08	4.0107e-06	Pin4	peptidyl-prolyl cis/trans isomerase, NIMA-interacting, 4 (parvulin) [Source:MGI Symbol;Acc:MGI:1916963]	-	-	-	-	GO:0005634//nucleus;GO:0005654//nucleoplasm;GO:0005694//chromosome;GO:0005730//nucleolus;GO:0005737//cytoplasm;GO:0005759//mitochondrial matrix;GO:0005819//spindle;GO:0005856//cytoskeleton;GO:0030684//preribosome	GO:0003677//DNA binding;GO:0003681//bent DNA binding;GO:0003690//double-stranded DNA binding;GO:0003755//peptidyl-prolyl cis-trans isomerase activity;GO:0016853//isomerase activity	GO:0006364//rRNA processing;GO:0051179//localization	--
ENSMUSG00000052033	564	403	714	1585	1708	1804	51.51	31.871	62.996	110.983	123.812	102.277	48.7923	112.357	-1.2033679071598	2.4362e-08	4.38047e-06	Pfdn4	prefoldin 4 [Source:MGI Symbol;Acc:MGI:1923512]	-	-	-	-	GO:0005634//nucleus;GO:0005737//cytoplasm;GO:0005739//mitochondrion;GO:0016272//prefoldin complex	GO:0001540//amyloid-beta binding;GO:0051082//unfolded protein binding	GO:0006457//protein folding;GO:1905907//negative regulation of amyloid fibril formation	--
ENSMUSG00000096472	261	181	260	610	740	878	15.666	9.52	15.911	28.924	35.713	33.162	13.699	32.5997	-1.25078662976294	2.44693e-08	4.38047e-06	Cdkn2d	cyclin dependent kinase inhibitor 2D [Source:MGI Symbol;Acc:MGI:105387]	Environmental Information Processing;Cellular Processes	Signal transduction;Cell growth and death	ko04068//FoxO signaling pathway;ko04110//Cell cycle	K06623;K06623	GO:0005634//nucleus;GO:0005654//nucleoplasm;GO:0005737//cytoplasm;GO:0005829//cytosol;GO:0097129//cyclin D2-CDK4 complex	GO:0004861//cyclin-dependent protein serine/threonine kinase inhibitor activity;GO:0005515//protein binding;GO:0019901//protein kinase binding	GO:0000731//DNA synthesis involved in DNA repair;GO:0007049//cell cycle;GO:0007605//sensory perception of sound;GO:0008285//negative regulation of cell population proliferation;GO:0009411//response to UV;GO:0030308//negative regulation of cell growth;GO:0032526//response to retinoic acid;GO:0033280//response to vitamin D;GO:0042326//negative regulation of phosphorylation;GO:0048102//autophagic ce…	--
ENSMUSG00000028523	65	10	65	310	305	297	4.677	0.546	4.104	19.098	19.535	15.509	3.109	18.0473	-2.53726315903323	3.07852e-08	5.43458e-06	Dynlt5	dynein light chain Tctex-type 5 [Source:MGI Symbol;Acc:MGI:1914594]	-	-	-	-	GO:0005737//cytoplasm;GO:0005868//cytoplasmic dynein complex	GO:0045505//dynein intermediate chain binding	GO:0007018//microtubule-based movement	--
ENSMUSG00000042757	117	62	181	451	518	545	4.491	1.809	6.631	13.488	15.997	13.169	4.31033	14.218	-1.72184719253644	3.09469e-08	5.43458e-06	Tmem108	transmembrane protein 108 [Source:MGI Symbol;Acc:MGI:1932411]	-	-	-	-	GO:0005768//endosome;GO:0005769//early endosome;GO:0010008//endosome membrane;GO:0014069//postsynaptic density;GO:0016020//membrane;GO:0030424//axon;GO:0030425//dendrite;GO:0036477//somatodendritic compartment;GO:0042995//cell projection;GO:0045202//synapse;GO:1904115//axon cytoplasm	GO:0005515//protein binding	GO:0006898//receptor-mediated endocytosis;GO:0008090//retrograde axonal transport;GO:0021542//dentate gyrus development;GO:0031175//neuron projection development;GO:0051388//positive regulation of neurotrophin TRK receptor signaling pathway;GO:0097106//postsynaptic density organization;GO:0097484//dendrite extension;GO:0098815//modulation of excitatory postsynaptic potential;GO:1990416//cellular …	--
ENSMUSG00000039396	25	13	36	92	184	197	0.948	0.422	1.319	2.674	5.487	4.608	0.896333	4.25633	-2.2475038849575	3.12811e-08	5.44143e-06	Neil3	nei like 3 (E. coli) [Source:MGI Symbol;Acc:MGI:2384588]	Genetic Information Processing	Replication and repair	ko03410//Base excision repair	K10569	GO:0005634//nucleus;GO:0005654//nucleoplasm;GO:0005694//chromosome	GO:0000405//bubble DNA binding;GO:0003676//nucleic acid binding;GO:0003677//DNA binding;GO:0003684//damaged DNA binding;GO:0003690//double-stranded DNA binding;GO:0003697//single-stranded DNA binding;GO:0003824//catalytic activity;GO:0003906//DNA-(apurinic or apyrimidinic site) endonuclease activity;GO:0008270//zinc ion binding;GO:0016787//hydrolase activity;GO:0016798//hydrolase activity, acting…	GO:0006281//DNA repair;GO:0006284//base-excision repair;GO:0006974//cellular response to DNA damage stimulus;GO:0008152//metabolic process;GO:0036297//interstrand cross-link repair	--
ENSMUSG00000113902	2448	2967	2943	6494	6932	8339	289.667	300.697	332.144	581.624	631.562	604.027	307.503	605.738	-0.978094203905244	3.2317e-08	5.56909e-06	Ndufb1	NADH:ubiquinone oxidoreductase subunit B1 [Source:MGI Symbol;Acc:MGI:3780865]	-	-	-	-	GO:0005739//mitochondrion;GO:0005743//mitochondrial inner membrane;GO:0005747//mitochondrial respiratory chain complex I;GO:0016020//membrane;GO:0016607//nuclear speck;GO:0070469//respirasome	-	GO:0009060//aerobic respiration;GO:0032981//mitochondrial respiratory chain complex I assembly;GO:0042776//mitochondrial ATP synthesis coupled proton transport	--
ENSMUSG00000049717	120	78	174	458	425	507	2.038	1.136	2.856	5.964	5.679	5.314	2.01	5.65233	-1.49165104639198	3.45409e-08	5.89722e-06	Lig4	ligase IV, DNA, ATP-dependent [Source:MGI Symbol;Acc:MGI:1335098]	Genetic Information Processing	Replication and repair	ko03450//Non-homologous end-joining	K10777	GO:0000793//condensed chromosome;GO:0005634//nucleus;GO:0005654//nucleoplasm;GO:0005958//DNA-dependent protein kinase-DNA ligase 4 complex;GO:0032807//DNA ligase IV complex;GO:0043231//intracellular membrane-bounded organelle;GO:0070419//nonhomologous end joining complex	GO:0000166//nucleotide binding;GO:0000287//magnesium ion binding;GO:0003677//DNA binding;GO:0003909//DNA ligase activity;GO:0003910//DNA ligase (ATP) activity;GO:0005515//protein binding;GO:0005524//ATP binding;GO:0016874//ligase activity;GO:0046872//metal ion binding	GO:0000012//single strand break repair;GO:0001701//in utero embryonic development;GO:0002328//pro-B cell differentiation;GO:0006266//DNA ligation;GO:0006281//DNA repair;GO:0006297//nucleotide-excision repair, DNA gap filling;GO:0006302//double-strand break repair;GO:0006303//double-strand break repair via nonhomologous end joining;GO:0006310//DNA recombination;GO:0006974//cellular response to DNA…	--
ENSMUSG00000021290	3413	3526	3987	8398	8860	10323	795.269	701.975	896.945	1501	1624.9	1484.7	798.063	1536.87	-0.945419027634098	3.75195e-08	6.34699e-06	Atp5mj	ATP synthase membrane subunit j [Source:MGI Symbol;Acc:MGI:1917507]	-	-	-	-	GO:0005739//mitochondrion;GO:0005753//mitochondrial proton-transporting ATP synthase complex;GO:0016020//membrane;GO:0031966//mitochondrial membrane	GO:0003674//molecular_function	GO:0008150//biological_process	--
ENSMUSG00000027306	244	99	263	563	906	1258	6.882	2.368	7.088	12.334	20.38	22.034	5.446	18.2493	-1.744574874347	3.90171e-08	6.54033e-06	Nusap1	nucleolar and spindle associated protein 1 [Source:MGI Symbol;Acc:MGI:2675669]	-	-	-	-	GO:0005634//nucleus;GO:0005694//chromosome;GO:0005730//nucleolus;GO:0005737//cytoplasm;GO:0005819//spindle;GO:0005856//cytoskeleton;GO:0005874//microtubule;GO:0072686//mitotic spindle	GO:0003677//DNA binding;GO:0008017//microtubule binding	GO:0000070//mitotic sister chromatid segregation;GO:0000226//microtubule cytoskeleton organization;GO:0000281//mitotic cytokinesis;GO:0007049//cell cycle;GO:0007076//mitotic chromosome condensation;GO:0040001//establishment of mitotic spindle localization;GO:0045840//positive regulation of mitotic nuclear division;GO:0051301//cell division	--
ENSMUSG00000025362	18248	10975	21199	42627	52852	64728	2288.65	1179.88	2569.14	4098.29	5214.12	5009.21	2012.56	4773.87	-1.24613088232665	4.15696e-08	6.90542e-06	Rps26	ribosomal protein S26 [Source:MGI Symbol;Acc:MGI:1351628]	Human Diseases;Genetic Information Processing	Infectious disease: viral;Translation	ko05171//Coronavirus disease - COVID-19;ko03010//Ribosome	K02976;K02976	GO:0005737//cytoplasm;GO:0005783//endoplasmic reticulum;GO:0005791//rough endoplasmic reticulum;GO:0005829//cytosol;GO:0005840//ribosome;GO:0022627//cytosolic small ribosomal subunit;GO:0042788//polysomal ribosome;GO:0045202//synapse;GO:0098556//cytoplasmic side of rough endoplasmic reticulum membrane;GO:0098793//presynapse;GO:0098794//postsynapse;GO:1990904//ribonucleoprotein complex	GO:0003729//mRNA binding;GO:0003735//structural constituent of ribosome	GO:0002181//cytoplasmic translation;GO:0006412//translation;GO:0033119//negative regulation of RNA splicing;GO:0140236//translation at presynapse;GO:0140242//translation at postsynapse	--
ENSMUSG00000026511	3156	2132	3442	6674	9282	9886	205.709	117.783	222.21	336.229	481.543	404.117	181.901	407.296	-1.16292799612132	4.66743e-08	7.68418e-06	Srp9	signal recognition particle 9 [Source:MGI Symbol;Acc:MGI:1350930]	Genetic Information Processing	Folding, sorting and degradation	ko03060//Protein export	K03109	GO:0005737//cytoplasm;GO:0005786//signal recognition particle, endoplasmic reticulum targeting;GO:0048500//signal recognition particle;GO:1990904//ribonucleoprotein complex	GO:0003723//RNA binding;GO:0008312//7S RNA binding	GO:0006614//SRP-dependent cotranslational protein targeting to membrane;GO:0045900//negative regulation of translational elongation	--
ENSMUSG00000029638	356	88	301	1051	1230	1133	4.973	1.149	4.034	12.049	13.909	10.061	3.38533	12.0063	-1.82642582797935	5.31615e-08	8.67473e-06	Glcci1	glucocorticoid induced transcript 1 [Source:MGI Symbol;Acc:MGI:2179717]	-	-	-	-	GO:0005737//cytoplasm	-	-	--
ENSMUSG00000019845	84	26	104	374	330	354	2.407	0.65	2.822	8.16	7.397	6.248	1.95967	7.26833	-1.89101630741071	5.79146e-08	9.36744e-06	Tube1	tubulin, epsilon 1 [Source:MGI Symbol;Acc:MGI:1919174]	-	-	-	-	GO:0005737//cytoplasm;GO:0005813//centrosome;GO:0005856//cytoskeleton;GO:0005874//microtubule	GO:0000166//nucleotide binding;GO:0005200//structural constituent of cytoskeleton;GO:0005515//protein binding;GO:0005525//GTP binding	GO:0000226//microtubule cytoskeleton organization;GO:0000278//mitotic cell cycle;GO:0007017//microtubule-based process	--
ENSMUSG00000075122	303	254	365	56	59	112	10.736	7.714	14.814	1.811	1.757	2.786	11.088	2.118	2.38822466814488	6.07978e-08	9.74826e-06	Cd80	CD80 antigen [Source:MGI Symbol;Acc:MGI:101775]	Environmental Information Processing;Human Diseases;Organismal Systems;Human Diseases;Human Diseases;Human Diseases;Human Diseases;Human Diseases;Human Diseases;Organismal Systems	Signaling molecules and interaction;Immune disease;Immune system;Immune disease;Cardiovascular disease;Immune disease;Endocrine and metabolic disease;Immune disease;Immune disease;Immune system	ko04514//Cell adhesion molecules;ko05322//Systemic lupus erythematosus;ko04620//Toll-like receptor signaling pathway;ko05323//Rheumatoid arthritis;ko05416//Viral myocarditis;ko05320//Autoimmune thyroid disease;ko04940//Type I diabetes mellitus;ko05330//Allograft rejection;ko05332//Graft-versus-host disease;ko04672//Intestinal immune network for IgA production	K05412;K05412;K05412;K05412;K05412;K05412;K05412;K05412;K05412;K05412	GO:0009897//external side of plasma membrane;GO:0009986//cell surface;GO:0016020//membrane;GO:0098636//protein complex involved in cell adhesion	GO:0005515//protein binding;GO:0015026//coreceptor activity;GO:0048018//receptor ligand activity	GO:0002682//regulation of immune system process;GO:0002710//negative regulation of T cell mediated immunity;GO:0006955//immune response;GO:0007166//cell surface receptor signaling pathway;GO:0031295//T cell costimulation;GO:0042102//positive regulation of T cell proliferation;GO:0042110//T cell activation;GO:0046641//positive regulation of alpha-beta T cell proliferation;GO:0050731//positive regu…	--
ENSMUSG00000090019	107	100	128	312	355	412	6.906	5.462	7.857	14.896	16.952	16.49	6.74167	16.1127	-1.25701807972063	6.17033e-08	9.80817e-06	Gimap1	GTPase, IMAP family member 1 [Source:MGI Symbol;Acc:MGI:109368]	-	-	-	-	GO:0005783//endoplasmic reticulum;GO:0016020//membrane	GO:0000166//nucleotide binding;GO:0005525//GTP binding	-	--
ENSMUSG00000015672	905	902	1196	2261	2811	3178	85.035	70.265	103.661	157.347	191.162	180.851	86.3203	176.453	-1.03151434290684	6.34153e-08	9.99414e-06	Mrpl32	mitochondrial ribosomal protein L32 [Source:MGI Symbol;Acc:MGI:2137226]	Genetic Information Processing	Translation	ko03010//Ribosome	K02911	GO:0005739//mitochondrion;GO:0005743//mitochondrial inner membrane;GO:0005762//mitochondrial large ribosomal subunit;GO:0005829//cytosol;GO:0005840//ribosome;GO:0015934//large ribosomal subunit;GO:1990904//ribonucleoprotein complex	GO:0003735//structural constituent of ribosome	GO:0006412//translation;GO:0032543//mitochondrial translation	--
ENSMUSG00000027322	575	729	733	214	169	275	7.724	8.381	9.493	2.202	1.816	2.289	8.53267	2.10233	2.02100525695053	6.42473e-08	1.00395e-05	Siglec1	sialic acid binding Ig-like lectin 1, sialoadhesin [Source:MGI Symbol;Acc:MGI:99668]	Environmental Information Processing	Signaling molecules and interaction	ko04514//Cell adhesion molecules	K06548	GO:0005886//plasma membrane;GO:0016020//membrane	-	GO:0032480//negative regulation of type I interferon production	--
ENSMUSG00000022948	37	23	43	134	173	169	3.218	1.332	3.306	8.183	12.33	9.141	2.61867	9.88467	-1.91635988690109	6.76315e-08	1.04795e-05	Setd4	SET domain containing 4 [Source:MGI Symbol;Acc:MGI:2136890]	-	-	-	-	GO:0005634//nucleus;GO:0005737//cytoplasm;GO:0005829//cytosol	GO:0003713//transcription coactivator activity;GO:0005515//protein binding;GO:0008168//methyltransferase activity;GO:0016279//protein-lysine N-methyltransferase activity;GO:0016740//transferase activity;GO:0042799//histone methyltransferase activity (H4-K20 specific);GO:0042800//histone methyltransferase activity (H3-K4 specific);GO:0046975//histone methyltransferase activity (H3-K36 specific)	GO:0006338//chromatin remodeling;GO:0006954//inflammatory response;GO:0018023//peptidyl-lysine trimethylation;GO:0032259//methylation;GO:0032755//positive regulation of interleukin-6 production;GO:0032760//positive regulation of tumor necrosis factor production;GO:0045944//positive regulation of transcription by RNA polymerase II;GO:0050729//positive regulation of inflammatory response;GO:0071863…	--
ENSMUSG00000012429	457	271	540	1063	1587	1554	36.941	17.245	44.76	64.377	90.82	73.306	32.982	76.1677	-1.20749981540731	7.52868e-08	1.15684e-05	Mplkip	M-phase specific PLK1 intereacting protein [Source:MGI Symbol;Acc:MGI:1913558]	-	-	-	-	GO:0005634//nucleus;GO:0005654//nucleoplasm;GO:0005737//cytoplasm;GO:0005794//Golgi apparatus;GO:0005813//centrosome;GO:0005856//cytoskeleton;GO:0030496//midbody;GO:0043231//intracellular membrane-bounded organelle	GO:0003674//molecular_function	GO:0007049//cell cycle;GO:0051301//cell division	--
ENSMUSG00000034353	473	170	462	1265	1408	1554	18.537	5.535	17.346	37.98	44.745	38.489	13.806	40.4047	-1.54922654189915	7.71128e-08	1.17511e-05	Ramp1	receptor (calcitonin) activity modifying protein 1 [Source:MGI Symbol;Acc:MGI:1858418]	Organismal Systems	Circulatory system	ko04270//Vascular smooth muscle contraction	K08447	GO:0005615//extracellular space;GO:0005886//plasma membrane;GO:0009986//cell surface;GO:0016020//membrane;GO:0043235//receptor complex;GO:1990406//CGRP receptor complex	GO:0001635//calcitonin gene-related peptide receptor activity;GO:0015026//coreceptor activity;GO:0097643//amylin receptor activity;GO:1990407//calcitonin gene-related peptide binding	GO:0001525//angiogenesis;GO:0006816//calcium ion transport;GO:0006886//intracellular protein transport;GO:0007186//G protein-coupled receptor signaling pathway;GO:0007189//adenylate cyclase-activating G protein-coupled receptor signaling pathway;GO:0008277//regulation of G protein-coupled receptor signaling pathway;GO:0015031//protein transport;GO:0031623//receptor internalization;GO:0032870//cel…	--
ENSMUSG00000037318	172	99	232	604	520	699	12.609	5.557	17.094	29.087	28.257	30.265	11.7533	29.203	-1.31304660964797	7.82155e-08	1.18214e-05	Traf3ip3	TRAF3 interacting protein 3 [Source:MGI Symbol;Acc:MGI:2441706]	-	-	-	-	GO:0005739//mitochondrion;GO:0016020//membrane	GO:0060090//molecular adaptor activity	GO:0002753//cytoplasmic pattern recognition receptor signaling pathway;GO:0032481//positive regulation of type I interferon production	--
ENSMUSG00000028936	9882	6153	10883	21931	26034	30831	1639.55	866.424	1764.79	2951.49	3605.74	3333.7	1423.59	3296.97	-1.21160914394662	9.01509e-08	1.35146e-05	Rpl22	ribosomal protein L22 [Source:MGI Symbol;Acc:MGI:99262]	Human Diseases;Genetic Information Processing	Infectious disease: viral;Translation	ko05171//Coronavirus disease - COVID-19;ko03010//Ribosome	K02891;K02891	GO:0005634//nucleus;GO:0005737//cytoplasm;GO:0005829//cytosol;GO:0005840//ribosome;GO:0022625//cytosolic large ribosomal subunit;GO:0022626//cytosolic ribosome;GO:0045202//synapse;GO:0098793//presynapse;GO:0098794//postsynapse;GO:0098978//glutamatergic synapse;GO:1990904//ribonucleoprotein complex	GO:0003723//RNA binding;GO:0003735//structural constituent of ribosome;GO:0008201//heparin binding;GO:0042802//identical protein binding	GO:0002181//cytoplasmic translation;GO:0006412//translation;GO:0046632//alpha-beta T cell differentiation;GO:0140236//translation at presynapse;GO:0140242//translation at postsynapse	--
ENSMUSG00000020460	21826	12332	27018	52283	67560	73297	2505.97	1208.56	3007.08	4497.58	6000.42	5114.02	2240.54	5204	-1.21577730512618	1.26875e-07	1.88666e-05	Rps27a	ribosomal protein S27A [Source:MGI Symbol;Acc:MGI:1925544]	Human Diseases;Human Diseases;Human Diseases;Human Diseases;Genetic Information Processing;Genetic Information Processing;Cellular Processes	Neurodegenerative disease;Neurodegenerative disease;Infectious disease: viral;Infectious disease: viral;Folding, sorting and degradation;Translation;Transport and catabolism	ko05022//Pathways of neurodegeneration - multiple diseases;ko05012//Parkinson disease;ko05171//Coronavirus disease - COVID-19;ko05167//Kaposi sarcoma-associated herpesvirus infection;ko04120//Ubiquitin mediated proteolysis;ko03010//Ribosome;ko04137//Mitophagy - animal	K02977;K02977;K02977;K02977;K02977;K02977;K02977	GO:0005634//nucleus;GO:0005654//nucleoplasm;GO:0005730//nucleolus;GO:0005737//cytoplasm;GO:0005829//cytosol;GO:0005840//ribosome;GO:0022626//cytosolic ribosome;GO:0022627//cytosolic small ribosomal subunit;GO:0032040//small-subunit processome;GO:0043209//myelin sheath;GO:0045202//synapse;GO:0098793//presynapse;GO:0098794//postsynapse;GO:1990904//ribonucleoprotein complex	GO:0003735//structural constituent of ribosome;GO:0005515//protein binding;GO:0031386//protein tag;GO:0031625//ubiquitin protein ligase binding;GO:0046872//metal ion binding	GO:0002181//cytoplasmic translation;GO:0006412//translation;GO:0016567//protein ubiquitination;GO:0019941//modification-dependent protein catabolic process;GO:0042274//ribosomal small subunit biogenesis;GO:0140236//translation at presynapse;GO:0140242//translation at postsynapse	--
ENSMUSG00000022336	8399	5630	10480	19689	25568	25727	476.336	273.693	574.323	855.981	1140.61	900.302	441.451	965.632	-1.12922126451877	1.29225e-07	1.90622e-05	Eif3e	eukaryotic translation initiation factor 3, subunit E [Source:MGI Symbol;Acc:MGI:99257]	Human Diseases	Infectious disease: viral	ko05160//Hepatitis C	K03250	GO:0005634//nucleus;GO:0005737//cytoplasm;GO:0005829//cytosol;GO:0005852//eukaryotic translation initiation factor 3 complex;GO:0014069//postsynaptic density;GO:0016282//eukaryotic 43S preinitiation complex;GO:0016605//PML body;GO:0033290//eukaryotic 48S preinitiation complex;GO:0071540//eukaryotic translation initiation factor 3 complex, eIF3e	GO:0003743//translation initiation factor activity;GO:0044325//transmembrane transporter binding	GO:0000184//nuclear-transcribed mRNA catabolic process, nonsense-mediated decay;GO:0001732//formation of cytoplasmic translation initiation complex;GO:0002183//cytoplasmic translational initiation;GO:0006412//translation;GO:0006413//translational initiation;GO:0006874//cellular calcium ion homeostasis;GO:0045727//positive regulation of translation;GO:0090316//positive regulation of intracellular …	--
ENSMUSG00000104876	64	27	85	259	250	277	1.414	0.511	1.815	4.387	4.34	3.777	1.24667	4.168	-1.74127950822466	1.33045e-07	1.94699e-05	Trdc	T cell receptor delta, constant region [Source:MGI Symbol;Acc:MGI:98612]	-	-	-	-	GO:0009897//external side of plasma membrane	-	-	--
ENSMUSG00000042351	131	74	243	738	525	606	2.177	1.697	3.76	13.816	8.776	9.02	2.54467	10.5373	-2.04996122161504	1.38608e-07	2.01244e-05	Grap2	GRB2-related adaptor protein 2 [Source:MGI Symbol;Acc:MGI:1333842]	Organismal Systems	Immune system	ko04660//T cell receptor signaling pathway	K07366	GO:0005634//nucleus;GO:0005654//nucleoplasm;GO:0005737//cytoplasm;GO:0005768//endosome;GO:0005829//cytosol;GO:0005886//plasma membrane	GO:0001784//phosphotyrosine residue binding;GO:0005515//protein binding	GO:0007165//signal transduction;GO:0043408//regulation of MAPK cascade	--
ENSMUSG00000002477	729	439	1010	1693	2678	3610	73.684	39.512	99.412	133.6	214.496	228.59	70.8693	192.229	-1.43959011550249	1.53232e-07	2.20738e-05	Snrpd1	small nuclear ribonucleoprotein D1 [Source:MGI Symbol;Acc:MGI:98344]	Human Diseases;Genetic Information Processing	Immune disease;Transcription	ko05322//Systemic lupus erythematosus;ko03040//Spliceosome	K11087;K11087	GO:0000243//commitment complex;GO:0005634//nucleus;GO:0005681//spliceosomal complex;GO:0005682//U5 snRNP;GO:0005684//U2-type spliceosomal complex;GO:0005685//U1 snRNP;GO:0005686//U2 snRNP;GO:0005687//U4 snRNP;GO:0005689//U12-type spliceosomal complex;GO:0005737//cytoplasm;GO:0005829//cytosol;GO:0034709//methylosome;GO:0034715//pICln-Sm protein complex;GO:0034719//SMN-Sm protein complex;GO:0043229…	GO:0003723//RNA binding;GO:1990446//U1 snRNP binding	GO:0000387//spliceosomal snRNP assembly;GO:0000398//mRNA splicing, via spliceosome;GO:0006396//RNA processing;GO:0006397//mRNA processing;GO:0008380//RNA splicing	--
ENSMUSG00000024399	159	128	200	491	427	590	11.864	8.079	14.23	27.713	24.731	26.863	11.391	26.4357	-1.2145913049266	1.59428e-07	2.27884e-05	Ltb	lymphotoxin B [Source:MGI Symbol;Acc:MGI:104796]	Environmental Information Processing;Environmental Information Processing;Human Diseases	Signaling molecules and interaction;Signal transduction;Immune disease	ko04060//Cytokine-cytokine receptor interaction;ko04064//NF-kappa B signaling pathway;ko05323//Rheumatoid arthritis	K03157;K03157;K03157	GO:0005615//extracellular space;GO:0005886//plasma membrane;GO:0016020//membrane	GO:0005125//cytokine activity;GO:0005164//tumor necrosis factor receptor binding;GO:0005515//protein binding	GO:0006955//immune response;GO:0007165//signal transduction;GO:0010467//gene expression;GO:0032735//positive regulation of interleukin-12 production;GO:0043123//positive regulation of I-kappaB kinase/NF-kappaB signaling;GO:0043588//skin development;GO:0048535//lymph node development;GO:2001238//positive regulation of extrinsic apoptotic signaling pathway	--
ENSMUSG00000031939	675	498	757	1476	1896	1922	55.897	33.161	60.615	93.374	122.608	97.484	49.891	104.489	-1.06649497759856	1.7153e-07	2.43296e-05	Taf1d	TATA-box binding protein associated factor, RNA polymerase I, D [Source:MGI Symbol;Acc:MGI:1922566]	-	-	-	-	GO:0005634//nucleus;GO:0005654//nucleoplasm;GO:0005668//RNA polymerase transcription factor SL1 complex;GO:0005730//nucleolus;GO:0005829//cytosol;GO:0034451//centriolar satellite;GO:0072686//mitotic spindle	GO:0003674//molecular_function;GO:0003677//DNA binding;GO:0042802//identical protein binding	GO:0006355//regulation of transcription, DNA-templated;GO:0008150//biological_process	--
ENSMUSG00000033031	132	54	139	357	447	459	2.837	0.995	2.887	5.882	7.557	6.087	2.23967	6.50867	-1.53907800072658	1.8337e-07	2.58103e-05	Cip2a	cell proliferation regulating inhibitor of protein phosphatase 2A [Source:MGI Symbol;Acc:MGI:2146335]	-	-	-	-	GO:0005694//chromosome;GO:0005737//cytoplasm;GO:0005829//cytosol;GO:0005886//plasma membrane	GO:0004864//protein phosphatase inhibitor activity;GO:0042803//protein homodimerization activity	GO:0002052//positive regulation of neuroblast proliferation;GO:0006974//cellular response to DNA damage stimulus;GO:0007283//spermatogenesis;GO:0007405//neuroblast proliferation;GO:0051276//chromosome organization;GO:0061351//neural precursor cell proliferation	--
ENSMUSG00000028893	385	397	281	88	91	137	9.463	8.364	6.674	1.658	1.759	2.078	8.167	1.83167	2.15664924725086	1.91561e-07	2.6759e-05	Sesn2	sestrin 2 [Source:MGI Symbol;Acc:MGI:2651874]	Environmental Information Processing;Organismal Systems;Cellular Processes	Signal transduction;Aging;Cell growth and death	ko04150//mTOR signaling pathway;ko04211//Longevity regulating pathway;ko04115//p53 signaling pathway	K20394;K20394;K20394	GO:0005634//nucleus;GO:0005737//cytoplasm;GO:0005739//mitochondrion;GO:0005765//lysosomal membrane;GO:0031588//nucleotide-activated protein kinase complex;GO:0031932//TORC2 complex;GO:0061700//GATOR2 complex;GO:1990316//Atg1/ULK1 kinase complex	GO:0004601//peroxidase activity;GO:0005092//GDP-dissociation inhibitor activity;GO:0005515//protein binding;GO:0016491//oxidoreductase activity;GO:0016684//oxidoreductase activity, acting on peroxide as acceptor;GO:0032542//sulfiredoxin activity;GO:0042731//PH domain binding;GO:0044877//protein-containing complex binding;GO:0070728//leucine binding;GO:0140311//protein sequestering activity	GO:0001932//regulation of protein phosphorylation;GO:0006111//regulation of gluconeogenesis;GO:0006635//fatty acid beta-oxidation;GO:0007005//mitochondrion organization;GO:0009749//response to glucose;GO:0016239//positive regulation of macroautophagy;GO:0030308//negative regulation of cell growth;GO:0030330//DNA damage response, signal transduction by p53 class mediator;GO:0032042//mitochondrial …	--
ENSMUSG00000006715	186	159	172	364	588	781	17.326	12.943	15.167	25.838	42.711	43.536	15.1453	37.3617	-1.30268548294066	2.05358e-07	2.84706e-05	Gmnn	geminin [Source:MGI Symbol;Acc:MGI:1927344]	-	-	-	-	GO:0005634//nucleus;GO:0005654//nucleoplasm;GO:0005737//cytoplasm;GO:0005829//cytosol;GO:0017053//transcription repressor complex	GO:0003682//chromatin binding;GO:0003714//transcription corepressor activity;GO:0005515//protein binding;GO:0042826//histone deacetylase binding;GO:0140297//DNA-binding transcription factor binding	GO:0006275//regulation of DNA replication;GO:0007049//cell cycle;GO:0007346//regulation of mitotic cell cycle;GO:0008156//negative regulation of DNA replication;GO:0009887//animal organ morphogenesis;GO:0030174//regulation of DNA-dependent DNA replication initiation;GO:0045786//negative regulation of cell cycle;GO:0045892//negative regulation of transcription, DNA-templated;GO:0065003//protein-co…	--
ENSMUSG00000032661	184	444	352	99	71	76	3.33	6.887	6.154	1.373	1.011	0.844	5.457	1.076	2.34242996581602	2.22577e-07	3.06276e-05	Oas3	2'-5' oligoadenylate synthetase 3 [Source:MGI Symbol;Acc:MGI:2180850]	Human Diseases;Human Diseases;Human Diseases;Organismal Systems;Human Diseases;Human Diseases;Human Diseases	Infectious disease: viral;Infectious disease: viral;Infectious disease: viral;Immune system;Infectious disease: viral;Infectious disease: viral;Infectious disease: viral	ko05168//Herpes simplex virus 1 infection;ko05171//Coronavirus disease - COVID-19;ko05169//Epstein-Barr virus infection;ko04621//NOD-like receptor signaling pathway;ko05164//Influenza A;ko05160//Hepatitis C;ko05162//Measles	K14216;K14216;K14216;K14216;K14216;K14216;K14216	GO:0005634//nucleus;GO:0005654//nucleoplasm;GO:0005737//cytoplasm;GO:0005829//cytosol;GO:0005886//plasma membrane;GO:0016020//membrane	GO:0000166//nucleotide binding;GO:0001730//2'-5'-oligoadenylate synthetase activity;GO:0003723//RNA binding;GO:0003725//double-stranded RNA binding;GO:0005524//ATP binding;GO:0016740//transferase activity;GO:0016779//nucleotidyltransferase activity;GO:0046872//metal ion binding	GO:0002376//immune system process;GO:0009615//response to virus;GO:0032728//positive regulation of interferon-beta production;GO:0032760//positive regulation of tumor necrosis factor production;GO:0035395//negative regulation of chemokine (C-X-C motif) ligand 9 production;GO:0039529//RIG-I signaling pathway;GO:0039530//MDA-5 signaling pathway;GO:0042742//defense response to bacterium;GO:0045071//…	--
ENSMUSG00000021185	368	426	370	96	92	163	10.523	11.382	10.107	1.909	2.669	2.725	10.6707	2.43433	2.13205167865359	2.44242e-07	3.33599e-05	Dglucy	D-glutamate cyclase [Source:MGI Symbol;Acc:MGI:2444813]	Metabolism;Metabolism	Global and overview maps;Metabolism of other amino acids	ko01100//Metabolic pathways;ko00470//D-Amino acid metabolism	K22210;K22210	GO:0005739//mitochondrion;GO:0005759//mitochondrial matrix	GO:0016829//lyase activity;GO:0047820//D-glutamate cyclase activity	GO:0006536//glutamate metabolic process	--
ENSMUSG00000026049	192	147	374	715	872	970	16.413	10.904	30.864	47.371	58.431	51.092	19.3937	52.298	-1.43117018283499	2.48443e-07	3.3661e-05	Tex30	testis expressed 30 [Source:MGI Symbol;Acc:MGI:1922873]	-	-	-	-	-	GO:0003674//molecular_function	GO:0008150//biological_process	--
ENSMUSG00000035448	285	115	277	61	48	36	7.439	2.573	6.987	1.221	0.986	0.58	5.66633	0.929	2.60866497189834	2.50098e-07	3.3661e-05	Ccr3	C-C motif chemokine receptor 3 [Source:MGI Symbol;Acc:MGI:104616]	Environmental Information Processing;Human Diseases;Human Diseases;Human Diseases;Organismal Systems;Environmental Information Processing	Signaling molecules and interaction;Infectious disease: viral;Cancer: overview;Infectious disease: viral;Immune system;Signaling molecules and interaction	ko04060//Cytokine-cytokine receptor interaction;ko05163//Human cytomegalovirus infection;ko05203//Viral carcinogenesis;ko05167//Kaposi sarcoma-associated herpesvirus infection;ko04062//Chemokine signaling pathway;ko04061//Viral protein interaction with cytokine and cytokine receptor	K04178;K04178;K04178;K04178;K04178;K04178	GO:0005615//extracellular space;GO:0005737//cytoplasm;GO:0005768//endosome;GO:0005886//plasma membrane;GO:0009897//external side of plasma membrane;GO:0016020//membrane	GO:0004930//G protein-coupled receptor activity;GO:0004950//chemokine receptor activity;GO:0005515//protein binding;GO:0016493//C-C chemokine receptor activity;GO:0019957//C-C chemokine binding	GO:0001938//positive regulation of endothelial cell proliferation;GO:0002551//mast cell chemotaxis;GO:0006935//chemotaxis;GO:0006954//inflammatory response;GO:0006955//immune response;GO:0007165//signal transduction;GO:0007186//G protein-coupled receptor signaling pathway;GO:0007204//positive regulation of cytosolic calcium ion concentration;GO:0019722//calcium-mediated signaling;GO:0035476//angi…	--
ENSMUSG00000021190	6207	3301	5721	1259	1292	2194	278.157	125.792	247.281	42.907	45.17	59.854	217.077	49.3103	2.13824275010488	2.6048e-07	3.48043e-05	Lgmn	legumain [Source:MGI Symbol;Acc:MGI:1330838]	Cellular Processes;Organismal Systems	Transport and catabolism;Immune system	ko04142//Lysosome;ko04612//Antigen processing and presentation	K01369;K01369	GO:0005576//extracellular region;GO:0005737//cytoplasm;GO:0005764//lysosome;GO:0005770//late endosome;GO:0043202//lysosomal lumen;GO:0045177//apical part of cell;GO:0048471//perinuclear region of cytoplasm	GO:0004175//endopeptidase activity;GO:0004197//cysteine-type endopeptidase activity;GO:0008233//peptidase activity;GO:0008234//cysteine-type peptidase activity;GO:0016787//hydrolase activity;GO:0061133//endopeptidase activator activity	GO:0003014//renal system process;GO:0006508//proteolysis;GO:0006624//vacuolar protein processing;GO:0007613//memory;GO:0008284//positive regulation of cell population proliferation;GO:0008306//associative learning;GO:0010447//response to acidic pH;GO:0010629//negative regulation of gene expression;GO:0019886//antigen processing and presentation of exogenous peptide antigen via MHC class II;GO:003…	--
ENSMUSG00000005540	6	6	2	88	25	76	0.23	0.196	0.074	3.277	1.044	1.79	0.166667	2.037	-3.61140848102495	2.66096e-07	3.52989e-05	Fcer2a	Fc receptor, IgE, low affinity II, alpha polypeptide [Source:MGI Symbol;Acc:MGI:95497]	Human Diseases;Organismal Systems	Infectious disease: viral;Immune system	ko05169//Epstein-Barr virus infection;ko04640//Hematopoietic cell lineage	K06468;K06468	GO:0005576//extracellular region;GO:0005886//plasma membrane;GO:0009897//external side of plasma membrane;GO:0016020//membrane	GO:0019769//low-affinity IgE receptor activity;GO:0019863//IgE binding;GO:0030246//carbohydrate binding;GO:0046872//metal ion binding	GO:0002450//B cell antigen processing and presentation;GO:0002925//positive regulation of humoral immune response mediated by circulating immunoglobulin;GO:0006955//immune response;GO:0038095//Fc-epsilon receptor signaling pathway;GO:0042116//macrophage activation;GO:0051712//positive regulation of killing of cells of other organism;GO:0051770//positive regulation of nitric-oxide synthase biosynt…	--
ENSMUSG00000028037	491	526	668	212	167	213	14.411	13.233	18.945	4.77	3.856	3.858	15.5297	4.16133	1.89990910197822	2.80158e-07	3.68989e-05	Ifi44	interferon-induced protein 44 [Source:MGI Symbol;Acc:MGI:2443016]	-	-	-	-	GO:0005737//cytoplasm	GO:0003674//molecular_function	GO:0006955//immune response;GO:0009617//response to bacterium;GO:0050896//response to stimulus	--
ENSMUSG00000021615	288	194	380	760	864	1027	18.025	10.467	21.381	32.897	39.44	35.484	16.6243	35.9403	-1.11230730235307	2.91732e-07	3.81507e-05	Xrcc4	X-ray repair complementing defective repair in Chinese hamster cells 4 [Source:MGI Symbol;Acc:MGI:1333799]	Genetic Information Processing	Replication and repair	ko03450//Non-homologous end-joining	K10886	GO:0005634//nucleus;GO:0005654//nucleoplasm;GO:0005829//cytosol;GO:0005958//DNA-dependent protein kinase-DNA ligase 4 complex;GO:0032807//DNA ligase IV complex;GO:0035861//site of double-strand break;GO:0070419//nonhomologous end joining complex	GO:0003677//DNA binding;GO:0042802//identical protein binding;GO:0070975//FHA domain binding	GO:0006281//DNA repair;GO:0006302//double-strand break repair;GO:0006303//double-strand break repair via nonhomologous end joining;GO:0006310//DNA recombination;GO:0006974//cellular response to DNA damage stimulus;GO:0010165//response to X-ray;GO:0051103//DNA ligation involved in DNA repair;GO:0071285//cellular response to lithium ion;GO:1990166//protein localization to site of double-strand break	--
ENSMUSG00000055612	58	30	135	337	299	495	2.044	0.906	4.596	9.103	8.287	10.762	2.51533	9.384	-1.89945341393956	2.99573e-07	3.89002e-05	Cdca7	cell division cycle associated 7 [Source:MGI Symbol;Acc:MGI:1914203]	-	-	-	-	GO:0005634//nucleus;GO:0005654//nucleoplasm;GO:0005737//cytoplasm;GO:0005829//cytosol	GO:0003674//molecular_function	GO:0006355//regulation of transcription, DNA-templated;GO:0006915//apoptotic process;GO:0042127//regulation of cell population proliferation	--
ENSMUSG00000008683	15845	8875	21673	40825	50789	54942	2344.85	1166.86	3164.4	4691.45	6152.12	5190.71	2225.37	5344.76	-1.26408246283358	3.16793e-07	4.08486e-05	Rps15a	ribosomal protein S15A [Source:MGI Symbol;Acc:MGI:2389091]	Human Diseases;Genetic Information Processing	Infectious disease: viral;Translation	ko05171//Coronavirus disease - COVID-19;ko03010//Ribosome	K02957;K02957	GO:0005634//nucleus;GO:0005730//nucleolus;GO:0005737//cytoplasm;GO:0005739//mitochondrion;GO:0005829//cytosol;GO:0005840//ribosome;GO:0022626//cytosolic ribosome;GO:0022627//cytosolic small ribosomal subunit;GO:0032040//small-subunit processome;GO:0045202//synapse;GO:0098793//presynapse;GO:0098794//postsynapse;GO:1990904//ribonucleoprotein complex	GO:0003735//structural constituent of ribosome	GO:0002181//cytoplasmic translation;GO:0006412//translation;GO:0008284//positive regulation of cell population proliferation;GO:0009615//response to virus;GO:0042274//ribosomal small subunit biogenesis;GO:0045787//positive regulation of cell cycle;GO:0140236//translation at presynapse;GO:0140242//translation at postsynapse	--
ENSMUSG00000023505	128	56	102	267	347	510	8.217	2.609	4.787	11.589	14.155	18.357	5.20433	14.7003	-1.49806359528788	3.32949e-07	4.26337e-05	Cdca3	cell division cycle associated 3 [Source:MGI Symbol;Acc:MGI:1315198]	-	-	-	-	GO:0005737//cytoplasm;GO:0005829//cytosol;GO:0005912//adherens junction	GO:0003674//molecular_function	GO:0007049//cell cycle;GO:0016567//protein ubiquitination;GO:0051301//cell division	--
ENSMUSG00000074738	355	212	210	63	54	88	14.169	7.253	8.099	1.927	1.695	2.167	9.84033	1.92967	2.35035553067435	3.50952e-07	4.46289e-05	Fndc10	fibronectin type III domain containing 10 [Source:MGI Symbol;Acc:MGI:2444790]	-	-	-	-	GO:0005575//cellular_component;GO:0016020//membrane	GO:0003674//molecular_function	GO:0008150//biological_process	--
ENSMUSG00000041642	225	146	182	688	471	503	2.108	1.401	1.648	4.942	3.472	2.908	1.719	3.774	-1.13452487812238	3.80729e-07	4.80839e-05	Kif21b	kinesin family member 21B [Source:MGI Symbol;Acc:MGI:109234]	-	-	-	-	-	GO:0000166//nucleotide binding;GO:0003774//cytoskeletal motor activity;GO:0003777//microtubule motor activity;GO:0005515//protein binding;GO:0005524//ATP binding;GO:0008017//microtubule binding	GO:0007018//microtubule-based movement	--
ENSMUSG00000034438	246	128	458	839	1145	1397	8.545	3.798	15.383	22.339	31.28	29.933	9.242	27.8507	-1.59143486742515	3.87248e-07	4.85747e-05	Gbp8	guanylate-binding protein 8 [Source:MGI Symbol;Acc:MGI:1923324]	-	-	-	-	GO:0031410//cytoplasmic vesicle	GO:0003924//GTPase activity;GO:0005525//GTP binding	GO:0002376//immune system process;GO:0042832//defense response to protozoan;GO:0045087//innate immune response;GO:0050830//defense response to Gram-positive bacterium;GO:0071346//cellular response to interferon-gamma	--
ENSMUSG00000049744	721	308	1103	2457	2921	2614	23.436	8.538	34.642	60.947	74.455	52.124	22.2053	62.5087	-1.49315000126553	3.91165e-07	4.87344e-05	Arhgap15	Rho GTPase activating protein 15 [Source:MGI Symbol;Acc:MGI:1923367]	-	-	-	-	GO:0005654//nucleoplasm;GO:0005737//cytoplasm;GO:0005886//plasma membrane;GO:0016020//membrane	GO:0005096//GTPase activator activity	GO:0007165//signal transduction;GO:0008360//regulation of cell shape	--
ENSMUSG00000062609	1073	407	1346	284	232	213	18.494	5.861	21.858	3.625	3.174	2.215	15.4043	3.00467	2.35805939252154	4.39802e-07	5.44262e-05	Kcnj15	potassium inwardly-rectifying channel, subfamily J, member 15 [Source:MGI Symbol;Acc:MGI:1310000]	Organismal Systems	Digestive system	ko04971//Gastric acid secretion	K05008	GO:0005886//plasma membrane;GO:0016020//membrane;GO:0034702//ion channel complex	GO:0005242//inward rectifier potassium channel activity;GO:0005267//potassium channel activity;GO:0005515//protein binding	GO:0006811//ion transport;GO:0006813//potassium ion transport;GO:0034220//ion transmembrane transport;GO:0034765//regulation of ion transmembrane transport;GO:0071805//potassium ion transmembrane transport;GO:0098655//cation transmembrane transport;GO:1990573//potassium ion import across plasma membrane	--
ENSMUSG00000029204	301	105	486	1076	1238	1542	10.75	3.119	16.483	28.737	34.927	34.204	10.1173	32.6227	-1.68904563359721	4.60215e-07	5.65727e-05	Rhoh	ras homolog family member H [Source:MGI Symbol;Acc:MGI:1921984]	Human Diseases;Organismal Systems	Infectious disease: bacterial;Immune system	ko05132//Salmonella infection;ko04670//Leukocyte transendothelial migration	K07873;K07873	GO:0001772//immunological synapse;GO:0005737//cytoplasm;GO:0005886//plasma membrane;GO:0016020//membrane	GO:0000166//nucleotide binding;GO:0003924//GTPase activity;GO:0005515//protein binding;GO:0005525//GTP binding;GO:0019210//kinase inhibitor activity;GO:0019901//protein kinase binding	GO:0007015//actin filament organization;GO:0007165//signal transduction;GO:0007264//small GTPase mediated signal transduction;GO:0030217//T cell differentiation;GO:0043124//negative regulation of I-kappaB kinase/NF-kappaB signaling;GO:0045576//mast cell activation;GO:0045582//positive regulation of T cell differentiation	--
ENSMUSG00000038128	63	24	97	296	239	307	2.169	0.647	3.002	7.345	5.91	5.983	1.93933	6.41267	-1.72536362146248	4.96445e-07	6.06222e-05	Camk4	calcium/calmodulin-dependent protein kinase IV [Source:MGI Symbol;Acc:MGI:88258]	Environmental Information Processing;Environmental Information Processing;Human Diseases;Organismal Systems;Environmental Information Processing;Organismal Systems;Organismal Systems;Organismal Systems;Organismal Systems;Organismal Systems;Human Diseases;Human Diseases;Organismal Systems	Signal transduction;Signal transduction;Substance dependence;Endocrine system;Signal transduction;Development and regeneration;Nervous system;Nervous system;Endocrine system;Aging;Cancer: specific types;Substance dependence;Nervous system	ko04020//Calcium signaling pathway;ko04024//cAMP signaling pathway;ko05034//Alcoholism;ko04921//Oxytocin signaling pathway;ko04371//Apelin signaling pathway;ko04380//Osteoclast differentiation;ko04722//Neurotrophin signaling pathway;ko04725//Cholinergic synapse;ko04925//Aldosterone synthesis and secretion;ko04211//Longevity regulating pathway;ko05214//Glioma;ko05031//Amphetamine addiction;ko04720…	K05869;K05869;K05869;K05869;K05869;K05869;K05869;K05869;K05869;K05869;K05869;K05869;K05869	GO:0001650//fibrillar center;GO:0005654//nucleoplasm	GO:0000166//nucleotide binding;GO:0004672//protein kinase activity;GO:0004674//protein serine/threonine kinase activity;GO:0004683//calmodulin-dependent protein kinase activity;GO:0005524//ATP binding;GO:0016301//kinase activity	GO:0006468//protein phosphorylation;GO:0007616//long-term memory;GO:0016310//phosphorylation;GO:0043011//myeloid dendritic cell differentiation;GO:0045893//positive regulation of transcription, DNA-templated	--
ENSMUSG00000033826	35	12	40	151	148	137	0.205	0.06	0.417	3.912	7.891	5.038	0.227333	5.61367	-4.62606225711292	5.46222e-07	6.62617e-05	Dnah8	dynein, axonemal, heavy chain 8 [Source:MGI Symbol;Acc:MGI:107714]	Human Diseases;Human Diseases;Human Diseases	Neurodegenerative disease;Neurodegenerative disease;Neurodegenerative disease	ko05022//Pathways of neurodegeneration - multiple diseases;ko05014//Amyotrophic lateral sclerosis;ko05016//Huntington disease	K10408;K10408;K10408	GO:0005737//cytoplasm;GO:0005856//cytoskeleton;GO:0005874//microtubule;GO:0005929//cilium;GO:0005930//axoneme;GO:0030286//dynein complex;GO:0031514//motile cilium;GO:0036126//sperm flagellum;GO:0036157//outer dynein arm;GO:0042995//cell projection	GO:0000166//nucleotide binding;GO:0003777//microtubule motor activity;GO:0005524//ATP binding;GO:0008569//minus-end-directed microtubule motor activity;GO:0016887//ATP hydrolysis activity;GO:0045505//dynein intermediate chain binding;GO:0051959//dynein light intermediate chain binding	GO:0003341//cilium movement;GO:0007018//microtubule-based movement;GO:0036158//outer dynein arm assembly;GO:0060294//cilium movement involved in cell motility	--
ENSMUSG00000084957	420	334	607	1063	1322	1599	47.687	31.375	68.335	93.822	124.156	117.913	49.1323	111.964	-1.18828597865572	5.52538e-07	6.65898e-05	Bbip1	BBSome interacting protein 1 [Source:MGI Symbol;Acc:MGI:1913610]	-	-	-	-	GO:0005737//cytoplasm;GO:0034464//BBSome;GO:0060170//ciliary membrane	GO:0003674//molecular_function	GO:0042755//eating behavior;GO:0060271//cilium assembly;GO:0097500//receptor localization to non-motile cilium	--
ENSMUSG00000078784	1501	1158	1852	3630	3596	4257	286.118	190.028	341.912	541.942	550.692	511.994	272.686	534.876	-0.971963838502796	6.41546e-07	7.68147e-05	Rbis	ribosomal biogenesis factor [Source:MGI Symbol;Acc:MGI:1916376]	-	-	-	-	GO:0005634//nucleus;GO:0005654//nucleoplasm;GO:0005730//nucleolus;GO:0005829//cytosol	GO:0003674//molecular_function	GO:0042254//ribosome biogenesis	--
ENSMUSG00000058600	13317	7632	16452	29405	38020	43282	1587.83	777.783	1883.65	2658.26	3502.84	3136.56	1416.42	3099.22	-1.129656019963	6.48055e-07	7.70934e-05	Rpl30	ribosomal protein L30 [Source:MGI Symbol;Acc:MGI:98037]	Human Diseases;Genetic Information Processing	Infectious disease: viral;Translation	ko05171//Coronavirus disease - COVID-19;ko03010//Ribosome	K02908;K02908	GO:0005634//nucleus;GO:0005737//cytoplasm;GO:0005829//cytosol;GO:0005840//ribosome;GO:0014069//postsynaptic density;GO:0022625//cytosolic large ribosomal subunit;GO:0022626//cytosolic ribosome;GO:0042788//polysomal ribosome;GO:0045202//synapse;GO:0098794//postsynapse;GO:1990904//ribonucleoprotein complex	GO:0003723//RNA binding;GO:0003735//structural constituent of ribosome;GO:0035368//selenocysteine insertion sequence binding	GO:0002181//cytoplasmic translation;GO:0031640//killing of cells of other organism;GO:0050829//defense response to Gram-negative bacterium;GO:0061844//antimicrobial humoral immune response mediated by antimicrobial peptide	--
ENSMUSG00000012443	106	58	125	263	341	439	1.879	0.881	2.141	3.573	4.757	4.801	1.63367	4.377	-1.42182873795044	6.68242e-07	7.89853e-05	Kif11	kinesin family member 11 [Source:MGI Symbol;Acc:MGI:1098231]	-	-	-	-	GO:0000922//spindle pole;GO:0005634//nucleus;GO:0005737//cytoplasm;GO:0005819//spindle;GO:0005829//cytosol;GO:0005856//cytoskeleton;GO:0005874//microtubule;GO:0005876//spindle microtubule;GO:0032991//protein-containing complex;GO:0072686//mitotic spindle	GO:0000166//nucleotide binding;GO:0003777//microtubule motor activity;GO:0005524//ATP binding;GO:0008017//microtubule binding;GO:0008574//plus-end-directed microtubule motor activity;GO:0019901//protein kinase binding	GO:0007018//microtubule-based movement;GO:0007049//cell cycle;GO:0007051//spindle organization;GO:0007100//mitotic centrosome separation;GO:0046602//regulation of mitotic centrosome separation;GO:0051225//spindle assembly;GO:0051231//spindle elongation;GO:0051301//cell division;GO:0090307//mitotic spindle assembly	--
ENSMUSG00000027170	4197	2937	5638	9724	12428	13260	282.926	168.817	366.535	499.717	657.131	549.295	272.759	568.714	-1.06007560123689	6.78439e-07	7.92582e-05	Eif3m	eukaryotic translation initiation factor 3, subunit M [Source:MGI Symbol;Acc:MGI:1351744]	-	-	-	-	GO:0005737//cytoplasm;GO:0005852//eukaryotic translation initiation factor 3 complex;GO:0016282//eukaryotic 43S preinitiation complex;GO:0033290//eukaryotic 48S preinitiation complex;GO:0071541//eukaryotic translation initiation factor 3 complex, eIF3m	GO:0003743//translation initiation factor activity;GO:0031369//translation initiation factor binding	GO:0001732//formation of cytoplasmic translation initiation complex;GO:0002183//cytoplasmic translational initiation;GO:0006412//translation;GO:0006413//translational initiation	--
ENSMUSG00000058163	195	313	393	62	84	102	5.562	7.623	10.784	1.35	1.878	1.785	7.98967	1.671	2.25742358097086	6.79147e-07	7.92582e-05	Gm5431	predicted gene 5431 [Source:MGI Symbol;Acc:MGI:3645205]	Environmental Information Processing	Signal transduction	ko04668//TNF signaling pathway	K17072	GO:0005789//endoplasmic reticulum membrane;GO:0016020//membrane	GO:0000166//nucleotide binding;GO:0003924//GTPase activity;GO:0005525//GTP binding;GO:0016787//hydrolase activity	GO:0006952//defense response;GO:0035458//cellular response to interferon-beta;GO:0098542//defense response to other organism	--
ENSMUSG00000050592	206	86	200	631	496	552	4.378	1.606	4.115	10.557	8.525	7.429	3.36633	8.837	-1.39237864515283	6.9824e-07	8.09739e-05	Fam78a	family with sequence similarity 78, member A [Source:MGI Symbol;Acc:MGI:2443569]	-	-	-	-	GO:0005575//cellular_component	GO:0003674//molecular_function	GO:0008150//biological_process	--
ENSMUSG00000079555	562	247	967	1859	2437	2565	23.527	9.055	39.228	59.585	79.575	65.544	23.9367	68.2347	-1.51128262586203	7.16591e-07	8.25827e-05	Haus3	HAUS augmin-like complex, subunit 3 [Source:MGI Symbol;Acc:MGI:2387633]	-	-	-	-	GO:0005737//cytoplasm;GO:0005813//centrosome;GO:0005819//spindle;GO:0005856//cytoskeleton;GO:0005874//microtubule;GO:0070652//HAUS complex;GO:0072686//mitotic spindle;GO:1990498//mitotic spindle microtubule	GO:0003674//molecular_function	GO:0007049//cell cycle;GO:0007098//centrosome cycle;GO:0051225//spindle assembly;GO:0051301//cell division	--
ENSMUSG00000096795	171	122	184	387	492	502	6.521	4.129	6.379	11.024	13.877	11.313	5.67633	12.0713	-1.0885538201922	7.24642e-07	8.29918e-05	Zfp433	zinc finger protein 433 [Source:MGI Symbol;Acc:MGI:1920860]	Human Diseases	Infectious disease: viral	ko05168//Herpes simplex virus 1 infection	K09228	GO:0005634//nucleus;GO:0005654//nucleoplasm	GO:0000978//RNA polymerase II cis-regulatory region sequence-specific DNA binding;GO:0000981//DNA-binding transcription factor activity, RNA polymerase II-specific;GO:0001227//DNA-binding transcription repressor activity, RNA polymerase II-specific;GO:0046872//metal ion binding	GO:0000122//negative regulation of transcription by RNA polymerase II;GO:0006355//regulation of transcription, DNA-templated;GO:0006357//regulation of transcription by RNA polymerase II	zf-C2H2
ENSMUSG00000051811	354	206	251	58	81	93	60.645	29.821	42.048	7.762	11.1	9.831	44.1713	9.56433	2.20737406507006	7.40294e-07	8.4261e-05	Cox6b2	cytochrome c oxidase subunit 6B2 [Source:MGI Symbol;Acc:MGI:3044182]	Metabolism;Human Diseases;Human Diseases;Human Diseases;Human Diseases;Human Diseases;Human Diseases;Organismal Systems;Human Diseases;Human Diseases;Human Diseases;Metabolism;Organismal Systems	Global and overview maps;Neurodegenerative disease;Neurodegenerative disease;Neurodegenerative disease;Neurodegenerative disease;Neurodegenerative disease;Neurodegenerative disease;Environmental adaptation;Cancer: overview;Cardiovascular disease;Endocrine and metabolic disease;Energy metabolism;Circulatory system	ko01100//Metabolic pathways;ko05022//Pathways of neurodegeneration - multiple diseases;ko05010//Alzheimer disease;ko05014//Amyotrophic lateral sclerosis;ko05016//Huntington disease;ko05020//Prion disease;ko05012//Parkinson disease;ko04714//Thermogenesis;ko05208//Chemical carcinogenesis - reactive oxygen species;ko05415//Diabetic cardiomyopathy;ko04932//Non-alcoholic fatty liver disease;ko00190//O…	K02267;K02267;K02267;K02267;K02267;K02267;K02267;K02267;K02267;K02267;K02267;K02267;K02267	GO:0005739//mitochondrion;GO:0005743//mitochondrial inner membrane;GO:0016020//membrane;GO:0030061//mitochondrial crista;GO:0045277//respiratory chain complex IV	GO:0003674//molecular_function	GO:0006119//oxidative phosphorylation;GO:0008150//biological_process	--
ENSMUSG00000029275	42	12	60	181	191	213	1.325	0.332	1.847	4.491	4.87	4.447	1.168	4.60267	-1.97842968957778	7.48419e-07	8.46631e-05	Gfi1	growth factor independent 1 transcription repressor [Source:MGI Symbol;Acc:MGI:103170]	-	-	-	-	GO:0005634//nucleus;GO:0016363//nuclear matrix;GO:0016604//nuclear body;GO:0017053//transcription repressor complex	GO:0000976//transcription cis-regulatory region binding;GO:0001227//DNA-binding transcription repressor activity, RNA polymerase II-specific;GO:0046872//metal ion binding;GO:1990837//sequence-specific double-stranded DNA binding	GO:0000122//negative regulation of transcription by RNA polymerase II;GO:0010977//negative regulation of neuron projection development;GO:0034121//regulation of toll-like receptor signaling pathway;GO:0045892//negative regulation of transcription, DNA-templated;GO:0070105//positive regulation of interleukin-6-mediated signaling pathway;GO:0071222//cellular response to lipopolysaccharide	zf-C2H2
ENSMUSG00000000276	181	89	222	523	515	615	2.38	0.939	2.781	5.11	5.583	4.934	2.03333	5.209	-1.35715969513425	7.55068e-07	8.48945e-05	Dgke	diacylglycerol kinase, epsilon [Source:MGI Symbol;Acc:MGI:1889276]	Metabolism;Environmental Information Processing;Human Diseases;Metabolism;Environmental Information Processing;Metabolism	Global and overview maps;Signal transduction;Cancer: overview;Lipid metabolism;Signal transduction;Lipid metabolism	ko01100//Metabolic pathways;ko04072//Phospholipase D signaling pathway;ko05231//Choline metabolism in cancer;ko00564//Glycerophospholipid metabolism;ko04070//Phosphatidylinositol signaling system;ko00561//Glycerolipid metabolism	K00901;K00901;K00901;K00901;K00901;K00901	GO:0005654//nucleoplasm;GO:0005737//cytoplasm;GO:0005829//cytosol;GO:0016020//membrane;GO:0098978//glutamatergic synapse	GO:0000166//nucleotide binding;GO:0004143//diacylglycerol kinase activity;GO:0005524//ATP binding;GO:0016301//kinase activity;GO:0016740//transferase activity;GO:0046872//metal ion binding	GO:0006629//lipid metabolic process;GO:0006654//phosphatidic acid biosynthetic process;GO:0006661//phosphatidylinositol biosynthetic process;GO:0007165//signal transduction;GO:0007205//protein kinase C-activating G protein-coupled receptor signaling pathway;GO:0016310//phosphorylation;GO:0046339//diacylglycerol metabolic process;GO:0046486//glycerolipid metabolic process;GO:0046834//lipid phospho…	--
ENSMUSG00000032093	80	27	115	534	248	304	4.674	1.352	6.492	23.914	11.396	10.958	4.17267	15.4227	-1.88601065631485	7.60892e-07	8.50308e-05	Cd3e	CD3 antigen, epsilon polypeptide [Source:MGI Symbol;Acc:MGI:88332]	Human Diseases;Human Diseases;Human Diseases;Human Diseases;Organismal Systems;Organismal Systems;Human Diseases;Organismal Systems;Human Diseases;Organismal Systems;Human Diseases	Infectious disease: viral;Infectious disease: viral;Infectious disease: viral;Infectious disease: viral;Immune system;Immune system;Infectious disease: parasitic;Immune system;Cancer: overview;Immune system;Immune disease	ko05166//Human T-cell leukemia virus 1 infection;ko05170//Human immunodeficiency virus 1 infection;ko05169//Epstein-Barr virus infection;ko05162//Measles;ko04659//Th17 cell differentiation;ko04660//T cell receptor signaling pathway;ko05142//Chagas disease;ko04640//Hematopoietic cell lineage;ko05235//PD-L1 expression and PD-1 checkpoint pathway in cancer;ko04658//Th1 and Th2 cell differentiation;k…	K06451;K06451;K06451;K06451;K06451;K06451;K06451;K06451;K06451;K06451;K06451	GO:0001772//immunological synapse;GO:0005783//endoplasmic reticulum;GO:0005794//Golgi apparatus;GO:0005886//plasma membrane;GO:0005911//cell-cell junction;GO:0009897//external side of plasma membrane;GO:0016020//membrane;GO:0042101//T cell receptor complex;GO:0042105//alpha-beta T cell receptor complex;GO:0043197//dendritic spine;GO:0044297//cell body	GO:0004888//transmembrane signaling receptor activity;GO:0005515//protein binding;GO:0017124//SH3 domain binding;GO:0042802//identical protein binding	GO:0001954//positive regulation of cell-matrix adhesion;GO:0002250//adaptive immune response;GO:0002376//immune system process;GO:0002669//positive regulation of T cell anergy;GO:0002870//T cell anergy;GO:0007166//cell surface receptor signaling pathway;GO:0007224//smoothened signaling pathway;GO:0007584//response to nutrient;GO:0010628//positive regulation of gene expression;GO:0010629//negative…	--
ENSMUSG00000027379	41	19	67	139	230	243	1.025	0.407	1.618	2.663	4.521	3.747	1.01667	3.64367	-1.84154424124067	7.77518e-07	8.63654e-05	Bub1	BUB1, mitotic checkpoint serine/threonine kinase [Source:MGI Symbol;Acc:MGI:1100510]	Cellular Processes;Cellular Processes;Organismal Systems	Cell growth and death;Cell growth and death;Endocrine system	ko04110//Cell cycle;ko04114//Oocyte meiosis;ko04914//Progesterone-mediated oocyte maturation	K02178;K02178;K02178	GO:0000776//kinetochore;GO:0000940//outer kinetochore;GO:0005654//nucleoplasm;GO:0005829//cytosol;GO:0043231//intracellular membrane-bounded organelle	GO:0000166//nucleotide binding;GO:0004672//protein kinase activity;GO:0004674//protein serine/threonine kinase activity;GO:0005524//ATP binding	GO:0006338//chromatin remodeling;GO:0006468//protein phosphorylation;GO:0007063//regulation of sister chromatid cohesion;GO:0007094//mitotic spindle assembly checkpoint signaling;GO:0051983//regulation of chromosome segregation;GO:2000720//positive regulation of maintenance of mitotic sister chromatid cohesion, centromeric	--
ENSMUSG00000062006	11263	6914	12409	21713	30088	33138	1994.89	1047.7	2125.73	2954.52	4204.4	3630.97	1722.77	3596.63	-1.06191336505541	8.08165e-07	8.92321e-05	Rpl34	ribosomal protein L34 [Source:MGI Symbol;Acc:MGI:1915686]	Human Diseases;Genetic Information Processing	Infectious disease: viral;Translation	ko05171//Coronavirus disease - COVID-19;ko03010//Ribosome	K02915;K02915	GO:0005730//nucleolus;GO:0005737//cytoplasm;GO:0005739//mitochondrion;GO:0005783//endoplasmic reticulum;GO:0005829//cytosol;GO:0005840//ribosome;GO:0022625//cytosolic large ribosomal subunit;GO:0022626//cytosolic ribosome;GO:0045202//synapse;GO:0098793//presynapse;GO:0098794//postsynapse;GO:1990904//ribonucleoprotein complex	GO:0003735//structural constituent of ribosome	GO:0002181//cytoplasmic translation;GO:0006412//translation;GO:0140236//translation at presynapse;GO:0140242//translation at postsynapse	--
ENSMUSG00000079845	171	35	227	564	759	818	14.101	2.634	19.853	39.806	53.097	46.187	12.196	46.3633	-1.92657623846373	8.66172e-07	9.4612e-05	Xlr4a	X-linked lymphocyte-regulated 4A [Source:MGI Symbol;Acc:MGI:3574098]	-	-	-	-	GO:0000795//synaptonemal complex	GO:0003674//molecular_function	GO:0007286//spermatid development;GO:0014046//dopamine secretion;GO:0042220//response to cocaine;GO:0051321//meiotic cell cycle;GO:0097061//dendritic spine organization	--
ENSMUSG00000060938	26663	15988	30563	57160	67681	74343	4329.46	2225.26	4795.55	7114.95	8644.49	7448.66	3783.42	7736.03	-1.03190179471935	8.67152e-07	9.4612e-05	Rpl26	ribosomal protein L26 [Source:MGI Symbol;Acc:MGI:106022]	Human Diseases;Genetic Information Processing	Infectious disease: viral;Translation	ko05171//Coronavirus disease - COVID-19;ko03010//Ribosome	K02898;K02898	GO:0005654//nucleoplasm;GO:0005730//nucleolus;GO:0005737//cytoplasm;GO:0005829//cytosol;GO:0005840//ribosome;GO:0015934//large ribosomal subunit;GO:0022625//cytosolic large ribosomal subunit;GO:0022626//cytosolic ribosome;GO:0043195//terminal bouton;GO:0045202//synapse;GO:0098793//presynapse;GO:0098794//postsynapse;GO:1990904//ribonucleoprotein complex	GO:0003723//RNA binding;GO:0003735//structural constituent of ribosome;GO:0005515//protein binding;GO:0048027//mRNA 5'-UTR binding	GO:0002181//cytoplasmic translation;GO:0006364//rRNA processing;GO:0006412//translation;GO:0006977//DNA damage response, signal transduction by p53 class mediator resulting in cell cycle arrest;GO:0034644//cellular response to UV;GO:0042273//ribosomal large subunit biogenesis;GO:0045727//positive regulation of translation;GO:0071479//cellular response to ionizing radiation;GO:0071480//cellular re…	--
ENSMUSG00000024503	171	45	344	34	20	25	20.035	4.519	38.945	3.054	1.843	1.807	21.1663	2.23467	3.24363981794906	9.32729e-07	0.000101168	Spink1	serine peptidase inhibitor, Kazal type 1 [Source:MGI Symbol;Acc:MGI:106202]	-	-	-	-	GO:0005576//extracellular region;GO:0005615//extracellular space	GO:0004867//serine-type endopeptidase inhibitor activity;GO:0005515//protein binding;GO:0030414//peptidase inhibitor activity	GO:0007263//nitric oxide mediated signal transduction;GO:0010751//negative regulation of nitric oxide mediated signal transduction;GO:0048240//sperm capacitation;GO:0050732//negative regulation of peptidyl-tyrosine phosphorylation;GO:0060046//regulation of acrosome reaction;GO:0090281//negative regulation of calcium ion import;GO:2001256//regulation of store-operated calcium entry	--
ENSMUSG00000028234	20976	12645	25932	45601	56305	67839	483.424	249.801	577.498	805.628	1020.72	964.713	436.908	930.355	-1.09045237862074	9.70485e-07	0.000104648	Rps20	ribosomal protein S20 [Source:MGI Symbol;Acc:MGI:1914677]	Human Diseases;Genetic Information Processing	Infectious disease: viral;Translation	ko05171//Coronavirus disease - COVID-19;ko03010//Ribosome	K02969;K02969	GO:0005737//cytoplasm;GO:0005829//cytosol;GO:0005840//ribosome;GO:0015935//small ribosomal subunit;GO:0022626//cytosolic ribosome;GO:0022627//cytosolic small ribosomal subunit;GO:0045202//synapse;GO:0098794//postsynapse;GO:1990904//ribonucleoprotein complex	GO:0003723//RNA binding;GO:0003735//structural constituent of ribosome;GO:0097371//MDM2/MDM4 family protein binding;GO:1990948//ubiquitin ligase inhibitor activity	GO:0002181//cytoplasmic translation;GO:0006412//translation;GO:1901798//positive regulation of signal transduction by p53 class mediator	--
ENSMUSG00000046718	1442	1672	2046	592	623	811	155.507	154.558	213.207	48.94	52.848	53.966	174.424	51.918	1.74829184885978	9.98974e-07	0.000106666	Bst2	bone marrow stromal cell antigen 2 [Source:MGI Symbol;Acc:MGI:1916800]	Human Diseases;Human Diseases	Infectious disease: viral;Infectious disease: viral	ko05168//Herpes simplex virus 1 infection;ko05170//Human immunodeficiency virus 1 infection	K06731;K06731	GO:0005737//cytoplasm;GO:0005768//endosome;GO:0005770//late endosome;GO:0005771//multivesicular body;GO:0005794//Golgi apparatus;GO:0005886//plasma membrane;GO:0009986//cell surface;GO:0016020//membrane;GO:0016324//apical plasma membrane;GO:0043231//intracellular membrane-bounded organelle;GO:0045121//membrane raft;GO:0098552//side of membrane	GO:0008191//metalloendopeptidase inhibitor activity;GO:0042802//identical protein binding;GO:0042803//protein homodimerization activity	GO:0002376//immune system process;GO:0002737//negative regulation of plasmacytoid dendritic cell cytokine production;GO:0009615//response to virus;GO:0030308//negative regulation of cell growth;GO:0030336//negative regulation of cell migration;GO:0032956//regulation of actin cytoskeleton organization;GO:0034341//response to interferon-gamma;GO:0035455//response to interferon-alpha;GO:0035456//res…	--
ENSMUSG00000000581	1396	964	1826	3349	3984	3887	45.621	29.954	64.95	103.685	120.906	92.408	46.8417	105.666	-1.17365147435621	1.0015e-06	0.000106666	C1d	C1D nuclear receptor co-repressor [Source:MGI Symbol;Acc:MGI:1927354]	Genetic Information Processing	Folding, sorting and degradation	ko03018//RNA degradation	K12592	GO:0000178//exosome (RNase complex);GO:0005634//nucleus;GO:0005654//nucleoplasm;GO:0005730//nucleolus;GO:0005737//cytoplasm;GO:0017053//transcription repressor complex	GO:0003677//DNA binding;GO:0003714//transcription corepressor activity;GO:0003723//RNA binding;GO:0005515//protein binding;GO:0016922//nuclear receptor binding	GO:0000460//maturation of 5.8S rRNA;GO:0006364//rRNA processing;GO:0006915//apoptotic process;GO:0010468//regulation of gene expression;GO:0045892//negative regulation of transcription, DNA-templated	--
ENSMUSG00000043716	31038	19323	36472	62733	82482	96347	2280.03	1216.4	2588.21	3531.68	4828.92	4421.57	2028.21	4260.73	-1.07089034430662	1.00655e-06	0.000106666	Rpl7	ribosomal protein L7 [Source:MGI Symbol;Acc:MGI:98073]	Human Diseases;Genetic Information Processing	Infectious disease: viral;Translation	ko05171//Coronavirus disease - COVID-19;ko03010//Ribosome	K02937;K02937	GO:0005737//cytoplasm;GO:0005829//cytosol;GO:0005840//ribosome;GO:0014069//postsynaptic density;GO:0022625//cytosolic large ribosomal subunit;GO:0022626//cytosolic ribosome;GO:0031672//A band;GO:0045202//synapse;GO:0098793//presynapse;GO:0098794//postsynapse;GO:1990904//ribonucleoprotein complex	GO:0003677//DNA binding;GO:0003723//RNA binding;GO:0003729//mRNA binding;GO:0003735//structural constituent of ribosome;GO:0008097//5S rRNA binding;GO:0042802//identical protein binding	GO:0000463//maturation of LSU-rRNA from tricistronic rRNA transcript (SSU-rRNA, 5.8S rRNA, LSU-rRNA);GO:0002181//cytoplasmic translation;GO:0006364//rRNA processing;GO:0006412//translation;GO:0042273//ribosomal large subunit biogenesis;GO:0140236//translation at presynapse;GO:0140242//translation at postsynapse	--
ENSMUSG00000079435	11336	6354	13414	24287	30148	34934	2004.87	963.239	2292.28	3292.59	4193.86	3812.15	1753.46	3766.2	-1.10290279174566	1.01974e-06	0.000107435	Rpl36a	ribosomal protein L36A [Source:MGI Symbol;Acc:MGI:1201789]	Human Diseases;Genetic Information Processing	Infectious disease: viral;Translation	ko05171//Coronavirus disease - COVID-19;ko03010//Ribosome	K02929;K02929	GO:0005737//cytoplasm;GO:0005783//endoplasmic reticulum;GO:0005829//cytosol;GO:0005840//ribosome;GO:0005886//plasma membrane;GO:0022625//cytosolic large ribosomal subunit;GO:0022626//cytosolic ribosome;GO:0042788//polysomal ribosome;GO:0045202//synapse;GO:0098793//presynapse;GO:0098794//postsynapse;GO:1990904//ribonucleoprotein complex	GO:0003674//molecular_function;GO:0003735//structural constituent of ribosome	GO:0002181//cytoplasmic translation;GO:0006412//translation;GO:0008150//biological_process;GO:0140236//translation at presynapse;GO:0140242//translation at postsynapse	--
ENSMUSG00000031004	517	193	516	1097	1311	2029	4.389	1.404	4.233	7.139	8.754	10.628	3.342	8.84033	-1.40338903545748	1.02547e-06	0.000107435	Mki67	antigen identified by monoclonal antibody Ki 67 [Source:MGI Symbol;Acc:MGI:106035]	-	-	-	-	GO:0000775//chromosome, centromeric region;GO:0000793//condensed chromosome;GO:0005634//nucleus;GO:0005654//nucleoplasm;GO:0005694//chromosome;GO:0005730//nucleolus;GO:0005737//cytoplasm;GO:0016604//nuclear body	GO:0000166//nucleotide binding;GO:0003677//DNA binding;GO:0005515//protein binding;GO:0005524//ATP binding	GO:0007049//cell cycle;GO:0007088//regulation of mitotic nuclear division;GO:0008283//cell population proliferation;GO:0050673//epithelial cell proliferation;GO:0051321//meiotic cell cycle;GO:0051983//regulation of chromosome segregation;GO:0072089//stem cell proliferation;GO:0072574//hepatocyte proliferation;GO:1902275//regulation of chromatin organization;GO:1990705//cholangiocyte proliferation	--
ENSMUSG00000020326	8598	7989	10106	4167	3391	3988	209.1	166.54	237.49	77.685	64.869	59.845	204.377	67.4663	1.59899083430639	1.04331e-06	0.000108687	Ccng1	cyclin G1 [Source:MGI Symbol;Acc:MGI:102890]	Human Diseases;Cellular Processes	Cancer: overview;Cell growth and death	ko05206//MicroRNAs in cancer;ko04115//p53 signaling pathway	K10145;K10145	GO:0000307//cyclin-dependent protein kinase holoenzyme complex;GO:0005634//nucleus;GO:0005737//cytoplasm;GO:0030425//dendrite;GO:0043025//neuronal cell body;GO:0048471//perinuclear region of cytoplasm	GO:0016538//cyclin-dependent protein serine/threonine kinase regulator activity	GO:0006949//syncytium formation;GO:0007049//cell cycle;GO:0007095//mitotic G2 DNA damage checkpoint signaling;GO:0009629//response to gravity;GO:0010243//response to organonitrogen compound;GO:0043066//negative regulation of apoptotic process;GO:0044772//mitotic cell cycle phase transition;GO:0051301//cell division	--
ENSMUSG00000041827	195	506	321	102	36	91	7.636	16.985	12.147	3.088	1.109	2.199	12.256	2.132	2.52320885916578	1.0923e-06	0.000113151	Oasl1	2'-5' oligoadenylate synthetase-like 1 [Source:MGI Symbol;Acc:MGI:2180849]	Human Diseases	Infectious disease: viral	ko05165//Human papillomavirus infection	K14608	GO:0005634//nucleus;GO:0005654//nucleoplasm;GO:0005730//nucleolus;GO:0005737//cytoplasm;GO:0005829//cytosol;GO:0016020//membrane	GO:0003677//DNA binding;GO:0003723//RNA binding;GO:0003725//double-stranded RNA binding;GO:0005515//protein binding;GO:0016779//nucleotidyltransferase activity	GO:0002376//immune system process;GO:0009615//response to virus;GO:0045071//negative regulation of viral genome replication;GO:0045087//innate immune response;GO:0051607//defense response to virus;GO:0070106//interleukin-27-mediated signaling pathway;GO:1900246//positive regulation of RIG-I signaling pathway	--
ENSMUSG00000007891	19058	14891	14515	5199	5431	8254	765.266	512.56	563.35	160.141	171.545	204.61	613.725	178.765	1.77952614397922	1.15266e-06	0.000118737	Ctsd	cathepsin D [Source:MGI Symbol;Acc:MGI:88562]	Human Diseases;Human Diseases;Cellular Processes;Cellular Processes;Cellular Processes;Organismal Systems;Environmental Information Processing	Cardiovascular disease;Infectious disease: bacterial;Transport and catabolism;Cell growth and death;Transport and catabolism;Endocrine system;Signal transduction	ko05415//Diabetic cardiomyopathy;ko05152//Tuberculosis;ko04140//Autophagy - animal;ko04210//Apoptosis;ko04142//Lysosome;ko04915//Estrogen signaling pathway;ko04071//Sphingolipid signaling pathway	K01379;K01379;K01379;K01379;K01379;K01379;K01379	GO:0005576//extracellular region;GO:0005615//extracellular space;GO:0005739//mitochondrion;GO:0005764//lysosome;GO:0005765//lysosomal membrane;GO:0010008//endosome membrane;GO:0031904//endosome lumen;GO:0042470//melanosome;GO:0045121//membrane raft;GO:0062023//collagen-containing extracellular matrix;GO:0098830//presynaptic endosome;GO:0098982//GABA-ergic synapse	GO:0004175//endopeptidase activity;GO:0004190//aspartic-type endopeptidase activity;GO:0005515//protein binding;GO:0008233//peptidase activity;GO:0016787//hydrolase activity;GO:0042277//peptide binding;GO:0070001//aspartic-type peptidase activity	GO:0000045//autophagosome assembly;GO:0006508//proteolysis;GO:0030163//protein catabolic process;GO:0038020//insulin receptor recycling;GO:0042159//lipoprotein catabolic process;GO:0043065//positive regulation of apoptotic process;GO:0070201//regulation of establishment of protein localization;GO:1901143//insulin catabolic process	--
ENSMUSG00000091705	156	45	229	657	610	590	11.438	2.795	16.292	36.852	35.21	26.777	10.175	32.9463	-1.69508911911307	1.22886e-06	0.000125883	H2-Q2	histocompatibility 2, Q region locus 2 [Source:MGI Symbol;Acc:MGI:95931]	Human Diseases;Human Diseases;Cellular Processes;Human Diseases;Human Diseases;Human Diseases;Human Diseases;Human Diseases;Human Diseases;Cellular Processes;Cellular Processes;Environmental Information Processing;Organismal Systems;Human Diseases;Human Diseases;Human Diseases;Human Diseases;Human Diseases	Infectious disease: viral;Infectious disease: viral;Transport and catabolism;Infectious disease: viral;Infectious disease: viral;Infectious disease: viral;Infectious disease: viral;Cancer: overview;Infectious disease: viral;Cell growth and death;Transport and catabolism;Signaling molecules and interaction;Immune system;Cardiovascular disease;Immune disease;Endocrine and metabolic disease;Immune d…	ko05168//Herpes simplex virus 1 infection;ko05165//Human papillomavirus infection;ko04144//Endocytosis;ko05163//Human cytomegalovirus infection;ko05166//Human T-cell leukemia virus 1 infection;ko05170//Human immunodeficiency virus 1 infection;ko05169//Epstein-Barr virus infection;ko05203//Viral carcinogenesis;ko05167//Kaposi sarcoma-associated herpesvirus infection;ko04218//Cellular senescence;ko…	K06751;K06751;K06751;K06751;K06751;K06751;K06751;K06751;K06751;K06751;K06751;K06751;K06751;K06751;K06751;K06751;K06751;K06751	GO:0000139//Golgi membrane;GO:0005615//extracellular space;GO:0005765//lysosomal membrane;GO:0005769//early endosome;GO:0005783//endoplasmic reticulum;GO:0005794//Golgi apparatus;GO:0005797//Golgi medial cisterna;GO:0005886//plasma membrane;GO:0009897//external side of plasma membrane;GO:0009986//cell surface;GO:0016020//membrane;GO:0030670//phagocytic vesicle membrane;GO:0031901//early endosome …	GO:0005102//signaling receptor binding;GO:0030881//beta-2-microglobulin binding;GO:0042288//MHC class I protein binding;GO:0042605//peptide antigen binding;GO:0042608//T cell receptor binding;GO:0042610//CD8 receptor binding;GO:0042802//identical protein binding;GO:0042803//protein homodimerization activity;GO:0046703//natural killer cell lectin-like receptor binding;GO:0046977//TAP binding;GO:00…	GO:0001815//positive regulation of antibody-dependent cellular cytotoxicity;GO:0001913//T cell mediated cytotoxicity;GO:0001916//positive regulation of T cell mediated cytotoxicity;GO:0002250//adaptive immune response;GO:0002376//immune system process;GO:0002419//T cell mediated cytotoxicity directed against tumor cell target;GO:0002474//antigen processing and presentation of peptide antigen via …	--
ENSMUSG00000032690	333	439	439	120	112	177	7.345	8.3	9.648	2.01	1.945	2.727	8.431	2.22733	1.92038627726766	1.3112e-06	0.000133576	Oas2	2'-5' oligoadenylate synthetase 2 [Source:MGI Symbol;Acc:MGI:2180852]	Human Diseases;Human Diseases;Human Diseases;Organismal Systems;Human Diseases;Human Diseases;Human Diseases	Infectious disease: viral;Infectious disease: viral;Infectious disease: viral;Immune system;Infectious disease: viral;Infectious disease: viral;Infectious disease: viral	ko05168//Herpes simplex virus 1 infection;ko05171//Coronavirus disease - COVID-19;ko05169//Epstein-Barr virus infection;ko04621//NOD-like receptor signaling pathway;ko05164//Influenza A;ko05160//Hepatitis C;ko05162//Measles	K14216;K14216;K14216;K14216;K14216;K14216;K14216	GO:0005654//nucleoplasm;GO:0005737//cytoplasm;GO:0005829//cytosol;GO:0016020//membrane;GO:0048471//perinuclear region of cytoplasm	GO:0000166//nucleotide binding;GO:0001730//2'-5'-oligoadenylate synthetase activity;GO:0003723//RNA binding;GO:0003725//double-stranded RNA binding;GO:0005524//ATP binding;GO:0016740//transferase activity;GO:0016779//nucleotidyltransferase activity;GO:0046872//metal ion binding	GO:0002376//immune system process;GO:0006401//RNA catabolic process;GO:0009615//response to virus;GO:0009617//response to bacterium;GO:0032728//positive regulation of interferon-beta production;GO:0032760//positive regulation of tumor necrosis factor production;GO:0042742//defense response to bacterium;GO:0045071//negative regulation of viral genome replication;GO:0045087//innate immune response;…	--
ENSMUSG00000057322	16472	8230	18783	36573	42282	47445	3810.72	1633.06	4198.9	6485.46	7690.4	6771.46	3214.22	6982.44	-1.11926060249371	1.32138e-06	0.000133873	Rpl38	ribosomal protein L38 [Source:MGI Symbol;Acc:MGI:1914921]	Human Diseases;Genetic Information Processing	Infectious disease: viral;Translation	ko05171//Coronavirus disease - COVID-19;ko03010//Ribosome	K02923;K02923	GO:0005737//cytoplasm;GO:0005829//cytosol;GO:0005840//ribosome;GO:0014069//postsynaptic density;GO:0022625//cytosolic large ribosomal subunit;GO:0022626//cytosolic ribosome;GO:0033291//eukaryotic 80S initiation complex;GO:0042788//polysomal ribosome;GO:0045202//synapse;GO:0098793//presynapse;GO:0098794//postsynapse;GO:1990904//ribonucleoprotein complex	GO:0003735//structural constituent of ribosome	GO:0001501//skeletal system development;GO:0001503//ossification;GO:0002181//cytoplasmic translation;GO:0006412//translation;GO:0006417//regulation of translation;GO:0007605//sensory perception of sound;GO:0022618//ribonucleoprotein complex assembly;GO:0034463//90S preribosome assembly;GO:0042474//middle ear morphogenesis;GO:0048318//axial mesoderm development;GO:0140236//translation at presynaps…	--
ENSMUSG00000033545	408	317	473	1086	923	1020	14.073	8.514	18.47	24.34	24.33	23.155	13.6857	23.9417	-0.806857872957253	1.33324e-06	0.000134336	Znrf1	zinc and ring finger 1 [Source:MGI Symbol;Acc:MGI:2177308]	-	-	-	-	GO:0005737//cytoplasm;GO:0005764//lysosome;GO:0005768//endosome;GO:0005829//cytosol;GO:0016020//membrane;GO:0030672//synaptic vesicle membrane;GO:0031410//cytoplasmic vesicle;GO:0043231//intracellular membrane-bounded organelle;GO:0045202//synapse	GO:0004842//ubiquitin-protein transferase activity;GO:0005515//protein binding;GO:0016740//transferase activity;GO:0046872//metal ion binding;GO:0061630//ubiquitin protein ligase activity	GO:0007010//cytoskeleton organization;GO:0016567//protein ubiquitination;GO:0034145//positive regulation of toll-like receptor 4 signaling pathway;GO:0043161//proteasome-mediated ubiquitin-dependent protein catabolic process;GO:0070936//protein K48-linked ubiquitination	--
ENSMUSG00000038037	131	77	180	339	439	536	4.005	2.009	5.249	7.948	10.573	10.102	3.75433	9.541	-1.34558373680292	1.40658e-06	0.000140956	Socs1	suppressor of cytokine signaling 1 [Source:MGI Symbol;Acc:MGI:1354910]	Environmental Information Processing;Human Diseases;Genetic Information Processing;Organismal Systems;Organismal Systems;Organismal Systems;Human Diseases;Organismal Systems;Human Diseases	Signal transduction;Cancer: overview;Folding, sorting and degradation;Endocrine system;Development and regeneration;Endocrine system;Infectious disease: parasitic;Endocrine system;Endocrine and metabolic disease	ko04630//JAK-STAT signaling pathway;ko05206//MicroRNAs in cancer;ko04120//Ubiquitin mediated proteolysis;ko04910//Insulin signaling pathway;ko04380//Osteoclast differentiation;ko04935//Growth hormone synthesis, secretion and action;ko05145//Toxoplasmosis;ko04917//Prolactin signaling pathway;ko04930//Type II diabetes mellitus	K04694;K04694;K04694;K04694;K04694;K04694;K04694;K04694;K04694	GO:0005634//nucleus;GO:0005654//nucleoplasm;GO:0005829//cytosol;GO:0005942//phosphatidylinositol 3-kinase complex;GO:0031410//cytoplasmic vesicle;GO:0036464//cytoplasmic ribonucleoprotein granule	GO:0005159//insulin-like growth factor receptor binding;GO:0005515//protein binding;GO:0019210//kinase inhibitor activity;GO:0019901//protein kinase binding;GO:0046935//1-phosphatidylinositol-3-kinase regulator activity	GO:0001817//regulation of cytokine production;GO:0001932//regulation of protein phosphorylation;GO:0007259//receptor signaling pathway via JAK-STAT;GO:0009968//negative regulation of signal transduction;GO:0016567//protein ubiquitination;GO:0019221//cytokine-mediated signaling pathway;GO:0030225//macrophage differentiation;GO:0035556//intracellular signal transduction;GO:0042509//regulation of ty…	--
ENSMUSG00000023892	314	199	446	906	976	939	10.419	5.66	14.294	23.043	25.475	19.226	10.1243	22.5813	-1.15730376113325	1.44889e-06	0.000144411	Zfp51	zinc finger protein 51 [Source:MGI Symbol;Acc:MGI:99198]	Human Diseases	Infectious disease: viral	ko05168//Herpes simplex virus 1 infection	K09228	GO:0005634//nucleus	GO:0000978//RNA polymerase II cis-regulatory region sequence-specific DNA binding;GO:0001228//DNA-binding transcription activator activity, RNA polymerase II-specific;GO:0046872//metal ion binding	GO:0006355//regulation of transcription, DNA-templated;GO:0006357//regulation of transcription by RNA polymerase II;GO:0045944//positive regulation of transcription by RNA polymerase II	zf-C2H2
ENSMUSG00000017830	272	535	415	152	81	128	9.632	16.239	14.2	4.126	2.256	2.797	13.357	3.05967	2.12614961981898	1.53315e-06	0.000151987	Dhx58	DExH-box helicase 58 [Source:MGI Symbol;Acc:MGI:1931560]	Organismal Systems	Immune system	ko04622//RIG-I-like receptor signaling pathway	K12649	GO:0005737//cytoplasm	GO:0000166//nucleotide binding;GO:0003677//DNA binding;GO:0003723//RNA binding;GO:0003724//RNA helicase activity;GO:0003725//double-stranded RNA binding;GO:0003727//single-stranded RNA binding;GO:0004386//helicase activity;GO:0005524//ATP binding;GO:0008270//zinc ion binding;GO:0016787//hydrolase activity;GO:0016887//ATP hydrolysis activity;GO:0046872//metal ion binding	GO:0002376//immune system process;GO:0002753//cytoplasmic pattern recognition receptor signaling pathway;GO:0009615//response to virus;GO:0009617//response to bacterium;GO:0032480//negative regulation of type I interferon production;GO:0032481//positive regulation of type I interferon production;GO:0039534//negative regulation of MDA-5 signaling pathway;GO:0039536//negative regulation of RIG-I si…	--
ENSMUSG00000026333	139	112	139	359	361	339	6.37	4.808	6.62	14.657	15.535	12.093	5.93267	14.095	-1.24843084711166	1.55662e-06	0.000153231	Gin1	gypsy retrotransposon integrase 1 [Source:MGI Symbol;Acc:MGI:2182036]	-	-	-	-	-	GO:0003676//nucleic acid binding	GO:0015074//DNA integration	--
ENSMUSG00000057278	1412	1012	1844	3376	3447	4528	114.312	70.228	144.254	209.515	219.511	226.192	109.598	218.406	-0.994791018686101	1.56231e-06	0.000153231	Snrpg	small nuclear ribonucleoprotein polypeptide G [Source:MGI Symbol;Acc:MGI:1915261]	Genetic Information Processing	Transcription	ko03040//Spliceosome	K11099	GO:0005634//nucleus;GO:0005654//nucleoplasm;GO:0005681//spliceosomal complex;GO:0005682//U5 snRNP;GO:0005683//U7 snRNP;GO:0005684//U2-type spliceosomal complex;GO:0005685//U1 snRNP;GO:0005686//U2 snRNP;GO:0005687//U4 snRNP;GO:0005689//U12-type spliceosomal complex;GO:0005737//cytoplasm;GO:0005829//cytosol;GO:0034709//methylosome;GO:0034719//SMN-Sm protein complex;GO:0043186//P granule;GO:0043229/…	GO:0003723//RNA binding;GO:1990446//U1 snRNP binding	GO:0000387//spliceosomal snRNP assembly;GO:0000398//mRNA splicing, via spliceosome;GO:0006397//mRNA processing;GO:0008380//RNA splicing	--
ENSMUSG00000032496	18	9	32	217	55	126	0.56	1.625	2.666	9	2.1	3.029	1.617	4.70967	-1.54230527585351	1.59409e-06	0.000155521	Ltf	lactotransferrin [Source:MGI Symbol;Acc:MGI:96837]	-	-	-	-	GO:0005576//extracellular region;GO:0005615//extracellular space;GO:0005737//cytoplasm;GO:0005769//early endosome;GO:0005886//plasma membrane;GO:0009986//cell surface;GO:0030141//secretory granule;GO:0032991//protein-containing complex;GO:0042581//specific granule;GO:0055037//recycling endosome	GO:0001530//lipopolysaccharide binding;GO:0004252//serine-type endopeptidase activity;GO:0004869//cysteine-type endopeptidase inhibitor activity;GO:0005506//iron ion binding;GO:0008201//heparin binding;GO:0008233//peptidase activity;GO:0008236//serine-type peptidase activity;GO:0016787//hydrolase activity;GO:0043539//protein serine/threonine kinase activator activity;GO:0046872//metal ion binding	GO:0001503//ossification;GO:0001817//regulation of cytokine production;GO:0002227//innate immune response in mucosa;GO:0002376//immune system process;GO:0006508//proteolysis;GO:0006811//ion transport;GO:0006826//iron ion transport;GO:0019731//antibacterial humoral response;GO:0019732//antifungal humoral response;GO:0031640//killing of cells of other organism;GO:0031665//negative regulation of lip…	Others
ENSMUSG00000073489	4599	4640	6165	2061	1485	2468	171.082	147.966	221.606	58.776	43.462	56.644	180.218	52.9607	1.76674992537984	1.61814e-06	0.000157036	Ifi204	interferon activated gene 204 [Source:MGI Symbol;Acc:MGI:96429]	Organismal Systems	Immune system	ko04621//NOD-like receptor signaling pathway	K20914	GO:0005634//nucleus;GO:0005654//nucleoplasm;GO:0005730//nucleolus;GO:0005737//cytoplasm;GO:0005829//cytosol;GO:0016607//nuclear speck;GO:0032991//protein-containing complex;GO:0042405//nuclear inclusion body;GO:0043231//intracellular membrane-bounded organelle	GO:0003677//DNA binding;GO:0003690//double-stranded DNA binding;GO:0003712//transcription coregulator activity;GO:0005515//protein binding;GO:0031625//ubiquitin protein ligase binding;GO:0042802//identical protein binding	GO:0000122//negative regulation of transcription by RNA polymerase II;GO:0002218//activation of innate immune response;GO:0002376//immune system process;GO:0006357//regulation of transcription by RNA polymerase II;GO:0009617//response to bacterium;GO:0030224//monocyte differentiation;GO:0032731//positive regulation of interleukin-1 beta production;GO:0035457//cellular response to interferon-alpha…	--
ENSMUSG00000068240	17746	16699	21673	36930	42816	56950	3007.24	2425.72	3549.02	4797.52	5707.39	5955.13	2993.99	5486.68	-0.873861638049118	1.69511e-06	0.000163644	Uba52rt	ubiquitin A-52 residue ribosomal protein fusion product 1, retrotransposed [Source:MGI Symbol;Acc:MGI:3649356]	-	-	-	-	GO:0005634//nucleus;GO:0005654//nucleoplasm;GO:0005737//cytoplasm;GO:0005783//endoplasmic reticulum;GO:0005829//cytosol;GO:0005840//ribosome;GO:0005886//plasma membrane;GO:0015934//large ribosomal subunit;GO:0022625//cytosolic large ribosomal subunit;GO:0022626//cytosolic ribosome;GO:0022627//cytosolic small ribosomal subunit;GO:0043209//myelin sheath;GO:0045202//synapse;GO:0098793//presynapse;GO…	GO:0003735//structural constituent of ribosome;GO:0005515//protein binding;GO:0031386//protein tag;GO:0031625//ubiquitin protein ligase binding	GO:0002181//cytoplasmic translation;GO:0006412//translation;GO:0016567//protein ubiquitination;GO:0019941//modification-dependent protein catabolic process;GO:0140236//translation at presynapse;GO:0140242//translation at postsynapse	--
ENSMUSG00000005696	437	91	577	3313	4020	4166	42.173	7.545	54.297	246.951	307.635	250.298	34.6717	268.295	-2.95198928241051	1.74446e-06	0.000167532	Sh2d1a	SH2 domain containing 1A [Source:MGI Symbol;Acc:MGI:1328352]	Organismal Systems	Immune system	ko04650//Natural killer cell mediated cytotoxicity	K07990	GO:0005737//cytoplasm	GO:0005515//protein binding	GO:0002250//adaptive immune response;GO:0002376//immune system process;GO:0006959//humoral immune response;GO:0006968//cellular defense response;GO:0007267//cell-cell signaling;GO:0042267//natural killer cell mediated cytotoxicity;GO:0045087//innate immune response;GO:0045954//positive regulation of natural killer cell mediated cytotoxicity;GO:0050776//regulation of immune response;GO:0050860//ne…	--
ENSMUSG00000003484	537	325	472	122	144	184	26.948	13.98	22.888	4.693	5.684	5.697	21.272	5.358	1.98918919601529	1.7784e-06	0.000169906	Cyp4f18	cytochrome P450, family 4, subfamily f, polypeptide 18 [Source:MGI Symbol;Acc:MGI:1919304]	-	-	-	-	GO:0005737//cytoplasm;GO:0005783//endoplasmic reticulum;GO:0005789//endoplasmic reticulum membrane;GO:0016020//membrane;GO:0016324//apical plasma membrane;GO:0043231//intracellular membrane-bounded organelle	GO:0004497//monooxygenase activity;GO:0005506//iron ion binding;GO:0008392//arachidonic acid epoxygenase activity;GO:0016491//oxidoreductase activity;GO:0016705//oxidoreductase activity, acting on paired donors, with incorporation or reduction of molecular oxygen;GO:0016709//oxidoreductase activity, acting on paired donors, with incorporation or reduction of molecular oxygen, NAD(P)H as one donor…	GO:0006629//lipid metabolic process;GO:0036101//leukotriene B4 catabolic process;GO:0036102//leukotriene B4 metabolic process	--
ENSMUSG00000074968	85	63	81	10	18	12	1.083	0.688	0.997	0.098	0.18	0.094	0.922667	0.124	2.89546941652869	1.87736e-06	0.000178436	Ano3	anoctamin 3 [Source:MGI Symbol;Acc:MGI:3613666]	-	-	-	-	GO:0005886//plasma membrane;GO:0016020//membrane	GO:0005254//chloride channel activity;GO:0017128//phospholipid scramblase activity;GO:0046983//protein dimerization activity	GO:0006869//lipid transport;GO:0016048//detection of temperature stimulus;GO:0050982//detection of mechanical stimulus;GO:0051649//establishment of localization in cell;GO:0061590//calcium activated phosphatidylcholine scrambling;GO:0061591//calcium activated galactosylceramide scrambling;GO:1902476//chloride transmembrane transport	--
ENSMUSG00000056116	3472	2877	3597	1179	1158	1713	175.101	123.815	174.561	45.352	45.571	53.002	157.826	47.975	1.71797713362535	1.89207e-06	0.000178912	H2-T22	histocompatibility 2, T region locus 22 [Source:MGI Symbol;Acc:MGI:95956]	Human Diseases;Human Diseases;Cellular Processes;Human Diseases;Human Diseases;Human Diseases;Human Diseases;Human Diseases;Human Diseases;Cellular Processes;Cellular Processes;Environmental Information Processing;Organismal Systems;Human Diseases;Human Diseases;Human Diseases;Human Diseases;Human Diseases	Infectious disease: viral;Infectious disease: viral;Transport and catabolism;Infectious disease: viral;Infectious disease: viral;Infectious disease: viral;Infectious disease: viral;Cancer: overview;Infectious disease: viral;Cell growth and death;Transport and catabolism;Signaling molecules and interaction;Immune system;Cardiovascular disease;Immune disease;Endocrine and metabolic disease;Immune d…	ko05168//Herpes simplex virus 1 infection;ko05165//Human papillomavirus infection;ko04144//Endocytosis;ko05163//Human cytomegalovirus infection;ko05166//Human T-cell leukemia virus 1 infection;ko05170//Human immunodeficiency virus 1 infection;ko05169//Epstein-Barr virus infection;ko05203//Viral carcinogenesis;ko05167//Kaposi sarcoma-associated herpesvirus infection;ko04218//Cellular senescence;ko…	K06751;K06751;K06751;K06751;K06751;K06751;K06751;K06751;K06751;K06751;K06751;K06751;K06751;K06751;K06751;K06751;K06751;K06751	GO:0000139//Golgi membrane;GO:0005615//extracellular space;GO:0005765//lysosomal membrane;GO:0005769//early endosome;GO:0005783//endoplasmic reticulum;GO:0005794//Golgi apparatus;GO:0005886//plasma membrane;GO:0009897//external side of plasma membrane;GO:0009986//cell surface;GO:0016020//membrane;GO:0031901//early endosome membrane;GO:0032398//MHC class Ib protein complex;GO:0033106//cis-Golgi ne…	GO:0005102//signaling receptor binding;GO:0030881//beta-2-microglobulin binding;GO:0042288//MHC class I protein binding;GO:0042605//peptide antigen binding;GO:0042608//T cell receptor binding;GO:0042610//CD8 receptor binding;GO:0042802//identical protein binding;GO:0042803//protein homodimerization activity;GO:0046703//natural killer cell lectin-like receptor binding;GO:0046978//TAP1 binding;GO:0…	GO:0001815//positive regulation of antibody-dependent cellular cytotoxicity;GO:0001916//positive regulation of T cell mediated cytotoxicity;GO:0002250//adaptive immune response;GO:0002476//antigen processing and presentation of endogenous peptide antigen via MHC class Ib;GO:0002477//antigen processing and presentation of exogenous peptide antigen via MHC class Ib;GO:0002486//antigen processing an…	--
ENSMUSG00000033880	4961	3618	4957	1619	1543	2272	258.592	162.15	268.864	56.525	55.705	67.393	229.869	59.8743	1.94080023364061	1.94878e-06	0.000183335	Lgals3bp	lectin, galactoside-binding, soluble, 3 binding protein [Source:MGI Symbol;Acc:MGI:99554]	-	-	-	-	GO:0005576//extracellular region;GO:0005615//extracellular space;GO:0016020//membrane	GO:0005044//scavenger receptor activity;GO:0005515//protein binding	GO:0006897//endocytosis;GO:0007155//cell adhesion	--
ENSMUSG00000011463	7	11	9	151	159	9	0.22	0.296	0.273	3.637	3.93	0.175	0.263	2.58067	-3.29460910227886	2.02315e-06	0.000189365	Cpb1	carboxypeptidase B1 [Source:MGI Symbol;Acc:MGI:1923953]	Organismal Systems;Organismal Systems	Digestive system;Digestive system	ko04972//Pancreatic secretion;ko04974//Protein digestion and absorption	K01291;K01291	GO:0005576//extracellular region;GO:0005615//extracellular space	GO:0004180//carboxypeptidase activity;GO:0004181//metallocarboxypeptidase activity;GO:0008233//peptidase activity;GO:0008237//metallopeptidase activity;GO:0008270//zinc ion binding;GO:0016787//hydrolase activity;GO:0046872//metal ion binding	GO:0006508//proteolysis	--
ENSMUSG00000000355	694	673	952	1599	1984	2131	75.702	62.926	100.345	133.706	170.234	143.432	79.6577	149.124	-0.904627337494013	2.07574e-06	0.000193306	Mcts1	malignant T cell amplified sequence 1 [Source:MGI Symbol;Acc:MGI:1916245]	-	-	-	-	GO:0005737//cytoplasm;GO:0022627//cytosolic small ribosomal subunit	GO:0003723//RNA binding;GO:0003743//translation initiation factor activity	GO:0001731//formation of translation preinitiation complex;GO:0006412//translation;GO:0006413//translational initiation;GO:0006974//cellular response to DNA damage stimulus;GO:0007049//cell cycle;GO:0032790//ribosome disassembly;GO:0075522//IRES-dependent viral translational initiation	--
ENSMUSG00000090231	12274	5013	6857	1682	1886	3562	425.076	148.391	248.389	42.803	50.618	77.626	273.952	57.0157	2.26449283602618	2.14695e-06	0.000198933	Cfb	complement factor B [Source:MGI Symbol;Acc:MGI:105975]	Human Diseases;Human Diseases;Organismal Systems	Infectious disease: viral;Infectious disease: bacterial;Immune system	ko05171//Coronavirus disease - COVID-19;ko05150//Staphylococcus aureus infection;ko04610//Complement and coagulation cascades	K01335;K01335;K01335	GO:0005576//extracellular region;GO:0005601//classical-complement-pathway C3/C5 convertase complex	GO:0004252//serine-type endopeptidase activity;GO:0008233//peptidase activity;GO:0008236//serine-type peptidase activity;GO:0016787//hydrolase activity	GO:0002376//immune system process;GO:0006508//proteolysis;GO:0006956//complement activation;GO:0006957//complement activation, alternative pathway;GO:0006958//complement activation, classical pathway;GO:0009617//response to bacterium;GO:0042100//B cell proliferation;GO:0045087//innate immune response	--
ENSMUSG00000041431	180	46	119	340	445	634	6.987	1.596	4.055	8.944	12.296	13.663	4.21267	11.6343	-1.46558287408385	2.21235e-06	0.000203968	Ccnb1	cyclin B1 [Source:MGI Symbol;Acc:MGI:88302]	Human Diseases;Cellular Processes;Environmental Information Processing;Cellular Processes;Cellular Processes;Organismal Systems;Cellular Processes	Infectious disease: viral;Cell growth and death;Signal transduction;Cell growth and death;Cell growth and death;Endocrine system;Cell growth and death	ko05170//Human immunodeficiency virus 1 infection;ko04218//Cellular senescence;ko04068//FoxO signaling pathway;ko04110//Cell cycle;ko04114//Oocyte meiosis;ko04914//Progesterone-mediated oocyte maturation;ko04115//p53 signaling pathway	K05868;K05868;K05868;K05868;K05868;K05868;K05868	GO:0000922//spindle pole;GO:0000940//outer kinetochore;GO:0005634//nucleus;GO:0005737//cytoplasm;GO:0005759//mitochondrial matrix;GO:0005813//centrosome;GO:0005829//cytosol;GO:0005856//cytoskeleton;GO:0016020//membrane;GO:0097125//cyclin B1-CDK1 complex	GO:0005113//patched binding;GO:0005515//protein binding;GO:0016538//cyclin-dependent protein serine/threonine kinase regulator activity;GO:0019901//protein kinase binding;GO:0044389//ubiquitin-like protein ligase binding;GO:0044877//protein-containing complex binding;GO:0061575//cyclin-dependent protein serine/threonine kinase activator activity	GO:0001556//oocyte maturation;GO:0001701//in utero embryonic development;GO:0001933//negative regulation of protein phosphorylation;GO:0007049//cell cycle;GO:0007052//mitotic spindle organization;GO:0007080//mitotic metaphase plate congression;GO:0010629//negative regulation of gene expression;GO:0010971//positive regulation of G2/M transition of mitotic cell cycle;GO:0031442//positive regulation…	--
ENSMUSG00000040552	1849	1216	1751	601	533	753	36.684	20.68	33.569	9.14	8.318	9.218	30.311	8.892	1.76926159584834	2.26644e-06	0.000207915	C3ar1	complement component 3a receptor 1 [Source:MGI Symbol;Acc:MGI:1097680]	Environmental Information Processing;Human Diseases;Human Diseases;Human Diseases;Organismal Systems	Signaling molecules and interaction;Infectious disease: viral;Endocrine and metabolic disease;Infectious disease: bacterial;Immune system	ko04080//Neuroactive ligand-receptor interaction;ko05171//Coronavirus disease - COVID-19;ko04936//Alcoholic liver disease;ko05150//Staphylococcus aureus infection;ko04610//Complement and coagulation cascades	K04009;K04009;K04009;K04009;K04009	GO:0005886//plasma membrane;GO:0016020//membrane	GO:0001850//complement component C3a binding;GO:0004875//complement receptor activity;GO:0004876//complement component C3a receptor activity;GO:0004878//complement component C5a receptor activity;GO:0004930//G protein-coupled receptor activity	GO:0002430//complement receptor mediated signaling pathway;GO:0002462//tolerance induction to nonself antigen;GO:0002684//positive regulation of immune system process;GO:0006935//chemotaxis;GO:0006954//inflammatory response;GO:0007165//signal transduction;GO:0007186//G protein-coupled receptor signaling pathway;GO:0007200//phospholipase C-activating G protein-coupled receptor signaling pathway;GO…	--
ENSMUSG00000050335	4764	2036	3498	948	947	1499	348.062	126.801	252.383	52.862	55.051	67.813	242.415	58.5753	2.04911579137524	2.34639e-06	0.000214184	Lgals3	lectin, galactose binding, soluble 3 [Source:MGI Symbol;Acc:MGI:96778]	-	-	-	-	GO:0001772//immunological synapse;GO:0005576//extracellular region;GO:0005634//nucleus;GO:0005654//nucleoplasm;GO:0005681//spliceosomal complex;GO:0005737//cytoplasm;GO:0005743//mitochondrial inner membrane;GO:0005829//cytosol	GO:0019863//IgE binding;GO:0019903//protein phosphatase binding;GO:0030246//carbohydrate binding;GO:0042056//chemoattractant activity;GO:0043236//laminin binding;GO:0140693//molecular condensate scaffold activity	GO:0002548//monocyte chemotaxis;GO:0008380//RNA splicing;GO:0030593//neutrophil chemotaxis;GO:0030855//epithelial cell differentiation;GO:0031334//positive regulation of protein-containing complex assembly;GO:0042129//regulation of T cell proliferation;GO:0045806//negative regulation of endocytosis;GO:0048245//eosinophil chemotaxis;GO:0048246//macrophage chemotaxis;GO:0050918//positive chemotaxis…	--
ENSMUSG00000037855	115	131	114	37	25	30	2.306	2.252	2.209	0.569	0.394	0.371	2.25567	0.444667	2.34275772202498	2.52923e-06	0.000229737	Zfp365	zinc finger protein 365 [Source:MGI Symbol;Acc:MGI:2143676]	-	-	-	-	GO:0005737//cytoplasm;GO:0005813//centrosome;GO:0005856//cytoskeleton	GO:0042802//identical protein binding;GO:0042803//protein homodimerization activity;GO:0046872//metal ion binding	GO:0000281//mitotic cytokinesis;GO:0000723//telomere maintenance;GO:0007399//nervous system development;GO:0010569//regulation of double-strand break repair via homologous recombination;GO:0010975//regulation of neuron projection development;GO:0010977//negative regulation of neuron projection development;GO:0021687//cerebellar molecular layer morphogenesis;GO:0033566//gamma-tubulin complex local…	--
ENSMUSG00000076490	3092	622	4714	26228	37009	40410	358.364	61.834	527.883	2330.05	3373.68	2889.66	316.027	2864.46	-3.18014480835331	2.54756e-06	0.000230161	Trbc1	T cell receptor beta, constant region 1 [Source:MGI Symbol;Acc:MGI:4439726]	-	-	-	-	GO:0005886//plasma membrane;GO:0016020//membrane;GO:0042105//alpha-beta T cell receptor complex	GO:0038023//signaling receptor activity	-	--
ENSMUSG00000063646	31	23	60	242	124	146	1.436	0.823	2.797	7.646	4.559	3.669	1.68533	5.29133	-1.65059734196695	2.55887e-06	0.000230161	Jakmip1	janus kinase and microtubule interacting protein 1 [Source:MGI Symbol;Acc:MGI:1923321]	-	-	-	-	GO:0005737//cytoplasm;GO:0005856//cytoskeleton;GO:0005874//microtubule;GO:0015630//microtubule cytoskeleton;GO:0016020//membrane;GO:1990904//ribonucleoprotein complex	GO:0003723//RNA binding;GO:0008017//microtubule binding;GO:0019894//kinesin binding;GO:0019900//kinase binding;GO:0050811//GABA receptor binding	GO:0015031//protein transport;GO:0050890//cognition	--
ENSMUSG00000032011	1097	326	1448	3090	3422	4428	60.472	13.756	72.811	143.201	172.098	177.226	49.013	164.175	-1.74399809583711	2.58823e-06	0.000231672	Thy1	thymus cell antigen 1, theta [Source:MGI Symbol;Acc:MGI:98747]	Organismal Systems	Immune system	ko04670//Leukocyte transendothelial migration	K06514	GO:0005783//endoplasmic reticulum;GO:0005829//cytosol;GO:0005886//plasma membrane;GO:0009897//external side of plasma membrane;GO:0009986//cell surface;GO:0016020//membrane;GO:0016324//apical plasma membrane;GO:0030425//dendrite;GO:0030426//growth cone;GO:0030673//axolemma;GO:0032590//dendrite membrane;GO:0032809//neuronal cell body membrane;GO:0043209//myelin sheath;GO:0045121//membrane raft;GO:…	GO:0005096//GTPase activator activity;GO:0005178//integrin binding;GO:0019899//enzyme binding;GO:0019901//protein kinase binding;GO:0034235//GPI anchor binding	GO:0001525//angiogenesis;GO:0001952//regulation of cell-matrix adhesion;GO:0002693//positive regulation of cellular extravasation;GO:0006469//negative regulation of protein kinase activity;GO:0007010//cytoskeleton organization;GO:0007155//cell adhesion;GO:0007229//integrin-mediated signaling pathway;GO:0007267//cell-cell signaling;GO:0030334//regulation of cell migration;GO:0030336//negative regu…	--
ENSMUSG00000045775	116	58	183	365	420	494	5.426	2.675	7.558	13.555	14.49	13.337	5.21967	13.794	-1.40201128904377	2.64304e-06	0.00023498	Slc16a5	solute carrier family 16 (monocarboxylic acid transporters), member 5 [Source:MGI Symbol;Acc:MGI:2443515]	-	-	-	-	GO:0005886//plasma membrane;GO:0016020//membrane	GO:0008028//monocarboxylic acid transmembrane transporter activity;GO:0015293//symporter activity;GO:0022857//transmembrane transporter activity	GO:0015718//monocarboxylic acid transport;GO:0055085//transmembrane transport	--
ENSMUSG00000030091	105	60	107	404	201	336	1.475	0.656	1.429	4.052	1.927	2.696	1.18667	2.89167	-1.28498651649922	2.65068e-06	0.00023498	Nup210	nucleoporin 210 [Source:MGI Symbol;Acc:MGI:1859555]	Human Diseases;Genetic Information Processing	Neurodegenerative disease;Translation	ko05014//Amyotrophic lateral sclerosis;ko03013//Nucleocytoplasmic transport	K14314;K14314	GO:0005634//nucleus;GO:0005635//nuclear envelope;GO:0005643//nuclear pore;GO:0005783//endoplasmic reticulum;GO:0005789//endoplasmic reticulum membrane;GO:0016020//membrane;GO:0031965//nuclear membrane	-	GO:0006913//nucleocytoplasmic transport;GO:0015031//protein transport;GO:0051028//mRNA transport;GO:0065003//protein-containing complex assembly	--
ENSMUSG00000009927	17562	11703	21574	35268	45054	53098	2652.18	1504.97	3149.56	4061.88	5322.34	4931.82	2435.57	4772.02	-0.970339638028716	2.70251e-06	0.000238143	Rps25	ribosomal protein S25 [Source:MGI Symbol;Acc:MGI:1922867]	Human Diseases;Genetic Information Processing	Infectious disease: viral;Translation	ko05171//Coronavirus disease - COVID-19;ko03010//Ribosome	K02975;K02975	GO:0005634//nucleus;GO:0005730//nucleolus;GO:0005737//cytoplasm;GO:0005829//cytosol;GO:0005840//ribosome;GO:0014069//postsynaptic density;GO:0022626//cytosolic ribosome;GO:0022627//cytosolic small ribosomal subunit;GO:0045202//synapse;GO:1990904//ribonucleoprotein complex	GO:0003735//structural constituent of ribosome	GO:0000028//ribosomal small subunit assembly;GO:0002181//cytoplasmic translation;GO:0006364//rRNA processing;GO:0042274//ribosomal small subunit biogenesis	--
ENSMUSG00000024778	639	538	840	1375	1767	1988	40.456	28.902	49.758	68.198	92.463	78.734	39.7053	79.7983	-1.00702580737089	2.71219e-06	0.000238143	Fas	Fas cell surface death receptor [Source:MGI Symbol;Acc:MGI:95484]	Human Diseases;Human Diseases;Human Diseases;Human Diseases;Human Diseases;Environmental Information Processing;Environmental Information Processing;Human Diseases;Human Diseases;Human Diseases;Human Diseases;Human Diseases;Human Diseases;Cellular Processes;Human Diseases;Human Diseases;Human Diseases;Human Diseases;Human Diseases;Human Diseases;Cellular Processes;Environmental Information Proces…	Cancer: overview;Neurodegenerative disease;Infectious disease: viral;Neurodegenerative disease;Infectious disease: viral;Signal transduction;Signaling molecules and interaction;Infectious disease: viral;Infectious disease: viral;Infectious disease: viral;Infectious disease: viral;Cardiovascular disease;Cancer: overview;Cell growth and death;Infectious disease: viral;Infectious disease: viral;Infe…	ko05200//Pathways in cancer;ko05022//Pathways of neurodegeneration - multiple diseases;ko05168//Herpes simplex virus 1 infection;ko05010//Alzheimer disease;ko05165//Human papillomavirus infection;ko04010//MAPK signaling pathway;ko04060//Cytokine-cytokine receptor interaction;ko05163//Human cytomegalovirus infection;ko05170//Human immunodeficiency virus 1 infection;ko05169//Epstein-Barr virus infe…	K04390;K04390;K04390;K04390;K04390;K04390;K04390;K04390;K04390;K04390;K04390;K04390;K04390;K04390;K04390;K04390;K04390;K04390;K04390;K04390;K04390;K04390;K04390;K04390;K04390;K04390;K04390;K04390;K04390;K04390;K04390	GO:0005576//extracellular region;GO:0005615//extracellular space;GO:0005829//cytosol;GO:0005886//plasma membrane;GO:0009897//external side of plasma membrane;GO:0009986//cell surface;GO:0016020//membrane;GO:0016324//apical plasma membrane;GO:0016604//nuclear body;GO:0030141//secretory granule;GO:0031264//death-inducing signaling complex;GO:0031265//CD95 death-inducing signaling complex;GO:0042383…	GO:0002020//protease binding;GO:0004888//transmembrane signaling receptor activity;GO:0005031//tumor necrosis factor-activated receptor activity;GO:0005515//protein binding;GO:0005516//calmodulin binding;GO:0019900//kinase binding;GO:0042802//identical protein binding;GO:0044877//protein-containing complex binding	GO:0001934//positive regulation of protein phosphorylation;GO:0006915//apoptotic process;GO:0006924//activation-induced cell death of T cells;GO:0006925//inflammatory cell apoptotic process;GO:0006955//immune response;GO:0007165//signal transduction;GO:0007623//circadian rhythm;GO:0008625//extrinsic apoptotic signaling pathway via death domain receptors;GO:0009636//response to toxic substance;GO:…	--
ENSMUSG00000029763	1516	927	1313	419	411	591	27.876	14.477	22.87	6.085	6.032	6.813	21.741	6.31	1.78470638983599	2.82274e-06	0.000246676	Exoc4	exocyst complex component 4 [Source:MGI Symbol;Acc:MGI:1096376]	Human Diseases	Infectious disease: bacterial	ko05132//Salmonella infection	K06111	GO:0000145//exocyst;GO:0005737//cytoplasm;GO:0005768//endosome;GO:0005813//centrosome;GO:0005856//cytoskeleton;GO:0005886//plasma membrane;GO:0005902//microvillus;GO:0008021//synaptic vesicle;GO:0014069//postsynaptic density;GO:0030425//dendrite;GO:0030426//growth cone;GO:0031252//cell leading edge;GO:0032584//growth cone membrane;GO:0032991//protein-containing complex;GO:0035748//myelin sheath a…	GO:0005515//protein binding;GO:0030165//PDZ domain binding;GO:0035255//ionotropic glutamate receptor binding;GO:0044877//protein-containing complex binding	GO:0000281//mitotic cytokinesis;GO:0006612//protein targeting to membrane;GO:0006887//exocytosis;GO:0006893//Golgi to plasma membrane transport;GO:0006904//vesicle docking involved in exocytosis;GO:0007268//chemical synaptic transmission;GO:0015031//protein transport;GO:0030010//establishment of cell polarity;GO:0044091//membrane biogenesis;GO:0048341//paraxial mesoderm formation;GO:0048709//olig…	--
ENSMUSG00000030337	146	91	125	398	306	334	4.701	2.67	4.115	9.639	7.584	6.608	3.82867	7.94367	-1.05296302454772	2.97452e-06	0.000258713	Vamp1	vesicle-associated membrane protein 1 [Source:MGI Symbol;Acc:MGI:1313276]	Genetic Information Processing	Folding, sorting and degradation	ko04130//SNARE interactions in vesicular transport	K08510	GO:0005739//mitochondrion;GO:0005886//plasma membrane;GO:0009986//cell surface;GO:0016020//membrane;GO:0030659//cytoplasmic vesicle membrane;GO:0030672//synaptic vesicle membrane;GO:0031201//SNARE complex;GO:0031410//cytoplasmic vesicle;GO:0031594//neuromuscular junction;GO:0035579//specific granule membrane;GO:0043005//neuron projection;GO:0045202//synapse;GO:0070821//tertiary granule membrane;G…	GO:0005484//SNAP receptor activity;GO:0019905//syntaxin binding	GO:0006906//vesicle fusion;GO:0016082//synaptic vesicle priming;GO:0016192//vesicle-mediated transport;GO:0031630//regulation of synaptic vesicle fusion to presynaptic active zone membrane;GO:0035493//SNARE complex assembly	--
ENSMUSG00000079658	1584	1252	2113	3426	4136	5108	209.742	148.665	264.146	358.177	435.375	428.267	207.518	407.273	-0.972762011525241	2.99959e-06	0.000259669	Eloc	elongin C [Source:MGI Symbol;Acc:MGI:1915173]	Human Diseases;Human Diseases;Genetic Information Processing;Environmental Information Processing;Human Diseases	Cancer: overview;Infectious disease: viral;Folding, sorting and degradation;Signal transduction;Cancer: specific types	ko05200//Pathways in cancer;ko05170//Human immunodeficiency virus 1 infection;ko04120//Ubiquitin mediated proteolysis;ko04066//HIF-1 signaling pathway;ko05211//Renal cell carcinoma	K03872;K03872;K03872;K03872;K03872	GO:0005634//nucleus;GO:0005829//cytosol;GO:0030891//VCB complex;GO:0031466//Cul5-RING ubiquitin ligase complex;GO:0070449//elongin complex	GO:0001222//transcription corepressor binding;GO:0005515//protein binding;GO:0030674//protein-macromolecule adaptor activity;GO:0044877//protein-containing complex binding	GO:0006367//transcription initiation from RNA polymerase II promoter;GO:0006511//ubiquitin-dependent protein catabolic process;GO:0016567//protein ubiquitination	--
ENSMUSG00000005763	461	119	665	1572	1559	2006	24.299	5.428	33.875	63.401	64.635	64.906	21.2007	64.314	-1.60102318863439	3.05686e-06	0.00026339	Cd247	CD247 antigen [Source:MGI Symbol;Acc:MGI:88334]	Human Diseases;Human Diseases;Organismal Systems;Organismal Systems;Organismal Systems;Human Diseases;Human Diseases;Organismal Systems	Infectious disease: viral;Infectious disease: viral;Immune system;Immune system;Immune system;Infectious disease: parasitic;Cancer: overview;Immune system	ko05170//Human immunodeficiency virus 1 infection;ko05169//Epstein-Barr virus infection;ko04650//Natural killer cell mediated cytotoxicity;ko04659//Th17 cell differentiation;ko04660//T cell receptor signaling pathway;ko05142//Chagas disease;ko05235//PD-L1 expression and PD-1 checkpoint pathway in cancer;ko04658//Th1 and Th2 cell differentiation	K06453;K06453;K06453;K06453;K06453;K06453;K06453;K06453	GO:0005737//cytoplasm;GO:0005794//Golgi apparatus;GO:0005886//plasma membrane;GO:0016020//membrane;GO:0033001//Fc-gamma receptor III complex;GO:0042101//T cell receptor complex;GO:0042105//alpha-beta T cell receptor complex;GO:0098797//plasma membrane protein complex	GO:0004888//transmembrane signaling receptor activity;GO:0005515//protein binding;GO:0042802//identical protein binding;GO:0042803//protein homodimerization activity;GO:0046982//protein heterodimerization activity;GO:1990782//protein tyrosine kinase binding	GO:0002250//adaptive immune response;GO:0002376//immune system process;GO:0007166//cell surface receptor signaling pathway;GO:0038094//Fc-gamma receptor signaling pathway;GO:0050852//T cell receptor signaling pathway;GO:0051259//protein complex oligomerization;GO:0065003//protein-containing complex assembly;GO:2000010//positive regulation of protein localization to cell surface	--
ENSMUSG00000020377	864	757	678	170	239	377	114.385	86.147	86.518	17.408	24.607	31.04	95.6833	24.3517	1.97424713375322	3.16334e-06	0.000271297	Ltc4s	leukotriene C4 synthase [Source:MGI Symbol;Acc:MGI:107498]	Metabolism;Metabolism	Global and overview maps;Lipid metabolism	ko01100//Metabolic pathways;ko00590//Arachidonic acid metabolism	K00807;K00807	GO:0005634//nucleus;GO:0005635//nuclear envelope;GO:0005640//nuclear outer membrane;GO:0005783//endoplasmic reticulum;GO:0005789//endoplasmic reticulum membrane;GO:0016020//membrane;GO:0031965//nuclear membrane	GO:0004364//glutathione transferase activity;GO:0004464//leukotriene-C4 synthase activity;GO:0004602//glutathione peroxidase activity;GO:0008047//enzyme activator activity;GO:0008289//lipid binding;GO:0016740//transferase activity;GO:0016829//lyase activity;GO:0042802//identical protein binding;GO:0043295//glutathione binding;GO:0044877//protein-containing complex binding	GO:0006629//lipid metabolic process;GO:0006691//leukotriene metabolic process;GO:0019370//leukotriene biosynthetic process;GO:0042759//long-chain fatty acid biosynthetic process;GO:0098869//cellular oxidant detoxification	--
ENSMUSG00000026708	124	89	141	253	391	438	5.162	2.966	5.746	8.276	12.942	11.592	4.62467	10.9367	-1.24175180416169	3.25687e-06	0.000276494	Cenpl	centromere protein L [Source:MGI Symbol;Acc:MGI:1917704]	-	-	-	-	GO:0000775//chromosome, centromeric region;GO:0000939//inner kinetochore;GO:0005575//cellular_component;GO:0005634//nucleus;GO:0005694//chromosome	GO:0003674//molecular_function	GO:0007059//chromosome segregation;GO:0008150//biological_process	--
ENSMUSG00000026117	83	34	100	301	223	282	3.158	1.109	3.676	8.778	6.674	6.62	2.64767	7.35733	-1.47446145339345	3.25828e-06	0.000276494	Zap70	zeta-chain (TCR) associated protein kinase [Source:MGI Symbol;Acc:MGI:99613]	Environmental Information Processing;Human Diseases;Organismal Systems;Environmental Information Processing;Organismal Systems;Organismal Systems;Human Diseases;Organismal Systems;Human Diseases	Signal transduction;Infectious disease: bacterial;Immune system;Signal transduction;Immune system;Immune system;Cancer: overview;Immune system;Immune disease	ko04014//Ras signaling pathway;ko05135//Yersinia infection;ko04650//Natural killer cell mediated cytotoxicity;ko04064//NF-kappa B signaling pathway;ko04659//Th17 cell differentiation;ko04660//T cell receptor signaling pathway;ko05235//PD-L1 expression and PD-1 checkpoint pathway in cancer;ko04658//Th1 and Th2 cell differentiation;ko05340//Primary immunodeficiency	K07360;K07360;K07360;K07360;K07360;K07360;K07360;K07360;K07360	GO:0001772//immunological synapse;GO:0005737//cytoplasm;GO:0005829//cytosol;GO:0005886//plasma membrane;GO:0005911//cell-cell junction;GO:0016020//membrane;GO:0031234//extrinsic component of cytoplasmic side of plasma membrane;GO:0042101//T cell receptor complex;GO:0045121//membrane raft	GO:0000166//nucleotide binding;GO:0001784//phosphotyrosine residue binding;GO:0004672//protein kinase activity;GO:0004713//protein tyrosine kinase activity;GO:0004715//non-membrane spanning protein tyrosine kinase activity;GO:0005102//signaling receptor binding;GO:0005515//protein binding;GO:0005524//ATP binding;GO:0016301//kinase activity;GO:0016740//transferase activity	GO:0002250//adaptive immune response;GO:0002376//immune system process;GO:0002696//positive regulation of leukocyte activation;GO:0006468//protein phosphorylation;GO:0006955//immune response;GO:0007169//transmembrane receptor protein tyrosine kinase signaling pathway;GO:0016310//phosphorylation;GO:0019722//calcium-mediated signaling;GO:0030154//cell differentiation;GO:0030217//T cell differentiat…	--
ENSMUSG00000034892	17383	11986	21786	35399	43433	54051	3806.89	2250.04	4610.34	5942.81	7482.07	7304.04	3555.76	6909.64	-0.958453677362343	3.26893e-06	0.000276494	Rps29	ribosomal protein S29 [Source:MGI Symbol;Acc:MGI:107681]	Human Diseases;Genetic Information Processing	Infectious disease: viral;Translation	ko05171//Coronavirus disease - COVID-19;ko03010//Ribosome	K02980;K02980	GO:0005737//cytoplasm;GO:0005783//endoplasmic reticulum;GO:0005791//rough endoplasmic reticulum;GO:0005829//cytosol;GO:0005840//ribosome;GO:0022627//cytosolic small ribosomal subunit;GO:0042788//polysomal ribosome;GO:0098556//cytoplasmic side of rough endoplasmic reticulum membrane;GO:1990904//ribonucleoprotein complex	GO:0003735//structural constituent of ribosome;GO:0008270//zinc ion binding;GO:0046872//metal ion binding	GO:0002181//cytoplasmic translation;GO:0006412//translation	--
ENSMUSG00000008333	1477	889	1999	3148	4421	4969	74.377	39.881	94.926	129.366	194.692	166.299	69.728	163.452	-1.22905996549736	3.31956e-06	0.000279495	Snrpb2	U2 small nuclear ribonucleoprotein B [Source:MGI Symbol;Acc:MGI:104805]	Genetic Information Processing	Transcription	ko03040//Spliceosome	K11094	GO:0001650//fibrillar center;GO:0005634//nucleus;GO:0005681//spliceosomal complex;GO:0005684//U2-type spliceosomal complex;GO:0005685//U1 snRNP;GO:0005686//U2 snRNP;GO:0016607//nuclear speck;GO:0030532//small nuclear ribonucleoprotein complex;GO:0036464//cytoplasmic ribonucleoprotein granule;GO:0071005//U2-type precatalytic spliceosome;GO:0071007//U2-type catalytic step 2 spliceosome;GO:0071013//…	GO:0003676//nucleic acid binding;GO:0003723//RNA binding;GO:0005515//protein binding;GO:0030619//U1 snRNA binding;GO:0070990//snRNP binding	GO:0000398//mRNA splicing, via spliceosome;GO:0006397//mRNA processing;GO:0008380//RNA splicing	--
ENSMUSG00000058267	817	927	1090	1903	2163	2602	73.733	69.963	95.825	132.196	155.571	145.635	79.8403	144.467	-0.855553661212195	3.36484e-06	0.00028202	Mrps14	mitochondrial ribosomal protein S14 [Source:MGI Symbol;Acc:MGI:1928141]	Genetic Information Processing	Translation	ko03010//Ribosome	K02954	GO:0005737//cytoplasm;GO:0005739//mitochondrion;GO:0005743//mitochondrial inner membrane;GO:0005763//mitochondrial small ribosomal subunit;GO:0005840//ribosome;GO:0031965//nuclear membrane;GO:0043229//intracellular organelle;GO:1990904//ribonucleoprotein complex	GO:0003735//structural constituent of ribosome;GO:0005515//protein binding	GO:0006412//translation;GO:0032543//mitochondrial translation	--
ENSMUSG00000041841	13759	8748	16392	27321	33473	40948	1407.38	767.013	1620.19	2142.28	2693.24	2584.46	1264.86	2473.33	-0.967474503922892	3.48255e-06	0.000290565	Rpl37	ribosomal protein L37 [Source:MGI Symbol;Acc:MGI:1914531]	Human Diseases;Genetic Information Processing	Infectious disease: viral;Translation	ko05171//Coronavirus disease - COVID-19;ko03010//Ribosome	K02922;K02922	GO:0005737//cytoplasm;GO:0005829//cytosol;GO:0005840//ribosome;GO:0022625//cytosolic large ribosomal subunit;GO:0022626//cytosolic ribosome;GO:0045202//synapse;GO:0098793//presynapse;GO:0098794//postsynapse;GO:1990904//ribonucleoprotein complex	GO:0003723//RNA binding;GO:0003735//structural constituent of ribosome;GO:0019838//growth factor binding;GO:0019843//rRNA binding;GO:0046872//metal ion binding;GO:0097371//MDM2/MDM4 family protein binding;GO:1990948//ubiquitin ligase inhibitor activity	GO:0002181//cytoplasmic translation;GO:0006412//translation;GO:0140236//translation at presynapse;GO:0140242//translation at postsynapse;GO:1901798//positive regulation of signal transduction by p53 class mediator	--
ENSMUSG00000051671	500	410	576	963	1331	1380	57.169	40.183	63.639	84.406	119.708	97.753	53.6637	100.622	-0.906933011992919	3.9438e-06	0.000327567	Coa6	cytochrome c oxidase assembly factor 6 [Source:MGI Symbol;Acc:MGI:1915142]	Organismal Systems	Environmental adaptation	ko04714//Thermogenesis	K18179	GO:0005654//nucleoplasm;GO:0005739//mitochondrion;GO:0005758//mitochondrial intermembrane space;GO:0005886//plasma membrane;GO:0045277//respiratory chain complex IV	GO:0005507//copper ion binding	GO:0008535//respiratory chain complex IV assembly;GO:0042774//plasma membrane ATP synthesis coupled electron transport;GO:0042775//mitochondrial ATP synthesis coupled electron transport	--
ENSMUSG00000042179	2	2	1	43	103	4	0.192	0.09	0.093	1.739	4.274	0.183	0.125	2.06533	-4.04637464340632	4.03526e-06	0.00033366	Pnliprp1	pancreatic lipase related protein 1 [Source:MGI Symbol;Acc:MGI:97723]	Metabolism;Organismal Systems;Metabolism;Organismal Systems	Global and overview maps;Digestive system;Lipid metabolism;Digestive system	ko01100//Metabolic pathways;ko04972//Pancreatic secretion;ko00561//Glycerolipid metabolism;ko04975//Fat digestion and absorption	K14074;K14074;K14074;K14074	GO:0005576//extracellular region;GO:0005615//extracellular space	GO:0004806//triglyceride lipase activity;GO:0005509//calcium ion binding;GO:0005515//protein binding;GO:0016298//lipase activity;GO:0046872//metal ion binding;GO:0052689//carboxylic ester hydrolase activity	GO:0006629//lipid metabolic process	--
ENSMUSG00000070000	73	54	80	267	164	237	1.991	1.531	2.685	7.527	5.23	6.137	2.069	6.298	-1.6059601122754	4.06099e-06	0.000334288	Fcho1	FCH domain only 1 [Source:MGI Symbol;Acc:MGI:1921265]	-	-	-	-	GO:0005654//nucleoplasm;GO:0005737//cytoplasm;GO:0005829//cytosol;GO:0005886//plasma membrane;GO:0005905//clathrin-coated pit;GO:0016020//membrane;GO:0030136//clathrin-coated vesicle	GO:0005515//protein binding;GO:0035612//AP-2 adaptor complex binding	GO:0006897//endocytosis;GO:0048268//clathrin coat assembly;GO:0050852//T cell receptor signaling pathway;GO:0050870//positive regulation of T cell activation;GO:0072583//clathrin-dependent endocytosis	--
ENSMUSG00000060579	69	28	80	173	236	273	6.628	2.837	7.522	13.273	18.192	16.608	5.66233	16.0243	-1.50079575086472	4.09699e-06	0.000335753	Fhit	fragile histidine triad gene [Source:MGI Symbol;Acc:MGI:1277947]	Metabolism;Metabolism;Human Diseases;Human Diseases	Global and overview maps;Nucleotide metabolism;Cancer: specific types;Cancer: specific types	ko01100//Metabolic pathways;ko00230//Purine metabolism;ko05222//Small cell lung cancer;ko05223//Non-small cell lung cancer	K01522;K01522;K01522;K01522	GO:0001650//fibrillar center;GO:0005634//nucleus;GO:0005737//cytoplasm;GO:0005739//mitochondrion;GO:0005829//cytosol;GO:0005886//plasma membrane	GO:0000166//nucleotide binding;GO:0003824//catalytic activity;GO:0016151//nickel cation binding;GO:0016740//transferase activity;GO:0016787//hydrolase activity;GO:0031625//ubiquitin protein ligase binding;GO:0042802//identical protein binding;GO:0043530//adenosine 5'-monophosphoramidase activity;GO:0047352//adenylylsulfate-ammonia adenylyltransferase activity;GO:0047627//adenylylsulfatase activit…	GO:0006163//purine nucleotide metabolic process;GO:0006260//DNA replication;GO:0006915//apoptotic process;GO:0015964//diadenosine triphosphate catabolic process;GO:0032435//negative regulation of proteasomal ubiquitin-dependent protein catabolic process;GO:0072332//intrinsic apoptotic signaling pathway by p53 class mediator	--
ENSMUSG00000015880	74	30	141	193	416	561	1.708	0.584	3.146	3.414	7.544	7.989	1.81267	6.31567	-1.80082137884711	4.40821e-06	0.000359473	Ncapg	non-SMC condensin I complex, subunit G [Source:MGI Symbol;Acc:MGI:1930197]	-	-	-	-	GO:0000779//condensed chromosome, centromeric region;GO:0000793//condensed chromosome;GO:0000794//condensed nuclear chromosome;GO:0000796//condensin complex;GO:0005694//chromosome;GO:0005737//cytoplasm	GO:0003674//molecular_function	GO:0007049//cell cycle;GO:0007076//mitotic chromosome condensation;GO:0030261//chromosome condensation;GO:0051301//cell division;GO:0051984//positive regulation of chromosome segregation;GO:1905820//positive regulation of chromosome separation;GO:1905821//positive regulation of chromosome condensation	--
ENSMUSG00000027636	150	24	141	406	422	647	4.508	0.624	4.027	9.617	10.025	12.29	3.053	10.644	-1.80174092081544	4.42542e-06	0.000359473	Sla2	Src-like-adaptor 2 [Source:MGI Symbol;Acc:MGI:1925049]	-	-	-	-	GO:0005654//nucleoplasm;GO:0005737//cytoplasm;GO:0005768//endosome;GO:0005770//late endosome;GO:0005794//Golgi apparatus;GO:0005886//plasma membrane;GO:0005942//phosphatidylinositol 3-kinase complex;GO:0016020//membrane;GO:0031410//cytoplasmic vesicle;GO:0043231//intracellular membrane-bounded organelle	GO:0005515//protein binding;GO:0035591//signaling adaptor activity;GO:0046935//1-phosphatidylinositol-3-kinase regulator activity	GO:0000122//negative regulation of transcription by RNA polymerase II;GO:0002250//adaptive immune response;GO:0002376//immune system process;GO:0042110//T cell activation;GO:0046854//phosphatidylinositol phosphate biosynthetic process;GO:0050849//negative regulation of calcium-mediated signaling;GO:0050860//negative regulation of T cell receptor signaling pathway	--
ENSMUSG00000024670	114	41	116	485	264	283	3.211	1.043	3.355	10.727	6.001	5.18	2.53633	7.30267	-1.52567901794363	4.67193e-06	0.000377832	Cd6	CD6 antigen [Source:MGI Symbol;Acc:MGI:103566]	Environmental Information Processing	Signaling molecules and interaction	ko04514//Cell adhesion molecules	K06456	GO:0001772//immunological synapse;GO:0005886//plasma membrane;GO:0009986//cell surface;GO:0016020//membrane;GO:0042101//T cell receptor complex	GO:0001530//lipopolysaccharide binding;GO:0005515//protein binding;GO:0019901//protein kinase binding;GO:0042802//identical protein binding;GO:0070891//lipoteichoic acid binding	GO:0001771//immunological synapse formation;GO:0001934//positive regulation of protein phosphorylation;GO:0002438//acute inflammatory response to antigenic stimulus;GO:0007155//cell adhesion;GO:0007157//heterophilic cell-cell adhesion via plasma membrane cell adhesion molecules;GO:0031663//lipopolysaccharide-mediated signaling pathway;GO:0032496//response to lipopolysaccharide;GO:0042102//positiv…	--
ENSMUSG00000040613	969	725	1062	368	328	426	42.019	26.391	44.661	12.042	10.68	10.886	37.6903	11.2027	1.75035236403869	4.7644e-06	0.000383558	Apobec1	apolipoprotein B mRNA editing enzyme, catalytic polypeptide 1 [Source:MGI Symbol;Acc:MGI:103298]	-	-	-	-	GO:0005634//nucleus;GO:0005737//cytoplasm;GO:0030895//apolipoprotein B mRNA editing enzyme complex;GO:0045293//mRNA editing complex	GO:0003723//RNA binding;GO:0003729//mRNA binding;GO:0003824//catalytic activity;GO:0004126//cytidine deaminase activity;GO:0004131//cytosine deaminase activity;GO:0005515//protein binding;GO:0008047//enzyme activator activity;GO:0008270//zinc ion binding;GO:0016787//hydrolase activity;GO:0019904//protein domain specific binding;GO:0035925//mRNA 3'-UTR AU-rich region binding;GO:0043021//ribonucleo…	GO:0006397//mRNA processing;GO:0006641//triglyceride metabolic process;GO:0009410//response to xenobiotic stimulus;GO:0009972//cytidine deamination;GO:0010332//response to gamma radiation;GO:0016554//cytidine to uridine editing;GO:0016556//mRNA modification;GO:0042127//regulation of cell population proliferation;GO:0042157//lipoprotein metabolic process;GO:0042158//lipoprotein biosynthetic proces…	--
ENSMUSG00000006574	2	10	0	222	81	242	0.038	0.161	0	3.198	1.197	2.806	0.0663333	2.40033	-5.17735693107103	4.78433e-06	0.000383558	Slc4a1	solute carrier family 4 (anion exchanger), member 1 [Source:MGI Symbol;Acc:MGI:109393]	Organismal Systems	Excretory system	ko04966//Collecting duct acid secretion	K06573	GO:0005886//plasma membrane;GO:0009898//cytoplasmic side of plasma membrane;GO:0009986//cell surface;GO:0014704//intercalated disc;GO:0016020//membrane;GO:0016323//basolateral plasma membrane;GO:0030018//Z disc;GO:0030863//cortical cytoskeleton	GO:0003779//actin binding;GO:0005452//inorganic anion exchanger activity;GO:0005515//protein binding;GO:0008509//anion transmembrane transporter activity;GO:0015075//ion transmembrane transporter activity;GO:0015106//bicarbonate transmembrane transporter activity;GO:0015108//chloride transmembrane transporter activity;GO:0015297//antiporter activity;GO:0019899//enzyme binding;GO:0030492//hemoglob…	GO:0006811//ion transport;GO:0006820//anion transport;GO:0006821//chloride transport;GO:0007596//blood coagulation;GO:0010037//response to carbon dioxide;GO:0014823//response to activity;GO:0015701//bicarbonate transport;GO:0017121//plasma membrane phospholipid scrambling;GO:0035811//negative regulation of urine volume;GO:0042102//positive regulation of T cell proliferation;GO:0042542//response t…	--
ENSMUSG00000022338	986	872	1322	2143	2558	2956	124.548	92.798	170.371	224.973	278.481	254.294	129.239	252.583	-0.966714145685867	4.86481e-06	0.000388321	Eny2	ENY2 transcription and export complex 2 subunit [Source:MGI Symbol;Acc:MGI:1919286]	-	-	-	-	GO:0000124//SAGA complex;GO:0005634//nucleus;GO:0005643//nuclear pore;GO:0005654//nucleoplasm;GO:0005739//mitochondrion;GO:0033276//transcription factor TFTC complex;GO:0043229//intracellular organelle;GO:0044615//nuclear pore nuclear basket;GO:0070390//transcription export complex 2;GO:0071819//DUBm complex	GO:0003682//chromatin binding;GO:0003713//transcription coactivator activity;GO:0030374//nuclear receptor coactivator activity	GO:0006282//regulation of DNA repair;GO:0006325//chromatin organization;GO:0006357//regulation of transcription by RNA polymerase II;GO:0006368//transcription elongation from RNA polymerase II promoter;GO:0006406//mRNA export from nucleus;GO:0015031//protein transport;GO:0016578//histone deubiquitination;GO:0016973//poly(A)+ mRNA export from nucleus;GO:0043484//regulation of RNA splicing;GO:00458…	--
ENSMUSG00000020801	301	210	375	655	799	900	22.135	13.24	26.655	36.938	46.236	40.854	20.6767	41.3427	-0.999627823662857	4.89914e-06	0.000389376	Med31	mediator complex subunit 31 [Source:MGI Symbol;Acc:MGI:1914529]	-	-	-	-	GO:0000151//ubiquitin ligase complex;GO:0005634//nucleus;GO:0005654//nucleoplasm;GO:0016592//mediator complex;GO:0070847//core mediator complex	GO:0003712//transcription coregulator activity;GO:0005515//protein binding;GO:0061630//ubiquitin protein ligase activity	GO:0006355//regulation of transcription, DNA-templated;GO:0006357//regulation of transcription by RNA polymerase II;GO:0016567//protein ubiquitination;GO:0032968//positive regulation of transcription elongation from RNA polymerase II promoter;GO:0048147//negative regulation of fibroblast proliferation;GO:0051123//RNA polymerase II preinitiation complex assembly;GO:0060173//limb development;GO:006…	--
ENSMUSG00000107705	213	120	617	1255	1099	1572	3.112	1.507	8.718	14.07	12.636	14.182	4.44567	13.6293	-1.61624331057757	5.0359e-06	0.000398528	Gm45062	predicted gene 45062 [Source:MGI Symbol;Acc:MGI:5753638]	-	-	-	-	-	-	-	--
ENSMUSG00000034317	376	155	460	892	1100	1157	11.004	3.932	12.917	19.904	25.174	20.793	9.28433	21.957	-1.24181072591229	5.07004e-06	0.000399515	Trim59	tripartite motif-containing 59 [Source:MGI Symbol;Acc:MGI:1914199]	-	-	-	-	GO:0005783//endoplasmic reticulum;GO:0005789//endoplasmic reticulum membrane;GO:0016020//membrane	GO:0005515//protein binding;GO:0008270//zinc ion binding;GO:0016740//transferase activity;GO:0046872//metal ion binding;GO:0061630//ubiquitin protein ligase activity	GO:0016567//protein ubiquitination;GO:0043124//negative regulation of I-kappaB kinase/NF-kappaB signaling;GO:0045087//innate immune response;GO:0046597//negative regulation of viral entry into host cell	--
ENSMUSG00000057841	21925	13510	27654	42557	59012	67900	3621.47	1912.72	4413.79	5388.84	7667.71	6920.88	3315.99	6659.15	-1.00589555815113	5.45486e-06	0.000428009	Rpl32	ribosomal protein L32 [Source:MGI Symbol;Acc:MGI:98038]	Human Diseases;Genetic Information Processing	Infectious disease: viral;Translation	ko05171//Coronavirus disease - COVID-19;ko03010//Ribosome	K02912;K02912	GO:0005737//cytoplasm;GO:0005829//cytosol;GO:0005840//ribosome;GO:0022625//cytosolic large ribosomal subunit;GO:0022626//cytosolic ribosome;GO:0042788//polysomal ribosome;GO:0045202//synapse;GO:0098793//presynapse;GO:0098794//postsynapse;GO:1990904//ribonucleoprotein complex	GO:0003735//structural constituent of ribosome	GO:0002181//cytoplasmic translation;GO:0006412//translation;GO:0140236//translation at presynapse;GO:0140242//translation at postsynapse	--
ENSMUSG00000018774	2789	1928	2849	670	666	1339	193.714	114.758	191.165	35.664	36.378	57.372	166.546	43.138	1.94888662144887	5.8113e-06	0.000454045	Cd68	CD68 antigen [Source:MGI Symbol;Acc:MGI:88342]	Cellular Processes	Transport and catabolism	ko04142//Lysosome	K06501	GO:0005764//lysosome;GO:0005765//lysosomal membrane;GO:0005768//endosome;GO:0005886//plasma membrane;GO:0010008//endosome membrane;GO:0016020//membrane;GO:0031902//late endosome membrane	-	GO:0002437//inflammatory response to antigenic stimulus;GO:0002605//negative regulation of dendritic cell antigen processing and presentation;GO:0031669//cellular response to nutrient levels;GO:0035425//autocrine signaling;GO:0071222//cellular response to lipopolysaccharide;GO:0071310//cellular response to organic substance;GO:0072594//establishment of protein localization to organelle;GO:0140052…	--
ENSMUSG00000029272	482	473	584	239	154	203	33.146	27.882	38.807	12.599	8.33	8.614	33.2783	9.84767	1.75672934729097	5.84885e-06	0.00045505	Sult1e1	sulfotransferase family 1E, member 1 [Source:MGI Symbol;Acc:MGI:98431]	Metabolism;Metabolism	Global and overview maps;Lipid metabolism	ko01100//Metabolic pathways;ko00140//Steroid hormone biosynthesis	K01016;K01016	GO:0005829//cytosol;GO:0031965//nuclear membrane	GO:0005496//steroid binding;GO:0008146//sulfotransferase activity;GO:0008289//lipid binding;GO:0016740//transferase activity;GO:0047894//flavonol 3-sulfotransferase activity;GO:0050294//steroid sulfotransferase activity	GO:0006068//ethanol catabolic process;GO:0006711//estrogen catabolic process;GO:0008210//estrogen metabolic process;GO:0045600//positive regulation of fat cell differentiation;GO:0050427//3'-phosphoadenosine 5'-phosphosulfate metabolic process;GO:0051923//sulfation	--
ENSMUSG00000021939	33204	20942	27035	8590	8312	14405	597.924	323.26	470.423	118.573	117.732	160.056	463.869	132.12	1.81186492064389	5.89391e-06	0.00045663	Ctsb	cathepsin B [Source:MGI Symbol;Acc:MGI:88561]	Organismal Systems;Cellular Processes;Cellular Processes;Cellular Processes;Organismal Systems;Organismal Systems	Immune system;Transport and catabolism;Cell growth and death;Transport and catabolism;Immune system;Endocrine system	ko04621//NOD-like receptor signaling pathway;ko04140//Autophagy - animal;ko04210//Apoptosis;ko04142//Lysosome;ko04612//Antigen processing and presentation;ko04924//Renin secretion	K01363;K01363;K01363;K01363;K01363;K01363	GO:0005576//extracellular region;GO:0005615//extracellular space;GO:0005739//mitochondrion;GO:0005764//lysosome;GO:0005886//plasma membrane;GO:0005901//caveola;GO:0009897//external side of plasma membrane;GO:0009986//cell surface;GO:0016020//membrane;GO:0016324//apical plasma membrane;GO:0042383//sarcolemma;GO:0042470//melanosome;GO:0048471//perinuclear region of cytoplasm;GO:0062023//collagen-co…	GO:0004175//endopeptidase activity;GO:0004197//cysteine-type endopeptidase activity;GO:0005518//collagen binding;GO:0008233//peptidase activity;GO:0008234//cysteine-type peptidase activity;GO:0016787//hydrolase activity;GO:0030984//kininogen binding;GO:0042277//peptide binding;GO:0043394//proteoglycan binding;GO:0043621//protein self-association;GO:0044877//protein-containing complex binding	GO:0006508//proteolysis;GO:0006590//thyroid hormone generation;GO:0030163//protein catabolic process;GO:0030574//collagen catabolic process;GO:0030855//epithelial cell differentiation;GO:0046697//decidualization;GO:0046718//viral entry into host cell;GO:0050790//regulation of catalytic activity;GO:0051402//neuron apoptotic process;GO:0051603//proteolysis involved in cellular protein catabolic pro…	--
ENSMUSG00000044155	481	311	775	1199	1617	1803	50.908	28.214	79.363	97.277	134.618	117.746	52.8283	116.547	-1.14152806845249	5.95016e-06	0.000459059	Lsm8	LSM8 homolog, U6 small nuclear RNA associated [Source:MGI Symbol;Acc:MGI:1923772]	Genetic Information Processing;Genetic Information Processing	Transcription;Folding, sorting and degradation	ko03040//Spliceosome;ko03018//RNA degradation	K12627;K12627	GO:0005634//nucleus;GO:0005681//spliceosomal complex;GO:0005688//U6 snRNP;GO:0046540//U4/U6 x U5 tri-snRNP complex;GO:0071005//U2-type precatalytic spliceosome;GO:0071011//precatalytic spliceosome;GO:0120115//Lsm2-8 complex;GO:1990904//ribonucleoprotein complex	GO:0003723//RNA binding	GO:0000398//mRNA splicing, via spliceosome;GO:0006397//mRNA processing;GO:0008380//RNA splicing	--
ENSMUSG00000031245	478	442	596	982	1219	1481	21.11	16.732	25.434	33.245	42.346	40.357	21.092	38.6493	-0.873747627326493	6.05558e-06	0.000465245	Hmgn5	high-mobility group nucleosome binding domain 5 [Source:MGI Symbol;Acc:MGI:1355295]	-	-	-	-	GO:0000785//chromatin;GO:0005634//nucleus;GO:0005654//nucleoplasm;GO:0005739//mitochondrion	GO:0003677//DNA binding;GO:0003682//chromatin binding;GO:0031492//nucleosomal DNA binding	GO:0006325//chromatin organization;GO:0006357//regulation of transcription by RNA polymerase II;GO:0006749//glutathione metabolic process;GO:0008284//positive regulation of cell population proliferation;GO:0010628//positive regulation of gene expression;GO:0043066//negative regulation of apoptotic process	--
ENSMUSG00000044501	426	287	609	1098	1234	1198	12.617	7.248	17.358	24.705	28.67	21.792	12.4077	25.0557	-1.01390509082635	6.13003e-06	0.000469011	Zfp758	zinc finger protein 758 [Source:MGI Symbol;Acc:MGI:2385044]	-	-	-	-	GO:0005634//nucleus;GO:0005654//nucleoplasm;GO:0005730//nucleolus;GO:0016604//nuclear body	GO:0000978//RNA polymerase II cis-regulatory region sequence-specific DNA binding;GO:0000981//DNA-binding transcription factor activity, RNA polymerase II-specific;GO:0001228//DNA-binding transcription activator activity, RNA polymerase II-specific;GO:0043565//sequence-specific DNA binding;GO:0046872//metal ion binding	GO:0006355//regulation of transcription, DNA-templated;GO:0006357//regulation of transcription by RNA polymerase II;GO:0045944//positive regulation of transcription by RNA polymerase II	zf-C2H2
ENSMUSG00000024608	32316	19663	37614	60403	80072	90306	4626.27	2414.4	5204.44	6627.56	9012.96	7976.12	4081.7	7872.21	-0.947599106554588	6.19328e-06	0.000471892	Rps14	ribosomal protein S14 [Source:MGI Symbol;Acc:MGI:98107]	Human Diseases;Genetic Information Processing	Infectious disease: viral;Translation	ko05171//Coronavirus disease - COVID-19;ko03010//Ribosome	K02955;K02955	GO:0005634//nucleus;GO:0005730//nucleolus;GO:0005737//cytoplasm;GO:0005739//mitochondrion;GO:0005829//cytosol;GO:0005840//ribosome;GO:0014069//postsynaptic density;GO:0015935//small ribosomal subunit;GO:0022626//cytosolic ribosome;GO:0022627//cytosolic small ribosomal subunit;GO:0032040//small-subunit processome;GO:0045202//synapse;GO:0098793//presynapse;GO:0098794//postsynapse;GO:1990904//ribonu…	GO:0003723//RNA binding;GO:0003735//structural constituent of ribosome;GO:0045182//translation regulator activity;GO:0048027//mRNA 5'-UTR binding	GO:0000028//ribosomal small subunit assembly;GO:0000122//negative regulation of transcription by RNA polymerase II;GO:0002181//cytoplasmic translation;GO:0006412//translation;GO:0006417//regulation of translation;GO:0030218//erythrocyte differentiation;GO:0030490//maturation of SSU-rRNA;GO:0042274//ribosomal small subunit biogenesis;GO:0140236//translation at presynapse;GO:0140242//translation at…	--
ENSMUSG00000045954	5113	3431	3056	1652	1614	1613	142.947	82.222	82.559	35.405	35.494	27.826	102.576	32.9083	1.64016835186705	6.24224e-06	0.000473665	Cavin2	caveolae associated 2 [Source:MGI Symbol;Acc:MGI:99513]	-	-	-	-	GO:0005654//nucleoplasm;GO:0005737//cytoplasm;GO:0005829//cytosol;GO:0005886//plasma membrane;GO:0005901//caveola;GO:0016020//membrane;GO:0045121//membrane raft	GO:0001786//phosphatidylserine binding;GO:0005080//protein kinase C binding;GO:0005515//protein binding;GO:0008289//lipid binding	GO:0045944//positive regulation of transcription by RNA polymerase II;GO:0097320//plasma membrane tubulation	--
ENSMUSG00000063787	1237	1254	1404	2420	2851	3552	172.249	149.723	188.917	258.148	311.983	304.676	170.296	291.602	-0.775954891271936	6.44142e-06	0.000486776	Chchd1	coiled-coil-helix-coiled-coil-helix domain containing 1 [Source:MGI Symbol;Acc:MGI:1913371]	-	-	-	-	GO:0001650//fibrillar center;GO:0005634//nucleus;GO:0005654//nucleoplasm;GO:0005739//mitochondrion;GO:0005743//mitochondrial inner membrane;GO:0005761//mitochondrial ribosome;GO:0005763//mitochondrial small ribosomal subunit;GO:0005829//cytosol;GO:0005840//ribosome;GO:1990904//ribonucleoprotein complex	-	GO:0032543//mitochondrial translation	--
ENSMUSG00000027326	51	31	31	101	150	181	0.574	0.382	0.328	1.077	1.405	1.247	0.428	1.243	-1.53814359465134	6.77271e-06	0.000509722	Knl1	kinetochore scaffold 1 [Source:MGI Symbol;Acc:MGI:1923714]	-	-	-	-	GO:0000775//chromosome, centromeric region;GO:0000776//kinetochore;GO:0001669//acrosomal vesicle;GO:0005634//nucleus;GO:0005654//nucleoplasm;GO:0005694//chromosome;GO:0005737//cytoplasm;GO:0016604//nuclear body	GO:0003674//molecular_function	GO:0000070//mitotic sister chromatid segregation;GO:0007049//cell cycle;GO:0007059//chromosome segregation;GO:0008608//attachment of spindle microtubules to kinetochore;GO:0031619//homologous chromosome orientation involved in meiotic metaphase I plate congression;GO:0034501//protein localization to kinetochore;GO:0051301//cell division;GO:0090266//regulation of mitotic cell cycle spindle assembl…	--
ENSMUSG00000058579	6	10	13	77	174	17	0.479	0.684	1.003	4.725	10.925	0.837	0.722	5.49567	-2.92822375957816	6.93186e-06	0.00051958	Cela2a	chymotrypsin-like elastase family, member 2A [Source:MGI Symbol;Acc:MGI:95316]	Organismal Systems;Organismal Systems	Digestive system;Digestive system	ko04972//Pancreatic secretion;ko04974//Protein digestion and absorption	K01346;K01346	GO:0005576//extracellular region;GO:0005615//extracellular space;GO:0036457//keratohyalin granule;GO:0062023//collagen-containing extracellular matrix	GO:0004175//endopeptidase activity;GO:0004252//serine-type endopeptidase activity;GO:0008233//peptidase activity;GO:0008236//serine-type peptidase activity;GO:0016787//hydrolase activity;GO:0017171//serine hydrolase activity	GO:0006508//proteolysis;GO:0032868//response to insulin;GO:0050796//regulation of insulin secretion;GO:0090330//regulation of platelet aggregation;GO:1901143//insulin catabolic process	--
ENSMUSG00000007783	351	198	233	67	85	100	10.734	5.238	7.161	1.571	2.062	1.898	7.711	1.84367	2.06434012665315	7.2144e-06	0.000538568	Cpt1c	carnitine palmitoyltransferase 1c [Source:MGI Symbol;Acc:MGI:2446526]	Organismal Systems;Human Diseases;Environmental Information Processing;Organismal Systems;Organismal Systems;Organismal Systems;Metabolism;Metabolism	Environmental adaptation;Endocrine and metabolic disease;Signal transduction;Endocrine system;Endocrine system;Endocrine system;Global and overview maps;Lipid metabolism	ko04714//Thermogenesis;ko04936//Alcoholic liver disease;ko04152//AMPK signaling pathway;ko04922//Glucagon signaling pathway;ko03320//PPAR signaling pathway;ko04920//Adipocytokine signaling pathway;ko01212//Fatty acid metabolism;ko00071//Fatty acid degradation	K19524;K19524;K19524;K19524;K19524;K19524;K19524;K19524	GO:0005739//mitochondrion;GO:0005783//endoplasmic reticulum;GO:0005789//endoplasmic reticulum membrane;GO:0016020//membrane;GO:0030424//axon;GO:0030425//dendrite;GO:0032281//AMPA glutamate receptor complex;GO:0042995//cell projection;GO:0043197//dendritic spine;GO:0045202//synapse;GO:0098794//postsynapse;GO:0098978//glutamatergic synapse	GO:0004095//carnitine O-palmitoyltransferase activity;GO:0008474//palmitoyl-(protein) hydrolase activity;GO:0016740//transferase activity;GO:0016746//acyltransferase activity;GO:0016787//hydrolase activity	GO:0006629//lipid metabolic process;GO:0006631//fatty acid metabolic process;GO:0006635//fatty acid beta-oxidation;GO:0009437//carnitine metabolic process;GO:0098734//macromolecule depalmitoylation;GO:0099072//regulation of postsynaptic membrane neurotransmitter receptor levels	--
ENSMUSG00000096847	7	0	10	58	47	63	0.127	0	0.162	0.785	0.653	0.686	0.0963333	0.708	-2.87764236830348	7.42488e-06	0.000552046	Tmem151b	transmembrane protein 151B [Source:MGI Symbol;Acc:MGI:2685169]	-	-	-	-	GO:0005575//cellular_component;GO:0016020//membrane	GO:0003674//molecular_function	GO:0008150//biological_process	--
ENSMUSG00000000204	88	232	179	27	45	49	2.365	4.679	3.879	0.461	0.932	0.657	3.641	0.683333	2.41367333177286	7.46656e-06	0.000552915	Slfn4	schlafen 4 [Source:MGI Symbol;Acc:MGI:1329010]	-	-	-	-	GO:0005575//cellular_component;GO:0005634//nucleus;GO:0005829//cytosol	GO:0003674//molecular_function;GO:0004540//ribonuclease activity;GO:0043022//ribosome binding;GO:0140102//catalytic activity, acting on a rRNA	GO:0009617//response to bacterium	--
ENSMUSG00000030336	160	35	137	459	364	476	8.849	1.746	7.498	20.835	17.076	17.451	6.031	18.454	-1.61346442148703	7.7992e-06	0.000575038	Cd27	CD27 antigen [Source:MGI Symbol;Acc:MGI:88326]	Environmental Information Processing	Signaling molecules and interaction	ko04060//Cytokine-cytokine receptor interaction	K05144	GO:0009897//external side of plasma membrane;GO:0009986//cell surface;GO:0016020//membrane	GO:0004888//transmembrane signaling receptor activity;GO:0005515//protein binding;GO:0043027//cysteine-type endopeptidase inhibitor activity involved in apoptotic process	GO:0002639//positive regulation of immunoglobulin production;GO:0006915//apoptotic process;GO:0032729//positive regulation of interferon-gamma production;GO:0042100//B cell proliferation;GO:0043066//negative regulation of apoptotic process;GO:0045579//positive regulation of B cell differentiation;GO:0045582//positive regulation of T cell differentiation;GO:0046330//positive regulation of JNK casc…	--
ENSMUSG00000039450	902	726	805	224	290	420	88.99	61.262	76.865	16.876	22.442	25.678	75.7057	21.6653	1.80501285838006	7.82767e-06	0.000575038	Dcxr	dicarbonyl L-xylulose reductase [Source:MGI Symbol;Acc:MGI:1915130]	Metabolism;Metabolism	Global and overview maps;Carbohydrate metabolism	ko01100//Metabolic pathways;ko00040//Pentose and glucuronate interconversions	K03331;K03331	GO:0005829//cytosol;GO:0005881//cytoplasmic microtubule;GO:0005886//plasma membrane;GO:0005902//microvillus;GO:0005903//brush border;GO:0016020//membrane;GO:0016324//apical plasma membrane	GO:0004090//carbonyl reductase (NADPH) activity;GO:0005515//protein binding;GO:0016491//oxidoreductase activity;GO:0016614//oxidoreductase activity, acting on CH-OH group of donors;GO:0016655//oxidoreductase activity, acting on NAD(P)H, quinone or similar compound as acceptor;GO:0042802//identical protein binding;GO:0050038//L-xylulose reductase (NADP+) activity	GO:0005975//carbohydrate metabolic process;GO:0005997//xylulose metabolic process;GO:0006006//glucose metabolic process;GO:0006739//NADP metabolic process;GO:0019640//glucuronate catabolic process to xylulose 5-phosphate;GO:0042732//D-xylose metabolic process;GO:0071704//organic substance metabolic process;GO:2000379//positive regulation of reactive oxygen species metabolic process	--
ENSMUSG00000037921	419	509	597	217	161	220	5.713	6.344	8.077	2.426	2.042	1.958	6.71133	2.142	1.64764093347531	7.97896e-06	0.000583826	Ddx60	DExD/H box helicase 60 [Source:MGI Symbol;Acc:MGI:2384570]	-	-	-	-	GO:0005737//cytoplasm;GO:0005829//cytosol;GO:0045111//intermediate filament cytoskeleton	GO:0000166//nucleotide binding;GO:0003676//nucleic acid binding;GO:0003690//double-stranded DNA binding;GO:0003723//RNA binding;GO:0003725//double-stranded RNA binding;GO:0003727//single-stranded RNA binding;GO:0005515//protein binding;GO:0005524//ATP binding;GO:0016787//hydrolase activity	GO:0009615//response to virus;GO:0051607//defense response to virus;GO:1900245//positive regulation of MDA-5 signaling pathway;GO:1900246//positive regulation of RIG-I signaling pathway	--
ENSMUSG00000038352	189	91	227	612	414	537	11.012	5.028	12.824	26.448	19.185	19.251	9.62133	21.628	-1.16859151854778	8.02792e-06	0.000585086	Arl5c	ADP-ribosylation factor-like 5C [Source:MGI Symbol;Acc:MGI:3028577]	-	-	-	-	GO:0005802//trans-Golgi network	GO:0000166//nucleotide binding;GO:0003924//GTPase activity;GO:0005525//GTP binding	GO:0006886//intracellular protein transport;GO:0016192//vesicle-mediated transport;GO:1903292//protein localization to Golgi membrane	--
ENSMUSG00000042541	3000	2089	3803	5823	7377	9427	174.07	103.899	213.225	259.003	336.696	337.512	163.731	311.07	-0.925910374738782	8.63781e-06	0.000627057	Sem1	SEM1, 26S proteasome complex subunit [Source:MGI Symbol;Acc:MGI:109238]	Human Diseases;Human Diseases;Human Diseases;Human Diseases;Human Diseases;Human Diseases;Human Diseases;Human Diseases;Genetic Information Processing;Genetic Information Processing	Neurodegenerative disease;Neurodegenerative disease;Neurodegenerative disease;Neurodegenerative disease;Neurodegenerative disease;Neurodegenerative disease;Infectious disease: viral;Neurodegenerative disease;Folding, sorting and degradation;Replication and repair	ko05022//Pathways of neurodegeneration - multiple diseases;ko05010//Alzheimer disease;ko05014//Amyotrophic lateral sclerosis;ko05016//Huntington disease;ko05020//Prion disease;ko05012//Parkinson disease;ko05169//Epstein-Barr virus infection;ko05017//Spinocerebellar ataxia;ko03050//Proteasome;ko03440//Homologous recombination	K10881;K10881;K10881;K10881;K10881;K10881;K10881;K10881;K10881;K10881	GO:0000502//proteasome complex;GO:0005634//nucleus;GO:0008541//proteasome regulatory particle, lid subcomplex;GO:0032039//integrator complex;GO:0032991//protein-containing complex	GO:0005515//protein binding	GO:0000724//double-strand break repair via homologous recombination;GO:0006406//mRNA export from nucleus;GO:0043248//proteasome assembly	--
ENSMUSG00000052962	836	915	1081	1788	2129	2505	46.801	45.54	58.934	74.776	95.423	88.007	50.425	86.0687	-0.7713489406426	8.74843e-06	0.000632598	Mrpl35	mitochondrial ribosomal protein L35 [Source:MGI Symbol;Acc:MGI:1913473]	Genetic Information Processing	Translation	ko03010//Ribosome	K02916	GO:0005739//mitochondrion;GO:0005743//mitochondrial inner membrane;GO:0005762//mitochondrial large ribosomal subunit;GO:0005840//ribosome;GO:1990904//ribonucleoprotein complex	GO:0003674//molecular_function;GO:0003735//structural constituent of ribosome	GO:0006412//translation;GO:0032543//mitochondrial translation	--
ENSMUSG00000028998	2017	1790	2363	3851	4573	5416	153.131	116.488	173.353	224.123	273.096	253.717	147.657	250.312	-0.761474446695878	8.78865e-06	0.000633023	Tomm7	translocase of outer mitochondrial membrane 7 [Source:MGI Symbol;Acc:MGI:1913419]	Cellular Processes	Transport and catabolism	ko04137//Mitophagy - animal	K17771	GO:0005739//mitochondrion;GO:0005741//mitochondrial outer membrane;GO:0005742//mitochondrial outer membrane translocase complex;GO:0016020//membrane	-	GO:0015031//protein transport;GO:0030150//protein import into mitochondrial matrix;GO:0031647//regulation of protein stability;GO:0098779//positive regulation of mitophagy in response to mitochondrial depolarization;GO:1903955//positive regulation of protein targeting to mitochondrion	--
ENSMUSG00000069272	3	2	7	35	37	54	0.399	0.205	0.848	3.297	3.493	4.052	0.484	3.614	-2.90051755359001	9.16442e-06	0.00065752	H2ac8	H2A clustered histone 8 [Source:MGI Symbol;Acc:MGI:2448290]	Organismal Systems;Human Diseases;Cellular Processes;Human Diseases	Immune system;Substance dependence;Cell growth and death;Immune disease	ko04613//Neutrophil extracellular trap formation;ko05034//Alcoholism;ko04217//Necroptosis;ko05322//Systemic lupus erythematosus	K11251;K11251;K11251;K11251	GO:0000786//nucleosome;GO:0005634//nucleus;GO:0005694//chromosome;GO:0043505//CENP-A containing nucleosome	GO:0003677//DNA binding;GO:0019899//enzyme binding;GO:0030527//structural constituent of chromatin;GO:0046982//protein heterodimerization activity	GO:0006325//chromatin organization;GO:0061644//protein localization to CENP-A containing chromatin	--
ENSMUSG00000076576	7	4	14	22	64	140	1.634	0.8	3.157	3.936	11.748	20.159	1.86367	11.9477	-2.68051314356545	9.23392e-06	0.000659939	Igkv6-32	immunoglobulin kappa variable 6-32 [Source:MGI Symbol;Acc:MGI:3641634]	-	-	-	-	GO:0005615//extracellular space	-	GO:0006955//immune response	--
ENSMUSG00000073409	1718	1018	1292	436	398	686	70.366	35.732	51.148	13.705	12.824	17.33	52.4153	14.6197	1.84207849494739	9.54481e-06	0.000679524	H2-Q6	histocompatibility 2, Q region locus 6 [Source:MGI Symbol;Acc:MGI:95935]	Human Diseases;Human Diseases;Cellular Processes;Human Diseases;Human Diseases;Human Diseases;Human Diseases;Human Diseases;Human Diseases;Cellular Processes;Cellular Processes;Environmental Information Processing;Organismal Systems;Human Diseases;Human Diseases;Human Diseases;Human Diseases;Human Diseases	Infectious disease: viral;Infectious disease: viral;Transport and catabolism;Infectious disease: viral;Infectious disease: viral;Infectious disease: viral;Infectious disease: viral;Cancer: overview;Infectious disease: viral;Cell growth and death;Transport and catabolism;Signaling molecules and interaction;Immune system;Cardiovascular disease;Immune disease;Endocrine and metabolic disease;Immune d…	ko05168//Herpes simplex virus 1 infection;ko05165//Human papillomavirus infection;ko04144//Endocytosis;ko05163//Human cytomegalovirus infection;ko05166//Human T-cell leukemia virus 1 infection;ko05170//Human immunodeficiency virus 1 infection;ko05169//Epstein-Barr virus infection;ko05203//Viral carcinogenesis;ko05167//Kaposi sarcoma-associated herpesvirus infection;ko04218//Cellular senescence;ko…	K06751;K06751;K06751;K06751;K06751;K06751;K06751;K06751;K06751;K06751;K06751;K06751;K06751;K06751;K06751;K06751;K06751;K06751	GO:0000139//Golgi membrane;GO:0005615//extracellular space;GO:0005765//lysosomal membrane;GO:0005769//early endosome;GO:0005783//endoplasmic reticulum;GO:0005794//Golgi apparatus;GO:0005797//Golgi medial cisterna;GO:0005886//plasma membrane;GO:0009897//external side of plasma membrane;GO:0009986//cell surface;GO:0016020//membrane;GO:0030670//phagocytic vesicle membrane;GO:0031901//early endosome …	GO:0005102//signaling receptor binding;GO:0030881//beta-2-microglobulin binding;GO:0042277//peptide binding;GO:0042288//MHC class I protein binding;GO:0042605//peptide antigen binding;GO:0042608//T cell receptor binding;GO:0042610//CD8 receptor binding;GO:0042802//identical protein binding;GO:0042803//protein homodimerization activity;GO:0044877//protein-containing complex binding;GO:0046703//nat…	GO:0001815//positive regulation of antibody-dependent cellular cytotoxicity;GO:0001913//T cell mediated cytotoxicity;GO:0001916//positive regulation of T cell mediated cytotoxicity;GO:0002250//adaptive immune response;GO:0002376//immune system process;GO:0002419//T cell mediated cytotoxicity directed against tumor cell target;GO:0002474//antigen processing and presentation of peptide antigen via …	--
ENSMUSG00000027165	453	406	506	1778	934	932	37.426	30.164	43.132	120.244	66.476	52.15	36.9073	79.6233	-1.10928376709359	9.78559e-06	0.000693986	Iftap	intraflagellar transport associated protein [Source:MGI Symbol;Acc:MGI:1915420]	-	-	-	-	GO:0005829//cytosol;GO:0097731//9+0 non-motile cilium	GO:0120160//intraciliary transport particle A binding	GO:0007283//spermatogenesis;GO:0007340//acrosome reaction;GO:0009566//fertilization	--
ENSMUSG00000033777	569	341	476	153	138	214	11.97	6.149	9.676	2.467	2.284	2.778	9.265	2.50967	1.88429521776651	9.84557e-06	0.000695565	Tlr13	toll-like receptor 13 [Source:MGI Symbol;Acc:MGI:3045213]	-	-	-	-	GO:0005737//cytoplasm;GO:0005768//endosome;GO:0010008//endosome membrane;GO:0016020//membrane	GO:0003723//RNA binding;GO:0004888//transmembrane signaling receptor activity;GO:0005515//protein binding;GO:0019843//rRNA binding;GO:0038023//signaling receptor activity;GO:0042802//identical protein binding;GO:0050135//NAD(P)+ nucleosidase activity;GO:0061809//NAD+ nucleotidase, cyclic ADP-ribose generating	GO:0002224//toll-like receptor signaling pathway;GO:0002376//immune system process;GO:0002755//MyD88-dependent toll-like receptor signaling pathway;GO:0006954//inflammatory response;GO:0006955//immune response;GO:0007165//signal transduction;GO:0009615//response to virus;GO:0034178//toll-like receptor 13 signaling pathway;GO:0043408//regulation of MAPK cascade;GO:0045087//innate immune response	--
ENSMUSG00000032725	3459	1975	2987	954	984	1422	300.461	144.73	246.64	62.312	67.048	76.776	230.61	68.712	1.74682317834411	1.01159e-05	0.000711231	Folr2	folate receptor beta [Source:MGI Symbol;Acc:MGI:95569]	Cellular Processes;Human Diseases	Transport and catabolism;Drug resistance: antineoplastic	ko04144//Endocytosis;ko01523//Antifolate resistance	K13649;K13649	GO:0005886//plasma membrane;GO:0009897//external side of plasma membrane;GO:0009986//cell surface;GO:0016020//membrane;GO:0098552//side of membrane	GO:0005542//folic acid binding;GO:0038023//signaling receptor activity;GO:0061714//folic acid receptor activity	GO:0006620//posttranslational protein targeting to endoplasmic reticulum membrane;GO:0007155//cell adhesion;GO:0007342//fusion of sperm to egg plasma membrane involved in single fertilization;GO:0008284//positive regulation of cell population proliferation;GO:0015884//folic acid transport;GO:0035036//sperm-egg recognition;GO:0071231//cellular response to folic acid	--
ENSMUSG00000071342	10	3	7	52	49	50	0.647	0.181	0.29	2.359	1.971	1.812	0.372667	2.04733	-2.45778832413268	1.01445e-05	0.000711231	Lsmem1	leucine-rich single-pass membrane protein 1 [Source:MGI Symbol;Acc:MGI:2685735]	-	-	-	-	GO:0016020//membrane	GO:0003674//molecular_function	GO:0008150//biological_process	--
ENSMUSG00000096255	1272	783	1558	2627	3031	3438	140.905	74.327	166.807	223.087	264.092	234.97	127.346	240.716	-0.918576615491467	1.05851e-05	0.000739312	Dynlt1b	dynein light chain Tctex-type 1B [Source:MGI Symbol;Acc:MGI:98643]	Human Diseases	Infectious disease: bacterial	ko05132//Salmonella infection	K10420	GO:0001917//photoreceptor inner segment;GO:0005737//cytoplasm;GO:0005739//mitochondrion;GO:0005794//Golgi apparatus;GO:0005819//spindle;GO:0005856//cytoskeleton;GO:0005868//cytoplasmic dynein complex;GO:0005874//microtubule;GO:0005881//cytoplasmic microtubule;GO:0030027//lamellipodium;GO:0030286//dynein complex;GO:0030426//growth cone;GO:0043025//neuronal cell body;GO:0043657//host cell;GO:004429…	GO:0005515//protein binding;GO:0030742//GTP-dependent protein binding;GO:0031681//G-protein beta-subunit binding;GO:0042802//identical protein binding;GO:0044325//transmembrane transporter binding;GO:0045505//dynein intermediate chain binding	GO:0000132//establishment of mitotic spindle orientation;GO:0007018//microtubule-based movement;GO:0007049//cell cycle;GO:0007399//nervous system development;GO:0008277//regulation of G protein-coupled receptor signaling pathway;GO:0010659//cardiac muscle cell apoptotic process;GO:0010976//positive regulation of neuron projection development;GO:0016358//dendrite development;GO:0019060//intracellu…	--
ENSMUSG00000033355	871	1730	1712	586	347	595	65.61	109.473	123.964	33.15	20.296	26.89	99.6823	26.7787	1.89625370952073	1.07013e-05	0.000744608	Rtp4	receptor transporter protein 4 [Source:MGI Symbol;Acc:MGI:1915025]	-	-	-	-	GO:0005737//cytoplasm;GO:0016020//membrane	GO:0005515//protein binding;GO:0031849//olfactory receptor binding;GO:0046872//metal ion binding	GO:0001580//detection of chemical stimulus involved in sensory perception of bitter taste;GO:0006612//protein targeting to membrane;GO:0051205//protein insertion into membrane;GO:0051607//defense response to virus	--
ENSMUSG00000040204	104	47	151	223	366	573	4.06	1.573	5.696	6.673	11.238	13.802	3.77633	10.571	-1.48505383911644	1.10661e-05	0.000765269	Pclaf	PCNA clamp associated factor [Source:MGI Symbol;Acc:MGI:1915276]	-	-	-	-	GO:0005634//nucleus;GO:0005737//cytoplasm;GO:0005813//centrosome;GO:0048471//perinuclear region of cytoplasm	GO:0003682//chromatin binding;GO:0060090//molecular adaptor activity	GO:0006260//DNA replication;GO:0006281//DNA repair;GO:0006974//cellular response to DNA damage stimulus;GO:0007098//centrosome cycle;GO:0009411//response to UV;GO:0019985//translesion synthesis;GO:0051726//regulation of cell cycle	--
ENSMUSG00000068744	287	146	179	43	50	81	15.072	6.699	8.927	1.67	1.992	2.626	10.2327	2.096	2.2874715431771	1.10812e-05	0.000765269	Psrc1	proline/serine-rich coiled-coil 1 [Source:MGI Symbol;Acc:MGI:1913099]	-	-	-	-	GO:0000922//spindle pole;GO:0005654//nucleoplasm;GO:0005737//cytoplasm;GO:0005819//spindle;GO:0005829//cytosol;GO:0005856//cytoskeleton;GO:0005876//spindle microtubule;GO:0015630//microtubule cytoskeleton;GO:0030496//midbody	GO:0005515//protein binding;GO:0008017//microtubule binding	GO:0001578//microtubule bundle formation;GO:0007049//cell cycle;GO:0007080//mitotic metaphase plate congression;GO:0030308//negative regulation of cell growth;GO:0031116//positive regulation of microtubule polymerization;GO:0045737//positive regulation of cyclin-dependent protein serine/threonine kinase activity;GO:0045893//positive regulation of transcription, DNA-templated;GO:0051301//cell divi…	--
ENSMUSG00000060985	21	6	38	146	103	99	0.559	0.137	0.977	2.801	2.191	1.532	0.557667	2.17467	-1.96331933667353	1.12827e-05	0.000776273	Tdrd5	tudor domain containing 5 [Source:MGI Symbol;Acc:MGI:2684949]	-	-	-	-	GO:0005737//cytoplasm;GO:0033391//chromatoid body;GO:0043186//P granule;GO:0045202//synapse;GO:0071546//pi-body	GO:0003674//molecular_function	GO:0007281//germ cell development;GO:0007283//spermatogenesis;GO:0007286//spermatid development;GO:0030154//cell differentiation;GO:0030719//P granule organization;GO:0034587//piRNA metabolic process	--
ENSMUSG00000004880	975	444	1340	2250	2883	3075	23.904	9.261	31.508	43.423	55.183	46.17	21.5577	48.2587	-1.16258702222953	1.1551e-05	0.000791784	Lbr	lamin B receptor [Source:MGI Symbol;Acc:MGI:2138281]	Metabolism;Metabolism	Global and overview maps;Lipid metabolism	ko01100//Metabolic pathways;ko00100//Steroid biosynthesis	K19532;K19532	GO:0005634//nucleus;GO:0005635//nuclear envelope;GO:0005637//nuclear inner membrane;GO:0005643//nuclear pore;GO:0005652//nuclear lamina;GO:0005737//cytoplasm;GO:0005783//endoplasmic reticulum;GO:0005789//endoplasmic reticulum membrane;GO:0016020//membrane;GO:0031965//nuclear membrane	GO:0003677//DNA binding;GO:0005515//protein binding;GO:0008139//nuclear localization sequence binding;GO:0016491//oxidoreductase activity;GO:0016628//oxidoreductase activity, acting on the CH-CH group of donors, NAD or NADP as acceptor;GO:0050613//delta14-sterol reductase activity;GO:0051087//chaperone binding;GO:0070087//chromo shadow domain binding;GO:0070402//NADPH binding	GO:0006629//lipid metabolic process;GO:0006694//steroid biosynthetic process;GO:0006695//cholesterol biosynthetic process;GO:0008202//steroid metabolic process;GO:0008203//cholesterol metabolic process;GO:0016126//sterol biosynthetic process;GO:0030223//neutrophil differentiation	--
ENSMUSG00000073491	104	346	442	91	43	75	3.941	12.433	20.518	3.178	1.223	1.633	12.2973	2.01133	2.61212140136523	1.23252e-05	0.000841722	Ifi213	interferon activated gene 213 [Source:MGI Symbol;Acc:MGI:3695276]	-	-	-	-	GO:0005634//nucleus;GO:0005654//nucleoplasm;GO:0005730//nucleolus;GO:0005737//cytoplasm;GO:0005829//cytosol	GO:0003690//double-stranded DNA binding;GO:0042802//identical protein binding	GO:0000122//negative regulation of transcription by RNA polymerase II;GO:0002218//activation of innate immune response;GO:0030224//monocyte differentiation;GO:0032731//positive regulation of interleukin-1 beta production;GO:0035458//cellular response to interferon-beta;GO:0042149//cellular response to glucose starvation;GO:0045071//negative regulation of viral genome replication;GO:0045814//negat…	--
ENSMUSG00000071528	2811	4356	3539	7464	7485	9013	660.476	878.37	802.5	1346.47	1386.33	1308.91	780.449	1347.24	-0.787628374212668	1.24035e-05	0.000843939	Atp5mk	ATP synthase membrane subunit k [Source:MGI Symbol;Acc:MGI:1891435]	-	-	-	-	GO:0005739//mitochondrion;GO:0005743//mitochondrial inner membrane;GO:0005753//mitochondrial proton-transporting ATP synthase complex;GO:0016020//membrane;GO:0031966//mitochondrial membrane	GO:0003674//molecular_function	GO:0008150//biological_process	--
ENSMUSG00000094777	7	0	3	16	50	80	1.278	0	0.584	2.161	7	8.714	0.620667	5.95833	-3.26301826388168	1.2705e-05	0.000861278	H2ac24	H2A clustered histone 24 [Source:MGI Symbol;Acc:MGI:3710573]	Organismal Systems;Human Diseases;Cellular Processes;Human Diseases	Immune system;Substance dependence;Cell growth and death;Immune disease	ko04613//Neutrophil extracellular trap formation;ko05034//Alcoholism;ko04217//Necroptosis;ko05322//Systemic lupus erythematosus	K11251;K11251;K11251;K11251	GO:0000786//nucleosome;GO:0005634//nucleus;GO:0005694//chromosome;GO:0043505//CENP-A containing nucleosome	GO:0003677//DNA binding;GO:0019899//enzyme binding;GO:0030527//structural constituent of chromatin;GO:0046982//protein heterodimerization activity	GO:0006325//chromatin organization;GO:0061644//protein localization to CENP-A containing chromatin	--
ENSMUSG00000023433	2	3	5	49	77	11	0.184	0.237	0.446	3.465	5.587	0.626	0.289	3.226	-3.48060504065496	1.29888e-05	0.000877292	Cela3b	chymotrypsin-like elastase family, member 3B [Source:MGI Symbol;Acc:MGI:1915118]	Organismal Systems;Organismal Systems	Digestive system;Digestive system	ko04972//Pancreatic secretion;ko04974//Protein digestion and absorption	K01345;K01345	GO:0005615//extracellular space;GO:0062023//collagen-containing extracellular matrix	GO:0004252//serine-type endopeptidase activity;GO:0008233//peptidase activity;GO:0008236//serine-type peptidase activity;GO:0016787//hydrolase activity	GO:0006508//proteolysis	--
ENSMUSG00000028071	64	21	100	247	230	255	2.186	0.603	2.965	5.505	5.828	5.261	1.918	5.53133	-1.52802456508173	1.43681e-05	0.000966912	Sh2d2a	SH2 domain containing 2A [Source:MGI Symbol;Acc:MGI:1351596]	Environmental Information Processing	Signal transduction	ko04370//VEGF signaling pathway	K08273	GO:0005737//cytoplasm;GO:0005886//plasma membrane;GO:0016020//membrane	GO:0005515//protein binding;GO:0017124//SH3 domain binding	GO:0042098//T cell proliferation	--
ENSMUSG00000038622	481	283	529	887	1114	1374	40.797	20.575	43.356	57.671	74.323	71.909	34.9093	67.9677	-0.961235789995988	1.44432e-05	0.000968432	Med30	mediator complex subunit 30 [Source:MGI Symbol;Acc:MGI:1917040]	Organismal Systems	Endocrine system	ko04919//Thyroid hormone signaling pathway	K15143	GO:0000151//ubiquitin ligase complex;GO:0005634//nucleus;GO:0005654//nucleoplasm;GO:0016592//mediator complex;GO:0070847//core mediator complex	GO:0003712//transcription coregulator activity;GO:0003713//transcription coactivator activity;GO:0005515//protein binding;GO:0046966//thyroid hormone receptor binding;GO:0061630//ubiquitin protein ligase activity	GO:0016567//protein ubiquitination;GO:0032968//positive regulation of transcription elongation from RNA polymerase II promoter;GO:0035019//somatic stem cell population maintenance;GO:0045893//positive regulation of transcription, DNA-templated;GO:0051123//RNA polymerase II preinitiation complex assembly;GO:0060261//positive regulation of transcription initiation from RNA polymerase II promoter	--
ENSMUSG00000067365	573	495	712	1168	1364	1519	46.44	34.966	52.683	68.11	82.183	72.996	44.6963	74.4297	-0.735721290175308	1.45047e-05	0.000969027	Tmem128	transmembrane protein 128 [Source:MGI Symbol;Acc:MGI:1913559]	-	-	-	-	GO:0005575//cellular_component;GO:0016020//membrane	GO:0003674//molecular_function	GO:0008150//biological_process	--
ENSMUSG00000040483	483	808	759	281	182	306	54.035	74.406	73.457	23.171	15.677	22.598	67.2993	20.482	1.71623561693401	1.47784e-05	0.000983753	Xaf1	XIAP associated factor 1 [Source:MGI Symbol;Acc:MGI:3772572]	-	-	-	-	GO:0005634//nucleus;GO:0005654//nucleoplasm;GO:0005737//cytoplasm;GO:0005739//mitochondrion	GO:0046872//metal ion binding;GO:0140313//molecular sequestering activity	GO:0006915//apoptotic process;GO:0031333//negative regulation of protein-containing complex assembly;GO:0032480//negative regulation of type I interferon production;GO:0035456//response to interferon-beta	--
ENSMUSG00000067288	12182	7168	13727	21120	28169	34482	2707.93	1366.01	2949.44	3598.98	4926.61	4728.87	2341.13	4418.15	-0.916238767550432	1.5308e-05	0.00101534	Rps28	ribosomal protein S28 [Source:MGI Symbol;Acc:MGI:1859516]	Human Diseases;Genetic Information Processing	Infectious disease: viral;Translation	ko05171//Coronavirus disease - COVID-19;ko03010//Ribosome	K02979;K02979	GO:0005634//nucleus;GO:0005730//nucleolus;GO:0005737//cytoplasm;GO:0005783//endoplasmic reticulum;GO:0005791//rough endoplasmic reticulum;GO:0005829//cytosol;GO:0005840//ribosome;GO:0022627//cytosolic small ribosomal subunit;GO:0032040//small-subunit processome;GO:0042788//polysomal ribosome;GO:0045202//synapse;GO:0098556//cytoplasmic side of rough endoplasmic reticulum membrane;GO:0098793//presy…	GO:0003735//structural constituent of ribosome	GO:0000028//ribosomal small subunit assembly;GO:0002181//cytoplasmic translation;GO:0006364//rRNA processing;GO:0006412//translation;GO:0030490//maturation of SSU-rRNA;GO:0042254//ribosome biogenesis;GO:0042274//ribosomal small subunit biogenesis;GO:0140236//translation at presynapse;GO:0140242//translation at postsynapse	--
ENSMUSG00000025479	32800	36742	21496	8339	6899	16711	1532.97	1472.09	970.449	299.276	253.617	481.608	1325.17	344.834	1.94220128027979	1.56361e-05	0.00103339	Cyp2e1	cytochrome P450, family 2, subfamily e, polypeptide 1 [Source:MGI Symbol;Acc:MGI:88607]	Metabolism;Human Diseases;Human Diseases;Human Diseases;Metabolism;Metabolism;Metabolism;Human Diseases;Metabolism;Metabolism;Metabolism	Global and overview maps;Cancer: overview;Endocrine and metabolic disease;Endocrine and metabolic disease;Lipid metabolism;Xenobiotics biodegradation and metabolism;Lipid metabolism;Cancer: overview;Xenobiotics biodegradation and metabolism;Xenobiotics biodegradation and metabolism;Lipid metabolism	ko01100//Metabolic pathways;ko05208//Chemical carcinogenesis - reactive oxygen species;ko04932//Non-alcoholic fatty liver disease;ko04936//Alcoholic liver disease;ko00140//Steroid hormone biosynthesis;ko00983//Drug metabolism - other enzymes;ko00590//Arachidonic acid metabolism;ko05204//Chemical carcinogenesis - DNA adducts;ko00980//Metabolism of xenobiotics by cytochrome P450;ko00982//Drug metab…	K07415;K07415;K07415;K07415;K07415;K07415;K07415;K07415;K07415;K07415;K07415	GO:0000139//Golgi membrane;GO:0005737//cytoplasm;GO:0005739//mitochondrion;GO:0005743//mitochondrial inner membrane;GO:0005783//endoplasmic reticulum;GO:0005789//endoplasmic reticulum membrane;GO:0016020//membrane;GO:0043231//intracellular membrane-bounded organelle	GO:0004497//monooxygenase activity;GO:0005506//iron ion binding;GO:0008392//arachidonic acid epoxygenase activity;GO:0016491//oxidoreductase activity;GO:0016705//oxidoreductase activity, acting on paired donors, with incorporation or reduction of molecular oxygen;GO:0016712//oxidoreductase activity, acting on paired donors, with incorporation or reduction of molecular oxygen, reduced flavin or fl…	GO:0001676//long-chain fatty acid metabolic process;GO:0002933//lipid hydroxylation;GO:0006629//lipid metabolic process;GO:0006631//fatty acid metabolic process;GO:0006641//triglyceride metabolic process;GO:0006805//xenobiotic metabolic process;GO:0008202//steroid metabolic process;GO:0009617//response to bacterium;GO:0016098//monoterpenoid metabolic process;GO:0018960//4-nitrophenol metabolic pr…	--
ENSMUSG00000073412	417	262	443	131	121	163	85.822	46.22	88.1	20.668	19.589	20.7	73.3807	20.319	1.85257061000421	1.591e-05	0.00104759	Lst1	leukocyte specific transcript 1 [Source:MGI Symbol;Acc:MGI:1096324]	-	-	-	-	GO:0016020//membrane	-	GO:0000902//cell morphogenesis;GO:0006955//immune response	--
ENSMUSG00000041984	12	12	115	4	1	0	0.247	0.212	2.289	0.063	0.016	0	0.916	0.0263333	5.120385540641	1.59646e-05	0.00104759	Rptn	repetin [Source:MGI Symbol;Acc:MGI:1099055]	-	-	-	-	GO:0001533//cornified envelope;GO:0005576//extracellular region	GO:0005509//calcium ion binding;GO:0046872//metal ion binding;GO:0046914//transition metal ion binding	-	--
ENSMUSG00000039016	1442	1430	1677	2942	3055	3467	237.764	202.109	267.192	371.859	396.231	352.735	235.688	373.608	-0.664646288342661	1.64415e-05	0.00107505	Timm8b	translocase of inner mitochondrial membrane 8B [Source:MGI Symbol;Acc:MGI:1353424]	-	-	-	-	GO:0005739//mitochondrion;GO:0005743//mitochondrial inner membrane;GO:0016020//membrane	GO:0046872//metal ion binding	GO:0015031//protein transport	--
ENSMUSG00000003873	1242	1076	1159	430	402	647	116.755	86.712	104.938	31.592	29.801	38.292	102.802	33.2283	1.62937781707684	1.6658e-05	0.00108298	Bax	BCL2-associated X protein [Source:MGI Symbol;Acc:MGI:99702]	Human Diseases;Human Diseases;Human Diseases;Human Diseases;Human Diseases;Human Diseases;Human Diseases;Human Diseases;Human Diseases;Human Diseases;Human Diseases;Human Diseases;Human Diseases;Human Diseases;Human Diseases;Human Diseases;Human Diseases;Human Diseases;Cellular Processes;Human Diseases;Genetic Information Processing;Human Diseases;Human Diseases;Human Diseases;Human Diseases;Huma…	Cancer: overview;Neurodegenerative disease;Infectious disease: viral;Neurodegenerative disease;Infectious disease: viral;Neurodegenerative disease;Neurodegenerative disease;Neurodegenerative disease;Infectious disease: bacterial;Infectious disease: viral;Infectious disease: viral;Infectious disease: viral;Infectious disease: viral;Cancer: overview;Infectious disease: viral;Cardiovascular disease;…	ko05200//Pathways in cancer;ko05022//Pathways of neurodegeneration - multiple diseases;ko05168//Herpes simplex virus 1 infection;ko05014//Amyotrophic lateral sclerosis;ko05165//Human papillomavirus infection;ko05016//Huntington disease;ko05020//Prion disease;ko05012//Parkinson disease;ko05132//Salmonella infection;ko05163//Human cytomegalovirus infection;ko05166//Human T-cell leukemia virus 1 inf…	K02159;K02159;K02159;K02159;K02159;K02159;K02159;K02159;K02159;K02159;K02159;K02159;K02159;K02159;K02159;K02159;K02159;K02159;K02159;K02159;K02159;K02159;K02159;K02159;K02159;K02159;K02159;K02159;K02159;K02159;K02159;K02159;K02159;K02159;K02159;K02159;K02159;K02159;K02159;K02159;K02159;K02159;K02159;K02159;K02159;K02159;K02159;K02159	GO:0005634//nucleus;GO:0005635//nuclear envelope;GO:0005737//cytoplasm;GO:0005739//mitochondrion;GO:0005741//mitochondrial outer membrane;GO:0005757//mitochondrial permeability transition pore complex;GO:0005783//endoplasmic reticulum;GO:0005789//endoplasmic reticulum membrane;GO:0005829//cytosol;GO:0016020//membrane;GO:0031966//mitochondrial membrane;GO:0046930//pore complex;GO:0048471//perinucl…	GO:0005515//protein binding;GO:0008289//lipid binding;GO:0015267//channel activity;GO:0030544//Hsp70 protein binding;GO:0031072//heat shock protein binding;GO:0042802//identical protein binding;GO:0042803//protein homodimerization activity;GO:0044877//protein-containing complex binding;GO:0046982//protein heterodimerization activity;GO:0051087//chaperone binding;GO:0051400//BH domain binding;GO:0…	GO:0001541//ovarian follicle development;GO:0001764//neuron migration;GO:0001776//leukocyte homeostasis;GO:0001777//T cell homeostatic proliferation;GO:0001782//B cell homeostasis;GO:0001783//B cell apoptotic process;GO:0001822//kidney development;GO:0001836//release of cytochrome c from mitochondria;GO:0001974//blood vessel remodeling;GO:0002262//myeloid cell homeostasis;GO:0002352//B cell negat…	--
ENSMUSG00000036887	10043	6508	9024	2419	2700	4788	824.785	458.136	716.12	152.289	174.42	242.63	666.347	189.78	1.81194822827979	1.66802e-05	0.00108298	C1qa	complement component 1, q subcomponent, alpha polypeptide [Source:MGI Symbol;Acc:MGI:88223]	Human Diseases;Human Diseases;Human Diseases;Human Diseases;Human Diseases;Human Diseases;Organismal Systems;Human Diseases	Neurodegenerative disease;Infectious disease: viral;Immune disease;Endocrine and metabolic disease;Infectious disease: bacterial;Infectious disease: parasitic;Immune system;Infectious disease: bacterial	ko05020//Prion disease;ko05171//Coronavirus disease - COVID-19;ko05322//Systemic lupus erythematosus;ko04936//Alcoholic liver disease;ko05150//Staphylococcus aureus infection;ko05142//Chagas disease;ko04610//Complement and coagulation cascades;ko05133//Pertussis	K03986;K03986;K03986;K03986;K03986;K03986;K03986;K03986	GO:0005576//extracellular region;GO:0005581//collagen trimer;GO:0005602//complement component C1 complex;GO:0005615//extracellular space;GO:0045202//synapse;GO:0062167//complement component C1q complex;GO:0098794//postsynapse	GO:0005515//protein binding	GO:0001774//microglial cell activation;GO:0002376//immune system process;GO:0006958//complement activation, classical pathway;GO:0016322//neuron remodeling;GO:0045087//innate immune response;GO:0048143//astrocyte activation;GO:0050808//synapse organization;GO:0098883//synapse pruning;GO:0150062//complement-mediated synapse pruning;GO:0150064//vertebrate eye-specific patterning	--
ENSMUSG00000038390	22	18	18	98	75	72	0.702	0.492	0.555	2.38	1.845	1.407	0.583	1.87733	-1.68711704471564	1.72411e-05	0.00111547	Gpr162	G protein-coupled receptor 162 [Source:MGI Symbol;Acc:MGI:1315214]	-	-	-	-	GO:0005575//cellular_component;GO:0005886//plasma membrane;GO:0016020//membrane	GO:0003674//molecular_function;GO:0004930//G protein-coupled receptor activity	GO:0007165//signal transduction;GO:0007186//G protein-coupled receptor signaling pathway;GO:0008150//biological_process	--
ENSMUSG00000014504	746	555	983	1453	1920	2278	73.92	46.513	95.013	111.822	152.72	144.282	71.8153	136.275	-0.924153578705536	1.73661e-05	0.00111962	Srp19	signal recognition particle 19 [Source:MGI Symbol;Acc:MGI:1913634]	Genetic Information Processing	Folding, sorting and degradation	ko03060//Protein export	K03105	GO:0005730//nucleolus;GO:0005737//cytoplasm;GO:0005786//signal recognition particle, endoplasmic reticulum targeting;GO:0005829//cytosol;GO:0016604//nuclear body;GO:0048500//signal recognition particle;GO:1990904//ribonucleoprotein complex	GO:0003723//RNA binding;GO:0008312//7S RNA binding;GO:0043022//ribosome binding	GO:0006614//SRP-dependent cotranslational protein targeting to membrane	--
ENSMUSG00000034333	340	173	405	733	809	980	5.353	2.335	6.161	8.846	10.019	9.52	4.61633	9.46167	-1.03534693480593	1.74839e-05	0.00112329	Zbed4	zinc finger, BED type containing 4 [Source:MGI Symbol;Acc:MGI:2682302]	-	-	-	-	GO:0001917//photoreceptor inner segment;GO:0005634//nucleus;GO:0005654//nucleoplasm;GO:0005737//cytoplasm	GO:0000976//transcription cis-regulatory region binding;GO:0000977//RNA polymerase II transcription regulatory region sequence-specific DNA binding;GO:0001228//DNA-binding transcription activator activity, RNA polymerase II-specific;GO:0003677//DNA binding;GO:0003723//RNA binding;GO:0042802//identical protein binding;GO:0046872//metal ion binding;GO:0046983//protein dimerization activity	GO:0045944//positive regulation of transcription by RNA polymerase II	zf-BED
ENSMUSG00000031216	1179	596	1082	317	370	421	21.066	9.434	18.177	4.182	5.165	4.973	16.2257	4.77333	1.76520876381243	1.93655e-05	0.00123986	Stard8	StAR related lipid transfer domain containing 8 [Source:MGI Symbol;Acc:MGI:2448556]	-	-	-	-	GO:0005925//focal adhesion;GO:0070161//anchoring junction	GO:0005096//GTPase activator activity;GO:0008289//lipid binding	GO:0007165//signal transduction;GO:0030036//actin cytoskeleton organization;GO:0035023//regulation of Rho protein signal transduction	--
ENSMUSG00000036552	409	296	313	137	111	150	23.693	15.689	18.372	7.691	6.941	6.046	19.2513	6.89267	1.48182421672447	1.97225e-05	0.00125835	Ermard	ER membrane associated RNA degradation [Source:MGI Symbol;Acc:MGI:1917317]	-	-	-	-	GO:0005575//cellular_component	GO:0003674//molecular_function	GO:0008150//biological_process	--
ENSMUSG00000030960	265	235	335	587	678	663	22.818	17.643	28.182	38.879	46.258	35.384	22.881	40.1737	-0.812100037156112	2.01691e-05	0.00128241	Eef1akmt2	EEF1A lysine methyltransferase 2 [Source:MGI Symbol;Acc:MGI:1919346]	-	-	-	-	GO:0005634//nucleus;GO:0005654//nucleoplasm;GO:0005737//cytoplasm;GO:0005829//cytosol	GO:0008168//methyltransferase activity;GO:0016279//protein-lysine N-methyltransferase activity;GO:0016740//transferase activity;GO:0042054//histone methyltransferase activity	GO:0006338//chromatin remodeling;GO:0018022//peptidyl-lysine methylation;GO:0032259//methylation	--
ENSMUSG00000074896	1690	6313	3267	1497	895	1102	82.733	264.871	154.518	56.17	34.464	33.285	167.374	41.3063	2.01864052966313	2.06171e-05	0.00130639	Ifit3	interferon-induced protein with tetratricopeptide repeats 3 [Source:MGI Symbol;Acc:MGI:1101055]	-	-	-	-	GO:0005737//cytoplasm;GO:0005739//mitochondrion;GO:0005829//cytosol	GO:0005515//protein binding;GO:0042802//identical protein binding	GO:0002376//immune system process;GO:0008285//negative regulation of cell population proliferation;GO:0009615//response to virus;GO:0009617//response to bacterium;GO:0035458//cellular response to interferon-beta;GO:0035634//response to stilbenoid;GO:0043066//negative regulation of apoptotic process;GO:0045087//innate immune response;GO:0051607//defense response to virus;GO:0051707//response to ot…	--
ENSMUSG00000005800	9	7	5	78	26	53	0.317	0.211	0.17	2.106	0.72	1.152	0.232667	1.326	-2.51074433462409	2.08349e-05	0.00131567	Mmp8	matrix metallopeptidase 8 [Source:MGI Symbol;Acc:MGI:1202395]	-	-	-	-	GO:0005576//extracellular region;GO:0005615//extracellular space;GO:0031012//extracellular matrix	GO:0004175//endopeptidase activity;GO:0004222//metalloendopeptidase activity;GO:0004252//serine-type endopeptidase activity;GO:0005509//calcium ion binding;GO:0008233//peptidase activity;GO:0008237//metallopeptidase activity;GO:0008270//zinc ion binding;GO:0016787//hydrolase activity;GO:0043120//tumor necrosis factor binding;GO:0046872//metal ion binding	GO:0006508//proteolysis;GO:0030163//protein catabolic process;GO:0030198//extracellular matrix organization;GO:0030574//collagen catabolic process;GO:0032760//positive regulation of tumor necrosis factor production;GO:0035987//endodermal cell differentiation;GO:0071222//cellular response to lipopolysaccharide;GO:0150078//positive regulation of neuroinflammatory response;GO:1903265//positive regul…	--
ENSMUSG00000064246	986	252	565	165	128	221	50.027	10.936	27.641	6.524	5.17	6.904	29.5347	6.19933	2.25222434577558	2.10324e-05	0.00132174	Chi3l1	chitinase 3 like 1 [Source:MGI Symbol;Acc:MGI:1340899]	-	-	-	-	GO:0005576//extracellular region;GO:0005615//extracellular space;GO:0005737//cytoplasm;GO:0005783//endoplasmic reticulum	GO:0005515//protein binding;GO:0008061//chitin binding	GO:0005975//carbohydrate metabolic process;GO:0006032//chitin catabolic process;GO:0006915//apoptotic process;GO:0006954//inflammatory response;GO:0007250//activation of NF-kappaB-inducing kinase activity;GO:0009612//response to mechanical stimulus;GO:0010800//positive regulation of peptidyl-threonine phosphorylation;GO:0030324//lung development;GO:0032757//positive regulation of interleukin-8 pr…	--
ENSMUSG00000021490	12	53	29	0	1	2	0.421	1.513	1.036	0	0.028	0.026	0.99	0.018	5.78135971352466	2.10744e-05	0.00132174	Slc34a1	solute carrier family 34 (sodium phosphate), member 1 [Source:MGI Symbol;Acc:MGI:1345284]	Organismal Systems;Organismal Systems	Endocrine system;Digestive system	ko04928//Parathyroid hormone synthesis, secretion and action;ko04978//Mineral absorption	K14683;K14683	GO:0005654//nucleoplasm;GO:0005768//endosome;GO:0005829//cytosol;GO:0005886//plasma membrane;GO:0009986//cell surface;GO:0016020//membrane;GO:0016324//apical plasma membrane;GO:0016607//nuclear speck;GO:0031526//brush border membrane;GO:0048471//perinuclear region of cytoplasm;GO:0072686//mitotic spindle	GO:0005436//sodium:phosphate symporter activity;GO:0030165//PDZ domain binding;GO:0042802//identical protein binding;GO:0044877//protein-containing complex binding	GO:0001503//ossification;GO:0001822//kidney development;GO:0006817//phosphate ion transport;GO:0007584//response to nutrient;GO:0009100//glycoprotein metabolic process;GO:0009410//response to xenobiotic stimulus;GO:0010288//response to lead ion;GO:0015698//inorganic anion transport;GO:0016036//cellular response to phosphate starvation;GO:0032026//response to magnesium ion;GO:0032355//response to …	--
ENSMUSG00000024617	8	22	20	135	58	69	0.137	0.536	0.365	2.465	0.917	0.856	0.346	1.41267	-2.02957714401429	2.15033e-05	0.00134407	Camk2a	calcium/calmodulin-dependent protein kinase II alpha [Source:MGI Symbol;Acc:MGI:88256]	Organismal Systems;Human Diseases;Human Diseases;Human Diseases;Environmental Information Processing;Environmental Information Processing;Human Diseases;Human Diseases;Human Diseases;Organismal Systems;Human Diseases;Cellular Processes;Environmental Information Processing;Human Diseases;Organismal Systems;Organismal Systems;Organismal Systems;Organismal Systems;Organismal Systems;Cellular Process…	Sensory system;Cancer: overview;Neurodegenerative disease;Neurodegenerative disease;Signal transduction;Signal transduction;Cardiovascular disease;Cardiovascular disease;Cancer: overview;Development and regeneration;Infectious disease: bacterial;Cell growth and death;Signal transduction;Endocrine and metabolic disease;Endocrine system;Circulatory system;Nervous system;Sensory system;Nervous syste…	ko04740//Olfactory transduction;ko05200//Pathways in cancer;ko05022//Pathways of neurodegeneration - multiple diseases;ko05012//Parkinson disease;ko04020//Calcium signaling pathway;ko04024//cAMP signaling pathway;ko05417//Lipid and atherosclerosis;ko05415//Diabetic cardiomyopathy;ko05205//Proteoglycans in cancer;ko04360//Axon guidance;ko05152//Tuberculosis;ko04217//Necroptosis;ko04310//Wnt signal…	K04515;K04515;K04515;K04515;K04515;K04515;K04515;K04515;K04515;K04515;K04515;K04515;K04515;K04515;K04515;K04515;K04515;K04515;K04515;K04515;K04515;K04515;K04515;K04515;K04515;K04515;K04515;K04515;K04515;K04515;K04515;K04515;K04515	GO:0005737//cytoplasm;GO:0005739//mitochondrion;GO:0005954//calcium- and calmodulin-dependent protein kinase complex;GO:0014069//postsynaptic density;GO:0030424//axon;GO:0030425//dendrite;GO:0032839//dendrite cytoplasm;GO:0042995//cell projection;GO:0043005//neuron projection;GO:0043025//neuronal cell body;GO:0043197//dendritic spine;GO:0043226//organelle;GO:0045202//synapse;GO:0045211//postsynap…	GO:0000166//nucleotide binding;GO:0004672//protein kinase activity;GO:0004674//protein serine/threonine kinase activity;GO:0004683//calmodulin-dependent protein kinase activity;GO:0005515//protein binding;GO:0005516//calmodulin binding;GO:0005524//ATP binding;GO:0009931//calcium-dependent protein serine/threonine kinase activity;GO:0016301//kinase activity;GO:0016740//transferase activity;GO:0032…	GO:0000082//G1/S transition of mitotic cell cycle;GO:0002931//response to ischemia;GO:0006468//protein phosphorylation;GO:0006816//calcium ion transport;GO:0010666//positive regulation of cardiac muscle cell apoptotic process;GO:0016310//phosphorylation;GO:0018105//peptidyl-serine phosphorylation;GO:0035235//ionotropic glutamate receptor signaling pathway;GO:0035458//cellular response to interfer…	--
ENSMUSG00000024679	1474	994	1422	522	348	669	88.783	51.32	82.764	24.288	16.488	24.864	74.289	21.88	1.76353586805327	2.17637e-05	0.00135268	Ms4a6d	membrane-spanning 4-domains, subfamily A, member 6D [Source:MGI Symbol;Acc:MGI:1916024]	-	-	-	-	GO:0016020//membrane	-	-	--
ENSMUSG00000044811	553	308	633	122	140	238	39.075	18.62	43.367	6.631	7.758	10.414	33.6873	8.26767	2.02665410131206	2.17878e-05	0.00135268	Cd300c2	CD300C molecule 2 [Source:MGI Symbol;Acc:MGI:2153249]	-	-	-	-	GO:0005886//plasma membrane;GO:0016020//membrane	GO:0005515//protein binding	GO:0001819//positive regulation of cytokine production;GO:0002376//immune system process	--
ENSMUSG00000021832	3000	2586	4076	5926	7645	8366	115.682	89.282	151.354	178.046	234.397	202.073	118.773	204.839	-0.78628520871215	2.18893e-05	0.00135442	Psmc6	proteasome (prosome, macropain) 26S subunit, ATPase, 6 [Source:MGI Symbol;Acc:MGI:1914339]	Human Diseases;Human Diseases;Human Diseases;Human Diseases;Human Diseases;Human Diseases;Human Diseases;Human Diseases;Genetic Information Processing	Neurodegenerative disease;Neurodegenerative disease;Neurodegenerative disease;Neurodegenerative disease;Neurodegenerative disease;Neurodegenerative disease;Infectious disease: viral;Neurodegenerative disease;Folding, sorting and degradation	ko05022//Pathways of neurodegeneration - multiple diseases;ko05010//Alzheimer disease;ko05014//Amyotrophic lateral sclerosis;ko05016//Huntington disease;ko05020//Prion disease;ko05012//Parkinson disease;ko05169//Epstein-Barr virus infection;ko05017//Spinocerebellar ataxia;ko03050//Proteasome	K03064;K03064;K03064;K03064;K03064;K03064;K03064;K03064;K03064	GO:0000502//proteasome complex;GO:0005634//nucleus;GO:0005737//cytoplasm;GO:0008540//proteasome regulatory particle, base subcomplex;GO:0016234//inclusion body;GO:0022624//proteasome accessory complex;GO:0031597//cytosolic proteasome complex	GO:0000166//nucleotide binding;GO:0005524//ATP binding;GO:0016887//ATP hydrolysis activity;GO:0036402//proteasome-activating activity;GO:0042802//identical protein binding	GO:0030433//ubiquitin-dependent ERAD pathway;GO:0045899//positive regulation of RNA polymerase II transcription preinitiation complex assembly;GO:0090261//positive regulation of inclusion body assembly;GO:1901800//positive regulation of proteasomal protein catabolic process	--
ENSMUSG00000030793	705	456	994	1450	1892	2318	64.023	32.894	88.936	89.871	130.401	119.255	61.951	113.176	-0.869364329528687	2.2259e-05	0.00137269	Pycard	PYD and CARD domain containing [Source:MGI Symbol;Acc:MGI:1931465]	Human Diseases;Human Diseases;Organismal Systems;Cellular Processes;Human Diseases;Human Diseases;Organismal Systems;Human Diseases;Organismal Systems;Human Diseases	Infectious disease: bacterial;Cardiovascular disease;Immune system;Cell growth and death;Infectious disease: viral;Infectious disease: bacterial;Immune system;Infectious disease: bacterial;Immune system;Infectious disease: bacterial	ko05132//Salmonella infection;ko05417//Lipid and atherosclerosis;ko04621//NOD-like receptor signaling pathway;ko04217//Necroptosis;ko05164//Influenza A;ko05135//Yersinia infection;ko04625//C-type lectin receptor signaling pathway;ko05133//Pertussis;ko04623//Cytosolic DNA-sensing pathway;ko05134//Legionellosis	K12799;K12799;K12799;K12799;K12799;K12799;K12799;K12799;K12799;K12799	GO:0000139//Golgi membrane;GO:0005576//extracellular region;GO:0005634//nucleus;GO:0005654//nucleoplasm;GO:0005730//nucleolus;GO:0005737//cytoplasm;GO:0005739//mitochondrion;GO:0005783//endoplasmic reticulum;GO:0005829//cytosol;GO:0005874//microtubule;GO:0008385//IkappaB kinase complex;GO:0032991//protein-containing complex;GO:0043025//neuronal cell body;GO:0061702//inflammasome complex;GO:007255…	GO:0002020//protease binding;GO:0005138//interleukin-6 receptor binding;GO:0005515//protein binding;GO:0005523//tropomyosin binding;GO:0016505//peptidase activator activity involved in apoptotic process;GO:0017024//myosin I binding;GO:0019899//enzyme binding;GO:0032090//Pyrin domain binding;GO:0042802//identical protein binding;GO:0042803//protein homodimerization activity;GO:0044325//transmembra…	GO:0001773//myeloid dendritic cell activation;GO:0002218//activation of innate immune response;GO:0002221//pattern recognition receptor signaling pathway;GO:0002230//positive regulation of defense response to virus by host;GO:0002277//myeloid dendritic cell activation involved in immune response;GO:0002376//immune system process;GO:0002588//positive regulation of antigen processing and presentati…	--
ENSMUSG00000002222	2768	1421	3463	6018	6351	7493	48.255	21.159	60.97	83.577	91.085	85.475	43.4613	86.7123	-0.996504771441733	2.25454e-05	0.00138572	Rmnd5a	required for meiotic nuclear division 5 homolog A [Source:MGI Symbol;Acc:MGI:1915727]	-	-	-	-	GO:0000151//ubiquitin ligase complex;GO:0005634//nucleus;GO:0005654//nucleoplasm;GO:0005737//cytoplasm;GO:0034657//GID complex	GO:0004842//ubiquitin-protein transferase activity;GO:0005515//protein binding;GO:0016740//transferase activity;GO:0046872//metal ion binding;GO:0061630//ubiquitin protein ligase activity	GO:0000209//protein polyubiquitination;GO:0043161//proteasome-mediated ubiquitin-dependent protein catabolic process	--
ENSMUSG00000098332	279	224	346	581	643	829	48.028	33.057	57.557	76.682	87.09	88.08	46.214	83.9507	-0.861211816166279	2.29413e-05	0.00139185	Pigbos1	Pigb opposite strand 1 [Source:MGI Symbol;Acc:MGI:1913614]	-	-	-	-	GO:0005741//mitochondrial outer membrane;GO:0016020//membrane	-	GO:1900101//regulation of endoplasmic reticulum unfolded protein response	--
ENSMUSG00000066892	264	154	290	643	495	704	12.369	6.497	13.791	19.943	16.356	18.209	10.8857	18.1693	-0.739075720730901	2.29785e-05	0.00139185	Fbxl12	F-box and leucine-rich repeat protein 12 [Source:MGI Symbol;Acc:MGI:1354738]	-	-	-	-	GO:0000151//ubiquitin ligase complex;GO:0005737//cytoplasm;GO:0019005//SCF ubiquitin ligase complex	GO:0005515//protein binding	GO:0006511//ubiquitin-dependent protein catabolic process;GO:0016567//protein ubiquitination;GO:0031146//SCF-dependent proteasomal ubiquitin-dependent protein catabolic process	--
ENSMUSG00000068245	754	1297	1112	465	291	485	45.12	69.478	65.622	21.787	14.429	18.112	60.0733	18.1093	1.72999128125531	2.30061e-05	0.00139185	Phf11d	PHD finger protein 11D [Source:MGI Symbol;Acc:MGI:1277133]	-	-	-	-	GO:0005634//nucleus;GO:0005654//nucleoplasm;GO:0031965//nuclear membrane	GO:0003674//molecular_function;GO:0046872//metal ion binding	GO:0008150//biological_process	--
ENSMUSG00000031886	228	142	176	33	23	81	9.335	4.98	6.888	1.004	0.72	2.1	7.06767	1.27467	2.47111397687223	2.30205e-05	0.00139185	Ces2e	carboxylesterase 2E [Source:MGI Symbol;Acc:MGI:2443170]	Metabolism	Xenobiotics biodegradation and metabolism	ko00983//Drug metabolism - other enzymes	K03927	GO:0005783//endoplasmic reticulum;GO:0043231//intracellular membrane-bounded organelle	GO:0016787//hydrolase activity;GO:0047376//all-trans-retinyl-palmitate hydrolase, all-trans-retinol forming activity;GO:0050253//retinyl-palmitate esterase activity;GO:0052689//carboxylic ester hydrolase activity;GO:0102209//trans-permethrin hydrolase activity	GO:0006693//prostaglandin metabolic process;GO:0042572//retinol metabolic process	--
ENSMUSG00000030711	5936	4666	4088	2102	1664	2656	400.994	271.499	266.334	108.265	88.972	110.514	312.942	102.584	1.6090957887639	2.30226e-05	0.00139185	Sult1a1	sulfotransferase family 1A, phenol-preferring, member 1 [Source:MGI Symbol;Acc:MGI:102896]	Human Diseases	Cancer: overview	ko05204//Chemical carcinogenesis - DNA adducts	K01014	GO:0005737//cytoplasm	GO:0004062//aryl sulfotransferase activity;GO:0008146//sulfotransferase activity;GO:0016740//transferase activity;GO:0042802//identical protein binding;GO:0050656//3'-phosphoadenosine 5'-phosphosulfate binding	GO:0006584//catecholamine metabolic process;GO:0006805//xenobiotic metabolic process;GO:0008210//estrogen metabolic process;GO:0008217//regulation of blood pressure;GO:0014823//response to activity;GO:0017085//response to insecticide;GO:0018960//4-nitrophenol metabolic process;GO:0051384//response to glucocorticoid;GO:0051923//sulfation	--
ENSMUSG00000040997	1859	1628	1742	662	788	962	66.35	49.542	59.96	18.253	22.757	21.158	58.6173	20.7227	1.50011767116752	2.37804e-05	0.00142728	Abhd4	abhydrolase domain containing 4 [Source:MGI Symbol;Acc:MGI:1915938]	-	-	-	-	GO:0005739//mitochondrion;GO:0005811//lipid droplet	GO:0004622//lysophospholipase activity;GO:0016787//hydrolase activity;GO:0042171//lysophosphatidic acid acyltransferase activity	GO:0006629//lipid metabolic process;GO:0006654//phosphatidic acid biosynthetic process;GO:0016042//lipid catabolic process;GO:0055088//lipid homeostasis;GO:0070291//N-acylethanolamine metabolic process;GO:0070292//N-acylphosphatidylethanolamine metabolic process	--
ENSMUSG00000060636	18160	10973	21492	32790	41020	50274	3152.16	1632.3	3604.27	4362.68	5599.47	5383.67	2796.24	5115.28	-0.871322860407015	2.38117e-05	0.00142728	Rpl35a	ribosomal protein L35A [Source:MGI Symbol;Acc:MGI:1928894]	Human Diseases;Genetic Information Processing	Infectious disease: viral;Translation	ko05171//Coronavirus disease - COVID-19;ko03010//Ribosome	K02917;K02917	GO:0005737//cytoplasm;GO:0005739//mitochondrion;GO:0005829//cytosol;GO:0005840//ribosome;GO:0022625//cytosolic large ribosomal subunit;GO:0022626//cytosolic ribosome;GO:0045202//synapse;GO:0098793//presynapse;GO:0098794//postsynapse;GO:1990904//ribonucleoprotein complex	GO:0003735//structural constituent of ribosome	GO:0002181//cytoplasmic translation;GO:0006364//rRNA processing;GO:0006412//translation;GO:0042273//ribosomal large subunit biogenesis;GO:0140236//translation at presynapse;GO:0140242//translation at postsynapse	--
ENSMUSG00000050756	160	30	262	35	20	22	42.309	6.8	66.945	7.095	4.16	3.59	38.6847	4.94833	2.96674725005917	2.38409e-05	0.00142728	Defb6	defensin beta 6 [Source:MGI Symbol;Acc:MGI:2151044]	Organismal Systems;Human Diseases;Organismal Systems	Immune system;Infectious disease: bacterial;Immune system	ko04621//NOD-like receptor signaling pathway;ko05150//Staphylococcus aureus infection;ko04657//IL-17 signaling pathway	K21100;K21100;K21100	GO:0005576//extracellular region;GO:0005615//extracellular space	GO:0005546//phosphatidylinositol-4,5-bisphosphate binding;GO:0031731//CCR6 chemokine receptor binding;GO:0042056//chemoattractant activity	GO:0006952//defense response;GO:0042742//defense response to bacterium;GO:0050829//defense response to Gram-negative bacterium;GO:0050918//positive chemotaxis;GO:0060326//cell chemotaxis	--
ENSMUSG00000024225	0	2	3	72	53	3	0	0.24	0.405	7.715	5.828	0.259	0.215	4.60067	-4.41943436733038	2.39314e-05	0.00142806	Clps	colipase, pancreatic [Source:MGI Symbol;Acc:MGI:88421]	Organismal Systems	Digestive system	ko04975//Fat digestion and absorption	K14460	GO:0005576//extracellular region	GO:0008047//enzyme activator activity;GO:0035473//lipase binding	GO:0006629//lipid metabolic process;GO:0007586//digestion;GO:0009617//response to bacterium;GO:0016042//lipid catabolic process;GO:0032094//response to food;GO:0043085//positive regulation of catalytic activity	--
ENSMUSG00000071866	23618	18693	31414	42656	59513	76977	2106.8	1414.14	2703.32	2823.73	3998.53	4151	2074.75	3657.75	-0.81801720498395	2.4401e-05	0.00145139	Ppia	peptidylprolyl isomerase A [Source:MGI Symbol;Acc:MGI:97749]	Cellular Processes	Cell growth and death	ko04217//Necroptosis	K03767	GO:0005576//extracellular region;GO:0005615//extracellular space;GO:0005634//nucleus;GO:0005737//cytoplasm;GO:0005829//cytosol;GO:0032991//protein-containing complex;GO:0043209//myelin sheath	GO:0003755//peptidyl-prolyl cis-trans isomerase activity;GO:0005178//integrin binding;GO:0005515//protein binding;GO:0016018//cyclosporin A binding;GO:0016853//isomerase activity;GO:1904399//heparan sulfate binding	GO:0000413//protein peptidyl-prolyl isomerization;GO:0001933//negative regulation of protein phosphorylation;GO:0001934//positive regulation of protein phosphorylation;GO:0006457//protein folding;GO:0006469//negative regulation of protein kinase activity;GO:0006915//apoptotic process;GO:0030168//platelet activation;GO:0030182//neuron differentiation;GO:0030593//neutrophil chemotaxis;GO:0030595//l…	--
ENSMUSG00000057163	20	8	30	156	134	40	2.096	0.719	3.038	12.532	11.046	2.587	1.951	8.72167	-2.1603900751719	2.4524e-05	0.00145402	Prss2	serine protease 2 [Source:MGI Symbol;Acc:MGI:102759]	Environmental Information Processing;Human Diseases;Organismal Systems;Organismal Systems	Signaling molecules and interaction;Infectious disease: viral;Digestive system;Digestive system	ko04080//Neuroactive ligand-receptor interaction;ko05164//Influenza A;ko04972//Pancreatic secretion;ko04974//Protein digestion and absorption	K01312;K01312;K01312;K01312	GO:0005576//extracellular region;GO:0005615//extracellular space;GO:0062023//collagen-containing extracellular matrix	GO:0004252//serine-type endopeptidase activity;GO:0005509//calcium ion binding;GO:0008233//peptidase activity;GO:0008236//serine-type peptidase activity;GO:0016787//hydrolase activity;GO:0046872//metal ion binding	GO:0006508//proteolysis;GO:0007584//response to nutrient;GO:0007586//digestion;GO:0010033//response to organic substance;GO:0030574//collagen catabolic process;GO:0031000//response to caffeine;GO:0035094//response to nicotine	--
ENSMUSG00000015437	109	64	143	25	24	30	6.483	3.263	8.219	1.14	1.123	1.101	5.98833	1.12133	2.41693932463439	2.47754e-05	0.00146421	Gzmb	granzyme B [Source:MGI Symbol;Acc:MGI:109267]	Human Diseases;Cellular Processes;Organismal Systems;Human Diseases;Human Diseases;Human Diseases;Human Diseases	Cancer: overview;Cell growth and death;Immune system;Immune disease;Endocrine and metabolic disease;Immune disease;Immune disease	ko05202//Transcriptional misregulation in cancer;ko04210//Apoptosis;ko04650//Natural killer cell mediated cytotoxicity;ko05320//Autoimmune thyroid disease;ko04940//Type I diabetes mellitus;ko05330//Allograft rejection;ko05332//Graft-versus-host disease	K01353;K01353;K01353;K01353;K01353;K01353;K01353	GO:0005576//extracellular region;GO:0005615//extracellular space;GO:0005737//cytoplasm;GO:0005764//lysosome;GO:0005769//early endosome;GO:0005829//cytosol;GO:0043231//intracellular membrane-bounded organelle;GO:0044194//cytolytic granule	GO:0004252//serine-type endopeptidase activity;GO:0005515//protein binding;GO:0008233//peptidase activity;GO:0008236//serine-type peptidase activity;GO:0016787//hydrolase activity	GO:0001913//T cell mediated cytotoxicity;GO:0006508//proteolysis;GO:0006915//apoptotic process;GO:0031640//killing of cells of other organism;GO:0042267//natural killer cell mediated cytotoxicity;GO:0042742//defense response to bacterium;GO:0051603//proteolysis involved in cellular protein catabolic process;GO:0051604//protein maturation;GO:0070269//pyroptosis;GO:0140507//granzyme-mediated progra…	--
ENSMUSG00000060550	1098	807	1031	268	246	554	77.823	48.862	69.901	14.152	13.015	23.943	65.5287	17.0367	1.94348308641922	2.5437e-05	0.00149851	H2-Q7	histocompatibility 2, Q region locus 7 [Source:MGI Symbol;Acc:MGI:95936]	Human Diseases;Human Diseases;Cellular Processes;Human Diseases;Human Diseases;Human Diseases;Human Diseases;Human Diseases;Human Diseases;Cellular Processes;Cellular Processes;Environmental Information Processing;Organismal Systems;Human Diseases;Human Diseases;Human Diseases;Human Diseases;Human Diseases	Infectious disease: viral;Infectious disease: viral;Transport and catabolism;Infectious disease: viral;Infectious disease: viral;Infectious disease: viral;Infectious disease: viral;Cancer: overview;Infectious disease: viral;Cell growth and death;Transport and catabolism;Signaling molecules and interaction;Immune system;Cardiovascular disease;Immune disease;Endocrine and metabolic disease;Immune d…	ko05168//Herpes simplex virus 1 infection;ko05165//Human papillomavirus infection;ko04144//Endocytosis;ko05163//Human cytomegalovirus infection;ko05166//Human T-cell leukemia virus 1 infection;ko05170//Human immunodeficiency virus 1 infection;ko05169//Epstein-Barr virus infection;ko05203//Viral carcinogenesis;ko05167//Kaposi sarcoma-associated herpesvirus infection;ko04218//Cellular senescence;ko…	K06751;K06751;K06751;K06751;K06751;K06751;K06751;K06751;K06751;K06751;K06751;K06751;K06751;K06751;K06751;K06751;K06751;K06751	GO:0000139//Golgi membrane;GO:0005615//extracellular space;GO:0005765//lysosomal membrane;GO:0005769//early endosome;GO:0005783//endoplasmic reticulum;GO:0005794//Golgi apparatus;GO:0005797//Golgi medial cisterna;GO:0005886//plasma membrane;GO:0009897//external side of plasma membrane;GO:0009986//cell surface;GO:0016020//membrane;GO:0030670//phagocytic vesicle membrane;GO:0031901//early endosome …	GO:0005102//signaling receptor binding;GO:0030881//beta-2-microglobulin binding;GO:0042288//MHC class I protein binding;GO:0042605//peptide antigen binding;GO:0042608//T cell receptor binding;GO:0042610//CD8 receptor binding;GO:0042802//identical protein binding;GO:0042803//protein homodimerization activity;GO:0046703//natural killer cell lectin-like receptor binding;GO:0046977//TAP binding;GO:00…	GO:0001815//positive regulation of antibody-dependent cellular cytotoxicity;GO:0001913//T cell mediated cytotoxicity;GO:0001916//positive regulation of T cell mediated cytotoxicity;GO:0002250//adaptive immune response;GO:0002376//immune system process;GO:0002419//T cell mediated cytotoxicity directed against tumor cell target;GO:0002474//antigen processing and presentation of peptide antigen via …	--
ENSMUSG00000027347	473	196	733	1578	1231	1541	7.726	2.744	11.569	19.758	15.816	15.531	7.34633	17.035	-1.21340568376408	2.55631e-05	0.00150114	Rasgrp1	RAS guanyl releasing protein 1 [Source:MGI Symbol;Acc:MGI:1314635]	Human Diseases;Environmental Information Processing;Environmental Information Processing;Organismal Systems;Organismal Systems;Human Diseases	Cancer: overview;Signal transduction;Signal transduction;Immune system;Immune system;Cancer: overview	ko05200//Pathways in cancer;ko04010//MAPK signaling pathway;ko04014//Ras signaling pathway;ko04611//Platelet activation;ko04660//T cell receptor signaling pathway;ko05235//PD-L1 expression and PD-1 checkpoint pathway in cancer	K04350;K04350;K04350;K04350;K04350;K04350	GO:0000139//Golgi membrane;GO:0005737//cytoplasm;GO:0005783//endoplasmic reticulum;GO:0005789//endoplasmic reticulum membrane;GO:0005794//Golgi apparatus;GO:0005829//cytosol;GO:0005886//plasma membrane;GO:0016020//membrane	GO:0005085//guanyl-nucleotide exchange factor activity;GO:0005509//calcium ion binding;GO:0008270//zinc ion binding;GO:0019992//diacylglycerol binding;GO:0031210//phosphatidylcholine binding;GO:0042802//identical protein binding;GO:0046872//metal ion binding	GO:0001934//positive regulation of protein phosphorylation;GO:0002437//inflammatory response to antigenic stimulus;GO:0007264//small GTPase mediated signal transduction;GO:0007265//Ras protein signal transduction;GO:0030101//natural killer cell activation;GO:0030154//cell differentiation;GO:0032252//secretory granule localization;GO:0032725//positive regulation of granulocyte macrophage colony-st…	--
ENSMUSG00000026500	542	513	786	1148	1481	1684	98.285	79.74	137.728	159.583	211.252	188.428	105.251	186.421	-0.824730445679837	2.57894e-05	0.00150962	Cox20	cytochrome c oxidase assembly protein 20 [Source:MGI Symbol;Acc:MGI:1913609]	Organismal Systems	Environmental adaptation	ko04714//Thermogenesis	K18184	GO:0005739//mitochondrion;GO:0005743//mitochondrial inner membrane;GO:0016020//membrane	GO:0003674//molecular_function	GO:0033617//mitochondrial cytochrome c oxidase assembly	--
ENSMUSG00000020788	299	318	373	887	618	751	5.599	5.075	6.741	12.719	9.091	8.671	5.805	10.1603	-0.807579761644625	2.62306e-05	0.00153059	Atp2a3	ATPase, Ca++ transporting, ubiquitous [Source:MGI Symbol;Acc:MGI:1194503]	Human Diseases;Human Diseases;Environmental Information Processing;Environmental Information Processing;Human Diseases;Environmental Information Processing;Organismal Systems;Human Diseases;Organismal Systems;Organismal Systems;Human Diseases;Human Diseases;Organismal Systems;Human Diseases	Neurodegenerative disease;Neurodegenerative disease;Signal transduction;Signal transduction;Cardiovascular disease;Signal transduction;Circulatory system;Neurodegenerative disease;Endocrine system;Digestive system;Cardiovascular disease;Cardiovascular disease;Circulatory system;Cardiovascular disease	ko05022//Pathways of neurodegeneration - multiple diseases;ko05010//Alzheimer disease;ko04020//Calcium signaling pathway;ko04024//cAMP signaling pathway;ko05415//Diabetic cardiomyopathy;ko04022//cGMP-PKG signaling pathway;ko04261//Adrenergic signaling in cardiomyocytes;ko05017//Spinocerebellar ataxia;ko04919//Thyroid hormone signaling pathway;ko04972//Pancreatic secretion;ko05414//Dilated cardiom…	K05853;K05853;K05853;K05853;K05853;K05853;K05853;K05853;K05853;K05853;K05853;K05853;K05853;K05853	GO:0005783//endoplasmic reticulum;GO:0005789//endoplasmic reticulum membrane;GO:0016020//membrane;GO:0016529//sarcoplasmic reticulum;GO:0031090//organelle membrane;GO:0033017//sarcoplasmic reticulum membrane	GO:0000166//nucleotide binding;GO:0005215//transporter activity;GO:0005388//P-type calcium transporter activity;GO:0005515//protein binding;GO:0005524//ATP binding;GO:0008656//cysteine-type endopeptidase activator activity involved in apoptotic process;GO:0015085//calcium ion transmembrane transporter activity;GO:0016887//ATP hydrolysis activity;GO:0030899//calcium-dependent ATPase activity;GO:00…	GO:0006811//ion transport;GO:0006816//calcium ion transport;GO:0006874//cellular calcium ion homeostasis;GO:0032469//endoplasmic reticulum calcium ion homeostasis;GO:0070059//intrinsic apoptotic signaling pathway in response to endoplasmic reticulum stress;GO:0070588//calcium ion transmembrane transport;GO:1903515//calcium ion transport from cytosol to endoplasmic reticulum	--
ENSMUSG00000061232	24381	14955	21447	6269	6634	11505	1311.64	686.212	1158.91	267.96	281.049	385.181	1052.26	311.397	1.75665895860907	2.63896e-05	0.00153355	H2-K1	histocompatibility 2, K1, K region [Source:MGI Symbol;Acc:MGI:95904]	Human Diseases;Human Diseases;Cellular Processes;Human Diseases;Human Diseases;Human Diseases;Human Diseases;Human Diseases;Human Diseases;Cellular Processes;Cellular Processes;Environmental Information Processing;Organismal Systems;Human Diseases;Human Diseases;Human Diseases;Human Diseases;Human Diseases	Infectious disease: viral;Infectious disease: viral;Transport and catabolism;Infectious disease: viral;Infectious disease: viral;Infectious disease: viral;Infectious disease: viral;Cancer: overview;Infectious disease: viral;Cell growth and death;Transport and catabolism;Signaling molecules and interaction;Immune system;Cardiovascular disease;Immune disease;Endocrine and metabolic disease;Immune d…	ko05168//Herpes simplex virus 1 infection;ko05165//Human papillomavirus infection;ko04144//Endocytosis;ko05163//Human cytomegalovirus infection;ko05166//Human T-cell leukemia virus 1 infection;ko05170//Human immunodeficiency virus 1 infection;ko05169//Epstein-Barr virus infection;ko05203//Viral carcinogenesis;ko05167//Kaposi sarcoma-associated herpesvirus infection;ko04218//Cellular senescence;ko…	K06751;K06751;K06751;K06751;K06751;K06751;K06751;K06751;K06751;K06751;K06751;K06751;K06751;K06751;K06751;K06751;K06751;K06751	GO:0000139//Golgi membrane;GO:0005615//extracellular space;GO:0005765//lysosomal membrane;GO:0005769//early endosome;GO:0005783//endoplasmic reticulum;GO:0005794//Golgi apparatus;GO:0005797//Golgi medial cisterna;GO:0005886//plasma membrane;GO:0009897//external side of plasma membrane;GO:0009986//cell surface;GO:0016020//membrane;GO:0030670//phagocytic vesicle membrane;GO:0031901//early endosome …	GO:0005102//signaling receptor binding;GO:0005515//protein binding;GO:0030881//beta-2-microglobulin binding;GO:0042277//peptide binding;GO:0042288//MHC class I protein binding;GO:0042605//peptide antigen binding;GO:0042608//T cell receptor binding;GO:0042610//CD8 receptor binding;GO:0042802//identical protein binding;GO:0042803//protein homodimerization activity;GO:0044877//protein-containing com…	GO:0001815//positive regulation of antibody-dependent cellular cytotoxicity;GO:0001913//T cell mediated cytotoxicity;GO:0001916//positive regulation of T cell mediated cytotoxicity;GO:0002250//adaptive immune response;GO:0002376//immune system process;GO:0002419//T cell mediated cytotoxicity directed against tumor cell target;GO:0002474//antigen processing and presentation of peptide antigen via …	--
ENSMUSG00000058351	465	297	558	862	1172	1250	89.587	48.022	108.331	124.618	182.243	147.429	81.98	151.43	-0.885307152799279	2.6471e-05	0.00153355	Uqcc5	ubiquinol-cytochrome c reductase complex assembly factor 5 [Source:MGI Symbol;Acc:MGI:1913737]	-	-	-	-	GO:0005739//mitochondrion;GO:0005743//mitochondrial inner membrane;GO:0016020//membrane	GO:0003674//molecular_function;GO:0097177//mitochondrial ribosome binding	GO:0008150//biological_process;GO:0033617//mitochondrial cytochrome c oxidase assembly;GO:0034551//mitochondrial respiratory chain complex III assembly	--
ENSMUSG00000023064	149	336	103	65	31	49	14.937	28.872	9.977	4.995	2.444	3.031	17.9287	3.49	2.36096925915656	2.66128e-05	0.00153355	Sncg	synuclein, gamma [Source:MGI Symbol;Acc:MGI:1298397]	-	-	-	-	GO:0005737//cytoplasm;GO:0005813//centrosome;GO:0005819//spindle;GO:0005856//cytoskeleton;GO:0030424//axon;GO:0043025//neuronal cell body;GO:0043679//axon terminus;GO:0048471//perinuclear region of cytoplasm	GO:0005515//protein binding;GO:0043014//alpha-tubulin binding;GO:0048487//beta-tubulin binding;GO:1903136//cuprous ion binding	GO:0007268//chemical synaptic transmission;GO:0008344//adult locomotory behavior;GO:0009306//protein secretion;GO:0014059//regulation of dopamine secretion;GO:0046928//regulation of neurotransmitter secretion;GO:0048488//synaptic vesicle endocytosis;GO:0050808//synapse organization;GO:0080135//regulation of cellular response to stress	--
ENSMUSG00000040767	146	114	177	283	401	473	15.241	10.166	17.793	22.569	32.815	30.514	14.4	28.6327	-0.991593228478228	2.66141e-05	0.00153355	Snrnp25	small nuclear ribonucleoprotein 25 (U11/U12) [Source:MGI Symbol;Acc:MGI:1925622]	-	-	-	-	GO:0005634//nucleus;GO:0005654//nucleoplasm;GO:0005681//spliceosomal complex;GO:0005689//U12-type spliceosomal complex;GO:0005829//cytosol;GO:0045171//intercellular bridge	GO:0003674//molecular_function	GO:0000398//mRNA splicing, via spliceosome;GO:0006397//mRNA processing;GO:0008150//biological_process;GO:0008380//RNA splicing	--
ENSMUSG00000053040	128	85	135	32	34	35	6.874	3.673	6.587	0.884	1.27	1.306	5.71133	1.15333	2.30801805062506	2.68733e-05	0.00154366	Aph1c	aph1 homolog C, gamma secretase subunit [Source:MGI Symbol;Acc:MGI:1915568]	Human Diseases;Environmental Information Processing	Neurodegenerative disease;Signal transduction	ko05010//Alzheimer disease;ko04330//Notch signaling pathway	K06172;K06172	GO:0005783//endoplasmic reticulum;GO:0005886//plasma membrane;GO:0016020//membrane;GO:0030133//transport vesicle;GO:0045202//synapse;GO:0070765//gamma-secretase complex	GO:0030674//protein-macromolecule adaptor activity;GO:0061133//endopeptidase activator activity	GO:0001656//metanephros development;GO:0001963//synaptic transmission, dopaminergic;GO:0006509//membrane protein ectodomain proteolysis;GO:0007219//Notch signaling pathway;GO:0007220//Notch receptor processing;GO:0007614//short-term memory;GO:0007626//locomotory behavior;GO:0016485//protein processing;GO:0034205//amyloid-beta formation;GO:0035249//synaptic transmission, glutamatergic;GO:0042987//…	--
ENSMUSG00000042726	1651	1469	1488	684	686	836	67.075	49.259	60.657	21.758	22.953	19.187	58.997	21.2993	1.46983332026435	2.76462e-05	0.00157403	Trafd1	TRAF type zinc finger domain containing 1 [Source:MGI Symbol;Acc:MGI:1923551]	-	-	-	-	GO:0005739//mitochondrion	GO:0005515//protein binding;GO:0008270//zinc ion binding;GO:0046872//metal ion binding	GO:0045824//negative regulation of innate immune response	--
ENSMUSG00000071172	2483	1884	3524	4194	7357	9992	81.314	52.813	111.716	105.069	188.953	201.304	81.9477	165.109	-1.01064107377917	2.76579e-05	0.00157403	Srsf3	serine and arginine-rich splicing factor 3 [Source:MGI Symbol;Acc:MGI:98285]	Human Diseases;Human Diseases;Genetic Information Processing	Infectious disease: viral;Neurodegenerative disease;Transcription	ko05168//Herpes simplex virus 1 infection;ko05014//Amyotrophic lateral sclerosis;ko03040//Spliceosome	K12892;K12892;K12892	GO:0005634//nucleus;GO:0005737//cytoplasm;GO:0016607//nuclear speck	GO:0003676//nucleic acid binding;GO:0003723//RNA binding;GO:0005515//protein binding;GO:0043274//phospholipase binding;GO:0070878//primary miRNA binding;GO:0140517//protein-RNA adaptor activity;GO:1990825//sequence-specific mRNA binding	GO:0000398//mRNA splicing, via spliceosome;GO:0006397//mRNA processing;GO:0006406//mRNA export from nucleus;GO:0008286//insulin receptor signaling pathway;GO:0008380//RNA splicing;GO:0031053//primary miRNA processing;GO:0048024//regulation of mRNA splicing, via spliceosome;GO:0051028//mRNA transport;GO:1990830//cellular response to leukemia inhibitory factor	--
ENSMUSG00000026601	10	9	22	82	50	82	0.409	0.512	1.116	2.356	1.63	2.708	0.679	2.23133	-1.71642257072064	2.7658e-05	0.00157403	Axdnd1	axonemal dynein light chain domain containing 1 [Source:MGI Symbol;Acc:MGI:1924602]	-	-	-	-	GO:0005575//cellular_component;GO:0005737//cytoplasm	GO:0003674//molecular_function	GO:0007283//spermatogenesis;GO:0008150//biological_process;GO:0030154//cell differentiation;GO:1905198//manchette assembly	--
ENSMUSG00000045348	29	6	26	99	93	100	0.887	0.125	0.596	2.121	2.027	1.604	0.536	1.91733	-1.83879626926037	2.88191e-05	0.00163506	Nyap1	neuronal tyrosine-phosphorylated phosphoinositide 3-kinase adaptor 1 [Source:MGI Symbol;Acc:MGI:2443880]	-	-	-	-	-	GO:0005515//protein binding	GO:0043491//protein kinase B signaling;GO:0048812//neuron projection morphogenesis	--
ENSMUSG00000027750	2435	834	2081	515	457	808	74.952	23.736	65.033	11.352	11.493	15.528	54.5737	12.791	2.09307591951456	2.8919e-05	0.0016357	Postn	periostin, osteoblast specific factor [Source:MGI Symbol;Acc:MGI:1926321]	-	-	-	-	GO:0005576//extracellular region;GO:0005615//extracellular space;GO:0005794//Golgi apparatus;GO:0005802//trans-Golgi network;GO:0031012//extracellular matrix;GO:0031594//neuromuscular junction;GO:0062023//collagen-containing extracellular matrix	GO:0005201//extracellular matrix structural constituent;GO:0005515//protein binding;GO:0008201//heparin binding;GO:0046872//metal ion binding;GO:0050839//cell adhesion molecule binding	GO:0001666//response to hypoxia;GO:0001953//negative regulation of cell-matrix adhesion;GO:0003073//regulation of systemic arterial blood pressure;GO:0007155//cell adhesion;GO:0008593//regulation of Notch signaling pathway;GO:0009612//response to mechanical stimulus;GO:0009888//tissue development;GO:0014850//response to muscle activity;GO:0014911//positive regulation of smooth muscle cell migrati…	--
ENSMUSG00000031362	65	29	153	207	349	477	4.684	1.723	11.867	11.809	23.936	25.77	6.09133	20.505	-1.75114578400962	2.90187e-05	0.00163632	Xlr4c	X-linked lymphocyte-regulated 4C [Source:MGI Symbol;Acc:MGI:3574099]	-	-	-	-	GO:0000795//synaptonemal complex	GO:0003674//molecular_function	GO:0007286//spermatid development;GO:0051321//meiotic cell cycle	--
ENSMUSG00000022604	231	110	225	584	444	499	5.725	2.041	6.289	13.094	11.452	12.148	4.685	12.2313	-1.38446072711831	2.98515e-05	0.0016731	Cep97	centrosomal protein 97 [Source:MGI Symbol;Acc:MGI:1921451]	-	-	-	-	GO:0005737//cytoplasm;GO:0005813//centrosome;GO:0005814//centriole;GO:0005856//cytoskeleton;GO:0032991//protein-containing complex	GO:0003674//molecular_function;GO:0005515//protein binding	GO:0030030//cell projection organization;GO:1901673//regulation of mitotic spindle assembly;GO:1902018//negative regulation of cilium assembly	--
ENSMUSG00000021451	144	125	169	542	271	374	2.937	2.345	3.3	8.83	4.256	4.892	2.86067	5.99267	-1.06684672796981	2.98525e-05	0.0016731	Sema4d	sema domain, immunoglobulin domain (Ig), transmembrane domain (TM) and short cytoplasmic domain, (semaphorin) 4D [Source:MGI Symbol;Acc:MGI:109244]	Organismal Systems	Development and regeneration	ko04360//Axon guidance	K06521	GO:0002116//semaphorin receptor complex;GO:0005615//extracellular space;GO:0005886//plasma membrane;GO:0016020//membrane	GO:0004888//transmembrane signaling receptor activity;GO:0005102//signaling receptor binding;GO:0005515//protein binding;GO:0030215//semaphorin receptor binding;GO:0038023//signaling receptor activity;GO:0042802//identical protein binding;GO:0045499//chemorepellent activity;GO:0048018//receptor ligand activity	GO:0000122//negative regulation of transcription by RNA polymerase II;GO:0001755//neural crest cell migration;GO:0001934//positive regulation of protein phosphorylation;GO:0007162//negative regulation of cell adhesion;GO:0007165//signal transduction;GO:0007399//nervous system development;GO:0007409//axonogenesis;GO:0007411//axon guidance;GO:0008360//regulation of cell shape;GO:0030154//cell diffe…	--
ENSMUSG00000014846	3114	1541	2039	979	773	994	237.374	99.758	153.081	58.738	45.871	46.063	163.404	50.224	1.70199740379738	3.11962e-05	0.00174311	Tppp3	tubulin polymerization-promoting protein family member 3 [Source:MGI Symbol;Acc:MGI:1915221]	-	-	-	-	GO:0005737//cytoplasm;GO:0005856//cytoskeleton;GO:0005874//microtubule;GO:0048471//perinuclear region of cytoplasm;GO:0097427//microtubule bundle	GO:0015631//tubulin binding	GO:0001578//microtubule bundle formation;GO:0007566//embryo implantation;GO:0032273//positive regulation of protein polymerization;GO:0046697//decidualization;GO:0046785//microtubule polymerization	--
ENSMUSG00000050921	536	190	1065	3396	4600	4330	16.395	4.937	31.09	78.427	108.894	80.243	17.474	89.188	-2.35163971697242	3.13235e-05	0.00174494	P2ry10	purinergic receptor P2Y, G-protein coupled 10 [Source:MGI Symbol;Acc:MGI:1926076]	Environmental Information Processing	Signaling molecules and interaction	ko04080//Neuroactive ligand-receptor interaction	K04274	GO:0005886//plasma membrane;GO:0016020//membrane	GO:0004930//G protein-coupled receptor activity	GO:0007165//signal transduction;GO:0007186//G protein-coupled receptor signaling pathway;GO:0007200//phospholipase C-activating G protein-coupled receptor signaling pathway;GO:0035025//positive regulation of Rho protein signal transduction	--
ENSMUSG00000020334	398	342	216	97	70	150	15.021	11.064	7.878	2.806	2.078	3.493	11.321	2.79233	2.01945832119179	3.15041e-05	0.00174971	Slc22a4	solute carrier family 22 (organic cation transporter), member 4 [Source:MGI Symbol;Acc:MGI:1353479]	Human Diseases	Cancer: overview	ko05231//Choline metabolism in cancer	K08202	GO:0005739//mitochondrion;GO:0005886//plasma membrane;GO:0009925//basal plasma membrane;GO:0016020//membrane;GO:0016324//apical plasma membrane;GO:0031966//mitochondrial membrane	GO:0000166//nucleotide binding;GO:0005277//acetylcholine transmembrane transporter activity;GO:0005524//ATP binding;GO:0015101//organic cation transmembrane transporter activity;GO:0015171//amino acid transmembrane transporter activity;GO:0015199//amino-acid betaine transmembrane transporter activity;GO:0015226//carnitine transmembrane transporter activity;GO:0015293//symporter activity;GO:001565…	GO:0006641//triglyceride metabolic process;GO:0006811//ion transport;GO:0006814//sodium ion transport;GO:0006836//neurotransmitter transport;GO:0009437//carnitine metabolic process;GO:0015697//quaternary ammonium group transport;GO:0015879//carnitine transport;GO:0042908//xenobiotic transport;GO:0055085//transmembrane transport;GO:0071705//nitrogen compound transport;GO:0089718//amino acid import…	--
ENSMUSG00000027435	550	240	414	96	120	183	7.035	2.632	5.117	0.942	1.207	1.444	4.928	1.19767	2.04077582141389	3.21351e-05	0.0017794	Cd93	CD93 antigen [Source:MGI Symbol;Acc:MGI:106664]	-	-	-	-	GO:0005886//plasma membrane;GO:0009986//cell surface;GO:0016020//membrane;GO:0031410//cytoplasmic vesicle	GO:0001849//complement component C1q complex binding;GO:0005509//calcium ion binding;GO:0030246//carbohydrate binding	GO:0007155//cell adhesion;GO:0098609//cell-cell adhesion	--
ENSMUSG00000034795	291	185	229	68	82	103	14.816	8.328	11.446	2.638	3.688	3.268	11.53	3.198	1.8501506690588	3.31943e-05	0.00183254	Ccdc122	coiled-coil domain containing 122 [Source:MGI Symbol;Acc:MGI:1918358]	-	-	-	-	GO:0005575//cellular_component	GO:0003674//molecular_function	GO:0008150//biological_process	--
ENSMUSG00000036905	10925	7011	9758	2806	3052	5359	857.637	471.771	740.205	168.859	188.461	259.585	689.871	205.635	1.74624077682498	3.41195e-05	0.001878	C1qb	complement component 1, q subcomponent, beta polypeptide [Source:MGI Symbol;Acc:MGI:88224]	Human Diseases;Human Diseases;Human Diseases;Human Diseases;Human Diseases;Human Diseases;Organismal Systems;Human Diseases	Neurodegenerative disease;Infectious disease: viral;Immune disease;Endocrine and metabolic disease;Infectious disease: bacterial;Infectious disease: parasitic;Immune system;Infectious disease: bacterial	ko05020//Prion disease;ko05171//Coronavirus disease - COVID-19;ko05322//Systemic lupus erythematosus;ko04936//Alcoholic liver disease;ko05150//Staphylococcus aureus infection;ko05142//Chagas disease;ko04610//Complement and coagulation cascades;ko05133//Pertussis	K03987;K03987;K03987;K03987;K03987;K03987;K03987;K03987	GO:0005576//extracellular region;GO:0005581//collagen trimer;GO:0005602//complement component C1 complex;GO:0005615//extracellular space;GO:0045202//synapse;GO:0062167//complement component C1q complex;GO:0098794//postsynapse	GO:0005515//protein binding;GO:0042802//identical protein binding	GO:0002376//immune system process;GO:0006958//complement activation, classical pathway;GO:0045087//innate immune response;GO:0048839//inner ear development;GO:0098883//synapse pruning	--
ENSMUSG00000101389	1161	516	830	428	206	216	118.614	45.188	81.939	33.52	16.555	13.617	81.9137	21.2307	1.94795450035272	3.53366e-05	0.0019392	Ms4a4a	membrane-spanning 4-domains, subfamily A, member 4A [Source:MGI Symbol;Acc:MGI:3643932]	-	-	-	-	GO:0005783//endoplasmic reticulum;GO:0005794//Golgi apparatus;GO:0005886//plasma membrane;GO:0016020//membrane;GO:0044853//plasma membrane raft	GO:0003674//molecular_function	GO:0008150//biological_process	--
ENSMUSG00000034164	4	9	14	57	44	64	0.178	0.493	0.751	2.098	2.218	2.109	0.474	2.14167	-2.17577498934919	3.63418e-05	0.00198845	Emid1	EMI domain containing 1 [Source:MGI Symbol;Acc:MGI:2155091]	-	-	-	-	GO:0005576//extracellular region;GO:0005581//collagen trimer;GO:0005783//endoplasmic reticulum;GO:0005794//Golgi apparatus;GO:0031012//extracellular matrix;GO:0062023//collagen-containing extracellular matrix	GO:0005201//extracellular matrix structural constituent;GO:0005515//protein binding	-	--
ENSMUSG00000052889	498	187	517	1002	1083	1305	16.32	5.091	16.292	24.805	28.003	26.253	12.5677	26.3537	-1.06828688090003	3.73674e-05	0.00203851	Prkcb	protein kinase C, beta [Source:MGI Symbol;Acc:MGI:97596]	Human Diseases;Human Diseases;Environmental Information Processing;Human Diseases;Environmental Information Processing;Human Diseases;Human Diseases;Environmental Information Processing;Environmental Information Processing;Human Diseases;Human Diseases;Human Diseases;Cellular Processes;Organismal Systems;Organismal Systems;Human Diseases;Human Diseases;Environmental Information Processing;Human D…	Cancer: overview;Neurodegenerative disease;Signal transduction;Infectious disease: viral;Signal transduction;Infectious disease: viral;Infectious disease: viral;Signal transduction;Signal transduction;Cancer: overview;Cardiovascular disease;Cancer: overview;Cellular community - eukaryotes;Immune system;Immune system;Cancer: specific types;Infectious disease: viral;Signal transduction;Infectious d…	ko05200//Pathways in cancer;ko05022//Pathways of neurodegeneration - multiple diseases;ko04010//MAPK signaling pathway;ko05163//Human cytomegalovirus infection;ko04020//Calcium signaling pathway;ko05170//Human immunodeficiency virus 1 infection;ko05171//Coronavirus disease - COVID-19;ko04014//Ras signaling pathway;ko04015//Rap1 signaling pathway;ko05207//Chemical carcinogenesis - receptor activat…	K19662;K19662;K19662;K19662;K19662;K19662;K19662;K19662;K19662;K19662;K19662;K19662;K19662;K19662;K19662;K19662;K19662;K19662;K19662;K19662;K19662;K19662;K19662;K19662;K19662;K19662;K19662;K19662;K19662;K19662;K19662;K19662;K19662;K19662;K19662;K19662;K19662;K19662;K19662;K19662;K19662;K19662;K19662;K19662;K19662;K19662;K19662;K19662;K19662;K19662;K19662;K19662;K19662;K19662;K19662;K19662;K19662;…	GO:0005634//nucleus;GO:0005654//nucleoplasm;GO:0005737//cytoplasm;GO:0005813//centrosome;GO:0005829//cytosol;GO:0005886//plasma membrane;GO:0008091//spectrin;GO:0016020//membrane;GO:0031526//brush border membrane;GO:0044305//calyx of Held;GO:0099523//presynaptic cytosol	GO:0000166//nucleotide binding;GO:0003682//chromatin binding;GO:0004672//protein kinase activity;GO:0004674//protein serine/threonine kinase activity;GO:0004697//protein kinase C activity;GO:0005080//protein kinase C binding;GO:0005246//calcium channel regulator activity;GO:0005515//protein binding;GO:0005524//ATP binding;GO:0008270//zinc ion binding;GO:0016301//kinase activity;GO:0016740//transf…	GO:0002250//adaptive immune response;GO:0002376//immune system process;GO:0006325//chromatin organization;GO:0006338//chromatin remodeling;GO:0006357//regulation of transcription by RNA polymerase II;GO:0006468//protein phosphorylation;GO:0006816//calcium ion transport;GO:0006874//cellular calcium ion homeostasis;GO:0006915//apoptotic process;GO:0007207//phospholipase C-activating G protein-coupl…	--
ENSMUSG00000027699	126	63	120	248	316	297	3.308	1.272	2.455	4.07	5.312	3.89	2.345	4.424	-0.915763462831968	3.76198e-05	0.00204623	Ect2	ect2 oncogene [Source:MGI Symbol;Acc:MGI:95281]	-	-	-	-	GO:0005634//nucleus;GO:0005654//nucleoplasm;GO:0005737//cytoplasm;GO:0005819//spindle;GO:0005829//cytosol;GO:0005856//cytoskeleton;GO:0005911//cell-cell junction;GO:0005923//bicellular tight junction;GO:0005938//cell cortex;GO:0016604//nuclear body;GO:0030496//midbody;GO:0032154//cleavage furrow;GO:0070161//anchoring junction;GO:0072686//mitotic spindle;GO:0097149//centralspindlin complex	GO:0005085//guanyl-nucleotide exchange factor activity;GO:0005096//GTPase activator activity;GO:0005515//protein binding;GO:0031267//small GTPase binding;GO:0042803//protein homodimerization activity	GO:0000281//mitotic cytokinesis;GO:0000902//cell morphogenesis;GO:0007049//cell cycle;GO:0007399//nervous system development;GO:0015031//protein transport;GO:0030154//cell differentiation;GO:0032147//activation of protein kinase activity;GO:0032467//positive regulation of cytokinesis;GO:0035556//intracellular signal transduction;GO:0042307//positive regulation of protein import into nucleus;GO:00…	--
ENSMUSG00000034708	5917	4454	5905	1682	2132	3156	222.343	143.205	211.55	48.245	61.449	71.881	192.366	60.525	1.66825075113293	3.78602e-05	0.00205325	Grn	granulin [Source:MGI Symbol;Acc:MGI:95832]	-	-	-	-	GO:0005576//extracellular region;GO:0005615//extracellular space;GO:0005739//mitochondrion;GO:0005764//lysosome;GO:0005765//lysosomal membrane;GO:0005768//endosome;GO:0005770//late endosome;GO:0005783//endoplasmic reticulum;GO:0005794//Golgi apparatus;GO:0005802//trans-Golgi network;GO:0005886//plasma membrane;GO:0016020//membrane;GO:0031982//vesicle;GO:0045202//synapse;GO:0098793//presynapse;GO:…	GO:0005125//cytokine activity;GO:0005515//protein binding;GO:0051087//chaperone binding	GO:0001834//trophectodermal cell proliferation;GO:0001835//blastocyst hatching;GO:0002265//astrocyte activation involved in immune response;GO:0002282//microglial cell activation involved in immune response;GO:0007040//lysosome organization;GO:0007041//lysosomal transport;GO:0007042//lysosomal lumen acidification;GO:0007165//signal transduction;GO:0007566//embryo implantation;GO:0008284//positive…	--
ENSMUSG00000023919	213	107	403	664	800	790	9.368	4.034	17.127	22.386	27.676	21.439	10.1763	23.8337	-1.22778308552861	3.85082e-05	0.00208227	Cenpq	centromere protein Q [Source:MGI Symbol;Acc:MGI:1933744]	-	-	-	-	GO:0000775//chromosome, centromeric region;GO:0000939//inner kinetochore;GO:0005634//nucleus;GO:0005654//nucleoplasm;GO:0005694//chromosome;GO:0015629//actin cytoskeleton	-	GO:0007059//chromosome segregation;GO:0051310//metaphase plate congression;GO:1905342//positive regulation of protein localization to kinetochore	--
ENSMUSG00000074129	38171	23754	43470	61455	88435	102905	5805.56	3194.98	6571.94	7414.7	10898.8	10066	5190.82	9459.82	-0.865850131462247	3.87041e-05	0.00208674	Rpl13a	ribosomal protein L13A [Source:MGI Symbol;Acc:MGI:1351455]	Human Diseases;Genetic Information Processing	Infectious disease: viral;Translation	ko05171//Coronavirus disease - COVID-19;ko03010//Ribosome	K02872;K02872	GO:0005737//cytoplasm;GO:0005829//cytosol;GO:0005840//ribosome;GO:0015934//large ribosomal subunit;GO:0016020//membrane;GO:0022625//cytosolic large ribosomal subunit;GO:0022626//cytosolic ribosome;GO:0045202//synapse;GO:0097452//GAIT complex;GO:0098793//presynapse;GO:0098794//postsynapse;GO:1990904//ribonucleoprotein complex	GO:0003729//mRNA binding;GO:0003735//structural constituent of ribosome	GO:0002181//cytoplasmic translation;GO:0006412//translation;GO:0006417//regulation of translation;GO:0017148//negative regulation of translation;GO:0032496//response to lipopolysaccharide;GO:0042592//homeostatic process;GO:0048246//macrophage chemotaxis;GO:0060425//lung morphogenesis;GO:0071346//cellular response to interferon-gamma;GO:0140236//translation at presynapse;GO:0140242//translation at…	--
ENSMUSG00000063882	7250	10018	9628	16891	17593	21792	1134.71	1344.22	1456.27	2027.08	2165.93	2104.43	1311.74	2099.15	-0.678326632301667	3.98132e-05	0.00214028	Uqcrh	ubiquinol-cytochrome c reductase hinge protein [Source:MGI Symbol;Acc:MGI:1913826]	Metabolism;Human Diseases;Human Diseases;Human Diseases;Human Diseases;Human Diseases;Human Diseases;Organismal Systems;Human Diseases;Human Diseases;Human Diseases;Metabolism;Organismal Systems	Global and overview maps;Neurodegenerative disease;Neurodegenerative disease;Neurodegenerative disease;Neurodegenerative disease;Neurodegenerative disease;Neurodegenerative disease;Environmental adaptation;Cancer: overview;Cardiovascular disease;Endocrine and metabolic disease;Energy metabolism;Circulatory system	ko01100//Metabolic pathways;ko05022//Pathways of neurodegeneration - multiple diseases;ko05010//Alzheimer disease;ko05014//Amyotrophic lateral sclerosis;ko05016//Huntington disease;ko05020//Prion disease;ko05012//Parkinson disease;ko04714//Thermogenesis;ko05208//Chemical carcinogenesis - reactive oxygen species;ko05415//Diabetic cardiomyopathy;ko04932//Non-alcoholic fatty liver disease;ko00190//O…	K00416;K00416;K00416;K00416;K00416;K00416;K00416;K00416;K00416;K00416;K00416;K00416;K00416	GO:0005739//mitochondrion;GO:0005743//mitochondrial inner membrane;GO:0005750//mitochondrial respiratory chain complex III;GO:0016020//membrane;GO:0070469//respirasome	GO:0008121//ubiquinol-cytochrome-c reductase activity;GO:0044877//protein-containing complex binding	GO:0006122//mitochondrial electron transport, ubiquinol to cytochrome c;GO:0045333//cellular respiration;GO:1902600//proton transmembrane transport	--
ENSMUSG00000029918	1035	1054	1290	2045	2275	2819	104.8	87.199	116.372	154.355	164.846	161.891	102.79	160.364	-0.641645712391168	4.04415e-05	0.00216773	Mrps33	mitochondrial ribosomal protein S33 [Source:MGI Symbol;Acc:MGI:1338046]	-	-	-	-	GO:0005739//mitochondrion;GO:0005743//mitochondrial inner membrane;GO:0005763//mitochondrial small ribosomal subunit;GO:0005840//ribosome;GO:1990904//ribonucleoprotein complex	GO:0003674//molecular_function	GO:0032543//mitochondrial translation	--
ENSMUSG00000066009	3	4	11	40	62	36	0.092	0.093	0.325	0.932	1.477	0.678	0.17	1.029	-2.59763633075627	4.1877e-05	0.00223818	Zfp987	zinc finger protein 987 [Source:MGI Symbol;Acc:MGI:3702694]	Human Diseases	Infectious disease: viral	ko05168//Herpes simplex virus 1 infection	K09228	GO:0005634//nucleus	GO:0000978//RNA polymerase II cis-regulatory region sequence-specific DNA binding;GO:0000981//DNA-binding transcription factor activity, RNA polymerase II-specific;GO:0046872//metal ion binding	GO:0006355//regulation of transcription, DNA-templated;GO:0006357//regulation of transcription by RNA polymerase II	zf-C2H2
ENSMUSG00000036639	90	84	98	230	210	244	8.257	6.448	8.48	16.681	16.169	14.011	7.72833	15.6203	-1.01519601450627	4.28658e-05	0.0022844	Nudt1	nudix hydrolase 1 [Source:MGI Symbol;Acc:MGI:109280]	-	-	-	-	GO:0001669//acrosomal vesicle;GO:0005615//extracellular space;GO:0005634//nucleus;GO:0005737//cytoplasm;GO:0005739//mitochondrion;GO:0005759//mitochondrial matrix;GO:0005829//cytosol;GO:0016020//membrane;GO:0031410//cytoplasmic vesicle;GO:0031965//nuclear membrane	GO:0003723//RNA binding;GO:0008413//8-oxo-7,8-dihydroguanosine triphosphate pyrophosphatase activity;GO:0008828//dATP pyrophosphohydrolase activity;GO:0016787//hydrolase activity;GO:0016818//hydrolase activity, acting on acid anhydrides, in phosphorus-containing anhydrides;GO:0030515//snoRNA binding;GO:0035539//8-oxo-7,8-dihydrodeoxyguanosine triphosphate pyrophosphatase activity;GO:0046872//meta…	GO:0006152//purine nucleoside catabolic process;GO:0008584//male gonad development;GO:0042262//DNA protection;GO:0046686//response to cadmium ion	--
ENSMUSG00000050359	45	90	35	6	13	8	4.769	8.175	3.584	0.487	1.084	0.523	5.50933	0.698	2.98057881193425	4.35708e-05	0.00231528	Sprr1a	small proline-rich protein 1A [Source:MGI Symbol;Acc:MGI:106660]	-	-	-	-	GO:0001533//cornified envelope;GO:0005737//cytoplasm;GO:0071944//cell periphery	GO:0030280//structural constituent of skin epidermis	GO:0030216//keratinocyte differentiation;GO:0031424//keratinization	--
ENSMUSG00000037563	18220	11811	21566	28907	43225	53734	1403.23	779.712	1604.94	1706.62	2618.61	2553.53	1262.62	2292.92	-0.8607595885349	4.47075e-05	0.00236697	Rps16	ribosomal protein S16 [Source:MGI Symbol;Acc:MGI:98118]	Human Diseases;Genetic Information Processing	Infectious disease: viral;Translation	ko05171//Coronavirus disease - COVID-19;ko03010//Ribosome	K02960;K02960	GO:0005634//nucleus;GO:0005730//nucleolus;GO:0005737//cytoplasm;GO:0005829//cytosol;GO:0005840//ribosome;GO:0015935//small ribosomal subunit;GO:0022626//cytosolic ribosome;GO:0022627//cytosolic small ribosomal subunit;GO:0032040//small-subunit processome;GO:0045202//synapse;GO:0098793//presynapse;GO:0098794//postsynapse;GO:1990904//ribonucleoprotein complex	GO:0003723//RNA binding;GO:0003735//structural constituent of ribosome	GO:0000462//maturation of SSU-rRNA from tricistronic rRNA transcript (SSU-rRNA, 5.8S rRNA, LSU-rRNA);GO:0002181//cytoplasmic translation;GO:0006364//rRNA processing;GO:0006412//translation;GO:0042274//ribosomal small subunit biogenesis;GO:0140236//translation at presynapse;GO:0140242//translation at postsynapse;GO:1990830//cellular response to leukemia inhibitory factor	--
ENSMUSG00000034818	38	32	18	0	2	3	0.779	0.534	0.403	0	0.032	0.038	0.572	0.0233333	4.61555082055458	4.4839e-05	0.00236697	Celf5	CUGBP, Elav-like family member 5 [Source:MGI Symbol;Acc:MGI:2442333]	-	-	-	-	GO:0005634//nucleus;GO:0005737//cytoplasm;GO:1990904//ribonucleoprotein complex	GO:0003676//nucleic acid binding;GO:0003723//RNA binding;GO:0003729//mRNA binding	GO:0000381//regulation of alternative mRNA splicing, via spliceosome;GO:0006376//mRNA splice site selection	--
ENSMUSG00000071415	23568	15277	26666	39521	49696	61616	1901.58	1057.12	2079.65	2444.29	3153.07	3067.25	1679.45	2888.2	-0.782184520681092	4.49286e-05	0.00236697	Rpl23	ribosomal protein L23 [Source:MGI Symbol;Acc:MGI:1929455]	Human Diseases;Genetic Information Processing	Infectious disease: viral;Translation	ko05171//Coronavirus disease - COVID-19;ko03010//Ribosome	K02894;K02894	GO:0005654//nucleoplasm;GO:0005730//nucleolus;GO:0005737//cytoplasm;GO:0005829//cytosol;GO:0005840//ribosome;GO:0014069//postsynaptic density;GO:0022625//cytosolic large ribosomal subunit;GO:0022626//cytosolic ribosome;GO:0032991//protein-containing complex;GO:0045202//synapse;GO:0098793//presynapse;GO:0098794//postsynapse;GO:1990904//ribonucleoprotein complex	GO:0001223//transcription coactivator binding;GO:0003735//structural constituent of ribosome;GO:0005515//protein binding;GO:0031625//ubiquitin protein ligase binding;GO:0070180//large ribosomal subunit rRNA binding;GO:1990948//ubiquitin ligase inhibitor activity	GO:0000122//negative regulation of transcription by RNA polymerase II;GO:0002181//cytoplasmic translation;GO:0006412//translation;GO:0008284//positive regulation of cell population proliferation;GO:0010628//positive regulation of gene expression;GO:0032986//protein-DNA complex disassembly;GO:0050821//protein stabilization;GO:0070314//G1 to G0 transition;GO:0072717//cellular response to actinomyci…	--
ENSMUSG00000047959	6	5	2	61	23	35	0.269	0.192	0.087	2.1	0.812	0.97	0.182667	1.294	-2.82455231975313	4.69696e-05	0.00246744	Kcna3	potassium voltage-gated channel, shaker-related subfamily, member 3 [Source:MGI Symbol;Acc:MGI:96660]	-	-	-	-	GO:0005886//plasma membrane;GO:0008076//voltage-gated potassium channel complex;GO:0016020//membrane;GO:0030424//axon;GO:0034702//ion channel complex;GO:0042734//presynaptic membrane;GO:0044305//calyx of Held;GO:0045121//membrane raft;GO:0045211//postsynaptic membrane;GO:0098978//glutamatergic synapse	GO:0005216//ion channel activity;GO:0005249//voltage-gated potassium channel activity;GO:0005251//delayed rectifier potassium channel activity;GO:0005267//potassium channel activity;GO:0005515//protein binding;GO:0015271//outward rectifier potassium channel activity	GO:0006811//ion transport;GO:0006813//potassium ion transport;GO:0021554//optic nerve development;GO:0022038//corpus callosum development;GO:0034220//ion transmembrane transport;GO:0051260//protein homooligomerization;GO:0055085//transmembrane transport;GO:0071805//potassium ion transmembrane transport	--
ENSMUSG00000035455	58	32	104	139	263	299	1.686	0.8	2.991	3.141	6.017	5.436	1.82567	4.86467	-1.41391757339347	4.72857e-05	0.00247699	Fignl1	fidgetin-like 1 [Source:MGI Symbol;Acc:MGI:1890648]	-	-	-	-	GO:0000228//nuclear chromosome;GO:0005634//nucleus;GO:0005737//cytoplasm;GO:0048471//perinuclear region of cytoplasm	GO:0000166//nucleotide binding;GO:0000287//magnesium ion binding;GO:0005524//ATP binding;GO:0008568//microtubule-severing ATPase activity;GO:0016787//hydrolase activity;GO:0016887//ATP hydrolysis activity;GO:0046872//metal ion binding	GO:0000226//microtubule cytoskeleton organization;GO:0001649//osteoblast differentiation;GO:0007140//male meiotic nuclear division;GO:0010569//regulation of double-strand break repair via homologous recombination;GO:0033687//osteoblast proliferation;GO:0043066//negative regulation of apoptotic process;GO:0046034//ATP metabolic process;GO:0051726//regulation of cell cycle;GO:0071479//cellular resp…	--
ENSMUSG00000046186	855	361	437	189	228	184	12.462	4.51	6.155	2.112	2.614	1.655	7.709	2.127	1.85772369472642	4.99039e-05	0.00260674	Cd109	CD109 antigen [Source:MGI Symbol;Acc:MGI:2445221]	-	-	-	-	GO:0005576//extracellular region;GO:0005615//extracellular space;GO:0005829//cytosol;GO:0005886//plasma membrane;GO:0016020//membrane;GO:0098552//side of membrane	GO:0004866//endopeptidase inhibitor activity;GO:0004867//serine-type endopeptidase inhibitor activity;GO:0030414//peptidase inhibitor activity;GO:0050431//transforming growth factor beta binding	GO:0001933//negative regulation of protein phosphorylation;GO:0001942//hair follicle development;GO:0010839//negative regulation of keratinocyte proliferation;GO:0030512//negative regulation of transforming growth factor beta receptor signaling pathway;GO:0043616//keratinocyte proliferation;GO:0045616//regulation of keratinocyte differentiation;GO:0061045//negative regulation of wound healing;GO:…	--
ENSMUSG00000041801	1395	1816	1234	655	479	800	83.03	92.65	70.971	29.885	22.426	29.381	82.217	27.2307	1.59420442748096	5.0623e-05	0.0026315	Phlda3	pleckstrin homology like domain, family A, member 3 [Source:MGI Symbol;Acc:MGI:1351485]	-	-	-	-	GO:0005737//cytoplasm;GO:0005886//plasma membrane;GO:0016020//membrane	GO:0005546//phosphatidylinositol-4,5-bisphosphate binding;GO:0005547//phosphatidylinositol-3,4,5-trisphosphate binding;GO:0010314//phosphatidylinositol-5-phosphate binding;GO:0032266//phosphatidylinositol-3-phosphate binding;GO:0043325//phosphatidylinositol-3,4-bisphosphate binding;GO:0080025//phosphatidylinositol-3,5-bisphosphate binding;GO:1901981//phosphatidylinositol phosphate binding	GO:0006915//apoptotic process;GO:0042771//intrinsic apoptotic signaling pathway in response to DNA damage by p53 class mediator;GO:0043065//positive regulation of apoptotic process;GO:0051898//negative regulation of protein kinase B signaling	--
ENSMUSG00000021215	3131	3795	2695	1449	1199	1798	96.775	77.983	94.746	42.247	30.021	33.977	89.8347	35.415	1.34291173761078	5.07317e-05	0.0026315	Net1	neuroepithelial cell transforming gene 1 [Source:MGI Symbol;Acc:MGI:1927138]	-	-	-	-	GO:0005634//nucleus;GO:0005737//cytoplasm	GO:0005085//guanyl-nucleotide exchange factor activity;GO:0005515//protein binding	GO:0035025//positive regulation of Rho protein signal transduction;GO:0035556//intracellular signal transduction;GO:0043065//positive regulation of apoptotic process;GO:0043547//positive regulation of GTPase activity;GO:0051451//myoblast migration;GO:0070301//cellular response to hydrogen peroxide;GO:0071479//cellular response to ionizing radiation	--
ENSMUSG00000044350	523	456	581	159	208	280	18.439	13.66	19.62	4.372	5.718	6.038	17.2397	5.376	1.68112683659236	5.0806e-05	0.0026315	Lacc1	laccase domain containing 1 [Source:MGI Symbol;Acc:MGI:2445077]	Metabolism;Metabolism	Nucleotide metabolism;Amino acid metabolism	ko00230//Purine metabolism;ko00270//Cysteine and methionine metabolism	K05810;K05810	GO:0005634//nucleus;GO:0005737//cytoplasm;GO:0005777//peroxisome;GO:0005783//endoplasmic reticulum	GO:0004000//adenosine deaminase activity;GO:0004731//purine-nucleoside phosphorylase activity;GO:0005507//copper ion binding;GO:0016740//transferase activity;GO:0016787//hydrolase activity;GO:0017061//S-methyl-5-thioadenosine phosphorylase activity;GO:0046872//metal ion binding;GO:0046936//2'-deoxyadenosine deaminase activity;GO:0047975//guanosine phosphorylase activity	GO:0002221//pattern recognition receptor signaling pathway;GO:0002376//immune system process;GO:0002720//positive regulation of cytokine production involved in immune response;GO:0006954//inflammatory response;GO:0030641//regulation of cellular pH;GO:0045087//innate immune response;GO:0050727//regulation of inflammatory response;GO:0070431//nucleotide-binding oligomerization domain containing 2 s…	--
ENSMUSG00000034652	836	537	875	185	234	413	15.386	8.462	15.542	2.61	3.388	4.683	13.13	3.56033	1.88278269244492	5.09666e-05	0.00263242	Cd300a	CD300A molecule [Source:MGI Symbol;Acc:MGI:2443411]	-	-	-	-	GO:0005886//plasma membrane;GO:0016020//membrane	GO:0001786//phosphatidylserine binding;GO:0005515//protein binding;GO:0008429//phosphatidylethanolamine binding;GO:0019902//phosphatase binding;GO:0038023//signaling receptor activity	GO:0001820//serotonin secretion;GO:0002376//immune system process;GO:0002552//serotonin secretion by mast cell;GO:0006898//receptor-mediated endocytosis;GO:0014063//negative regulation of serotonin secretion;GO:0030889//negative regulation of B cell proliferation;GO:0033007//negative regulation of mast cell activation involved in immune response;GO:0034125//negative regulation of MyD88-dependent …	--
ENSMUSG00000021091	5038	3084	3409	1185	932	2235	208.471	109.383	136.313	37.59	30.337	57.068	151.389	41.665	1.86135249698259	5.19464e-05	0.00267553	Serpina3n	serine (or cysteine) peptidase inhibitor, clade A, member 3N [Source:MGI Symbol;Acc:MGI:105045]	-	-	-	-	GO:0005615//extracellular space	GO:0004867//serine-type endopeptidase inhibitor activity	-	--
ENSMUSG00000089722	150	103	137	36	48	42	15.066	8.834	13.272	2.738	3.77	2.621	12.3907	3.043	2.02568757327683	5.22776e-05	0.00268509	Cd300ld5	CD300 molecule like family member D5 [Source:MGI Symbol;Acc:MGI:3702661]	-	-	-	-	GO:0005575//cellular_component;GO:0005886//plasma membrane;GO:0016020//membrane	GO:0003674//molecular_function	GO:0008150//biological_process	--
ENSMUSG00000055561	96	35	296	33	20	23	1.714	0.536	5.105	0.452	0.281	0.253	2.45167	0.328667	2.89906578976428	5.29804e-05	0.00270611	Spink5	serine peptidase inhibitor, Kazal type 5 [Source:MGI Symbol;Acc:MGI:1919682]	-	-	-	-	GO:0005576//extracellular region;GO:0005737//cytoplasm;GO:0005783//endoplasmic reticulum;GO:0005789//endoplasmic reticulum membrane;GO:0005829//cytosol;GO:0005938//cell cortex;GO:0043231//intracellular membrane-bounded organelle;GO:0048471//perinuclear region of cytoplasm;GO:0097209//epidermal lamellar body	GO:0004867//serine-type endopeptidase inhibitor activity;GO:0005515//protein binding;GO:0030414//peptidase inhibitor activity	GO:0002787//negative regulation of antibacterial peptide production;GO:0007417//central nervous system development;GO:0009913//epidermal cell differentiation;GO:0030154//cell differentiation;GO:0030155//regulation of cell adhesion;GO:0045861//negative regulation of proteolysis;GO:1900004//negative regulation of serine-type endopeptidase activity	--
ENSMUSG00000022686	49	46	94	200	153	231	0.945	0.791	1.759	3.11	2.359	2.837	1.165	2.76867	-1.248861416162	5.29805e-05	0.00270611	B3gnt5	UDP-GlcNAc:betaGal beta-1,3-N-acetylglucosaminyltransferase 5 [Source:MGI Symbol;Acc:MGI:2137302]	Metabolism;Metabolism	Global and overview maps;Glycan biosynthesis and metabolism	ko01100//Metabolic pathways;ko00601//Glycosphingolipid biosynthesis - lacto and neolacto series	K03766;K03766	GO:0000139//Golgi membrane;GO:0005794//Golgi apparatus;GO:0016020//membrane	GO:0008457//beta-galactosyl-N-acetylglucosaminylgalactosylglucosyl-ceramide beta-1,3-acetylglucosaminyltransferase activity;GO:0016740//transferase activity;GO:0016757//glycosyltransferase activity;GO:0016758//hexosyltransferase activity;GO:0047256//lactosylceramide 1,3-N-acetyl-beta-D-glucosaminyltransferase activity	GO:0006486//protein glycosylation;GO:0006493//protein O-linked glycosylation;GO:0006629//lipid metabolic process;GO:0007417//central nervous system development;GO:0030148//sphingolipid biosynthetic process	--
ENSMUSG00000032540	1483	2549	1522	625	537	1024	68.219	101.592	61.518	20.914	18.096	26.771	77.1097	21.927	1.8142032920403	5.37861e-05	0.00273968	Abhd5	abhydrolase domain containing 5 [Source:MGI Symbol;Acc:MGI:1914719]	Organismal Systems	Endocrine system	ko04923//Regulation of lipolysis in adipocytes	K13699	GO:0005654//nucleoplasm;GO:0005737//cytoplasm;GO:0005739//mitochondrion;GO:0005811//lipid droplet;GO:0005829//cytosol;GO:0043231//intracellular membrane-bounded organelle	GO:0003841//1-acylglycerol-3-phosphate O-acyltransferase activity;GO:0005515//protein binding;GO:0008233//peptidase activity;GO:0016740//transferase activity;GO:0016746//acyltransferase activity;GO:0042171//lysophosphatidic acid acyltransferase activity;GO:0052689//carboxylic ester hydrolase activity;GO:0060229//lipase activator activity	GO:0006508//proteolysis;GO:0006629//lipid metabolic process;GO:0006631//fatty acid metabolic process;GO:0006654//phosphatidic acid biosynthetic process;GO:0008654//phospholipid biosynthetic process;GO:0010891//negative regulation of sequestering of triglyceride;GO:0010898//positive regulation of triglyceride catabolic process;GO:0030154//cell differentiation;GO:0050996//positive regulation of lip…	--
ENSMUSG00000018927	24344	13831	16623	6787	5185	10293	1443.91	703.188	952.724	308.589	241.909	376.707	1033.27	309.068	1.74122512321848	5.41391e-05	0.00274899	Ccl6	C-C motif chemokine ligand 6 [Source:MGI Symbol;Acc:MGI:98263]	Environmental Information Processing;Organismal Systems;Environmental Information Processing	Signaling molecules and interaction;Immune system;Signaling molecules and interaction	ko04060//Cytokine-cytokine receptor interaction;ko04062//Chemokine signaling pathway;ko04061//Viral protein interaction with cytokine and cytokine receptor	K05510;K05510;K05510	GO:0005576//extracellular region;GO:0005615//extracellular space	GO:0005125//cytokine activity;GO:0008009//chemokine activity;GO:0031726//CCR1 chemokine receptor binding;GO:0042056//chemoattractant activity;GO:0048020//CCR chemokine receptor binding	GO:0002548//monocyte chemotaxis;GO:0006935//chemotaxis;GO:0006954//inflammatory response;GO:0006955//immune response;GO:0007186//G protein-coupled receptor signaling pathway;GO:0030593//neutrophil chemotaxis;GO:0048245//eosinophil chemotaxis;GO:0048247//lymphocyte chemotaxis;GO:0050918//positive chemotaxis;GO:0060326//cell chemotaxis;GO:0070098//chemokine-mediated signaling pathway;GO:0070374//po…	--
ENSMUSG00000028549	232	101	260	544	540	528	7.062	2.635	7.647	12.693	12.929	9.917	5.78133	11.8463	-1.03496642543335	5.42672e-05	0.00274899	Itgb3bp	integrin beta 3 binding protein (beta3-endonexin) [Source:MGI Symbol;Acc:MGI:1914983]	-	-	-	-	GO:0000775//chromosome, centromeric region;GO:0000776//kinetochore;GO:0000939//inner kinetochore;GO:0005634//nucleus;GO:0005654//nucleoplasm;GO:0005694//chromosome	GO:0003674//molecular_function	GO:0006355//regulation of transcription, DNA-templated;GO:0006915//apoptotic process;GO:0007049//cell cycle;GO:0007059//chromosome segregation;GO:0034080//CENP-A containing nucleosome assembly;GO:0050679//positive regulation of epithelial cell proliferation;GO:0051301//cell division;GO:1904036//negative regulation of epithelial cell apoptotic process	--
ENSMUSG00000016833	828	777	1008	1597	1738	2155	113.338	90.023	132.21	169.604	193.363	190.836	111.857	184.601	-0.722754825276795	5.52385e-05	0.00279053	Mrps18c	mitochondrial ribosomal protein S18C [Source:MGI Symbol;Acc:MGI:1915985]	Genetic Information Processing	Translation	ko03010//Ribosome	K02963	GO:0005739//mitochondrion;GO:0005743//mitochondrial inner membrane;GO:0005763//mitochondrial small ribosomal subunit;GO:0005840//ribosome;GO:1990904//ribonucleoprotein complex	GO:0003735//structural constituent of ribosome;GO:0070181//small ribosomal subunit rRNA binding	GO:0006412//translation;GO:0032543//mitochondrial translation	--
ENSMUSG00000034947	1040	790	1151	338	336	570	46.285	31.665	48.126	11.521	11.489	16.424	42.0253	13.1447	1.67678170520002	5.56438e-05	0.00279862	Tmem106a	transmembrane protein 106A [Source:MGI Symbol;Acc:MGI:1922056]	-	-	-	-	GO:0005886//plasma membrane;GO:0016020//membrane	GO:0003674//molecular_function	GO:0002376//immune system process;GO:0032731//positive regulation of interleukin-1 beta production;GO:0032755//positive regulation of interleukin-6 production;GO:0032760//positive regulation of tumor necrosis factor production;GO:0035780//CD80 biosynthetic process;GO:0035781//CD86 biosynthetic process;GO:0042116//macrophage activation;GO:0043123//positive regulation of I-kappaB kinase/NF-kappaB s…	--
ENSMUSG00000036395	756	953	510	167	200	407	17.725	19.205	11.665	2.965	3.665	5.816	16.1983	4.14867	1.96512572944182	5.57022e-05	0.00279862	Glb1l2	galactosidase, beta 1-like 2 [Source:MGI Symbol;Acc:MGI:2388283]	-	-	-	-	-	GO:0004553//hydrolase activity, hydrolyzing O-glycosyl compounds;GO:0004565//beta-galactosidase activity;GO:0016787//hydrolase activity;GO:0016798//hydrolase activity, acting on glycosyl bonds	GO:0005975//carbohydrate metabolic process;GO:0008152//metabolic process	--
ENSMUSG00000020485	1516	1021	2036	2789	3805	4336	181.226	104.935	236.428	256.75	360.741	322.332	174.196	313.274	-0.846712317181293	5.68853e-05	0.00285029	Supt4a	SPT4A, DSIF elongation factor subunit [Source:MGI Symbol;Acc:MGI:107416]	-	-	-	-	GO:0005634//nucleus;GO:0005654//nucleoplasm;GO:0032044//DSIF complex	GO:0000993//RNA polymerase II complex binding;GO:0008270//zinc ion binding;GO:0046872//metal ion binding;GO:0046982//protein heterodimerization activity	GO:0000122//negative regulation of transcription by RNA polymerase II;GO:0006325//chromatin organization;GO:0006355//regulation of transcription, DNA-templated;GO:0006368//transcription elongation from RNA polymerase II promoter;GO:0032785//negative regulation of DNA-templated transcription, elongation;GO:0032786//positive regulation of DNA-templated transcription, elongation;GO:0034243//regulati…	--
ENSMUSG00000024516	1059	715	1355	1703	2785	3409	106.23	61.279	132.159	131.588	220.409	211.556	99.8893	187.851	-0.91118626260329	5.73002e-05	0.0028633	Sec11c	SEC11 homolog C, signal peptidase complex subunit [Source:MGI Symbol;Acc:MGI:1913536]	Genetic Information Processing	Folding, sorting and degradation	ko03060//Protein export	K13280	GO:0005783//endoplasmic reticulum;GO:0005787//signal peptidase complex;GO:0005789//endoplasmic reticulum membrane;GO:0016020//membrane	GO:0004252//serine-type endopeptidase activity;GO:0008233//peptidase activity;GO:0016787//hydrolase activity	GO:0006465//signal peptide processing;GO:0006508//proteolysis	--
ENSMUSG00000048458	191	149	162	66	63	55	3.808	2.821	3.086	1.015	0.9	0.617	3.23833	0.844	1.93993659104436	5.8117e-05	0.00289627	Inka2	inka box actin regulator 2 [Source:MGI Symbol;Acc:MGI:1923497]	-	-	-	-	GO:0005634//nucleus;GO:0005654//nucleoplasm;GO:0005730//nucleolus;GO:0043231//intracellular membrane-bounded organelle	GO:0019901//protein kinase binding;GO:0030291//protein serine/threonine kinase inhibitor activity	-	--
ENSMUSG00000051906	1595	1053	1046	433	387	696	114.902	65.056	72.814	23.923	21.958	30.925	84.2573	25.602	1.71854574028625	5.87739e-05	0.00292111	Cd209f	CD209f antigen [Source:MGI Symbol;Acc:MGI:1916392]	Human Diseases;Cellular Processes;Human Diseases;Organismal Systems	Infectious disease: bacterial;Transport and catabolism;Infectious disease: viral;Immune system	ko05152//Tuberculosis;ko04145//Phagosome;ko05162//Measles;ko04625//C-type lectin receptor signaling pathway	K06563;K06563;K06563;K06563	GO:0009897//external side of plasma membrane;GO:0016020//membrane	GO:0005537//mannose binding;GO:0030246//carbohydrate binding	GO:0006955//immune response	--
ENSMUSG00000028906	619	566	616	1434	947	1614	12.326	9.703	13.266	21.044	15.262	19.345	11.765	18.5503	-0.656943790490134	5.94485e-05	0.0029467	Epb41	erythrocyte membrane protein band 4.1 [Source:MGI Symbol;Acc:MGI:95401]	-	-	-	-	GO:0005634//nucleus;GO:0005737//cytoplasm;GO:0005829//cytosol;GO:0005856//cytoskeleton;GO:0005886//plasma membrane;GO:0005938//cell cortex;GO:0009898//cytoplasmic side of plasma membrane;GO:0015629//actin cytoskeleton;GO:0016020//membrane;GO:0016323//basolateral plasma membrane;GO:0016604//nuclear body;GO:0030054//cell junction;GO:0030863//cortical cytoskeleton;GO:0032991//protein-containing comp…	GO:0003779//actin binding;GO:0005198//structural molecule activity;GO:0005200//structural constituent of cytoskeleton;GO:0005515//protein binding;GO:0005516//calmodulin binding;GO:0005545//1-phosphatidylinositol binding;GO:0008092//cytoskeletal protein binding;GO:0030507//spectrin binding;GO:0051219//phosphoprotein binding	GO:0007049//cell cycle;GO:0008360//regulation of cell shape;GO:0030036//actin cytoskeleton organization;GO:0030866//cortical actin cytoskeleton organization;GO:0031032//actomyosin structure organization;GO:0051301//cell division;GO:0051924//regulation of calcium ion transport;GO:0065003//protein-containing complex assembly;GO:1904478//regulation of intestinal absorption;GO:1904778//positive regul…	--
ENSMUSG00000024675	203	519	522	105	43	184	19.117	41.928	46.045	4.769	2.998	10.218	35.6967	5.995	2.57395770379376	6.10574e-05	0.00301114	Ms4a4c	membrane-spanning 4-domains, subfamily A, member 4C [Source:MGI Symbol;Acc:MGI:1927656]	-	-	-	-	GO:0005794//Golgi apparatus;GO:0005886//plasma membrane;GO:0016020//membrane	GO:0003674//molecular_function	GO:0008150//biological_process	--
ENSMUSG00000021537	1711	1195	2328	3373	3959	4803	121.473	74.921	158.696	185.147	218.476	223.416	118.363	209.013	-0.820370445314332	6.10753e-05	0.00301114	Cetn3	centrin 3 [Source:MGI Symbol;Acc:MGI:1097706]	-	-	-	-	GO:0005634//nucleus;GO:0005635//nuclear envelope;GO:0005643//nuclear pore;GO:0005730//nucleolus;GO:0005737//cytoplasm;GO:0005813//centrosome;GO:0005814//centriole;GO:0005815//microtubule organizing center;GO:0005856//cytoskeleton;GO:0032391//photoreceptor connecting cilium;GO:0035869//ciliary transition zone;GO:0036064//ciliary basal body;GO:0044615//nuclear pore nuclear basket;GO:0070390//transc…	GO:0005509//calcium ion binding;GO:0008017//microtubule binding;GO:0031683//G-protein beta/gamma-subunit complex binding;GO:0046872//metal ion binding	GO:0007049//cell cycle;GO:0015031//protein transport;GO:0051028//mRNA transport;GO:0051301//cell division	--
ENSMUSG00000033952	92	43	51	156	189	222	0.796	0.33	0.521	1.462	1.93	1.674	0.549	1.68867	-1.62100652198615	6.14739e-05	0.00302271	Aspm	abnormal spindle microtubule assembly [Source:MGI Symbol;Acc:MGI:1334448]	-	-	-	-	GO:0000922//spindle pole;GO:0005634//nucleus;GO:0005737//cytoplasm;GO:0005813//centrosome;GO:0005819//spindle;GO:0005856//cytoskeleton;GO:0005874//microtubule;GO:0016324//apical plasma membrane;GO:0030496//midbody;GO:0036449//microtubule minus-end;GO:0043226//organelle;GO:0072687//meiotic spindle;GO:0097431//mitotic spindle pole	GO:0005515//protein binding;GO:0005516//calmodulin binding	GO:0001764//neuron migration;GO:0002052//positive regulation of neuroblast proliferation;GO:0007049//cell cycle;GO:0007051//spindle organization;GO:0007283//spermatogenesis;GO:0007405//neuroblast proliferation;GO:0007420//brain development;GO:0008356//asymmetric cell division;GO:0008584//male gonad development;GO:0021873//forebrain neuroblast division;GO:0021987//cerebral cortex development;GO:00…	--
ENSMUSG00000058331	196	97	270	457	563	536	7.995	3.263	10.219	14.399	17.611	12.632	7.159	14.8807	-1.05560917706335	6.23344e-05	0.00305687	Zfp85	zinc finger protein 85 [Source:MGI Symbol;Acc:MGI:107767]	Human Diseases	Infectious disease: viral	ko05168//Herpes simplex virus 1 infection	K09228	GO:0005634//nucleus	GO:0000978//RNA polymerase II cis-regulatory region sequence-specific DNA binding;GO:0000981//DNA-binding transcription factor activity, RNA polymerase II-specific;GO:0046872//metal ion binding	GO:0006355//regulation of transcription, DNA-templated;GO:0006357//regulation of transcription by RNA polymerase II	zf-C2H2
ENSMUSG00000055240	239	165	208	407	461	544	7.029	3.873	6.536	9.623	11.16	10.248	5.81267	10.3437	-0.831475605724932	6.25397e-05	0.0030588	Zfp101	zinc finger protein 101 [Source:MGI Symbol;Acc:MGI:107547]	Human Diseases	Infectious disease: viral	ko05168//Herpes simplex virus 1 infection	K09228	-	GO:0000977//RNA polymerase II transcription regulatory region sequence-specific DNA binding;GO:0001227//DNA-binding transcription repressor activity, RNA polymerase II-specific;GO:0046872//metal ion binding	GO:0000122//negative regulation of transcription by RNA polymerase II;GO:0006355//regulation of transcription, DNA-templated	zf-C2H2
ENSMUSG00000078974	2488	1691	2864	4654	4801	5833	283.12	166.051	313.513	405.264	428.326	407.596	254.228	413.729	-0.702561989596705	6.4594e-05	0.00315092	Sec61g	SEC61 translocon subunit gamma [Source:MGI Symbol;Acc:MGI:1202066]	Cellular Processes;Genetic Information Processing;Genetic Information Processing	Transport and catabolism;Folding, sorting and degradation;Folding, sorting and degradation	ko04145//Phagosome;ko04141//Protein processing in endoplasmic reticulum;ko03060//Protein export	K07342;K07342;K07342	GO:0005783//endoplasmic reticulum;GO:0005789//endoplasmic reticulum membrane;GO:0016020//membrane;GO:0071261//Ssh1 translocon complex	GO:0008320//protein transmembrane transporter activity;GO:0043022//ribosome binding	GO:0006605//protein targeting;GO:0006886//intracellular protein transport;GO:0015031//protein transport;GO:0031204//posttranslational protein targeting to membrane, translocation;GO:0071806//protein transmembrane transport	--
ENSMUSG00000062488	317	1359	580	285	173	218	13.525	49.74	23.932	9.328	5.806	5.742	29.0657	6.95867	2.06243319307362	6.72857e-05	0.00327356	Ifit3b	interferon-induced protein with tetratricopeptide repeats 3B [Source:MGI Symbol;Acc:MGI:3698419]	-	-	-	-	GO:0005737//cytoplasm;GO:0005739//mitochondrion;GO:0005829//cytosol	GO:0005515//protein binding;GO:0042802//identical protein binding	GO:0008285//negative regulation of cell population proliferation;GO:0009615//response to virus;GO:0043066//negative regulation of apoptotic process;GO:0051607//defense response to virus;GO:0051707//response to other organism;GO:0140374//antiviral innate immune response	--
ENSMUSG00000014030	69	99	89	226	170	309	0.941	1.514	1.511	3.497	2.057	3.214	1.322	2.92267	-1.14456312073168	6.86465e-05	0.00332773	Pax5	paired box 5 [Source:MGI Symbol;Acc:MGI:97489]	Human Diseases	Cancer: overview	ko05202//Transcriptional misregulation in cancer	K09383	GO:0005634//nucleus;GO:0005654//nucleoplasm;GO:0005667//transcription regulator complex	GO:0000978//RNA polymerase II cis-regulatory region sequence-specific DNA binding;GO:0000981//DNA-binding transcription factor activity, RNA polymerase II-specific;GO:0001228//DNA-binding transcription activator activity, RNA polymerase II-specific;GO:0003677//DNA binding;GO:0003700//DNA-binding transcription factor activity;GO:0005515//protein binding;GO:0043565//sequence-specific DNA binding	GO:0000122//negative regulation of transcription by RNA polymerase II;GO:0006355//regulation of transcription, DNA-templated;GO:0006357//regulation of transcription by RNA polymerase II;GO:0007283//spermatogenesis;GO:0007399//nervous system development;GO:0009887//animal organ morphogenesis;GO:0009888//tissue development;GO:0021670//lateral ventricle development;GO:0021987//cerebral cortex develo…	PAX
ENSMUSG00000079641	11315	6484	13658	22032	23796	26612	1579.12	775.661	1841.86	2357.05	2612.28	2291.66	1398.88	2420.33	-0.790932174197477	6.876e-05	0.00332773	Rpl39	ribosomal protein L39 [Source:MGI Symbol;Acc:MGI:1914498]	Human Diseases;Genetic Information Processing	Infectious disease: viral;Translation	ko05171//Coronavirus disease - COVID-19;ko03010//Ribosome	K02924;K02924	GO:0005615//extracellular space;GO:0005737//cytoplasm;GO:0005829//cytosol;GO:0005840//ribosome;GO:0022625//cytosolic large ribosomal subunit;GO:0022626//cytosolic ribosome;GO:0042788//polysomal ribosome;GO:1990904//ribonucleoprotein complex	GO:0003735//structural constituent of ribosome;GO:0005515//protein binding	GO:0002181//cytoplasmic translation;GO:0002227//innate immune response in mucosa;GO:0006412//translation;GO:0019731//antibacterial humoral response;GO:0050830//defense response to Gram-positive bacterium;GO:0061844//antimicrobial humoral immune response mediated by antimicrobial peptide	--
ENSMUSG00000038068	382	250	400	139	110	162	7.412	4.164	7.461	2.111	1.72	1.996	6.34567	1.94233	1.70798092954276	7.03747e-05	0.00339696	Rnf144b	ring finger protein 144B [Source:MGI Symbol;Acc:MGI:2384986]	-	-	-	-	GO:0000151//ubiquitin ligase complex;GO:0005737//cytoplasm;GO:0005739//mitochondrion;GO:0016020//membrane;GO:0031966//mitochondrial membrane	GO:0004842//ubiquitin-protein transferase activity;GO:0008270//zinc ion binding;GO:0016740//transferase activity;GO:0031624//ubiquitin conjugating enzyme binding;GO:0046872//metal ion binding;GO:0061630//ubiquitin protein ligase activity	GO:0000209//protein polyubiquitination;GO:0006511//ubiquitin-dependent protein catabolic process;GO:0006915//apoptotic process;GO:0016567//protein ubiquitination;GO:0019538//protein metabolic process;GO:0032436//positive regulation of proteasomal ubiquitin-dependent protein catabolic process;GO:0043066//negative regulation of apoptotic process	--
ENSMUSG00000030609	640	555	614	220	211	349	23.865	17.56	22.466	6.968	5.964	7.85	21.297	6.92733	1.62027821862558	7.08464e-05	0.00340756	Aen	apoptosis enhancing nuclease [Source:MGI Symbol;Acc:MGI:1915298]	-	-	-	-	GO:0005634//nucleus;GO:0005654//nucleoplasm;GO:0005730//nucleolus;GO:0031965//nuclear membrane	GO:0003676//nucleic acid binding;GO:0004518//nuclease activity;GO:0004527//exonuclease activity;GO:0004529//exodeoxyribonuclease activity;GO:0016787//hydrolase activity	GO:0006259//DNA metabolic process;GO:0006915//apoptotic process;GO:0006974//cellular response to DNA damage stimulus;GO:0010212//response to ionizing radiation;GO:0042771//intrinsic apoptotic signaling pathway in response to DNA damage by p53 class mediator	--
ENSMUSG00000022674	979	661	1327	2020	2281	2517	73.388	44.776	93.693	129.427	148.753	128.945	70.619	135.708	-0.942381016821212	7.09639e-05	0.00340756	Ube2v2	ubiquitin-conjugating enzyme E2 variant 2 [Source:MGI Symbol;Acc:MGI:1917870]	-	-	-	-	GO:0005634//nucleus;GO:0005654//nucleoplasm;GO:0031372//UBC13-MMS2 complex	GO:0005515//protein binding	GO:0000729//DNA double-strand break processing;GO:0006301//postreplication repair;GO:0010976//positive regulation of neuron projection development;GO:0032436//positive regulation of proteasomal ubiquitin-dependent protein catabolic process;GO:0042275//error-free postreplication DNA repair;GO:0043524//negative regulation of neuron apoptotic process;GO:0045739//positive regulation of DNA repair;GO:…	--
ENSMUSG00000069310	4	2	9	8	58	93	0.542	0.238	1.137	0.864	6.165	7.742	0.639	4.92367	-2.9458452580669	7.14139e-05	0.00342026	H3c3	H3 clustered histone 3 [Source:MGI Symbol;Acc:MGI:2448320]	Human Diseases;Organismal Systems;Human Diseases;Human Diseases	Cancer: overview;Immune system;Substance dependence;Immune disease	ko05202//Transcriptional misregulation in cancer;ko04613//Neutrophil extracellular trap formation;ko05034//Alcoholism;ko05322//Systemic lupus erythematosus	K11253;K11253;K11253;K11253	GO:0000785//chromatin;GO:0000786//nucleosome;GO:0005634//nucleus;GO:0005654//nucleoplasm;GO:0005694//chromosome;GO:0032991//protein-containing complex	GO:0003677//DNA binding;GO:0003682//chromatin binding;GO:0005515//protein binding;GO:0030527//structural constituent of chromatin;GO:0046982//protein heterodimerization activity	GO:0000122//negative regulation of transcription by RNA polymerase II;GO:0006325//chromatin organization;GO:0006334//nucleosome assembly;GO:0010467//gene expression;GO:0040029//regulation of gene expression, epigenetic	--
ENSMUSG00000026616	10	11	22	82	33	112	0.138	0.13	0.39	2.523	0.492	1.401	0.219333	1.472	-2.74658068304293	7.21078e-05	0.00344455	Cr2	complement receptor 2 [Source:MGI Symbol;Acc:MGI:88489]	Human Diseases;Organismal Systems;Organismal Systems;Organismal Systems	Infectious disease: viral;Immune system;Immune system;Immune system	ko05169//Epstein-Barr virus infection;ko04610//Complement and coagulation cascades;ko04640//Hematopoietic cell lineage;ko04662//B cell receptor signaling pathway	K04012;K04012;K04012;K04012	GO:0005615//extracellular space;GO:0009986//cell surface;GO:0016020//membrane	-	-	--
ENSMUSG00000036896	11426	7789	11333	3408	3514	6170	811.221	474.02	777.498	185.481	196.247	270.298	687.58	217.342	1.66155988821987	7.33602e-05	0.003491	C1qc	complement component 1, q subcomponent, C chain [Source:MGI Symbol;Acc:MGI:88225]	Human Diseases;Human Diseases;Human Diseases;Human Diseases;Human Diseases;Human Diseases;Organismal Systems;Human Diseases	Neurodegenerative disease;Infectious disease: viral;Immune disease;Endocrine and metabolic disease;Infectious disease: bacterial;Infectious disease: parasitic;Immune system;Infectious disease: bacterial	ko05020//Prion disease;ko05171//Coronavirus disease - COVID-19;ko05322//Systemic lupus erythematosus;ko04936//Alcoholic liver disease;ko05150//Staphylococcus aureus infection;ko05142//Chagas disease;ko04610//Complement and coagulation cascades;ko05133//Pertussis	K03988;K03988;K03988;K03988;K03988;K03988;K03988;K03988	GO:0005576//extracellular region;GO:0005581//collagen trimer;GO:0005602//complement component C1 complex;GO:0005615//extracellular space;GO:0045202//synapse;GO:0062167//complement component C1q complex;GO:0098794//postsynapse	GO:0005515//protein binding	GO:0002376//immune system process;GO:0006958//complement activation, classical pathway;GO:0030853//negative regulation of granulocyte differentiation;GO:0045087//innate immune response;GO:0045650//negative regulation of macrophage differentiation;GO:0098883//synapse pruning	--
ENSMUSG00000037224	21	5	18	136	67	42	0.45	0.092	0.373	2.236	1.13	0.556	0.305	1.30733	-2.09974588702074	7.34588e-05	0.003491	Zfyve28	zinc finger, FYVE domain containing 28 [Source:MGI Symbol;Acc:MGI:2684992]	-	-	-	-	GO:0005737//cytoplasm;GO:0005768//endosome;GO:0005829//cytosol;GO:0016020//membrane;GO:0031901//early endosome membrane	GO:0032266//phosphatidylinositol-3-phosphate binding;GO:0046872//metal ion binding	GO:0007175//negative regulation of epidermal growth factor-activated receptor activity;GO:0042059//negative regulation of epidermal growth factor receptor signaling pathway	--
ENSMUSG00000030188	201	143	207	355	413	556	22.402	14.012	23.001	31.139	36.345	38.364	19.805	35.2827	-0.833094902776108	7.67068e-05	0.00363598	Magohb	mago homolog B, exon junction complex core component [Source:MGI Symbol;Acc:MGI:1913691]	Genetic Information Processing;Genetic Information Processing;Genetic Information Processing	Transcription;Translation;Translation	ko03040//Spliceosome;ko03013//Nucleocytoplasmic transport;ko03015//mRNA surveillance pathway	K12877;K12877;K12877	GO:0005634//nucleus;GO:0005681//spliceosomal complex;GO:0035145//exon-exon junction complex;GO:0043025//neuronal cell body;GO:0071005//U2-type precatalytic spliceosome;GO:0071006//U2-type catalytic step 1 spliceosome;GO:1990501//exon-exon junction subcomplex mago-y14	-	GO:0000184//nuclear-transcribed mRNA catabolic process, nonsense-mediated decay;GO:0000398//mRNA splicing, via spliceosome;GO:0008380//RNA splicing	--
ENSMUSG00000033446	788	612	1053	1538	1782	2146	12.464	8.297	16.094	18.648	22.171	20.943	12.285	20.5873	-0.744859112827299	7.77683e-05	0.00367684	Lpar6	lysophosphatidic acid receptor 6 [Source:MGI Symbol;Acc:MGI:1914418]	Human Diseases;Environmental Information Processing;Environmental Information Processing;Environmental Information Processing	Cancer: overview;Signaling molecules and interaction;Signal transduction;Signal transduction	ko05200//Pathways in cancer;ko04080//Neuroactive ligand-receptor interaction;ko04151//PI3K-Akt signaling pathway;ko04072//Phospholipase D signaling pathway	K04273;K04273;K04273;K04273	GO:0005886//plasma membrane;GO:0016020//membrane	GO:0004930//G protein-coupled receptor activity;GO:0070915//lysophosphatidic acid receptor activity	GO:0001835//blastocyst hatching;GO:0007165//signal transduction;GO:0007186//G protein-coupled receptor signaling pathway;GO:0007200//phospholipase C-activating G protein-coupled receptor signaling pathway;GO:0035025//positive regulation of Rho protein signal transduction	--
ENSMUSG00000024030	1500	723	1703	476	451	623	22.711	9.277	24.323	5.629	5.289	5.667	18.7703	5.52833	1.76353775911973	7.9003e-05	0.00372567	Abcg1	ATP binding cassette subfamily G member 1 [Source:MGI Symbol;Acc:MGI:107704]	Human Diseases;Environmental Information Processing	Cardiovascular disease;Membrane transport	ko05417//Lipid and atherosclerosis;ko02010//ABC transporters	K05679;K05679	GO:0000139//Golgi membrane;GO:0005739//mitochondrion;GO:0005768//endosome;GO:0005783//endoplasmic reticulum;GO:0005789//endoplasmic reticulum membrane;GO:0005794//Golgi apparatus;GO:0005886//plasma membrane;GO:0009897//external side of plasma membrane;GO:0016020//membrane;GO:0055037//recycling endosome	GO:0000166//nucleotide binding;GO:0005524//ATP binding;GO:0016887//ATP hydrolysis activity;GO:0019534//toxin transmembrane transporter activity;GO:0034041//ABC-type sterol transporter activity;GO:0042803//protein homodimerization activity;GO:0043531//ADP binding;GO:0046982//protein heterodimerization activity;GO:0090554//phosphatidylcholine floppase activity;GO:0120020//cholesterol transfer activ…	GO:0006869//lipid transport;GO:0008203//cholesterol metabolic process;GO:0010033//response to organic substance;GO:0010745//negative regulation of macrophage derived foam cell differentiation;GO:0010875//positive regulation of cholesterol efflux;GO:0010888//negative regulation of lipid storage;GO:0030301//cholesterol transport;GO:0032367//intracellular cholesterol transport;GO:0033344//cholestero…	--
ENSMUSG00000022881	199	144	220	337	451	615	14.104	8.539	14.837	17.973	24.641	26.545	12.4933	23.053	-0.883796055580104	8.07037e-05	0.00379616	Rfc4	replication factor C (activator 1) 4 [Source:MGI Symbol;Acc:MGI:2146571]	Genetic Information Processing;Genetic Information Processing;Genetic Information Processing	Replication and repair;Replication and repair;Replication and repair	ko03420//Nucleotide excision repair;ko03030//DNA replication;ko03430//Mismatch repair	K10755;K10755;K10755	GO:0005634//nucleus;GO:0005654//nucleoplasm;GO:0005663//DNA replication factor C complex;GO:0016020//membrane;GO:0031390//Ctf18 RFC-like complex;GO:0031391//Elg1 RFC-like complex	GO:0000166//nucleotide binding;GO:0003677//DNA binding;GO:0003689//DNA clamp loader activity;GO:0005515//protein binding;GO:0005524//ATP binding;GO:0016887//ATP hydrolysis activity;GO:0017116//single-stranded DNA helicase activity;GO:0019899//enzyme binding	GO:0006260//DNA replication;GO:0006261//DNA-dependent DNA replication;GO:0006281//DNA repair;GO:0032508//DNA duplex unwinding;GO:1900264//positive regulation of DNA-directed DNA polymerase activity	--
ENSMUSG00000016495	1018	597	1619	2162	3010	3234	91.201	46.351	137.933	146.525	211.534	178.891	91.8283	178.983	-0.962813985790686	8.10882e-05	0.00380454	Plgrkt	plasminogen receptor, C-terminal lysine transmembrane protein [Source:MGI Symbol;Acc:MGI:1915009]	-	-	-	-	GO:0005739//mitochondrion;GO:0005886//plasma membrane;GO:0016020//membrane	GO:0005515//protein binding	GO:0006935//chemotaxis;GO:0006954//inflammatory response;GO:0010756//positive regulation of plasminogen activation	--
ENSMUSG00000027858	62	58	81	171	169	192	1.181	0.947	1.491	2.497	2.532	2.257	1.20633	2.42867	-1.00953588737025	8.23272e-05	0.00385287	Tspan2	tetraspanin 2 [Source:MGI Symbol;Acc:MGI:1917997]	-	-	-	-	GO:0005654//nucleoplasm;GO:0005886//plasma membrane;GO:0016020//membrane;GO:0043209//myelin sheath	GO:0003674//molecular_function	GO:0006954//inflammatory response;GO:0014002//astrocyte development;GO:0014005//microglia development;GO:0042552//myelination;GO:0048709//oligodendrocyte differentiation;GO:0061564//axon development	--
ENSMUSG00000005883	45	4	46	130	176	152	2.416	0.184	2.341	5.251	7.383	5.022	1.647	5.88533	-1.8372835738321	8.309e-05	0.00387872	Spo11	SPO11 initiator of meiotic double stranded breaks [Source:MGI Symbol;Acc:MGI:1349669]	-	-	-	-	GO:0000228//nuclear chromosome;GO:0000781//chromosome, telomeric region;GO:0005634//nucleus;GO:0005654//nucleoplasm;GO:0005694//chromosome	GO:0003677//DNA binding;GO:0003824//catalytic activity;GO:0003916//DNA topoisomerase activity;GO:0003918//DNA topoisomerase type II (double strand cut, ATP-hydrolyzing) activity;GO:0005515//protein binding;GO:0005524//ATP binding;GO:0016853//isomerase activity;GO:0046872//metal ion binding	GO:0000706//meiotic DNA double-strand break processing;GO:0001541//ovarian follicle development;GO:0006259//DNA metabolic process;GO:0007129//homologous chromosome pairing at meiosis;GO:0007130//synaptonemal complex assembly;GO:0007131//reciprocal meiotic recombination;GO:0007141//male meiosis I;GO:0007286//spermatid development;GO:0019953//sexual reproduction;GO:0022414//reproductive process;GO:…	--
ENSMUSG00000078427	1246	896	1569	2246	2629	3602	114.465	70.483	139.276	158.221	190.427	204.37	108.075	184.339	-0.770335551752299	8.34941e-05	0.00387903	Sarnp	SAP domain containing ribonucleoprotein [Source:MGI Symbol;Acc:MGI:1913368]	-	-	-	-	GO:0000346//transcription export complex;GO:0005634//nucleus;GO:0016607//nuclear speck;GO:0036464//cytoplasmic ribonucleoprotein granule	GO:0003677//DNA binding;GO:0003682//chromatin binding;GO:0003723//RNA binding	GO:0000122//negative regulation of transcription by RNA polymerase II;GO:0006406//mRNA export from nucleus;GO:0006417//regulation of translation;GO:0016973//poly(A)+ mRNA export from nucleus;GO:0051028//mRNA transport	--
ENSMUSG00000022890	2730	2860	3415	5562	5432	6920	293.44	265.68	354.987	456.694	456.817	456.785	304.702	456.765	-0.584052612197162	8.35174e-05	0.00387903	Atp5pf	ATP synthase peripheral stalk subunit F6 [Source:MGI Symbol;Acc:MGI:107777]	Metabolism;Human Diseases;Human Diseases;Human Diseases;Human Diseases;Human Diseases;Human Diseases;Organismal Systems;Human Diseases;Human Diseases;Metabolism	Global and overview maps;Neurodegenerative disease;Neurodegenerative disease;Neurodegenerative disease;Neurodegenerative disease;Neurodegenerative disease;Neurodegenerative disease;Environmental adaptation;Cancer: overview;Cardiovascular disease;Energy metabolism	ko01100//Metabolic pathways;ko05022//Pathways of neurodegeneration - multiple diseases;ko05010//Alzheimer disease;ko05014//Amyotrophic lateral sclerosis;ko05016//Huntington disease;ko05020//Prion disease;ko05012//Parkinson disease;ko04714//Thermogenesis;ko05208//Chemical carcinogenesis - reactive oxygen species;ko05415//Diabetic cardiomyopathy;ko00190//Oxidative phosphorylation	K02131;K02131;K02131;K02131;K02131;K02131;K02131;K02131;K02131;K02131;K02131	GO:0000276//mitochondrial proton-transporting ATP synthase complex, coupling factor F(o);GO:0005615//extracellular space;GO:0005739//mitochondrion;GO:0005743//mitochondrial inner membrane;GO:0005753//mitochondrial proton-transporting ATP synthase complex;GO:0009986//cell surface;GO:0016020//membrane;GO:0045263//proton-transporting ATP synthase complex, coupling factor F(o)	GO:0015078//proton transmembrane transporter activity;GO:0016887//ATP hydrolysis activity;GO:0044877//protein-containing complex binding;GO:0046933//proton-transporting ATP synthase activity, rotational mechanism	GO:0006811//ion transport;GO:0010460//positive regulation of heart rate;GO:0015986//ATP synthesis coupled proton transport;GO:0032307//negative regulation of prostaglandin secretion;GO:0042776//mitochondrial ATP synthesis coupled proton transport;GO:0045777//positive regulation of blood pressure;GO:1900139//negative regulation of arachidonic acid secretion;GO:1902600//proton transmembrane transpo…	--
ENSMUSG00000001524	218	147	192	436	381	448	11.693	6.41	9.981	17.579	15.385	14.091	9.36133	15.685	-0.744599596782337	8.53988e-05	0.00395645	Gtf2h4	general transcription factor II H, polypeptide 4 [Source:MGI Symbol;Acc:MGI:1338799]	Human Diseases;Genetic Information Processing;Genetic Information Processing	Cancer: overview;Transcription;Replication and repair	ko05203//Viral carcinogenesis;ko03022//Basal transcription factors;ko03420//Nucleotide excision repair	K03144;K03144;K03144	GO:0000438//core TFIIH complex portion of holo TFIIH complex;GO:0000439//transcription factor TFIIH core complex;GO:0005634//nucleus;GO:0005669//transcription factor TFIID complex;GO:0005675//transcription factor TFIIH holo complex;GO:0016607//nuclear speck	GO:0001671//ATPase activator activity;GO:0003690//double-stranded DNA binding;GO:0016251//RNA polymerase II general transcription initiation factor activity	GO:0006281//DNA repair;GO:0006289//nucleotide-excision repair;GO:0006366//transcription by RNA polymerase II;GO:0006974//cellular response to DNA damage stimulus	--
ENSMUSG00000028078	13	8	17	74	58	48	0.248	0.107	0.313	0.869	0.675	0.466	0.222667	0.67	-1.58927549359224	9.01048e-05	0.00415546	Dclk2	doublecortin-like kinase 2 [Source:MGI Symbol;Acc:MGI:1918012]	-	-	-	-	GO:0005737//cytoplasm;GO:0005856//cytoskeleton	GO:0000166//nucleotide binding;GO:0004672//protein kinase activity;GO:0004674//protein serine/threonine kinase activity;GO:0005524//ATP binding;GO:0008017//microtubule binding;GO:0016301//kinase activity;GO:0016740//transferase activity;GO:0106310//protein serine kinase activity	GO:0000226//microtubule cytoskeleton organization;GO:0006468//protein phosphorylation;GO:0016310//phosphorylation;GO:0021766//hippocampus development;GO:0021860//pyramidal neuron development;GO:0034504//protein localization to nucleus;GO:0035556//intracellular signal transduction;GO:1900181//negative regulation of protein localization to nucleus	--
ENSMUSG00000042670	1072	1151	1461	2113	2567	2964	95.874	88.237	126.26	144.864	180.588	163.568	103.457	163.007	-0.655899706549154	9.01449e-05	0.00415546	Immp1l	IMP1 inner mitochondrial membrane peptidase-like (S. cerevisiae) [Source:MGI Symbol;Acc:MGI:1913791]	Genetic Information Processing	Folding, sorting and degradation	ko03060//Protein export	K09647	GO:0005739//mitochondrion;GO:0005743//mitochondrial inner membrane;GO:0016020//membrane;GO:0042720//mitochondrial inner membrane peptidase complex	GO:0004252//serine-type endopeptidase activity;GO:0008233//peptidase activity;GO:0008236//serine-type peptidase activity;GO:0016787//hydrolase activity	GO:0006465//signal peptide processing;GO:0006508//proteolysis;GO:0006627//protein processing involved in protein targeting to mitochondrion	--
ENSMUSG00000095609	431	264	419	120	123	193	22.045	11.598	20.715	4.704	4.94	6.107	18.1193	5.25033	1.78704895045121	9.10486e-05	0.00418664	Anxa2r1	annexin A2 receptor 1 [Source:MGI Symbol;Acc:MGI:5434543]	-	-	-	-	-	GO:0038023//signaling receptor activity	-	--
ENSMUSG00000063663	248	152	298	544	554	555	1.823	0.958	2.117	3.065	3.203	2.517	1.63267	2.92833	-0.842849512331756	9.16534e-05	0.00420397	Brwd3	bromodomain and WD repeat domain containing 3 [Source:MGI Symbol;Acc:MGI:3029414]	-	-	-	-	GO:0005634//nucleus	GO:0003674//molecular_function;GO:0005515//protein binding	GO:0006357//regulation of transcription by RNA polymerase II;GO:0007010//cytoskeleton organization;GO:0008360//regulation of cell shape	--
ENSMUSG00000025014	789	181	1784	6860	9243	11383	34.188	6.689	75.162	228.529	316.299	305.655	38.6797	283.494	-2.87367263080663	9.28015e-05	0.00424607	Dntt	deoxynucleotidyltransferase, terminal [Source:MGI Symbol;Acc:MGI:98659]	Organismal Systems;Genetic Information Processing	Immune system;Replication and repair	ko04640//Hematopoietic cell lineage;ko03450//Non-homologous end-joining	K00977;K00977	GO:0000785//chromatin;GO:0000791//euchromatin;GO:0005634//nucleus;GO:0005654//nucleoplasm;GO:0005737//cytoplasm;GO:0005829//cytosol;GO:0016363//nuclear matrix	GO:0003677//DNA binding;GO:0003887//DNA-directed DNA polymerase activity;GO:0003912//DNA nucleotidylexotransferase activity;GO:0016740//transferase activity;GO:0016779//nucleotidyltransferase activity;GO:0016787//hydrolase activity;GO:0034061//DNA polymerase activity;GO:0046872//metal ion binding	GO:0006259//DNA metabolic process;GO:0006281//DNA repair;GO:0006303//double-strand break repair via nonhomologous end joining;GO:0006304//DNA modification;GO:0033198//response to ATP;GO:0043170//macromolecule metabolic process;GO:0071897//DNA biosynthetic process	--
ENSMUSG00000026728	40912	20263	27300	11572	11201	15781	1598.85	677.673	1031.5	347.225	343.389	379.995	1102.67	356.87	1.62753714345241	9.40262e-05	0.00429146	Vim	vimentin [Source:MGI Symbol;Acc:MGI:98932]	Human Diseases;Human Diseases	Infectious disease: viral;Cancer: overview	ko05169//Epstein-Barr virus infection;ko05206//MicroRNAs in cancer	K07606;K07606	GO:0005634//nucleus;GO:0005737//cytoplasm;GO:0005777//peroxisome;GO:0005829//cytosol;GO:0005844//polysome;GO:0005856//cytoskeleton;GO:0005882//intermediate filament;GO:0005886//plasma membrane;GO:0016020//membrane;GO:0016363//nuclear matrix;GO:0030424//axon;GO:0031252//cell leading edge;GO:0042995//cell projection;GO:0043005//neuron projection;GO:0043229//intracellular organelle;GO:0044297//cell …	GO:0003723//RNA binding;GO:0003725//double-stranded RNA binding;GO:0005200//structural constituent of cytoskeleton;GO:0005212//structural constituent of eye lens;GO:0005515//protein binding;GO:0019900//kinase binding;GO:0019904//protein domain specific binding;GO:0042802//identical protein binding;GO:0051721//protein phosphatase 2A binding;GO:0060090//molecular adaptor activity;GO:0097110//scaffo…	GO:0007010//cytoskeleton organization;GO:0010628//positive regulation of gene expression;GO:0010977//negative regulation of neuron projection development;GO:0014002//astrocyte development;GO:0031175//neuron projection development;GO:0032967//positive regulation of collagen biosynthetic process;GO:0043488//regulation of mRNA stability;GO:0045103//intermediate filament-based process;GO:0045109//int…	--
ENSMUSG00000018362	935	521	931	1182	2165	2909	38.862	18.577	37.564	37.809	70.944	74.684	31.6677	61.1457	-0.949239689201149	9.67972e-05	0.00440702	Kpna2	karyopherin subunit alpha 2 [Source:MGI Symbol;Acc:MGI:103561]	Human Diseases;Human Diseases;Genetic Information Processing	Cancer: overview;Infectious disease: viral;Translation	ko05207//Chemical carcinogenesis - receptor activation;ko05164//Influenza A;ko03013//Nucleocytoplasmic transport	K15043;K15043;K15043	GO:0005634//nucleus;GO:0005654//nucleoplasm;GO:0005737//cytoplasm;GO:0005829//cytosol;GO:0010494//cytoplasmic stress granule;GO:0014069//postsynaptic density;GO:0031965//nuclear membrane;GO:0042564//NLS-dependent protein nuclear import complex;GO:0043657//host cell;GO:0098978//glutamatergic synapse	GO:0005515//protein binding;GO:0008139//nuclear localization sequence binding;GO:0042826//histone deacetylase binding;GO:0061608//nuclear import signal receptor activity;GO:0140297//DNA-binding transcription factor binding	GO:0006606//protein import into nucleus;GO:0006607//NLS-bearing protein import into nucleus;GO:0015031//protein transport;GO:0075506//entry of viral genome into host nucleus through nuclear pore complex via importin;GO:0099527//postsynapse to nucleus signaling pathway;GO:1903902//positive regulation of viral life cycle	--
ENSMUSG00000051147	270	195	327	546	598	635	16.519	10.227	19.332	25.608	28.779	23.957	15.3593	26.1147	-0.765744691223863	9.72716e-05	0.00441771	Nat2	N-acetyltransferase 2 (arylamine N-acetyltransferase) [Source:MGI Symbol;Acc:MGI:109201]	Metabolism;Metabolism;Human Diseases;Metabolism	Global and overview maps;Xenobiotics biodegradation and metabolism;Cancer: overview;Biosynthesis of other secondary metabolites	ko01100//Metabolic pathways;ko00983//Drug metabolism - other enzymes;ko05204//Chemical carcinogenesis - DNA adducts;ko00232//Caffeine metabolism	K00622;K00622;K00622;K00622	GO:0005737//cytoplasm	GO:0004060//arylamine N-acetyltransferase activity;GO:0008080//N-acetyltransferase activity;GO:0016407//acetyltransferase activity;GO:0016740//transferase activity;GO:0016746//acyltransferase activity	-	--
ENSMUSG00000031125	32	23	23	94	109	70	2.687	1.672	1.857	6.04	7.196	3.61	2.072	5.61533	-1.43834766235712	9.91744e-05	0.00449306	3830403N18Rik	RIKEN cDNA 3830403N18 gene [Source:MGI Symbol;Acc:MGI:1917941]	-	-	-	-	GO:0000795//synaptonemal complex	GO:0003674//molecular_function	GO:0002244//hematopoietic progenitor cell differentiation;GO:0007286//spermatid development;GO:0051321//meiotic cell cycle	--
ENSMUSG00000073411	26343	16429	19634	6577	7640	12629	1097.15	588.659	789.466	211.516	252.865	325.91	825.092	263.43	1.6471335149182	0.000100587	0.00454193	H2-D1	histocompatibility 2, D region locus 1 [Source:MGI Symbol;Acc:MGI:95896]	Human Diseases;Human Diseases;Cellular Processes;Human Diseases;Human Diseases;Human Diseases;Human Diseases;Human Diseases;Human Diseases;Cellular Processes;Cellular Processes;Environmental Information Processing;Organismal Systems;Human Diseases;Human Diseases;Human Diseases;Human Diseases;Human Diseases	Infectious disease: viral;Infectious disease: viral;Transport and catabolism;Infectious disease: viral;Infectious disease: viral;Infectious disease: viral;Infectious disease: viral;Cancer: overview;Infectious disease: viral;Cell growth and death;Transport and catabolism;Signaling molecules and interaction;Immune system;Cardiovascular disease;Immune disease;Endocrine and metabolic disease;Immune d…	ko05168//Herpes simplex virus 1 infection;ko05165//Human papillomavirus infection;ko04144//Endocytosis;ko05163//Human cytomegalovirus infection;ko05166//Human T-cell leukemia virus 1 infection;ko05170//Human immunodeficiency virus 1 infection;ko05169//Epstein-Barr virus infection;ko05203//Viral carcinogenesis;ko05167//Kaposi sarcoma-associated herpesvirus infection;ko04218//Cellular senescence;ko…	K06751;K06751;K06751;K06751;K06751;K06751;K06751;K06751;K06751;K06751;K06751;K06751;K06751;K06751;K06751;K06751;K06751;K06751	GO:0000139//Golgi membrane;GO:0005615//extracellular space;GO:0005765//lysosomal membrane;GO:0005769//early endosome;GO:0005783//endoplasmic reticulum;GO:0005794//Golgi apparatus;GO:0005797//Golgi medial cisterna;GO:0005886//plasma membrane;GO:0009897//external side of plasma membrane;GO:0009986//cell surface;GO:0016020//membrane;GO:0030670//phagocytic vesicle membrane;GO:0031901//early endosome …	GO:0005102//signaling receptor binding;GO:0005515//protein binding;GO:0030881//beta-2-microglobulin binding;GO:0042277//peptide binding;GO:0042288//MHC class I protein binding;GO:0042605//peptide antigen binding;GO:0042608//T cell receptor binding;GO:0042610//CD8 receptor binding;GO:0042802//identical protein binding;GO:0042803//protein homodimerization activity;GO:0044877//protein-containing com…	GO:0001815//positive regulation of antibody-dependent cellular cytotoxicity;GO:0001913//T cell mediated cytotoxicity;GO:0001916//positive regulation of T cell mediated cytotoxicity;GO:0002250//adaptive immune response;GO:0002376//immune system process;GO:0002419//T cell mediated cytotoxicity directed against tumor cell target;GO:0002474//antigen processing and presentation of peptide antigen via …	--
ENSMUSG00000074115	51	144	68	19	7	27	7.153	17.299	9.215	2.043	0.772	2.337	11.2223	1.71733	2.70813067261671	0.000100746	0.00454193	Saa1	serum amyloid A 1 [Source:MGI Symbol;Acc:MGI:98221]	-	-	-	-	GO:0005576//extracellular region;GO:0005615//extracellular space;GO:0005881//cytoplasmic microtubule;GO:0034364//high-density lipoprotein particle	GO:0001664//G protein-coupled receptor binding;GO:0005515//protein binding;GO:0008201//heparin binding	GO:0006953//acute-phase response;GO:0008203//cholesterol metabolic process;GO:0009617//response to bacterium	--
ENSMUSG00000090124	2296	1260	1194	596	565	825	62.741	29.382	31.731	12.294	12.443	13.462	41.2847	12.733	1.69703368675294	0.000103665	0.00466214	Ugt1a7c	UDP glucuronosyltransferase 1 family, polypeptide A7C [Source:MGI Symbol;Acc:MGI:3032636]	Metabolism;Human Diseases;Organismal Systems;Metabolism;Metabolism;Metabolism;Human Diseases;Metabolism;Metabolism;Metabolism;Metabolism;Metabolism	Global and overview maps;Cancer: overview;Digestive system;Metabolism of cofactors and vitamins;Lipid metabolism;Xenobiotics biodegradation and metabolism;Cancer: overview;Xenobiotics biodegradation and metabolism;Xenobiotics biodegradation and metabolism;Metabolism of cofactors and vitamins;Carbohydrate metabolism;Carbohydrate metabolism	ko01100//Metabolic pathways;ko05207//Chemical carcinogenesis - receptor activation;ko04976//Bile secretion;ko00830//Retinol metabolism;ko00140//Steroid hormone biosynthesis;ko00983//Drug metabolism - other enzymes;ko05204//Chemical carcinogenesis - DNA adducts;ko00980//Metabolism of xenobiotics by cytochrome P450;ko00982//Drug metabolism - cytochrome P450;ko00860//Porphyrin metabolism;ko00040//Pe…	K00699;K00699;K00699;K00699;K00699;K00699;K00699;K00699;K00699;K00699;K00699;K00699	GO:0005743//mitochondrial inner membrane;GO:0005783//endoplasmic reticulum;GO:0005789//endoplasmic reticulum membrane;GO:0016020//membrane;GO:0032991//protein-containing complex;GO:0043231//intracellular membrane-bounded organelle	GO:0004857//enzyme inhibitor activity;GO:0005080//protein kinase C binding;GO:0005496//steroid binding;GO:0005504//fatty acid binding;GO:0008194//UDP-glycosyltransferase activity;GO:0015020//glucuronosyltransferase activity;GO:0016740//transferase activity;GO:0016757//glycosyltransferase activity;GO:0016758//hexosyltransferase activity;GO:0019899//enzyme binding;GO:0042803//protein homodimerizati…	GO:0001889//liver development;GO:0006629//lipid metabolic process;GO:0006711//estrogen catabolic process;GO:0006805//xenobiotic metabolic process;GO:0008210//estrogen metabolic process;GO:0018880//4-chlorobiphenyl metabolic process;GO:0019439//aromatic compound catabolic process;GO:0019585//glucuronate metabolic process;GO:0019853//L-ascorbic acid biosynthetic process;GO:0046226//coumarin catabol…	--
ENSMUSG00000058135	11225	8092	8900	4327	3771	5565	748.512	463.048	573.358	221.48	198.152	228.375	594.973	216.002	1.46177649485873	0.000105919	0.0047519	Gstm1	glutathione S-transferase, mu 1 [Source:MGI Symbol;Acc:MGI:95860]	Metabolism;Human Diseases;Human Diseases;Human Diseases;Human Diseases;Human Diseases;Metabolism;Human Diseases;Human Diseases;Metabolism;Metabolism;Metabolism	Global and overview maps;Cancer: overview;Cancer: overview;Cancer: overview;Cancer: specific types;Cardiovascular disease;Xenobiotics biodegradation and metabolism;Cancer: overview;Drug resistance: antineoplastic;Xenobiotics biodegradation and metabolism;Metabolism of other amino acids;Xenobiotics biodegradation and metabolism	ko01100//Metabolic pathways;ko05200//Pathways in cancer;ko05208//Chemical carcinogenesis - reactive oxygen species;ko05207//Chemical carcinogenesis - receptor activation;ko05225//Hepatocellular carcinoma;ko05418//Fluid shear stress and atherosclerosis;ko00983//Drug metabolism - other enzymes;ko05204//Chemical carcinogenesis - DNA adducts;ko01524//Platinum drug resistance;ko00980//Metabolism of xe…	K00799;K00799;K00799;K00799;K00799;K00799;K00799;K00799;K00799;K00799;K00799;K00799	GO:0005576//extracellular region;GO:0005737//cytoplasm;GO:0005829//cytosol;GO:0032991//protein-containing complex;GO:0043209//myelin sheath;GO:0045171//intercellular bridge	GO:0004364//glutathione transferase activity;GO:0005496//steroid binding;GO:0005515//protein binding;GO:0016151//nickel cation binding;GO:0016740//transferase activity;GO:0019899//enzyme binding;GO:0019901//protein kinase binding;GO:0042802//identical protein binding;GO:0042803//protein homodimerization activity;GO:0043295//glutathione binding	GO:0006629//lipid metabolic process;GO:0006693//prostaglandin metabolic process;GO:0006749//glutathione metabolic process;GO:0042178//xenobiotic catabolic process;GO:0051122//hepoxilin biosynthetic process;GO:0071466//cellular response to xenobiotic stimulus;GO:1901687//glutathione derivative biosynthetic process	--
[truncated: 21,554 more rows]
