# Supplementary material for: Intervention of Fish (Perca fluviatilis) Maw Hydrolysate in Cyclophosphamide-Induced Immunosuppressed Mice via NF-κB Pathway
Source: Foods. 2026 Apr 3;15(7):1227. doi: 10.3390/foods15071227 (PMC13072735; doi:10.3390/foods15071227)
Supplement: Supplementary file 1 [file foods-15-01227-s001.zip › Supplementary Table S2. Full list of identified genes in the CTX+FMH vs CTX comparison.xlsx]

## Sheet: F-vs-B.all.annot.xls
id	CTX+FMH1_count	CTX+FMH2_count	CTX+FMH3_count	CTX1_count	CTX2_count	CTX3_count	CTX+FMH1_tpm	CTX+FMH2_tpm	CTX+FMH3_tpm	CTX1_tpm	CTX2_tpm	CTX3_tpm	CTX+FMH_mean	CTX_mean	log2(fc)	PValue	FDR	Symbol	Description	KEGG_A_class	KEGG_B_class	Pathway	K_ID	GO Component	GO Function	GO Process	TF_family
ENSMUSG00000071637	779	587	661	2080	1319	2875	15.652	12.771	13.633	47.434	25.775	63.344	14.0187	45.5177	-1.69907746459303	1.16869e-07	0.00218077	Cebpd	CCAAT/enhancer binding protein delta [Source:MGI Symbol;Acc:MGI:103573]	-	-	-	-	GO:0005634//nucleus;GO:0005654//nucleoplasm;GO:0090575//RNA polymerase II transcription regulator complex	GO:0000976//transcription cis-regulatory region binding;GO:0000978//RNA polymerase II cis-regulatory region sequence-specific DNA binding;GO:0000981//DNA-binding transcription factor activity, RNA polymerase II-specific;GO:0001228//DNA-binding transcription activator activity, RNA polymerase II-specific;GO:0003677//DNA binding;GO:0003700//DNA-binding transcription factor activity;GO:0005515//prot…	GO:0002244//hematopoietic progenitor cell differentiation;GO:0006351//transcription, DNA-templated;GO:0006355//regulation of transcription, DNA-templated;GO:0006357//regulation of transcription by RNA polymerase II;GO:0045444//fat cell differentiation;GO:0045595//regulation of cell differentiation;GO:0045669//positive regulation of osteoblast differentiation;GO:0045892//negative regulation of tra…	TF_bZIP
ENSMUSG00000022491	788	140	235	78	23	18	94.464	18.159	28.898	10.608	2.681	2.366	47.1737	5.21833	3.17632073379956	3.1798e-07	0.00296676	Glycam1	glycosylation dependent cell adhesion molecule 1 [Source:MGI Symbol;Acc:MGI:95759]	Environmental Information Processing	Signaling molecules and interaction	ko04514//Cell adhesion molecules	K06815	GO:0005576//extracellular region;GO:0005886//plasma membrane;GO:0016020//membrane	GO:0043199//sulfate binding;GO:0050839//cell adhesion molecule binding	GO:0007155//cell adhesion;GO:0009617//response to bacterium	--
ENSMUSG00000005540	152	24	39	6	6	2	5.106	1.047	1.521	0.23	0.196	0.074	2.558	0.166667	3.9399787649407	1.90751e-06	0.0118647	Fcer2a	Fc receptor, IgE, low affinity II, alpha polypeptide [Source:MGI Symbol;Acc:MGI:95497]	Human Diseases;Organismal Systems	Infectious disease: viral;Immune system	ko05169//Epstein-Barr virus infection;ko04640//Hematopoietic cell lineage	K06468;K06468	GO:0005576//extracellular region;GO:0005886//plasma membrane;GO:0009897//external side of plasma membrane;GO:0016020//membrane	GO:0019769//low-affinity IgE receptor activity;GO:0019863//IgE binding;GO:0030246//carbohydrate binding;GO:0046872//metal ion binding	GO:0002450//B cell antigen processing and presentation;GO:0002925//positive regulation of humoral immune response mediated by circulating immunoglobulin;GO:0006955//immune response;GO:0038095//Fc-epsilon receptor signaling pathway;GO:0042116//macrophage activation;GO:0051712//positive regulation of killing of cells of other organism;GO:0051770//positive regulation of nitric-oxide synthase biosynt…	--
ENSMUSG00000028967	851	781	710	1783	1189	3492	21.062	20.911	18.022	50.046	28.606	94.709	19.9983	57.787	-1.53086520424313	5.38506e-05	0.251213	Errfi1	ERBB receptor feedback inhibitor 1 [Source:MGI Symbol;Acc:MGI:1921405]	-	-	-	-	GO:0005634//nucleus;GO:0005737//cytoplasm;GO:0005829//cytosol;GO:0005886//plasma membrane;GO:0016020//membrane	GO:0005515//protein binding;GO:0017124//SH3 domain binding;GO:0019900//kinase binding;GO:0019901//protein kinase binding;GO:0031267//small GTPase binding	GO:0001501//skeletal system development;GO:0001889//liver development;GO:0001894//tissue homeostasis;GO:0006006//glucose metabolic process;GO:0006629//lipid metabolic process;GO:0006699//bile acid biosynthetic process;GO:0006915//apoptotic process;GO:0007173//epidermal growth factor receptor signaling pathway;GO:0007175//negative regulation of epidermal growth factor-activated receptor activity;G…	--
ENSMUSG00000104213	496	98	160	65	57	51	21.373	4.421	6.843	3.074	2.866	2.331	10.879	2.757	1.98037477738622	7.529e-05	0.280982	Ighd	immunoglobulin heavy constant delta [Source:MGI Symbol;Acc:MGI:96447]	-	-	-	-	GO:0009897//external side of plasma membrane;GO:0016020//membrane;GO:0019815//B cell receptor complex	GO:0003823//antigen binding	GO:0016064//immunoglobulin mediated immune response;GO:0016446//somatic hypermutation of immunoglobulin genes;GO:0030890//positive regulation of B cell proliferation;GO:0032732//positive regulation of interleukin-1 production;GO:0042100//B cell proliferation;GO:0050776//regulation of immune response	--
ENSMUSG00000074141	264	165	58	52	23	33	11.051	6.504	2.181	2.317	0.778	1.317	6.57867	1.47067	2.16132492470874	9.14602e-05	0.284441	Il4i1	interleukin 4 induced 1 [Source:MGI Symbol;Acc:MGI:109552]	Metabolism;Metabolism;Metabolism;Metabolism;Metabolism;Metabolism;Metabolism;Metabolism	Global and overview maps;Amino acid metabolism;Amino acid metabolism;Amino acid metabolism;Amino acid metabolism;Amino acid metabolism;Amino acid metabolism;Amino acid metabolism	ko01100//Metabolic pathways;ko00280//Valine, leucine and isoleucine degradation;ko00270//Cysteine and methionine metabolism;ko00380//Tryptophan metabolism;ko00350//Tyrosine metabolism;ko00250//Alanine, aspartate and glutamate metabolism;ko00360//Phenylalanine metabolism;ko00400//Phenylalanine, tyrosine and tryptophan biosynthesis	K03334;K03334;K03334;K03334;K03334;K03334;K03334;K03334	GO:0001669//acrosomal vesicle;GO:0001772//immunological synapse;GO:0005576//extracellular region;GO:0097225//sperm midpiece	GO:0001716//L-amino-acid oxidase activity;GO:0008131//primary amine oxidase activity;GO:0016491//oxidoreductase activity	GO:0002819//regulation of adaptive immune response;GO:0002841//negative regulation of T cell mediated immune response to tumor cell;GO:0006559//L-phenylalanine catabolic process;GO:0006569//tryptophan catabolic process;GO:0006572//tyrosine catabolic process;GO:0019440//tryptophan catabolic process to indole-3-acetate;GO:0042130//negative regulation of T cell proliferation;GO:0045591//positive reg…	--
ENSMUSG00000031933	45	205	53	14	8	27	2.699	13.8	3.241	1.111	0.46	1.754	6.58	1.10833	2.56969574406785	0.000135746	0.361861	Izumo1r	IZUMO1 receptor, JUNO [Source:MGI Symbol;Acc:MGI:1929185]	-	-	-	-	GO:0005886//plasma membrane;GO:0009897//external side of plasma membrane;GO:0016020//membrane;GO:0098552//side of membrane	GO:0005102//signaling receptor binding;GO:0005515//protein binding;GO:0038023//signaling receptor activity	GO:0007155//cell adhesion;GO:0007338//single fertilization;GO:0007342//fusion of sperm to egg plasma membrane involved in single fertilization;GO:0035036//sperm-egg recognition	--
ENSMUSG00000044712	1961	3948	2052	1183	1230	1200	39.884	90.947	44.596	34.624	25.339	32.656	58.4757	30.873	0.921490724741567	0.00016265	0.365805	Slc38a6	solute carrier family 38, member 6 [Source:MGI Symbol;Acc:MGI:3648156]	-	-	-	-	GO:0005886//plasma membrane;GO:0016020//membrane;GO:0045202//synapse	GO:0005313//L-glutamate transmembrane transporter activity;GO:0015186//L-glutamine transmembrane transporter activity	GO:0003333//amino acid transmembrane transport;GO:0006865//amino acid transport;GO:0006868//glutamine transport;GO:0015813//L-glutamate transmembrane transport	--
ENSMUSG00000024399	346	948	267	159	128	200	22.465	66.584	17.778	11.864	8.079	14.23	35.609	11.391	1.64434751657999	0.000195801	0.365805	Ltb	lymphotoxin B [Source:MGI Symbol;Acc:MGI:104796]	Environmental Information Processing;Environmental Information Processing;Human Diseases	Signaling molecules and interaction;Signal transduction;Immune disease	ko04060//Cytokine-cytokine receptor interaction;ko04064//NF-kappa B signaling pathway;ko05323//Rheumatoid arthritis	K03157;K03157;K03157	GO:0005615//extracellular space;GO:0005886//plasma membrane;GO:0016020//membrane	GO:0005125//cytokine activity;GO:0005164//tumor necrosis factor receptor binding;GO:0005515//protein binding	GO:0006955//immune response;GO:0007165//signal transduction;GO:0010467//gene expression;GO:0032735//positive regulation of interleukin-12 production;GO:0043123//positive regulation of I-kappaB kinase/NF-kappaB signaling;GO:0043588//skin development;GO:0048535//lymph node development;GO:2001238//positive regulation of extrinsic apoptotic signaling pathway	--
ENSMUSG00000030091	195	731	157	105	60	107	2.277	9.592	1.748	1.475	0.656	1.429	4.539	1.18667	1.93545974780529	0.000211451	0.365805	Nup210	nucleoporin 210 [Source:MGI Symbol;Acc:MGI:1859555]	Human Diseases;Genetic Information Processing	Neurodegenerative disease;Translation	ko05014//Amyotrophic lateral sclerosis;ko03013//Nucleocytoplasmic transport	K14314;K14314	GO:0005634//nucleus;GO:0005635//nuclear envelope;GO:0005643//nuclear pore;GO:0005783//endoplasmic reticulum;GO:0005789//endoplasmic reticulum membrane;GO:0016020//membrane;GO:0031965//nuclear membrane	-	GO:0006913//nucleocytoplasmic transport;GO:0015031//protein transport;GO:0051028//mRNA transport;GO:0065003//protein-containing complex assembly	--
ENSMUSG00000027022	10	3	5	40	155	7	0.226	0.031	0.089	0.304	2.031	0.091	0.115333	0.808667	-2.80973560748379	0.00021564	0.365805	Xirp2	xin actin-binding repeat containing 2 [Source:MGI Symbol;Acc:MGI:2685198]	-	-	-	-	GO:0001725//stress fiber;GO:0005829//cytosol;GO:0005925//focal adhesion;GO:0030018//Z disc;GO:0030054//cell junction;GO:0070161//anchoring junction	GO:0003779//actin binding;GO:0005515//protein binding;GO:0046872//metal ion binding;GO:0051015//actin filament binding;GO:0051393//alpha-actinin binding	GO:0003281//ventricular septum development;GO:0007015//actin filament organization;GO:0030036//actin cytoskeleton organization;GO:0045216//cell-cell junction organization;GO:0055008//cardiac muscle tissue morphogenesis	--
ENSMUSG00000057606	90	290	49	23	19	43	2.389	8.319	1.334	0.692	0.49	1.251	4.014	0.811	2.30726679714534	0.00023539	0.366032	Colq	collagen like tail subunit of asymmetric acetylcholinesterase [Source:MGI Symbol;Acc:MGI:1338761]	-	-	-	-	GO:0005581//collagen trimer;GO:0005615//extracellular space;GO:0005886//plasma membrane;GO:0030054//cell junction;GO:0031594//neuromuscular junction;GO:0045202//synapse;GO:0062023//collagen-containing extracellular matrix	GO:0005201//extracellular matrix structural constituent;GO:0005515//protein binding;GO:0008201//heparin binding;GO:0030020//extracellular matrix structural constituent conferring tensile strength	GO:0008582//regulation of synaptic assembly at neuromuscular junction;GO:0030198//extracellular matrix organization;GO:0071340//skeletal muscle acetylcholine-gated channel clustering;GO:0090150//establishment of protein localization to membrane	--
ENSMUSG00000001670	627	598	231	1215	1498	994	19.883	20.514	7.734	43.694	46.177	34.542	16.0437	41.471	-1.37009893847422	0.000257027	0.367182	Tat	tyrosine aminotransferase [Source:MGI Symbol;Acc:MGI:98487]	Metabolism;Metabolism;Metabolism;Metabolism;Metabolism;Metabolism	Global and overview maps;Amino acid metabolism;Amino acid metabolism;Amino acid metabolism;Metabolism of cofactors and vitamins;Amino acid metabolism	ko01100//Metabolic pathways;ko00270//Cysteine and methionine metabolism;ko00350//Tyrosine metabolism;ko00360//Phenylalanine metabolism;ko00130//Ubiquinone and other terpenoid-quinone biosynthesis;ko00400//Phenylalanine, tyrosine and tryptophan biosynthesis	K00815;K00815;K00815;K00815;K00815;K00815	GO:0005739//mitochondrion	GO:0003824//catalytic activity;GO:0004838//L-tyrosine:2-oxoglutarate aminotransferase activity;GO:0008483//transaminase activity;GO:0016597//amino acid binding;GO:0016740//transferase activity;GO:0030170//pyridoxal phosphate binding;GO:0042802//identical protein binding	GO:0006103//2-oxoglutarate metabolic process;GO:0006520//cellular amino acid metabolic process;GO:0006536//glutamate metabolic process;GO:0006559//L-phenylalanine catabolic process;GO:0006572//tyrosine catabolic process;GO:0006979//response to oxidative stress;GO:0009058//biosynthetic process;GO:0009072//aromatic amino acid family metabolic process;GO:0009074//aromatic amino acid family catabolic…	--
ENSMUSG00000076615	205	108	167	10	67	38	14.217	7.989	11.605	0.656	3.724	2.795	11.2703	2.39167	2.23644194936007	0.000290367	0.367182	Ighg3	Immunoglobulin heavy constant gamma 3 [Source:MGI Symbol;Acc:MGI:2144790]	-	-	-	-	GO:0005615//extracellular space;GO:0005886//plasma membrane;GO:0016020//membrane;GO:0042571//immunoglobulin complex, circulating;GO:0071735//IgG immunoglobulin complex	GO:0003823//antigen binding;GO:0034987//immunoglobulin receptor binding;GO:0034988//Fc-gamma receptor I complex binding	GO:0006958//complement activation, classical pathway;GO:0019731//antibacterial humoral response	--
ENSMUSG00000039760	917	122	226	146	60	59	27.648	3.979	6.988	4.992	1.758	1.949	12.8717	2.89967	2.15023990185145	0.000297929	0.367182	Il22ra2	interleukin 22 receptor, alpha 2 [Source:MGI Symbol;Acc:MGI:2665114]	Environmental Information Processing	Signal transduction	ko04630//JAK-STAT signaling pathway	K05139	GO:0005576//extracellular region;GO:0005829//cytosol	GO:0005515//protein binding;GO:0042017//interleukin-22 binding;GO:0042018//interleukin-22 receptor activity	GO:0019221//cytokine-mediated signaling pathway;GO:0042509//regulation of tyrosine phosphorylation of STAT protein;GO:0050728//negative regulation of inflammatory response	--
ENSMUSG00000015093	141	121	214	74	62	52	13.143	12.209	20.457	7.822	5.618	5.32	15.2697	6.25333	1.28797124164338	0.00031484	0.367182	Clic3	chloride intracellular channel 3 [Source:MGI Symbol;Acc:MGI:1916704]	-	-	-	-	GO:0005634//nucleus;GO:0005737//cytoplasm;GO:0016020//membrane;GO:0016604//nuclear body;GO:0034702//ion channel complex;GO:0034707//chloride channel complex	GO:0005254//chloride channel activity	GO:0006811//ion transport;GO:0006821//chloride transport;GO:0034220//ion transmembrane transport;GO:1902476//chloride transmembrane transport	--
ENSMUSG00000054641	102	164	99	44	47	14	1.717	2.985	1.708	0.839	0.769	0.258	2.13667	0.622	1.78037537065435	0.000351126	0.385412	Mmrn1	multimerin 1 [Source:MGI Symbol;Acc:MGI:1918195]	-	-	-	-	GO:0031091//platelet alpha granule;GO:0062023//collagen-containing extracellular matrix;GO:1990972//multimerin complex	GO:0005509//calcium ion binding;GO:0005515//protein binding	GO:0033627//cell adhesion mediated by integrin;GO:0048583//regulation of response to stimulus;GO:0061045//negative regulation of wound healing;GO:1901731//positive regulation of platelet aggregation	--
ENSMUSG00000050357	86	670	72	41	46	72	1.55	13.013	1.326	0.835	0.803	1.417	5.29633	1.01833	2.37878404403331	0.000618697	0.641383	Carmil2	capping protein regulator and myosin 1 linker 2 [Source:MGI Symbol;Acc:MGI:2685431]	-	-	-	-	GO:0001726//ruffle;GO:0005737//cytoplasm;GO:0005886//plasma membrane;GO:0015629//actin cytoskeleton;GO:0030027//lamellipodium;GO:0031252//cell leading edge;GO:0044354//macropinosome;GO:0045111//intermediate filament cytoskeleton	GO:0005515//protein binding;GO:0005543//phospholipid binding;GO:0044877//protein-containing complex binding	GO:0007163//establishment or maintenance of cell polarity;GO:0010592//positive regulation of lamellipodium assembly;GO:0030335//positive regulation of cell migration;GO:0044319//wound healing, spreading of cells;GO:0051639//actin filament network formation;GO:0061339//establishment or maintenance of monopolar cell polarity;GO:0090091//positive regulation of extracellular matrix disassembly;GO:190…	--
ENSMUSG00000040276	22	213	27	11	12	16	0.446	5.496	0.623	0.206	0.3	0.436	2.18833	0.314	2.80099604616746	0.000700249	0.678206	Pacsin1	protein kinase C and casein kinase substrate in neurons 1 [Source:MGI Symbol;Acc:MGI:1345181]	-	-	-	-	GO:0005737//cytoplasm;GO:0005768//endosome;GO:0005829//cytosol;GO:0005886//plasma membrane;GO:0016020//membrane;GO:0030137//COPI-coated vesicle;GO:0030659//cytoplasmic vesicle membrane;GO:0031410//cytoplasmic vesicle;GO:0032587//ruffle membrane;GO:0042995//cell projection;GO:0043005//neuron projection;GO:0043209//myelin sheath;GO:0043679//axon terminus;GO:0045202//synapse;GO:0048471//perinuclear …	GO:0005515//protein binding;GO:0005543//phospholipid binding;GO:0008092//cytoskeletal protein binding;GO:0008289//lipid binding;GO:0042802//identical protein binding	GO:0006897//endocytosis;GO:0007010//cytoskeleton organization;GO:0007015//actin filament organization;GO:0007165//signal transduction;GO:0030100//regulation of endocytosis;GO:0045806//negative regulation of endocytosis;GO:0048488//synaptic vesicle endocytosis;GO:0048666//neuron development;GO:0048812//neuron projection morphogenesis;GO:0072657//protein localization to membrane;GO:0072659//protein…	--
ENSMUSG00000000486	281	1210	218	175	114	187	14.862	69.481	11.725	10.352	5.791	10.691	32.0227	8.94467	1.83999382764991	0.000743329	0.678206	Septin1	septin 1 [Source:MGI Symbol;Acc:MGI:1858916]	Human Diseases	Infectious disease: bacterial	ko05100//Bacterial invasion of epithelial cells	K13737	GO:0005737//cytoplasm;GO:0005813//centrosome;GO:0005856//cytoskeleton;GO:0005940//septin ring;GO:0008021//synaptic vesicle;GO:0015630//microtubule cytoskeleton;GO:0030496//midbody;GO:0031105//septin complex;GO:0032153//cell division site;GO:0072687//meiotic spindle	GO:0000166//nucleotide binding;GO:0003924//GTPase activity;GO:0005525//GTP binding;GO:0042802//identical protein binding;GO:0060090//molecular adaptor activity	GO:0007049//cell cycle;GO:0007056//spindle assembly involved in female meiosis;GO:0017157//regulation of exocytosis;GO:0051301//cell division;GO:0051311//meiotic metaphase plate congression;GO:0061640//cytoskeleton-dependent cytokinesis	--
ENSMUSG00000023087	2229	4519	2427	1167	1772	1428	32.472	76.183	34.89	12.804	22.388	19.189	47.8483	18.127	1.40032849294452	0.000763255	0.678206	Noct	nocturnin [Source:MGI Symbol;Acc:MGI:109382]	-	-	-	-	GO:0000932//P-body;GO:0005634//nucleus;GO:0005737//cytoplasm;GO:0005739//mitochondrion;GO:0048471//perinuclear region of cytoplasm	GO:0000175//3'-5'-exoribonuclease activity;GO:0003723//RNA binding;GO:0003729//mRNA binding;GO:0003824//catalytic activity;GO:0004535//poly(A)-specific ribonuclease activity;GO:0005515//protein binding;GO:0016787//hydrolase activity;GO:0019178//NADP phosphatase activity;GO:0046872//metal ion binding;GO:0102757//NADPH phosphatase activity	GO:0000290//deadenylation-dependent decapping of nuclear-transcribed mRNA;GO:0006739//NADP metabolic process;GO:0007623//circadian rhythm;GO:0009991//response to extracellular stimulus;GO:0010629//negative regulation of gene expression;GO:0032496//response to lipopolysaccharide;GO:0032922//circadian regulation of gene expression;GO:0033962//P-body assembly;GO:0042752//regulation of circadian rhyt…	--
ENSMUSG00000024670	146	860	157	114	41	116	3.729	23.909	4.017	3.211	1.043	3.355	10.5517	2.53633	2.05665462802589	0.000809903	0.686945	Cd6	CD6 antigen [Source:MGI Symbol;Acc:MGI:103566]	Environmental Information Processing	Signaling molecules and interaction	ko04514//Cell adhesion molecules	K06456	GO:0001772//immunological synapse;GO:0005886//plasma membrane;GO:0009986//cell surface;GO:0016020//membrane;GO:0042101//T cell receptor complex	GO:0001530//lipopolysaccharide binding;GO:0005515//protein binding;GO:0019901//protein kinase binding;GO:0042802//identical protein binding;GO:0070891//lipoteichoic acid binding	GO:0001771//immunological synapse formation;GO:0001934//positive regulation of protein phosphorylation;GO:0002438//acute inflammatory response to antigenic stimulus;GO:0007155//cell adhesion;GO:0007157//heterophilic cell-cell adhesion via plasma membrane cell adhesion molecules;GO:0031663//lipopolysaccharide-mediated signaling pathway;GO:0032496//response to lipopolysaccharide;GO:0042102//positiv…	--
ENSMUSG00000031431	2507	2671	1215	5789	2349	10007	96.793	110.796	48.283	251.644	87.635	419.614	85.2907	252.964	-1.56847420510969	0.000879871	0.713843	Tsc22d3	TSC22 domain family, member 3 [Source:MGI Symbol;Acc:MGI:1196284]	-	-	-	-	GO:0005634//nucleus;GO:0005737//cytoplasm	GO:0005515//protein binding	GO:0006357//regulation of transcription by RNA polymerase II;GO:0006970//response to osmotic stress;GO:0070236//negative regulation of activation-induced cell death of T cells	TSC22
ENSMUSG00000026616	169	20	49	10	11	22	2.771	0.331	0.908	0.138	0.13	0.39	1.33667	0.219333	2.60744274760705	0.00102837	0.794583	Cr2	complement receptor 2 [Source:MGI Symbol;Acc:MGI:88489]	Human Diseases;Organismal Systems;Organismal Systems;Organismal Systems	Infectious disease: viral;Immune system;Immune system;Immune system	ko05169//Epstein-Barr virus infection;ko04610//Complement and coagulation cascades;ko04640//Hematopoietic cell lineage;ko04662//B cell receptor signaling pathway	K04012;K04012;K04012;K04012	GO:0005615//extracellular space;GO:0009986//cell surface;GO:0016020//membrane	-	-	--
ENSMUSG00000001588	142	688	119	71	45	120	4.309	22.584	3.703	2.443	1.327	3.99	10.1987	2.58667	1.97921449547878	0.00106455	0.794583	Acap1	ArfGAP with coiled-coil, ankyrin repeat and PH domains 1 [Source:MGI Symbol;Acc:MGI:2388270]	Cellular Processes	Transport and catabolism	ko04144//Endocytosis	K12489	GO:0005737//cytoplasm;GO:0005768//endosome;GO:0016020//membrane;GO:0055038//recycling endosome membrane	GO:0003674//molecular_function;GO:0005096//GTPase activator activity;GO:0005515//protein binding;GO:0046872//metal ion binding	GO:0006629//lipid metabolic process;GO:0007165//signal transduction;GO:0008150//biological_process;GO:0016042//lipid catabolic process	--
ENSMUSG00000044037	151	882	194	130	86	127	2.485	16	2.934	2.194	1.231	2.073	7.13967	1.83267	1.96191231384276	0.00115407	0.807844	Als2cl	ALS2 C-terminal like [Source:MGI Symbol;Acc:MGI:2447532]	-	-	-	-	-	-	-	--
ENSMUSG00000049134	21	12	9	43	172	20	0.3	0.177	0.125	0.692	2.311	0.331	0.200667	1.11133	-2.46941871222671	0.00116891	0.807844	Nrap	nebulin-related anchoring protein [Source:MGI Symbol;Acc:MGI:1098765]	-	-	-	-	GO:0005737//cytoplasm;GO:0005916//fascia adherens;GO:0005927//muscle tendon junction;GO:0030016//myofibril;GO:0030018//Z disc	GO:0003779//actin binding;GO:0005515//protein binding;GO:0017166//vinculin binding;GO:0046872//metal ion binding;GO:0051015//actin filament binding;GO:0051371//muscle alpha-actinin binding	GO:0030036//actin cytoskeleton organization;GO:0071691//cardiac muscle thin filament assembly	--
ENSMUSG00000031779	78	341	70	29	20	65	2.651	12.537	2.44	1.118	0.661	2.421	5.876	1.4	2.06940756872395	0.0012458	0.817827	Ccl22	C-C motif chemokine ligand 22 [Source:MGI Symbol;Acc:MGI:1306779]	Environmental Information Processing;Organismal Systems;Organismal Systems;Environmental Information Processing	Signaling molecules and interaction;Immune system;Immune system;Signaling molecules and interaction	ko04060//Cytokine-cytokine receptor interaction;ko04062//Chemokine signaling pathway;ko04625//C-type lectin receptor signaling pathway;ko04061//Viral protein interaction with cytokine and cytokine receptor	K21095;K21095;K21095;K21095	GO:0005576//extracellular region;GO:0005615//extracellular space	GO:0005125//cytokine activity;GO:0008009//chemokine activity;GO:0048020//CCR chemokine receptor binding	GO:0002548//monocyte chemotaxis;GO:0006935//chemotaxis;GO:0006954//inflammatory response;GO:0006955//immune response;GO:0007165//signal transduction;GO:0007186//G protein-coupled receptor signaling pathway;GO:0030593//neutrophil chemotaxis;GO:0031640//killing of cells of other organism;GO:0048245//eosinophil chemotaxis;GO:0048247//lymphocyte chemotaxis;GO:0060326//cell chemotaxis;GO:0061844//anti…	--
ENSMUSG00000096715	16	166	287	23	11	48	3.347	37.553	61.577	5.457	2.154	11.103	34.159	6.238	2.45311028305413	0.00127101	0.817827	Igkv3-4	immunoglobulin kappa variable 3-4 [Source:MGI Symbol;Acc:MGI:1330855]	-	-	-	-	GO:0005615//extracellular space;GO:0019814//immunoglobulin complex;GO:0071748//monomeric IgA immunoglobulin complex;GO:0071751//secretory IgA immunoglobulin complex;GO:0071756//pentameric IgM immunoglobulin complex	-	GO:0006955//immune response	--
ENSMUSG00000021451	311	681	180	144	125	169	5.778	13.127	3.43	2.937	2.345	3.3	7.445	2.86067	1.37992044844223	0.00138959	0.861584	Sema4d	sema domain, immunoglobulin domain (Ig), transmembrane domain (TM) and short cytoplasmic domain, (semaphorin) 4D [Source:MGI Symbol;Acc:MGI:109244]	Organismal Systems	Development and regeneration	ko04360//Axon guidance	K06521	GO:0002116//semaphorin receptor complex;GO:0005615//extracellular space;GO:0005886//plasma membrane;GO:0016020//membrane	GO:0004888//transmembrane signaling receptor activity;GO:0005102//signaling receptor binding;GO:0005515//protein binding;GO:0030215//semaphorin receptor binding;GO:0038023//signaling receptor activity;GO:0042802//identical protein binding;GO:0045499//chemorepellent activity;GO:0048018//receptor ligand activity	GO:0000122//negative regulation of transcription by RNA polymerase II;GO:0001755//neural crest cell migration;GO:0001934//positive regulation of protein phosphorylation;GO:0007162//negative regulation of cell adhesion;GO:0007165//signal transduction;GO:0007399//nervous system development;GO:0007409//axonogenesis;GO:0007411//axon guidance;GO:0008360//regulation of cell shape;GO:0030154//cell diffe…	--
ENSMUSG00000065987	1550	1198	2165	888	1025	614	62.155	49.985	90.456	40.515	41.07	27.251	67.532	36.2787	0.896449850284038	0.00146846	0.861584	Cd209b	CD209b antigen [Source:MGI Symbol;Acc:MGI:1916415]	Human Diseases;Cellular Processes;Human Diseases;Organismal Systems	Infectious disease: bacterial;Transport and catabolism;Infectious disease: viral;Immune system	ko05152//Tuberculosis;ko04145//Phagosome;ko05162//Measles;ko04625//C-type lectin receptor signaling pathway	K06563;K06563;K06563;K06563	GO:0005886//plasma membrane;GO:0009897//external side of plasma membrane;GO:0016020//membrane	GO:0001618//virus receptor activity;GO:0001872//(1->3)-beta-D-glucan binding;GO:0005537//mannose binding;GO:0030246//carbohydrate binding;GO:0030247//polysaccharide binding;GO:0046872//metal ion binding;GO:0048306//calcium-dependent protein binding	GO:0001879//detection of yeast;GO:0006897//endocytosis;GO:0006910//phagocytosis, recognition;GO:0006955//immune response;GO:0016045//detection of bacterium;GO:0032760//positive regulation of tumor necrosis factor production;GO:0046718//viral entry into host cell;GO:0050766//positive regulation of phagocytosis	--
ENSMUSG00000022696	26	49	32	9	10	6	0.445	0.907	0.561	0.175	0.166	0.112	0.637667	0.151	2.07825391829988	0.00147753	0.861584	Sidt1	SID1 transmembrane family, member 1 [Source:MGI Symbol;Acc:MGI:2443155]	-	-	-	-	GO:0005764//lysosome;GO:0005886//plasma membrane;GO:0016020//membrane	GO:0003723//RNA binding;GO:0003725//double-stranded RNA binding;GO:0015485//cholesterol binding;GO:0051033//RNA transmembrane transporter activity	GO:0050658//RNA transport	--
ENSMUSG00000024910	84	327	94	37	25	75	5.098	21.468	5.85	2.546	1.548	4.988	10.8053	3.02733	1.8356241373768	0.00153926	0.870381	Ctsw	cathepsin W [Source:MGI Symbol;Acc:MGI:1338045]	Cellular Processes;Cellular Processes	Cell growth and death;Transport and catabolism	ko04210//Apoptosis;ko04142//Lysosome	K08569;K08569	GO:0005615//extracellular space;GO:0005783//endoplasmic reticulum	GO:0004197//cysteine-type endopeptidase activity;GO:0008233//peptidase activity;GO:0008234//cysteine-type peptidase activity;GO:0016787//hydrolase activity	GO:0006508//proteolysis;GO:0051603//proteolysis involved in cellular protein catabolic process	--
ENSMUSG00000074934	103	45	37	18	7	21	1.87	0.884	0.689	0.371	0.125	0.418	1.14767	0.304667	1.91340011051185	0.00162102	0.889656	Grem1	gremlin 1, DAN family BMP antagonist [Source:MGI Symbol;Acc:MGI:1344337]	Environmental Information Processing	Signal transduction	ko04350//TGF-beta signaling pathway	K23318	GO:0005576//extracellular region;GO:0005615//extracellular space;GO:0009986//cell surface	GO:0005125//cytokine activity;GO:0030297//transmembrane receptor protein tyrosine kinase activator activity;GO:0036122//BMP binding;GO:0042803//protein homodimerization activity;GO:0043184//vascular endothelial growth factor receptor 2 binding;GO:0043395//heparan sulfate proteoglycan binding;GO:0048018//receptor ligand activity	GO:0000902//cell morphogenesis;GO:0001525//angiogenesis;GO:0002042//cell migration involved in sprouting angiogenesis;GO:0002092//positive regulation of receptor internalization;GO:0002689//negative regulation of leukocyte chemotaxis;GO:0003337//mesenchymal to epithelial transition involved in metanephros morphogenesis;GO:0007165//signal transduction;GO:0007267//cell-cell signaling;GO:0008284//po…	--
ENSMUSG00000038344	533	675	667	376	420	308	11.021	15.212	14.181	8.972	8.568	7.195	13.4713	8.245	0.708301250702658	0.00190331	1	Txlng	taxilin gamma [Source:MGI Symbol;Acc:MGI:3590652]	-	-	-	-	GO:0005634//nucleus;GO:0005737//cytoplasm;GO:0005829//cytosol;GO:0016020//membrane;GO:0031965//nuclear membrane	GO:0005515//protein binding;GO:0019905//syntaxin binding;GO:0140297//DNA-binding transcription factor binding	GO:0007049//cell cycle;GO:0010564//regulation of cell cycle process;GO:0030500//regulation of bone mineralization;GO:0051726//regulation of cell cycle	--
ENSMUSG00000025494	78	195	55	29	33	42	3.428	8.732	2.469	1.422	2.172	2.054	4.87633	1.88267	1.37301916028309	0.00197123	1	Sigirr	single immunoglobulin and toll-interleukin 1 receptor (TIR) domain [Source:MGI Symbol;Acc:MGI:1344402]	-	-	-	-	GO:0016020//membrane	-	GO:0001960//negative regulation of cytokine-mediated signaling pathway;GO:0006953//acute-phase response;GO:0007165//signal transduction;GO:0032682//negative regulation of chemokine production;GO:0043433//negative regulation of DNA-binding transcription factor activity	--
ENSMUSG00000000440	1503	1725	2113	675	1157	1116	62.199	77.303	90.047	31.661	48.587	50.658	76.5163	43.6353	0.810270923270348	0.00209843	1	Pparg	peroxisome proliferator activated receptor gamma [Source:MGI Symbol;Acc:MGI:97747]	Human Diseases;Human Diseases;Organismal Systems;Human Diseases;Human Diseases;Human Diseases;Environmental Information Processing;Organismal Systems;Organismal Systems;Organismal Systems;Human Diseases	Cancer: overview;Neurodegenerative disease;Environmental adaptation;Cardiovascular disease;Cancer: overview;Endocrine and metabolic disease;Signal transduction;Development and regeneration;Aging;Endocrine system;Cancer: specific types	ko05200//Pathways in cancer;ko05016//Huntington disease;ko04714//Thermogenesis;ko05417//Lipid and atherosclerosis;ko05202//Transcriptional misregulation in cancer;ko04932//Non-alcoholic fatty liver disease;ko04152//AMPK signaling pathway;ko04380//Osteoclast differentiation;ko04211//Longevity regulating pathway;ko03320//PPAR signaling pathway;ko05216//Thyroid cancer	K08530;K08530;K08530;K08530;K08530;K08530;K08530;K08530;K08530;K08530;K08530	GO:0005634//nucleus;GO:0005654//nucleoplasm;GO:0005737//cytoplasm;GO:0043231//intracellular membrane-bounded organelle;GO:0048471//perinuclear region of cytoplasm	GO:0000976//transcription cis-regulatory region binding;GO:0001223//transcription coactivator binding;GO:0003677//DNA binding;GO:0003700//DNA-binding transcription factor activity;GO:0004879//nuclear receptor activity;GO:0008270//zinc ion binding;GO:0019903//protein phosphatase binding;GO:0030331//estrogen receptor binding;GO:0043565//sequence-specific DNA binding;GO:0046872//metal ion binding	GO:0002674//negative regulation of acute inflammatory response;GO:0006355//regulation of transcription, DNA-templated;GO:0006357//regulation of transcription by RNA polymerase II;GO:0007154//cell communication;GO:0007507//heart development;GO:0008285//negative regulation of cell population proliferation;GO:0009410//response to xenobiotic stimulus;GO:0009612//response to mechanical stimulus;GO:001…	THR-like
ENSMUSG00000059013	120	234	76	60	55	46	2.921	6.161	1.898	1.656	1.3	1.222	3.66	1.39267	1.39399365682545	0.00228011	1	Sh2d3c	SH2 domain containing 3C [Source:MGI Symbol;Acc:MGI:1351631]	-	-	-	-	GO:0005737//cytoplasm;GO:0005829//cytosol;GO:0005886//plasma membrane;GO:0016020//membrane;GO:0030424//axon;GO:0032587//ruffle membrane;GO:0042995//cell projection	GO:0001784//phosphotyrosine residue binding;GO:0005068//transmembrane receptor protein tyrosine kinase adaptor activity;GO:0005085//guanyl-nucleotide exchange factor activity;GO:0005515//protein binding	GO:0007165//signal transduction;GO:0007169//transmembrane receptor protein tyrosine kinase signaling pathway;GO:0007264//small GTPase mediated signal transduction;GO:0033138//positive regulation of peptidyl-serine phosphorylation	--
ENSMUSG00000071716	87	419	85	30	27	90	2.96	15.448	2.973	1.155	0.908	3.351	7.127	1.80467	1.9815625375352	0.0023742	1	Apol7e	apolipoprotein L 7e [Source:MGI Symbol;Acc:MGI:3704456]	-	-	-	-	GO:0005576//extracellular region	GO:0008289//lipid binding	GO:0006869//lipid transport;GO:0042157//lipoprotein metabolic process	--
ENSMUSG00000047446	3101	2962	3272	4407	4606	4582	141.394	144.551	151.699	225.607	203.528	223.885	145.881	217.673	-0.577369386190522	0.00239697	1	Arl4a	ADP-ribosylation factor-like 4A [Source:MGI Symbol;Acc:MGI:99437]	-	-	-	-	GO:0005634//nucleus;GO:0005654//nucleoplasm;GO:0005730//nucleolus;GO:0005737//cytoplasm;GO:0005829//cytosol;GO:0005886//plasma membrane;GO:0016020//membrane	GO:0000166//nucleotide binding;GO:0003924//GTPase activity;GO:0005525//GTP binding	GO:0006886//intracellular protein transport;GO:0016192//vesicle-mediated transport;GO:0050873//brown fat cell differentiation	--
ENSMUSG00000094651	75	40	19	14	6	10	1.99	1.148	0.522	0.407	0.151	0.294	1.22	0.284	2.10291831294557	0.00239808	1	Gal3st2	galactose-3-O-sulfotransferase 2 [Source:MGI Symbol;Acc:MGI:2685834]	-	-	-	-	GO:0016020//membrane	GO:0001733//galactosylceramide sulfotransferase activity;GO:0016740//transferase activity	GO:0009247//glycolipid biosynthetic process	--
ENSMUSG00000028655	26	22	21	30	129	76	0.91	0.898	0.754	1.191	4.587	2.916	0.854	2.898	-1.76274961993644	0.00241577	1	Mfsd2a	MFSD2 lysolipid transporter A, lysophospholipid [Source:MGI Symbol;Acc:MGI:1923824]	-	-	-	-	GO:0005783//endoplasmic reticulum;GO:0005789//endoplasmic reticulum membrane;GO:0005886//plasma membrane;GO:0016020//membrane	GO:0005324//long-chain fatty acid transporter activity;GO:0015245//fatty acid transmembrane transporter activity;GO:0015293//symporter activity;GO:0051978//lysophospholipid:sodium symporter activity;GO:0140348//lysophosphatidylcholine flippase activity;GO:1901480//oleate transmembrane transporter activity	GO:0003406//retinal pigment epithelium development;GO:0006869//lipid transport;GO:0007420//brain development;GO:0008594//photoreceptor cell morphogenesis;GO:0008643//carbohydrate transport;GO:0009267//cellular response to starvation;GO:0010867//positive regulation of triglyceride biosynthetic process;GO:0015908//fatty acid transport;GO:0015909//long-chain fatty acid transport;GO:0021766//hippocam…	--
ENSMUSG00000027072	22	13	10	0	1	2	1.746	1.116	0.814	0	0.077	0.174	1.22533	0.0836667	3.87237749733826	0.00248956	1	Prg3	proteoglycan 3 [Source:MGI Symbol;Acc:MGI:1858200]	-	-	-	-	-	GO:0030246//carbohydrate binding	GO:0001694//histamine biosynthetic process;GO:0006955//immune response;GO:0017148//negative regulation of translation;GO:0019370//leukotriene biosynthetic process;GO:0032757//positive regulation of interleukin-8 production;GO:0042119//neutrophil activation;GO:0042554//superoxide anion generation;GO:0045575//basophil activation	--
ENSMUSG00000041642	253	1247	239	225	146	182	2.281	11.146	2.478	2.108	1.401	1.648	5.30167	1.719	1.62487642122766	0.00253177	1	Kif21b	kinesin family member 21B [Source:MGI Symbol;Acc:MGI:109234]	-	-	-	-	-	GO:0000166//nucleotide binding;GO:0003774//cytoskeletal motor activity;GO:0003777//microtubule motor activity;GO:0005515//protein binding;GO:0005524//ATP binding;GO:0008017//microtubule binding	GO:0007018//microtubule-based movement	--
ENSMUSG00000030745	259	634	222	144	176	159	8.253	21.82	7.241	5.006	5.377	5.324	12.438	5.23567	1.24830936741303	0.00296387	1	Il21r	interleukin 21 receptor [Source:MGI Symbol;Acc:MGI:1890475]	Environmental Information Processing;Environmental Information Processing;Organismal Systems;Human Diseases	Signaling molecules and interaction;Signal transduction;Immune system;Immune disease	ko04060//Cytokine-cytokine receptor interaction;ko04630//JAK-STAT signaling pathway;ko04659//Th17 cell differentiation;ko05321//Inflammatory bowel disease	K05075;K05075;K05075;K05075	GO:0009897//external side of plasma membrane;GO:0016020//membrane	GO:0004888//transmembrane signaling receptor activity;GO:0004896//cytokine receptor activity;GO:0005515//protein binding	GO:0016064//immunoglobulin mediated immune response;GO:0019221//cytokine-mediated signaling pathway	--
ENSMUSG00000076576	18	94	24	7	4	14	3.704	20.925	5.065	1.634	0.8	3.157	9.898	1.86367	2.4089931979589	0.0030141	1	Igkv6-32	immunoglobulin kappa variable 6-32 [Source:MGI Symbol;Acc:MGI:3641634]	-	-	-	-	GO:0005615//extracellular space	-	GO:0006955//immune response	--
ENSMUSG00000076612	487	401	200	78	41	232	33.014	29.357	13.884	5.996	2.702	17.216	25.4183	8.638	1.55710021503606	0.00305473	1	Ighg2c	immunoglobulin heavy constant gamma 2C [Source:MGI Symbol;Acc:MGI:2686979]	-	-	-	-	GO:0005615//extracellular space;GO:0005886//plasma membrane;GO:0016020//membrane;GO:0042571//immunoglobulin complex, circulating;GO:0071735//IgG immunoglobulin complex	GO:0003823//antigen binding;GO:0034987//immunoglobulin receptor binding;GO:0034988//Fc-gamma receptor I complex binding	GO:0002455//humoral immune response mediated by circulating immunoglobulin;GO:0006958//complement activation, classical pathway;GO:0016064//immunoglobulin mediated immune response;GO:0019731//antibacterial humoral response;GO:0042742//defense response to bacterium	--
ENSMUSG00000020108	426	612	376	879	553	1816	18.281	28.412	16.548	42.778	23.069	85.4	21.0803	50.4157	-1.2579744410215	0.00315259	1	Ddit4	DNA-damage-inducible transcript 4 [Source:MGI Symbol;Acc:MGI:1921997]	Environmental Information Processing;Human Diseases;Environmental Information Processing;Cellular Processes	Signal transduction;Cancer: overview;Signal transduction;Transport and catabolism	ko04151//PI3K-Akt signaling pathway;ko05206//MicroRNAs in cancer;ko04150//mTOR signaling pathway;ko04140//Autophagy - animal	K08270;K08270;K08270;K08270	GO:0005737//cytoplasm;GO:0005739//mitochondrion;GO:0005829//cytosol	GO:0071889//14-3-3 protein binding	GO:0001666//response to hypoxia;GO:0001764//neuron migration;GO:0006915//apoptotic process;GO:0007420//brain development;GO:0009968//negative regulation of signal transduction;GO:0030182//neuron differentiation;GO:0032007//negative regulation of TOR signaling;GO:0032984//protein-containing complex disassembly;GO:0035556//intracellular signal transduction;GO:0042771//intrinsic apoptotic signaling …	--
ENSMUSG00000041538	272	198	139	94	101	106	7.787	6.348	4.359	3.183	3.07	3.386	6.16467	3.213	0.940101907111864	0.0031806	1	H2-Ob	histocompatibility 2, O region beta locus [Source:MGI Symbol;Acc:MGI:95925]	Human Diseases;Human Diseases;Human Diseases;Human Diseases;Cellular Processes;Human Diseases;Environmental Information Processing;Human Diseases;Human Diseases;Human Diseases;Organismal Systems;Organismal Systems;Organismal Systems;Human Diseases;Organismal Systems;Human Diseases;Human Diseases;Human Diseases;Human Diseases;Human Diseases;Human Diseases;Human Diseases;Organismal Systems;Human Di…	Infectious disease: viral;Infectious disease: viral;Infectious disease: viral;Infectious disease: bacterial;Transport and catabolism;Infectious disease: viral;Signaling molecules and interaction;Immune disease;Infectious disease: bacterial;Infectious disease: parasitic;Immune system;Immune system;Immune system;Immune disease;Immune system;Cardiovascular disease;Immune disease;Infectious disease: …	ko05168//Herpes simplex virus 1 infection;ko05166//Human T-cell leukemia virus 1 infection;ko05169//Epstein-Barr virus infection;ko05152//Tuberculosis;ko04145//Phagosome;ko05164//Influenza A;ko04514//Cell adhesion molecules;ko05322//Systemic lupus erythematosus;ko05150//Staphylococcus aureus infection;ko05145//Toxoplasmosis;ko04659//Th17 cell differentiation;ko04640//Hematopoietic cell lineage;ko…	K06752;K06752;K06752;K06752;K06752;K06752;K06752;K06752;K06752;K06752;K06752;K06752;K06752;K06752;K06752;K06752;K06752;K06752;K06752;K06752;K06752;K06752;K06752;K06752	GO:0005764//lysosome;GO:0005765//lysosomal membrane;GO:0016020//membrane;GO:0031902//late endosome membrane;GO:0042613//MHC class II protein complex	GO:0023026//MHC class II protein complex binding;GO:0042605//peptide antigen binding	GO:0002250//adaptive immune response;GO:0002376//immune system process;GO:0002503//peptide antigen assembly with MHC class II protein complex;GO:0002504//antigen processing and presentation of peptide or polysaccharide antigen via MHC class II;GO:0002587//negative regulation of antigen processing and presentation of peptide antigen via MHC class II;GO:0006955//immune response;GO:0019882//antigen …	--
ENSMUSG00000022528	208	293	195	132	95	136	10.671	16.262	10.26	7.68	4.738	7.646	12.3977	6.688	0.89042186766224	0.00321343	1	Hes1	hes family bHLH transcription factor 1 [Source:MGI Symbol;Acc:MGI:104853]	Human Diseases;Human Diseases;Human Diseases;Human Diseases;Environmental Information Processing;Genetic Information Processing;Human Diseases	Cancer: overview;Infectious disease: viral;Infectious disease: viral;Cancer: specific types;Signal transduction;Replication and repair;Endocrine and metabolic disease	ko05200//Pathways in cancer;ko05165//Human papillomavirus infection;ko05169//Epstein-Barr virus infection;ko05224//Breast cancer;ko04330//Notch signaling pathway;ko03460//Fanconi anemia pathway;ko04950//Maturity onset diabetes of the young	K06054;K06054;K06054;K06054;K06054;K06054;K06054	GO:0000785//chromatin;GO:0005634//nucleus;GO:0005654//nucleoplasm;GO:0005737//cytoplasm;GO:0016363//nuclear matrix;GO:0032991//protein-containing complex	GO:0000981//DNA-binding transcription factor activity, RNA polymerase II-specific;GO:0001217//DNA-binding transcription repressor activity;GO:0001222//transcription corepressor binding;GO:0001227//DNA-binding transcription repressor activity, RNA polymerase II-specific;GO:0003677//DNA binding;GO:0003682//chromatin binding;GO:0005515//protein binding;GO:0008432//JUN kinase binding;GO:0042802//iden…	GO:0000122//negative regulation of transcription by RNA polymerase II;GO:0001701//in utero embryonic development;GO:0001709//cell fate determination;GO:0001889//liver development;GO:0002085//inhibition of neuroepithelial cell differentiation;GO:0003143//embryonic heart tube morphogenesis;GO:0003151//outflow tract morphogenesis;GO:0003266//regulation of secondary heart field cardioblast proliferat…	bHLH
ENSMUSG00000027398	29	61	47	111	115	91	1.611	3.665	2.677	6.992	6.209	5.539	2.651	6.24667	-1.23654987695814	0.0032914	1	Il1b	interleukin 1 beta [Source:MGI Symbol;Acc:MGI:96543]	Human Diseases;Human Diseases;Human Diseases;Environmental Information Processing;Environmental Information Processing;Human Diseases;Human Diseases;Human Diseases;Human Diseases;Human Diseases;Organismal Systems;Human Diseases;Cellular Processes;Human Diseases;Human Diseases;Human Diseases;Human Diseases;Human Diseases;Human Diseases;Organismal Systems;Organismal Systems;Environmental Informatio…	Neurodegenerative disease;Infectious disease: viral;Neurodegenerative disease;Signal transduction;Signaling molecules and interaction;Neurodegenerative disease;Infectious disease: bacterial;Infectious disease: viral;Infectious disease: viral;Cardiovascular disease;Immune system;Infectious disease: bacterial;Cell growth and death;Infectious disease: viral;Endocrine and metabolic disease;Cardiovasc…	ko05022//Pathways of neurodegeneration - multiple diseases;ko05168//Herpes simplex virus 1 infection;ko05010//Alzheimer disease;ko04010//MAPK signaling pathway;ko04060//Cytokine-cytokine receptor interaction;ko05020//Prion disease;ko05132//Salmonella infection;ko05163//Human cytomegalovirus infection;ko05171//Coronavirus disease - COVID-19;ko05417//Lipid and atherosclerosis;ko04621//NOD-like rece…	K04519;K04519;K04519;K04519;K04519;K04519;K04519;K04519;K04519;K04519;K04519;K04519;K04519;K04519;K04519;K04519;K04519;K04519;K04519;K04519;K04519;K04519;K04519;K04519;K04519;K04519;K04519;K04519;K04519;K04519;K04519;K04519;K04519;K04519;K04519;K04519;K04519;K04519;K04519;K04519;K04519;K04519	GO:0005576//extracellular region;GO:0005615//extracellular space;GO:0005737//cytoplasm;GO:0005764//lysosome;GO:0005829//cytosol;GO:0030141//secretory granule;GO:0031982//vesicle	GO:0005125//cytokine activity;GO:0005149//interleukin-1 receptor binding;GO:0005178//integrin binding;GO:0019904//protein domain specific binding;GO:0048018//receptor ligand activity	GO:0000122//negative regulation of transcription by RNA polymerase II;GO:0001660//fever generation;GO:0001819//positive regulation of cytokine production;GO:0001934//positive regulation of protein phosphorylation;GO:0006954//inflammatory response;GO:0006955//immune response;GO:0007204//positive regulation of cytosolic calcium ion concentration;GO:0007254//JNK cascade;GO:0007613//memory;GO:0008284…	--
ENSMUSG00000020889	2171	1527	1565	998	835	1268	60.102	45.736	44.42	31.338	22.478	38.448	50.086	30.7547	0.703602059338397	0.00340739	1	Nr1d1	nuclear receptor subfamily 1, group D, member 1 [Source:MGI Symbol;Acc:MGI:2444210]	Organismal Systems	Environmental adaptation	ko04710//Circadian rhythm	K03728	GO:0000785//chromatin;GO:0005634//nucleus;GO:0005654//nucleoplasm;GO:0005737//cytoplasm;GO:0016604//nuclear body;GO:0030425//dendrite;GO:0042995//cell projection;GO:0043025//neuronal cell body;GO:0043197//dendritic spine;GO:0045202//synapse	GO:0000976//transcription cis-regulatory region binding;GO:0000977//RNA polymerase II transcription regulatory region sequence-specific DNA binding;GO:0000978//RNA polymerase II cis-regulatory region sequence-specific DNA binding;GO:0001222//transcription corepressor binding;GO:0001227//DNA-binding transcription repressor activity, RNA polymerase II-specific;GO:0003677//DNA binding;GO:0003700//DN…	GO:0000122//negative regulation of transcription by RNA polymerase II;GO:0001678//cellular glucose homeostasis;GO:0005978//glycogen biosynthetic process;GO:0006355//regulation of transcription, DNA-templated;GO:0007623//circadian rhythm;GO:0009755//hormone-mediated signaling pathway;GO:0010498//proteasomal protein catabolic process;GO:0019216//regulation of lipid metabolic process;GO:0030154//cel…	THR-like
ENSMUSG00000025422	103	313	90	75	54	55	1.762	5.918	1.499	1.424	0.909	1.024	3.05967	1.119	1.45116445172075	0.00401997	1	Agap2	ArfGAP with GTPase domain, ankyrin repeat and PH domain 2 [Source:MGI Symbol;Acc:MGI:3580016]	Cellular Processes;Environmental Information Processing	Transport and catabolism;Signal transduction	ko04144//Endocytosis;ko04068//FoxO signaling pathway	K17848;K17848	GO:0005634//nucleus;GO:0005654//nucleoplasm;GO:0005737//cytoplasm;GO:0005768//endosome;GO:0005829//cytosol;GO:0009897//external side of plasma membrane;GO:0030425//dendrite;GO:0090543//Flemming body;GO:0098794//postsynapse;GO:0098978//glutamatergic synapse	GO:0000166//nucleotide binding;GO:0003924//GTPase activity;GO:0005096//GTPase activator activity;GO:0005515//protein binding;GO:0005524//ATP binding;GO:0005525//GTP binding;GO:0019901//protein kinase binding;GO:0030295//protein kinase activator activity;GO:0035014//phosphatidylinositol 3-kinase regulator activity;GO:0035255//ionotropic glutamate receptor binding;GO:0044877//protein-containing com…	GO:0006915//apoptotic process;GO:0007259//receptor signaling pathway via JAK-STAT;GO:0016197//endosomal transport;GO:0030036//actin cytoskeleton organization;GO:0033598//mammary gland epithelial cell proliferation;GO:0033601//positive regulation of mammary gland epithelial cell proliferation;GO:0042177//negative regulation of protein catabolic process;GO:0043066//negative regulation of apoptotic …	--
ENSMUSG00000034164	16	111	21	4	9	14	0.762	4.98	0.833	0.178	0.493	0.751	2.19167	0.474	2.20906942944761	0.00417307	1	Emid1	EMI domain containing 1 [Source:MGI Symbol;Acc:MGI:2155091]	-	-	-	-	GO:0005576//extracellular region;GO:0005581//collagen trimer;GO:0005783//endoplasmic reticulum;GO:0005794//Golgi apparatus;GO:0031012//extracellular matrix;GO:0062023//collagen-containing extracellular matrix	GO:0005201//extracellular matrix structural constituent;GO:0005515//protein binding	-	--
ENSMUSG00000021573	716	591	603	1348	813	1043	10.594	9.46	9.15	22.619	11.694	16.912	9.73467	17.075	-0.810682094208601	0.00418538	1	Tppp	tubulin polymerization promoting protein [Source:MGI Symbol;Acc:MGI:1920198]	-	-	-	-	GO:0005634//nucleus;GO:0005737//cytoplasm;GO:0005739//mitochondrion;GO:0005794//Golgi apparatus;GO:0005815//microtubule organizing center;GO:0005819//spindle;GO:0005829//cytosol;GO:0005856//cytoskeleton;GO:0005874//microtubule;GO:0043209//myelin sheath;GO:0048471//perinuclear region of cytoplasm;GO:0072686//mitotic spindle;GO:0097427//microtubule bundle;GO:0150051//postsynaptic Golgi apparatus	GO:0000287//magnesium ion binding;GO:0003924//GTPase activity;GO:0008017//microtubule binding;GO:0015631//tubulin binding;GO:0016787//hydrolase activity;GO:0042803//protein homodimerization activity;GO:0046872//metal ion binding;GO:0046983//protein dimerization activity;GO:0140490//microtubule nucleator activity	GO:0001578//microtubule bundle formation;GO:0007049//cell cycle;GO:0014003//oligodendrocyte development;GO:0030953//astral microtubule organization;GO:0031334//positive regulation of protein-containing complex assembly;GO:0031643//positive regulation of myelination;GO:0032273//positive regulation of protein polymerization;GO:0032288//myelin assembly;GO:0046785//microtubule polymerization;GO:00487…	--
ENSMUSG00000093485	0	22	13	0	0	0	0	1.028	0.575	0	0	0	0.534333	0.001	9.06159620943339	0.00423082	1	Gm20708	predicted gene 20708 [Source:MGI Symbol;Acc:MGI:5313155]	-	-	-	-	-	-	-	--
ENSMUSG00000093931	0	0	0	1	27	3	0	0.003	0.004	0.031	0.523	0.058	0.00233333	0.204	-6.45003292063505	0.00428838	1	Amy2a3	amylase 2a3 [Source:MGI Symbol;Acc:MGI:3714985]	-	-	-	-	GO:0005576//extracellular region;GO:0005615//extracellular space	GO:0003824//catalytic activity;GO:0004556//alpha-amylase activity;GO:0005509//calcium ion binding;GO:0016160//amylase activity;GO:0016787//hydrolase activity;GO:0016798//hydrolase activity, acting on glycosyl bonds;GO:0031404//chloride ion binding;GO:0043169//cation binding;GO:0046872//metal ion binding	GO:0005975//carbohydrate metabolic process;GO:0008152//metabolic process;GO:0016052//carbohydrate catabolic process	--
ENSMUSG00000096569	0	0	0	1	27	3	0	0.003	0.004	0.031	0.523	0.058	0.00233333	0.204	-6.45003292063505	0.00428838	1	Amy2a2	amylase 2a2 [Source:MGI Symbol;Acc:MGI:3711220]	-	-	-	-	GO:0005576//extracellular region;GO:0005615//extracellular space	GO:0003824//catalytic activity;GO:0004556//alpha-amylase activity;GO:0005509//calcium ion binding;GO:0016160//amylase activity;GO:0016787//hydrolase activity;GO:0016798//hydrolase activity, acting on glycosyl bonds;GO:0031404//chloride ion binding;GO:0043169//cation binding;GO:0046872//metal ion binding	GO:0005975//carbohydrate metabolic process;GO:0008152//metabolic process;GO:0016052//carbohydrate catabolic process	--
ENSMUSG00000096770	0	0	0	1	27	3	0	0.003	0.004	0.031	0.523	0.058	0.00233333	0.204	-6.45003292063505	0.00428838	1	Amy2a4	amylase 2a4 [Source:MGI Symbol;Acc:MGI:3711258]	-	-	-	-	GO:0005576//extracellular region;GO:0005615//extracellular space	GO:0003824//catalytic activity;GO:0004556//alpha-amylase activity;GO:0005509//calcium ion binding;GO:0016160//amylase activity;GO:0016787//hydrolase activity;GO:0016798//hydrolase activity, acting on glycosyl bonds;GO:0031404//chloride ion binding;GO:0043169//cation binding;GO:0046872//metal ion binding	GO:0005975//carbohydrate metabolic process;GO:0008152//metabolic process;GO:0016052//carbohydrate catabolic process	--
ENSMUSG00000039264	394	1323	393	253	229	374	13.986	51.298	14.208	10.22	7.882	14.512	26.4973	10.8713	1.28531828248547	0.0045681	1	Gimap3	GTPase, IMAP family member 3 [Source:MGI Symbol;Acc:MGI:1932723]	-	-	-	-	GO:0005739//mitochondrion;GO:0005741//mitochondrial outer membrane;GO:0005783//endoplasmic reticulum;GO:0005789//endoplasmic reticulum membrane;GO:0016020//membrane	GO:0000166//nucleotide binding;GO:0005515//protein binding;GO:0005525//GTP binding	GO:0000002//mitochondrial genome maintenance;GO:0001659//temperature homeostasis;GO:0002729//positive regulation of natural killer cell cytokine production;GO:0002925//positive regulation of humoral immune response mediated by circulating immunoglobulin;GO:0010524//positive regulation of calcium ion transport into cytosol;GO:0032689//negative regulation of interferon-gamma production;GO:0032831//…	--
ENSMUSG00000006731	406	1281	391	278	188	377	12.808	43.713	12.613	9.932	5.762	12.991	23.0447	9.56167	1.26909888245943	0.00479362	1	B4galnt1	beta-1,4-N-acetyl-galactosaminyl transferase 1 [Source:MGI Symbol;Acc:MGI:1342057]	Metabolism;Metabolism	Global and overview maps;Glycan biosynthesis and metabolism	ko01100//Metabolic pathways;ko00604//Glycosphingolipid biosynthesis - ganglio series	K00725;K00725	GO:0000139//Golgi membrane;GO:0005794//Golgi apparatus;GO:0016020//membrane	GO:0003947//(N-acetylneuraminyl)-galactosylglucosylceramide N-acetylgalactosaminyltransferase activity;GO:0008376//acetylgalactosaminyltransferase activity;GO:0016740//transferase activity;GO:0016757//glycosyltransferase activity;GO:0016758//hexosyltransferase activity	GO:0001574//ganglioside biosynthetic process;GO:0006629//lipid metabolic process;GO:0006665//sphingolipid metabolic process;GO:0006687//glycosphingolipid metabolic process;GO:0006688//glycosphingolipid biosynthetic process;GO:0007033//vacuole organization;GO:0007283//spermatogenesis;GO:0008340//determination of adult lifespan;GO:0019915//lipid storage;GO:0021675//nerve development;GO:0030259//lip…	--
ENSMUSG00000024190	494	402	403	702	546	1154	20.085	18.247	17.252	32.729	21.964	53.345	18.528	36.0127	-0.958797273755276	0.00486833	1	Dusp1	dual specificity phosphatase 1 [Source:MGI Symbol;Acc:MGI:105120]	Environmental Information Processing;Human Diseases;Human Diseases;Organismal Systems	Signal transduction;Neurodegenerative disease;Cardiovascular disease;Nervous system	ko04010//MAPK signaling pathway;ko05012//Parkinson disease;ko05418//Fluid shear stress and atherosclerosis;ko04726//Serotonergic synapse	K21278;K21278;K21278;K21278	GO:0005634//nucleus;GO:0005737//cytoplasm	GO:0003824//catalytic activity;GO:0004721//phosphoprotein phosphatase activity;GO:0004722//protein serine/threonine phosphatase activity;GO:0004725//protein tyrosine phosphatase activity;GO:0008138//protein tyrosine/serine/threonine phosphatase activity;GO:0008330//protein tyrosine/threonine phosphatase activity;GO:0016787//hydrolase activity;GO:0016791//phosphatase activity;GO:0017017//MAP kinas…	GO:0001706//endoderm formation;GO:0006470//protein dephosphorylation;GO:0007049//cell cycle;GO:0007162//negative regulation of cell adhesion;GO:0008285//negative regulation of cell population proliferation;GO:0016311//dephosphorylation;GO:0035335//peptidyl-tyrosine dephosphorylation;GO:0035556//intracellular signal transduction;GO:0035970//peptidyl-threonine dephosphorylation;GO:0043065//positive…	--
ENSMUSG00000057465	8	9	9	28	58	18	0.968	1.125	1.066	3.909	6.662	2.282	1.053	4.28433	-2.02456529387366	0.0049985	1	Saa2	serum amyloid A 2 [Source:MGI Symbol;Acc:MGI:98222]	-	-	-	-	GO:0005576//extracellular region;GO:0005881//cytoplasmic microtubule;GO:0034364//high-density lipoprotein particle	GO:0001664//G protein-coupled receptor binding;GO:0005515//protein binding	GO:0006953//acute-phase response;GO:0035634//response to stilbenoid	--
ENSMUSG00000023008	187	349	113	95	84	104	3.347	6.828	2.089	1.888	1.39	2.009	4.088	1.76233	1.21390837027784	0.00507655	1	Fmnl3	formin-like 3 [Source:MGI Symbol;Acc:MGI:109569]	-	-	-	-	GO:0005737//cytoplasm;GO:0005794//Golgi apparatus;GO:0005829//cytosol;GO:0005886//plasma membrane;GO:0016020//membrane;GO:0043231//intracellular membrane-bounded organelle	GO:0003779//actin binding;GO:0005515//protein binding;GO:0031267//small GTPase binding;GO:0032794//GTPase activating protein binding;GO:0051015//actin filament binding	GO:0001525//angiogenesis;GO:0007010//cytoskeleton organization;GO:0008360//regulation of cell shape;GO:0016043//cellular component organization;GO:0016477//cell migration;GO:0022604//regulation of cell morphogenesis;GO:0030036//actin cytoskeleton organization;GO:0030866//cortical actin cytoskeleton organization;GO:0046847//filopodium assembly	--
ENSMUSG00000076545	10	33	11	61	62	48	1.789	6.757	2.058	12.999	11.209	9.924	3.53467	11.3773	-1.68651637781055	0.00542395	1	Igkv4-72	immunoglobulin kappa chain variable 4-72 [Source:MGI Symbol;Acc:MGI:2686345]	-	-	-	-	GO:0005615//extracellular space	-	GO:0006955//immune response	--
ENSMUSG00000028179	61	153	72	84	773	158	2.531	6.868	3.064	3.953	31.18	7.185	4.15433	14.106	-1.76362006063752	0.00558414	1	Cth	cystathionine gamma lyase [Source:MGI Symbol;Acc:MGI:1339968]	Metabolism;Metabolism;Metabolism;Metabolism;Metabolism	Global and overview maps;Global and overview maps;Amino acid metabolism;Amino acid metabolism;Metabolism of other amino acids	ko01100//Metabolic pathways;ko01230//Biosynthesis of amino acids;ko00270//Cysteine and methionine metabolism;ko00260//Glycine, serine and threonine metabolism;ko00450//Selenocompound metabolism	K01758;K01758;K01758;K01758;K01758	GO:0005737//cytoplasm;GO:0005829//cytosol	GO:0004121//cystathionine beta-lyase activity;GO:0004123//cystathionine gamma-lyase activity;GO:0005515//protein binding;GO:0005516//calmodulin binding;GO:0016829//lyase activity;GO:0016846//carbon-sulfur lyase activity;GO:0030170//pyridoxal phosphate binding;GO:0042802//identical protein binding;GO:0044540//L-cystine L-cysteine-lyase (deaminating);GO:0047982//homocysteine desulfhydrase activity;…	GO:0006629//lipid metabolic process;GO:0006749//glutathione metabolic process;GO:0008285//negative regulation of cell population proliferation;GO:0008652//cellular amino acid biosynthetic process;GO:0018272//protein-pyridoxal-5-phosphate linkage via peptidyl-N6-pyridoxal phosphate-L-lysine;GO:0019343//cysteine biosynthetic process via cystathionine;GO:0019344//cysteine biosynthetic process;GO:001…	--
ENSMUSG00000029695	29	40	22	53	224	40	0.59	0.881	0.459	1.223	4.431	0.892	0.643333	2.182	-1.76201275488932	0.00567522	1	Aass	aminoadipate-semialdehyde synthase [Source:MGI Symbol;Acc:MGI:1353573]	Metabolism;Metabolism	Global and overview maps;Amino acid metabolism	ko01100//Metabolic pathways;ko00310//Lysine degradation	K14157;K14157	GO:0005737//cytoplasm;GO:0005739//mitochondrion;GO:0043231//intracellular membrane-bounded organelle	GO:0003824//catalytic activity;GO:0004753//saccharopine dehydrogenase activity;GO:0016491//oxidoreductase activity;GO:0047130//saccharopine dehydrogenase (NADP+, L-lysine-forming) activity;GO:0047131//saccharopine dehydrogenase (NAD+, L-glutamate-forming) activity	GO:0006091//generation of precursor metabolites and energy;GO:0006553//lysine metabolic process;GO:0006554//lysine catabolic process;GO:0008152//metabolic process;GO:0019477//L-lysine catabolic process;GO:0019878//lysine biosynthetic process via aminoadipic acid;GO:0033512//L-lysine catabolic process to acetyl-CoA via saccharopine	--
ENSMUSG00000048416	34	23	30	35	294	34	2.299	1.682	2.081	2.685	19.334	2.519	2.02067	8.17933	-2.01715190791642	0.00577752	1	Mlf1	myeloid leukemia factor 1 [Source:MGI Symbol;Acc:MGI:1341819]	Human Diseases	Cancer: overview	ko05202//Transcriptional misregulation in cancer	K15622	GO:0005634//nucleus;GO:0005737//cytoplasm;GO:0005856//cytoskeleton;GO:0005929//cilium;GO:0031514//motile cilium;GO:0036064//ciliary basal body;GO:0042995//cell projection;GO:0048471//perinuclear region of cytoplasm;GO:0097546//ciliary base;GO:0097730//non-motile cilium	GO:0003677//DNA binding;GO:0005515//protein binding;GO:0019904//protein domain specific binding	GO:0002318//myeloid progenitor cell differentiation;GO:0006351//transcription, DNA-templated;GO:0006355//regulation of transcription, DNA-templated;GO:0007049//cell cycle;GO:0030154//cell differentiation;GO:1901796//regulation of signal transduction by p53 class mediator;GO:1902806//regulation of cell cycle G1/S phase transition	--
ENSMUSG00000072720	5	1	3	6	92	2	0.045	0.01	0.028	0.062	0.813	0.02	0.0276667	0.298333	-3.43070444080469	0.00580822	1	Myo18b	myosin XVIIIb [Source:MGI Symbol;Acc:MGI:1921626]	-	-	-	-	GO:0005737//cytoplasm;GO:0016459//myosin complex;GO:0016460//myosin II complex;GO:0016461//unconventional myosin complex;GO:0030018//Z disc;GO:0031941//filamentous actin;GO:0032982//myosin filament	GO:0000166//nucleotide binding;GO:0003674//molecular_function;GO:0003774//cytoskeletal motor activity;GO:0003779//actin binding;GO:0005515//protein binding;GO:0005524//ATP binding;GO:0051015//actin filament binding	GO:0001570//vasculogenesis;GO:0001701//in utero embryonic development;GO:0031032//actomyosin structure organization;GO:0055013//cardiac muscle cell development	--
ENSMUSG00000027887	1	2	2	2	65	3	0.018	0.04	0.038	0.042	1.164	0.061	0.032	0.422333	-3.72223830841965	0.00590588	1	Sypl2	synaptophysin like 2 [Source:MGI Symbol;Acc:MGI:1328311]	-	-	-	-	GO:0008021//synaptic vesicle;GO:0016020//membrane;GO:0030672//synaptic vesicle membrane	-	GO:0006874//cellular calcium ion homeostasis;GO:0007507//heart development;GO:0033292//T-tubule organization	--
ENSMUSG00000041773	640	475	537	863	785	889	10.175	8.17	8.756	15.56	12.132	15.489	9.03367	14.3937	-0.672050567583899	0.00600289	1	Enc1	ectodermal-neural cortex 1 [Source:MGI Symbol;Acc:MGI:109610]	-	-	-	-	GO:0000785//chromatin;GO:0005634//nucleus;GO:0005654//nucleoplasm;GO:0005737//cytoplasm;GO:0005856//cytoskeleton;GO:0016363//nuclear matrix;GO:0031463//Cul3-RING ubiquitin ligase complex;GO:0043025//neuronal cell body	GO:0003779//actin binding;GO:0005515//protein binding	GO:0010499//proteasomal ubiquitin-independent protein catabolic process;GO:0010976//positive regulation of neuron projection development;GO:0016567//protein ubiquitination;GO:0017148//negative regulation of translation	--
ENSMUSG00000018168	199	498	122	99	110	123	4.097	11.092	2.576	2.312	2.202	2.775	5.92167	2.42967	1.28524488313326	0.00603975	1	Ikzf3	IKAROS family zinc finger 3 [Source:MGI Symbol;Acc:MGI:1342542]	-	-	-	-	GO:0005634//nucleus;GO:0005654//nucleoplasm;GO:0005737//cytoplasm;GO:0005829//cytosol	GO:0000977//RNA polymerase II transcription regulatory region sequence-specific DNA binding;GO:0000978//RNA polymerase II cis-regulatory region sequence-specific DNA binding;GO:0001228//DNA-binding transcription activator activity, RNA polymerase II-specific;GO:0003677//DNA binding;GO:0003700//DNA-binding transcription factor activity;GO:0005515//protein binding;GO:0042802//identical protein bind…	GO:0006357//regulation of transcription by RNA polymerase II;GO:0009617//response to bacterium;GO:0030183//B cell differentiation;GO:0030217//T cell differentiation;GO:0030888//regulation of B cell proliferation;GO:0042113//B cell activation;GO:0042981//regulation of apoptotic process;GO:0045577//regulation of B cell differentiation;GO:0045619//regulation of lymphocyte differentiation;GO:0045944/…	zf-C2H2
ENSMUSG00000030592	34	20	32	43	320	22	0.167	0.107	0.162	0.24	1.525	0.119	0.145333	0.628	-2.11139892483586	0.00608683	1	Ryr1	ryanodine receptor 1, skeletal muscle [Source:MGI Symbol;Acc:MGI:99659]	Human Diseases;Human Diseases;Environmental Information Processing;Organismal Systems;Human Diseases;Environmental Information Processing;Organismal Systems;Organismal Systems	Neurodegenerative disease;Neurodegenerative disease;Signal transduction;Endocrine system;Neurodegenerative disease;Signal transduction;Environmental adaptation;Nervous system	ko05022//Pathways of neurodegeneration - multiple diseases;ko05020//Prion disease;ko04020//Calcium signaling pathway;ko04921//Oxytocin signaling pathway;ko05017//Spinocerebellar ataxia;ko04371//Apelin signaling pathway;ko04713//Circadian entrainment;ko04730//Long-term depression	K04961;K04961;K04961;K04961;K04961;K04961;K04961;K04961	GO:0005737//cytoplasm;GO:0005790//smooth endoplasmic reticulum;GO:0005886//plasma membrane;GO:0005938//cell cortex;GO:0009898//cytoplasmic side of plasma membrane;GO:0014802//terminal cisterna;GO:0016020//membrane;GO:0016529//sarcoplasmic reticulum;GO:0030017//sarcomere;GO:0030018//Z disc;GO:0030314//junctional membrane complex;GO:0030315//T-tubule;GO:0031090//organelle membrane;GO:0031234//extri…	GO:0000166//nucleotide binding;GO:0002020//protease binding;GO:0005216//ion channel activity;GO:0005219//ryanodine-sensitive calcium-release channel activity;GO:0005245//voltage-gated calcium channel activity;GO:0005262//calcium channel activity;GO:0005509//calcium ion binding;GO:0005515//protein binding;GO:0005516//calmodulin binding;GO:0005524//ATP binding;GO:0019899//enzyme binding;GO:0046872/…	GO:0001666//response to hypoxia;GO:0003151//outflow tract morphogenesis;GO:0006811//ion transport;GO:0006816//calcium ion transport;GO:0006874//cellular calcium ion homeostasis;GO:0006936//muscle contraction;GO:0006937//regulation of muscle contraction;GO:0006941//striated muscle contraction;GO:0014808//release of sequestered calcium ion into cytosol by sarcoplasmic reticulum;GO:0019722//calcium-…	--
ENSMUSG00000044199	99	193	68	57	35	54	3.125	6.59	2.201	2.04	1.074	1.868	3.972	1.66067	1.25810310200869	0.00656022	1	S1pr4	sphingosine-1-phosphate receptor 4 [Source:MGI Symbol;Acc:MGI:1333809]	Environmental Information Processing;Environmental Information Processing;Environmental Information Processing	Signaling molecules and interaction;Signal transduction;Signal transduction	ko04080//Neuroactive ligand-receptor interaction;ko04068//FoxO signaling pathway;ko04071//Sphingolipid signaling pathway	K04293;K04293;K04293	GO:0005737//cytoplasm;GO:0005739//mitochondrion;GO:0005886//plasma membrane;GO:0016020//membrane	GO:0004930//G protein-coupled receptor activity;GO:0038036//sphingosine-1-phosphate receptor activity	GO:0003376//sphingosine-1-phosphate receptor signaling pathway;GO:0007165//signal transduction;GO:0007186//G protein-coupled receptor signaling pathway;GO:0007189//adenylate cyclase-activating G protein-coupled receptor signaling pathway;GO:0019222//regulation of metabolic process	--
ENSMUSG00000039521	23	48	12	2	1	10	0.696	1.139	0.245	0.05	0.033	0.233	0.693333	0.105333	2.71858706485136	0.00665189	1	Foxp3	forkhead box P3 [Source:MGI Symbol;Acc:MGI:1891436]	Organismal Systems;Human Diseases	Immune system;Immune disease	ko04659//Th17 cell differentiation;ko05321//Inflammatory bowel disease	K10163;K10163	GO:0005634//nucleus;GO:0005654//nucleoplasm;GO:0005737//cytoplasm;GO:0005829//cytosol	GO:0000978//RNA polymerase II cis-regulatory region sequence-specific DNA binding;GO:0000981//DNA-binding transcription factor activity, RNA polymerase II-specific;GO:0001227//DNA-binding transcription repressor activity, RNA polymerase II-specific;GO:0001228//DNA-binding transcription activator activity, RNA polymerase II-specific;GO:0003677//DNA binding;GO:0003700//DNA-binding transcription fac…	GO:0000122//negative regulation of transcription by RNA polymerase II;GO:0001782//B cell homeostasis;GO:0001818//negative regulation of cytokine production;GO:0002262//myeloid cell homeostasis;GO:0002361//CD4-positive, CD25-positive, alpha-beta regulatory T cell differentiation;GO:0002362//CD4-positive, CD25-positive, alpha-beta regulatory T cell lineage commitment;GO:0002456//T cell mediated imm…	Fork_head
ENSMUSG00000049892	284	144	491	38	195	86	13.277	7.283	23.541	2.015	8.862	4.406	14.7003	5.09433	1.52888360236982	0.0066681	1	Rasd1	RAS, dexamethasone-induced 1 [Source:MGI Symbol;Acc:MGI:1270848]	Human Diseases;Organismal Systems	Endocrine and metabolic disease;Environmental adaptation	ko04934//Cushing syndrome;ko04713//Circadian entrainment	K07843;K07843	GO:0005634//nucleus;GO:0005737//cytoplasm;GO:0005886//plasma membrane;GO:0016020//membrane;GO:0016529//sarcoplasmic reticulum;GO:0048471//perinuclear region of cytoplasm	GO:0000166//nucleotide binding;GO:0003924//GTPase activity;GO:0005515//protein binding;GO:0005525//GTP binding;GO:0031681//G-protein beta-subunit binding	GO:0007165//signal transduction;GO:0007263//nitric oxide mediated signal transduction;GO:0045892//negative regulation of transcription, DNA-templated	--
ENSMUSG00000015452	27	48	180	22	23	27	1.484	2.874	10.187	1.372	1.229	1.637	4.84833	1.41267	1.77906780361549	0.00675662	1	Ager	advanced glycosylation end product-specific receptor [Source:MGI Symbol;Acc:MGI:893592]	Human Diseases;Human Diseases;Human Diseases;Human Diseases;Organismal Systems;Human Diseases	Neurodegenerative disease;Neurodegenerative disease;Cardiovascular disease;Cardiovascular disease;Immune system;Endocrine and metabolic disease	ko05022//Pathways of neurodegeneration - multiple diseases;ko05010//Alzheimer disease;ko05417//Lipid and atherosclerosis;ko05415//Diabetic cardiomyopathy;ko04613//Neutrophil extracellular trap formation;ko04933//AGE-RAGE signaling pathway in diabetic complications	K19722;K19722;K19722;K19722;K19722;K19722	GO:0001650//fibrillar center;GO:0005576//extracellular region;GO:0005615//extracellular space;GO:0005886//plasma membrane;GO:0009925//basal plasma membrane;GO:0009986//cell surface;GO:0016020//membrane;GO:0016324//apical plasma membrane;GO:0030054//cell junction;GO:0030424//axon;GO:0043025//neuronal cell body	GO:0001540//amyloid-beta binding;GO:0005055//laminin receptor activity;GO:0005515//protein binding;GO:0038023//signaling receptor activity;GO:0042802//identical protein binding;GO:0044548//S100 protein binding;GO:0044877//protein-containing complex binding;GO:0060090//molecular adaptor activity;GO:0070379//high mobility group box 1 binding	GO:0001666//response to hypoxia;GO:0001774//microglial cell activation;GO:0001914//regulation of T cell mediated cytotoxicity;GO:0001933//negative regulation of protein phosphorylation;GO:0001934//positive regulation of protein phosphorylation;GO:0001937//negative regulation of endothelial cell proliferation;GO:0006954//inflammatory response;GO:0007155//cell adhesion;GO:0007162//negative regulati…	--
ENSMUSG00000076518	3	3	1	3	35	21	0.631	0.683	0.214	0.71	7.098	4.801	0.509333	4.203	-3.04473741383738	0.0070706	1	Igkv2-112	immunoglobulin kappa variable 2-112 [Source:MGI Symbol;Acc:MGI:3644894]	-	-	-	-	GO:0005615//extracellular space;GO:0019814//immunoglobulin complex	-	GO:0002250//adaptive immune response;GO:0002376//immune system process;GO:0006955//immune response	--
ENSMUSG00000019997	498	187	270	582	467	971	16.081	6.349	8.697	20.699	14.253	33.937	10.3757	22.963	-1.14610709837194	0.00727314	1	Ccn2	cellular communication network factor 2 [Source:MGI Symbol;Acc:MGI:95537]	Environmental Information Processing;Environmental Information Processing	Signal transduction;Signal transduction	ko04390//Hippo signaling pathway;ko04371//Apelin signaling pathway	K06827;K06827	GO:0005576//extracellular region;GO:0005615//extracellular space;GO:0005794//Golgi apparatus;GO:0005938//cell cortex;GO:0031012//extracellular matrix;GO:0043231//intracellular membrane-bounded organelle;GO:0048471//perinuclear region of cytoplasm	GO:0001968//fibronectin binding;GO:0005178//integrin binding;GO:0005515//protein binding;GO:0008083//growth factor activity;GO:0008201//heparin binding	GO:0001502//cartilage condensation;GO:0001503//ossification;GO:0001525//angiogenesis;GO:0001894//tissue homeostasis;GO:0001934//positive regulation of protein phosphorylation;GO:0002062//chondrocyte differentiation;GO:0007019//microtubule depolymerization;GO:0007155//cell adhesion;GO:0007160//cell-matrix adhesion;GO:0007165//signal transduction;GO:0007229//integrin-mediated signaling pathway;GO:0…	--
ENSMUSG00000050600	64	146	43	32	23	36	0.491	1.213	0.339	0.279	0.172	0.303	0.681	0.251333	1.43805277546457	0.00732323	1	Zfp831	zinc finger protein 831 [Source:MGI Symbol;Acc:MGI:3641861]	-	-	-	-	GO:0005575//cellular_component	GO:0003674//molecular_function	GO:0008150//biological_process	zf-C2H2
ENSMUSG00000022439	207	664	214	172	120	172	5.953	20.632	6.311	5.577	3.354	5.42	10.9653	4.78367	1.19676090000652	0.00737001	1	Parvg	parvin, gamma [Source:MGI Symbol;Acc:MGI:2158329]	Cellular Processes	Cellular community - eukaryotes	ko04510//Focal adhesion	K06275	GO:0005737//cytoplasm;GO:0005856//cytoskeleton;GO:0005886//plasma membrane;GO:0005925//focal adhesion;GO:0015629//actin cytoskeleton;GO:0016020//membrane;GO:0070161//anchoring junction	GO:0003779//actin binding;GO:0005515//protein binding	GO:0007155//cell adhesion;GO:0007163//establishment or maintenance of cell polarity;GO:0030031//cell projection assembly;GO:0030036//actin cytoskeleton organization;GO:0034446//substrate adhesion-dependent cell spreading	--
ENSMUSG00000052013	270	328	164	97	90	181	6.655	8.556	4.024	2.928	2.12	4.889	6.41167	3.31233	0.952851559493453	0.00792568	1	Btla	B and T lymphocyte associated [Source:MGI Symbol;Acc:MGI:2658978]	-	-	-	-	GO:0005886//plasma membrane;GO:0016020//membrane	GO:0038023//signaling receptor activity	GO:0002768//immune response-regulating cell surface receptor signaling pathway	--
ENSMUSG00000037224	28	112	32	21	5	18	0.529	2.291	0.621	0.45	0.092	0.373	1.147	0.305	1.91098424356558	0.00795126	1	Zfyve28	zinc finger, FYVE domain containing 28 [Source:MGI Symbol;Acc:MGI:2684992]	-	-	-	-	GO:0005737//cytoplasm;GO:0005768//endosome;GO:0005829//cytosol;GO:0016020//membrane;GO:0031901//early endosome membrane	GO:0032266//phosphatidylinositol-3-phosphate binding;GO:0046872//metal ion binding	GO:0007175//negative regulation of epidermal growth factor-activated receptor activity;GO:0042059//negative regulation of epidermal growth factor receptor signaling pathway	--
ENSMUSG00000095079	721	2540	549	299	427	746	49.167	187.442	38.197	23.018	28.323	55.141	91.602	35.494	1.36780392964246	0.00801123	1	Igha	immunoglobulin heavy constant alpha [Source:MGI Symbol;Acc:MGI:96444]	-	-	-	-	GO:0005615//extracellular space;GO:0042571//immunoglobulin complex, circulating;GO:0071748//monomeric IgA immunoglobulin complex;GO:0071751//secretory IgA immunoglobulin complex;GO:0071752//secretory dimeric IgA immunoglobulin complex	GO:0003823//antigen binding;GO:0034987//immunoglobulin receptor binding	GO:0002385//mucosal immune response;GO:0002455//humoral immune response mediated by circulating immunoglobulin;GO:0006958//complement activation, classical pathway;GO:0016064//immunoglobulin mediated immune response;GO:0019731//antibacterial humoral response	--
ENSMUSG00000076547	18	6	3	93	18	22	3.631	1.294	0.628	21.033	3.442	4.749	1.851	9.74133	-2.39581435777029	0.00844474	1	Igkv4-70	immunoglobulin kappa chain variable 4-70 [Source:MGI Symbol;Acc:MGI:2686348]	-	-	-	-	GO:0005615//extracellular space	-	GO:0006955//immune response	--
ENSMUSG00000052142	206	1000	194	143	84	250	4.282	22.821	4.114	3.316	1.703	5.601	10.4057	3.54	1.55554813270215	0.00858589	1	Rasal3	RAS protein activator like 3 [Source:MGI Symbol;Acc:MGI:2444128]	Environmental Information Processing	Signal transduction	ko04014//Ras signaling pathway	K17634	GO:0005737//cytoplasm;GO:0005938//cell cortex;GO:0098562//cytoplasmic side of membrane	GO:0005096//GTPase activator activity;GO:0042802//identical protein binding	GO:0043087//regulation of GTPase activity;GO:0046580//negative regulation of Ras protein signal transduction;GO:0051142//positive regulation of NK T cell proliferation	--
ENSMUSG00000037709	2686	2822	3218	1386	2280	1894	35.27	39.977	42.958	20.46	29.011	27.016	39.4017	25.4957	0.628004593712222	0.00858817	1	Fam13a	family with sequence similarity 13, member A [Source:MGI Symbol;Acc:MGI:1889842]	-	-	-	-	GO:0005575//cellular_component	GO:0003674//molecular_function	GO:0008150//biological_process	--
ENSMUSG00000054364	1522	1273	1175	2130	1548	2930	48.799	44.154	38.636	77.447	48.247	102.945	43.863	76.213	-0.797032617612733	0.00860444	1	Rhob	ras homolog family member B [Source:MGI Symbol;Acc:MGI:107949]	Human Diseases	Infectious disease: bacterial	ko05132//Salmonella infection	K07856	GO:0005634//nucleus;GO:0005768//endosome;GO:0005769//early endosome;GO:0005770//late endosome;GO:0005829//cytosol;GO:0005886//plasma membrane;GO:0010008//endosome membrane;GO:0016020//membrane;GO:0031902//late endosome membrane;GO:0032154//cleavage furrow;GO:0045202//synapse;GO:0098685//Schaffer collateral - CA1 synapse	GO:0000166//nucleotide binding;GO:0003924//GTPase activity;GO:0005515//protein binding;GO:0005525//GTP binding;GO:0019003//GDP binding	GO:0000281//mitotic cytokinesis;GO:0001525//angiogenesis;GO:0006886//intracellular protein transport;GO:0006915//apoptotic process;GO:0007015//actin filament organization;GO:0007155//cell adhesion;GO:0007165//signal transduction;GO:0007264//small GTPase mediated signal transduction;GO:0008333//endosome to lysosome transport;GO:0010595//positive regulation of endothelial cell migration;GO:0015031/…	--
ENSMUSG00000005718	136	162	105	88	57	62	4.558	5.874	4.819	3.606	2.014	2.277	5.08367	2.63233	0.949527247051516	0.00860691	1	Tfap4	transcription factor AP4 [Source:MGI Symbol;Acc:MGI:103239]	Human Diseases	Cancer: overview	ko05205//Proteoglycans in cancer	K09108	GO:0005634//nucleus;GO:0005654//nucleoplasm;GO:0005739//mitochondrion;GO:0017053//transcription repressor complex	GO:0000976//transcription cis-regulatory region binding;GO:0000978//RNA polymerase II cis-regulatory region sequence-specific DNA binding;GO:0000981//DNA-binding transcription factor activity, RNA polymerase II-specific;GO:0001228//DNA-binding transcription activator activity, RNA polymerase II-specific;GO:0003677//DNA binding;GO:0003700//DNA-binding transcription factor activity;GO:0005515//prot…	GO:0006978//DNA damage response, signal transduction by p53 class mediator resulting in transcription of p21 class mediator;GO:0007423//sensory organ development;GO:0008285//negative regulation of cell population proliferation;GO:0010629//negative regulation of gene expression;GO:0043065//positive regulation of apoptotic process;GO:0043922//negative regulation by host of viral transcription;GO:00…	bHLH
ENSMUSG00000025279	187	155	64	31	73	60	2.967	2.66	1.041	0.558	1.126	1.043	2.22267	0.909	1.28993940407116	0.00867005	1	Dnase1l3	deoxyribonuclease 1-like 3 [Source:MGI Symbol;Acc:MGI:1314633]	-	-	-	-	GO:0005576//extracellular region;GO:0005634//nucleus;GO:0005783//endoplasmic reticulum	GO:0003677//DNA binding;GO:0003824//catalytic activity;GO:0004518//nuclease activity;GO:0004519//endonuclease activity;GO:0004520//endodeoxyribonuclease activity;GO:0004530//deoxyribonuclease I activity;GO:0004536//deoxyribonuclease activity;GO:0016787//hydrolase activity	GO:0002283//neutrophil activation involved in immune response;GO:0002673//regulation of acute inflammatory response;GO:0006259//DNA metabolic process;GO:0006308//DNA catabolic process;GO:0006309//apoptotic DNA fragmentation;GO:0006915//apoptotic process;GO:0010623//programmed cell death involved in cell development;GO:0012501//programmed cell death;GO:0070948//regulation of neutrophil mediated cy…	--
ENSMUSG00000030996	23	17	12	22	222	13	1.259	0.972	0.65	1.319	11.536	0.753	0.960333	4.536	-2.23981348050352	0.00878368	1	Art1	ADP-ribosyltransferase 1 [Source:MGI Symbol;Acc:MGI:107511]	-	-	-	-	GO:0009986//cell surface;GO:0016020//membrane;GO:0016529//sarcoplasmic reticulum;GO:0033017//sarcoplasmic reticulum membrane;GO:0098552//side of membrane	GO:0003950//NAD+ ADP-ribosyltransferase activity;GO:0016740//transferase activity;GO:0016757//glycosyltransferase activity;GO:0016779//nucleotidyltransferase activity;GO:0106274//NAD+-protein-arginine ADP-ribosyltransferase activity	-	--
ENSMUSG00000041333	0	1	0	40	0	3	0	0.088	0	3.708	0	0.269	0.0293333	1.32567	-5.49803322816792	0.00893937	1	Mup4	major urinary protein 4 [Source:MGI Symbol;Acc:MGI:97236]	-	-	-	-	GO:0005576//extracellular region;GO:0005615//extracellular space;GO:0005634//nucleus;GO:0005829//cytosol	GO:0005009//insulin-activated receptor activity;GO:0005515//protein binding;GO:0005549//odorant binding;GO:0005550//pheromone binding;GO:0036094//small molecule binding	GO:0006112//energy reserve metabolic process;GO:0007005//mitochondrion organization;GO:0008286//insulin receptor signaling pathway;GO:0009060//aerobic respiration;GO:0010628//positive regulation of gene expression;GO:0010888//negative regulation of lipid storage;GO:0010907//positive regulation of glucose metabolic process;GO:0031649//heat generation;GO:0042593//glucose homeostasis;GO:0045475//loc…	--
ENSMUSG00000029804	178	374	171	124	133	106	4.642	7.073	3.216	2.249	2.459	2.904	4.977	2.53733	0.971963326124156	0.00894646	1	Herc3	hect domain and RLD 3 [Source:MGI Symbol;Acc:MGI:1921248]	Genetic Information Processing	Folding, sorting and degradation	ko04120//Ubiquitin mediated proteolysis	K10614	GO:0005737//cytoplasm	GO:0004842//ubiquitin-protein transferase activity;GO:0016740//transferase activity;GO:0061630//ubiquitin protein ligase activity	GO:0000209//protein polyubiquitination;GO:0006511//ubiquitin-dependent protein catabolic process;GO:0016567//protein ubiquitination	--
ENSMUSG00000070000	101	319	95	73	54	80	3.914	11.199	3.316	1.991	1.531	2.685	6.143	2.069	1.57000973810391	0.00911611	1	Fcho1	FCH domain only 1 [Source:MGI Symbol;Acc:MGI:1921265]	-	-	-	-	GO:0005654//nucleoplasm;GO:0005737//cytoplasm;GO:0005829//cytosol;GO:0005886//plasma membrane;GO:0005905//clathrin-coated pit;GO:0016020//membrane;GO:0030136//clathrin-coated vesicle	GO:0005515//protein binding;GO:0035612//AP-2 adaptor complex binding	GO:0006897//endocytosis;GO:0048268//clathrin coat assembly;GO:0050852//T cell receptor signaling pathway;GO:0050870//positive regulation of T cell activation;GO:0072583//clathrin-dependent endocytosis	--
ENSMUSG00000021367	230	132	182	433	236	333	8.098	5.028	6.572	17.29	8.078	12.849	6.566	12.739	-0.956165376757139	0.00939596	1	Edn1	endothelin 1 [Source:MGI Symbol;Acc:MGI:95283]	Human Diseases;Environmental Information Processing;Environmental Information Processing;Human Diseases;Organismal Systems;Organismal Systems;Environmental Information Processing;Environmental Information Processing;Human Diseases;Organismal Systems;Human Diseases;Organismal Systems	Cancer: overview;Signaling molecules and interaction;Signal transduction;Cardiovascular disease;Circulatory system;Endocrine system;Signal transduction;Signal transduction;Endocrine and metabolic disease;Endocrine system;Cardiovascular disease;Endocrine system	ko05200//Pathways in cancer;ko04080//Neuroactive ligand-receptor interaction;ko04024//cAMP signaling pathway;ko05418//Fluid shear stress and atherosclerosis;ko04270//Vascular smooth muscle contraction;ko04926//Relaxin signaling pathway;ko04066//HIF-1 signaling pathway;ko04668//TNF signaling pathway;ko04933//AGE-RAGE signaling pathway in diabetic complications;ko04916//Melanogenesis;ko05410//Hyper…	K16366;K16366;K16366;K16366;K16366;K16366;K16366;K16366;K16366;K16366;K16366;K16366	GO:0005576//extracellular region;GO:0005615//extracellular space;GO:0005737//cytoplasm;GO:0033093//Weibel-Palade body;GO:0045178//basal part of cell;GO:0048237//rough endoplasmic reticulum lumen	GO:0005102//signaling receptor binding;GO:0005125//cytokine activity;GO:0005179//hormone activity;GO:0005515//protein binding;GO:0031707//endothelin A receptor binding;GO:0031708//endothelin B receptor binding;GO:0048018//receptor ligand activity	GO:0000122//negative regulation of transcription by RNA polymerase II;GO:0000165//MAPK cascade;GO:0001501//skeletal system development;GO:0001516//prostaglandin biosynthetic process;GO:0001569//branching involved in blood vessel morphogenesis;GO:0001666//response to hypoxia;GO:0001701//in utero embryonic development;GO:0001821//histamine secretion;GO:0001975//response to amphetamine;GO:0003015//h…	--
ENSMUSG00000071068	172	514	117	97	60	148	3.801	11.727	2.591	2.327	1.274	3.187	6.03967	2.26267	1.41644486426225	0.00949965	1	Treml2	triggering receptor expressed on myeloid cells-like 2 [Source:MGI Symbol;Acc:MGI:2147038]	-	-	-	-	GO:0005886//plasma membrane;GO:0009986//cell surface;GO:0016020//membrane	GO:0038023//signaling receptor activity	GO:0042110//T cell activation	--
ENSMUSG00000044770	63	256	45	23	26	61	1.708	6.821	1.314	0.617	0.536	1.41	3.281	0.854333	1.941264615948	0.00966653	1	Scml4	Scm polycomb group protein like 4 [Source:MGI Symbol;Acc:MGI:2446140]	-	-	-	-	GO:0005634//nucleus	GO:0003682//chromatin binding;GO:0005515//protein binding;GO:0042393//histone binding	GO:0045892//negative regulation of transcription, DNA-templated	--
ENSMUSG00000022893	219	145	166	364	270	267	3.377	2.419	2.625	6.366	4.047	4.512	2.807	4.975	-0.825667461805849	0.00974504	1	Adamts1	ADAM metallopeptidase with thrombospondin type 1 motif 1 [Source:MGI Symbol;Acc:MGI:109249]	-	-	-	-	GO:0005576//extracellular region;GO:0005604//basement membrane;GO:0031012//extracellular matrix;GO:0031410//cytoplasmic vesicle;GO:0062023//collagen-containing extracellular matrix	GO:0004222//metalloendopeptidase activity;GO:0005515//protein binding;GO:0008201//heparin binding;GO:0008233//peptidase activity;GO:0008237//metallopeptidase activity;GO:0008270//zinc ion binding;GO:0016787//hydrolase activity;GO:0046872//metal ion binding	GO:0001542//ovulation from ovarian follicle;GO:0001822//kidney development;GO:0006508//proteolysis;GO:0010976//positive regulation of neuron projection development;GO:0016525//negative regulation of angiogenesis;GO:0030198//extracellular matrix organization;GO:0060347//heart trabecula formation;GO:1900087//positive regulation of G1/S transition of mitotic cell cycle;GO:1904707//positive regulatio…	--
ENSMUSG00000040405	58	24	16	12	3	8	2.152	0.988	0.825	0.505	0.116	0.325	1.32167	0.315333	2.06740877725195	0.0098848	1	Havcr1	hepatitis A virus cellular receptor 1 [Source:MGI Symbol;Acc:MGI:2159680]	-	-	-	-	GO:0005886//plasma membrane;GO:0016020//membrane	-	-	--
ENSMUSG00000056749	154	154	100	250	192	275	5.725	6.193	3.812	10.539	6.938	11.202	5.24333	9.55967	-0.866476049234858	0.0101517	1	Nfil3	nuclear factor, interleukin 3, regulated [Source:MGI Symbol;Acc:MGI:109495]	-	-	-	-	GO:0005634//nucleus;GO:0090575//RNA polymerase II transcription regulator complex	GO:0000977//RNA polymerase II transcription regulatory region sequence-specific DNA binding;GO:0000978//RNA polymerase II cis-regulatory region sequence-specific DNA binding;GO:0001227//DNA-binding transcription repressor activity, RNA polymerase II-specific;GO:0003677//DNA binding;GO:0003700//DNA-binding transcription factor activity;GO:0005515//protein binding;GO:0042802//identical protein bind…	GO:0000122//negative regulation of transcription by RNA polymerase II;GO:0001779//natural killer cell differentiation;GO:0006351//transcription, DNA-templated;GO:0006355//regulation of transcription, DNA-templated;GO:0006366//transcription by RNA polymerase II;GO:0006955//immune response;GO:0007623//circadian rhythm;GO:0010628//positive regulation of gene expression;GO:0045892//negative regulatio…	TF_bZIP
ENSMUSG00000029603	93	277	89	58	28	85	1.736	5.593	1.704	1.228	0.508	1.739	3.011	1.15833	1.37819223094761	0.0101737	1	Dtx1	deltex 1, E3 ubiquitin ligase [Source:MGI Symbol;Acc:MGI:1352744]	Environmental Information Processing	Signal transduction	ko04330//Notch signaling pathway	K06058	GO:0005634//nucleus;GO:0005654//nucleoplasm;GO:0005737//cytoplasm;GO:0005829//cytosol;GO:0016604//nuclear body	GO:0005112//Notch binding;GO:0005515//protein binding;GO:0008270//zinc ion binding;GO:0016740//transferase activity;GO:0017124//SH3 domain binding;GO:0031625//ubiquitin protein ligase binding;GO:0046872//metal ion binding;GO:0061630//ubiquitin protein ligase activity	GO:0007219//Notch signaling pathway;GO:0008593//regulation of Notch signaling pathway;GO:0010001//glial cell differentiation;GO:0016567//protein ubiquitination;GO:0030217//T cell differentiation;GO:0045581//negative regulation of T cell differentiation;GO:0045665//negative regulation of neuron differentiation;GO:1990830//cellular response to leukemia inhibitory factor	--
ENSMUSG00000032528	53	129	41	18	26	36	0.814	2.144	0.646	0.314	0.388	0.606	1.20133	0.436	1.46223647031545	0.0101777	1	Vipr1	vasoactive intestinal peptide receptor 1 [Source:MGI Symbol;Acc:MGI:109272]	Environmental Information Processing	Signaling molecules and interaction	ko04080//Neuroactive ligand-receptor interaction	K04589	GO:0005886//plasma membrane;GO:0016020//membrane;GO:0043235//receptor complex	GO:0004888//transmembrane signaling receptor activity;GO:0004930//G protein-coupled receptor activity;GO:0004999//vasoactive intestinal polypeptide receptor activity;GO:0008528//G protein-coupled peptide receptor activity;GO:0017046//peptide hormone binding	GO:0007165//signal transduction;GO:0007166//cell surface receptor signaling pathway;GO:0007186//G protein-coupled receptor signaling pathway;GO:0007187//G protein-coupled receptor signaling pathway, coupled to cyclic nucleotide second messenger;GO:0007188//adenylate cyclase-modulating G protein-coupled receptor signaling pathway	--
ENSMUSG00000020205	123	78	70	184	121	233	4.753	3.261	2.774	8.063	4.545	9.867	3.596	7.49167	-1.05889368905357	0.0104439	1	Phlda1	pleckstrin homology like domain, family A, member 1 [Source:MGI Symbol;Acc:MGI:1096880]	-	-	-	-	GO:0005634//nucleus;GO:0005654//nucleoplasm;GO:0005730//nucleolus;GO:0005737//cytoplasm;GO:0031410//cytoplasmic vesicle	GO:0005515//protein binding;GO:1901981//phosphatidylinositol phosphate binding	GO:0006915//apoptotic process;GO:0043065//positive regulation of apoptotic process;GO:0045210//FasL biosynthetic process	--
ENSMUSG00000032265	971	678	654	1137	1030	1571	13.092	9.896	9.029	17.544	13.621	23.477	10.6723	18.214	-0.771172156605358	0.0106664	1	Tent5a	terminal nucleotidyltransferase 5A [Source:MGI Symbol;Acc:MGI:2670964]	-	-	-	-	GO:0005737//cytoplasm	GO:0016740//transferase activity;GO:1990817//RNA adenylyltransferase activity	GO:0009617//response to bacterium;GO:0030278//regulation of ossification;GO:0030501//positive regulation of bone mineralization;GO:0045669//positive regulation of osteoblast differentiation;GO:0048255//mRNA stabilization	--
ENSMUSG00000076549	150	102	35	14	39	44	28.686	21.15	6.818	2.972	7.273	9.227	18.8847	6.49067	1.54077674654327	0.0106896	1	Igkv4-68	immunoglobulin kappa variable 4-68 [Source:MGI Symbol;Acc:MGI:2686265]	-	-	-	-	GO:0005615//extracellular space	-	GO:0006955//immune response	--
ENSMUSG00000057037	1	8	0	1	107	6	0.042	0.364	0	0.048	4.358	0.322	0.135333	1.576	-3.54167840299236	0.0108409	1	Cfhr1	complement factor H-related 1 [Source:MGI Symbol;Acc:MGI:2138169]	Organismal Systems	Immune system	ko04610//Complement and coagulation cascades	K23815	GO:0005615//extracellular space;GO:0032991//protein-containing complex	GO:0001851//complement component C3b binding;GO:0042802//identical protein binding	GO:0006956//complement activation	--
ENSMUSG00000005465	154	422	130	77	66	148	4.354	12.906	3.769	2.469	1.814	4.585	7.00967	2.956	1.2456995713594	0.0109571	1	Il27ra	interleukin 27 receptor, alpha [Source:MGI Symbol;Acc:MGI:1355318]	Environmental Information Processing;Environmental Information Processing;Organismal Systems	Signaling molecules and interaction;Signal transduction;Immune system	ko04060//Cytokine-cytokine receptor interaction;ko04630//JAK-STAT signaling pathway;ko04659//Th17 cell differentiation	K19598;K19598;K19598	GO:0005576//extracellular region;GO:0005737//cytoplasm;GO:0005886//plasma membrane;GO:0009897//external side of plasma membrane;GO:0016020//membrane;GO:0043235//receptor complex	GO:0005515//protein binding;GO:0019955//cytokine binding;GO:0045509//interleukin-27 receptor activity	GO:0002692//negative regulation of cellular extravasation;GO:0002827//positive regulation of T-helper 1 type immune response;GO:0002829//negative regulation of type 2 immune response;GO:0019221//cytokine-mediated signaling pathway;GO:0032700//negative regulation of interleukin-17 production;GO:0032715//negative regulation of interleukin-6 production;GO:0032720//negative regulation of tumor necros…	--
ENSMUSG00000020788	567	1234	308	299	318	373	9.315	22.036	5.21	5.599	5.075	6.741	12.187	5.805	1.06997505795578	0.0112603	1	Atp2a3	ATPase, Ca++ transporting, ubiquitous [Source:MGI Symbol;Acc:MGI:1194503]	Human Diseases;Human Diseases;Environmental Information Processing;Environmental Information Processing;Human Diseases;Environmental Information Processing;Organismal Systems;Human Diseases;Organismal Systems;Organismal Systems;Human Diseases;Human Diseases;Organismal Systems;Human Diseases	Neurodegenerative disease;Neurodegenerative disease;Signal transduction;Signal transduction;Cardiovascular disease;Signal transduction;Circulatory system;Neurodegenerative disease;Endocrine system;Digestive system;Cardiovascular disease;Cardiovascular disease;Circulatory system;Cardiovascular disease	ko05022//Pathways of neurodegeneration - multiple diseases;ko05010//Alzheimer disease;ko04020//Calcium signaling pathway;ko04024//cAMP signaling pathway;ko05415//Diabetic cardiomyopathy;ko04022//cGMP-PKG signaling pathway;ko04261//Adrenergic signaling in cardiomyocytes;ko05017//Spinocerebellar ataxia;ko04919//Thyroid hormone signaling pathway;ko04972//Pancreatic secretion;ko05414//Dilated cardiom…	K05853;K05853;K05853;K05853;K05853;K05853;K05853;K05853;K05853;K05853;K05853;K05853;K05853;K05853	GO:0005783//endoplasmic reticulum;GO:0005789//endoplasmic reticulum membrane;GO:0016020//membrane;GO:0016529//sarcoplasmic reticulum;GO:0031090//organelle membrane;GO:0033017//sarcoplasmic reticulum membrane	GO:0000166//nucleotide binding;GO:0005215//transporter activity;GO:0005388//P-type calcium transporter activity;GO:0005515//protein binding;GO:0005524//ATP binding;GO:0008656//cysteine-type endopeptidase activator activity involved in apoptotic process;GO:0015085//calcium ion transmembrane transporter activity;GO:0016887//ATP hydrolysis activity;GO:0030899//calcium-dependent ATPase activity;GO:00…	GO:0006811//ion transport;GO:0006816//calcium ion transport;GO:0006874//cellular calcium ion homeostasis;GO:0032469//endoplasmic reticulum calcium ion homeostasis;GO:0070059//intrinsic apoptotic signaling pathway in response to endoplasmic reticulum stress;GO:0070588//calcium ion transmembrane transport;GO:1903515//calcium ion transport from cytosol to endoplasmic reticulum	--
ENSMUSG00000051747	66	26	41	79	432	20	0.075	0.026	0.047	0.094	0.516	0.041	0.0493333	0.217	-2.13706036753669	0.0113444	1	Ttn	titin [Source:MGI Symbol;Acc:MGI:98864]	Human Diseases;Human Diseases	Cardiovascular disease;Cardiovascular disease	ko05414//Dilated cardiomyopathy;ko05410//Hypertrophic cardiomyopathy	K12567;K12567	GO:0000794//condensed nuclear chromosome;GO:0005634//nucleus;GO:0005737//cytoplasm;GO:0005859//muscle myosin complex;GO:0005865//striated muscle thin filament;GO:0005886//plasma membrane;GO:0030016//myofibril;GO:0030017//sarcomere;GO:0030018//Z disc;GO:0031430//M band;GO:0031672//A band;GO:0031674//I band;GO:0043229//intracellular organelle;GO:0043232//intracellular non-membrane-bounded organelle	GO:0000166//nucleotide binding;GO:0002020//protease binding;GO:0003779//actin binding;GO:0004672//protein kinase activity;GO:0004674//protein serine/threonine kinase activity;GO:0004713//protein tyrosine kinase activity;GO:0005200//structural constituent of cytoskeleton;GO:0005509//calcium ion binding;GO:0005515//protein binding;GO:0005516//calmodulin binding;GO:0005524//ATP binding;GO:0008307//s…	GO:0001701//in utero embryonic development;GO:0001756//somitogenesis;GO:0003007//heart morphogenesis;GO:0003300//cardiac muscle hypertrophy;GO:0006468//protein phosphorylation;GO:0006936//muscle contraction;GO:0007155//cell adhesion;GO:0007411//axon guidance;GO:0007507//heart development;GO:0007512//adult heart development;GO:0010628//positive regulation of gene expression;GO:0010737//protein kin…	--
ENSMUSG00000051998	74	244	60	48	31	60	2.414	8.791	2.007	1.776	0.987	2.145	4.404	1.636	1.42864172062262	0.0114031	1	Lax1	lymphocyte transmembrane adaptor 1 [Source:MGI Symbol;Acc:MGI:2443362]	-	-	-	-	GO:0005794//Golgi apparatus;GO:0005829//cytosol;GO:0005886//plasma membrane;GO:0016020//membrane	GO:0019901//protein kinase binding;GO:0042169//SH2 domain binding	GO:0002250//adaptive immune response;GO:0002376//immune system process;GO:0006955//immune response;GO:0035556//intracellular signal transduction;GO:0042113//B cell activation;GO:0046649//lymphocyte activation;GO:0050851//antigen receptor-mediated signaling pathway;GO:0050868//negative regulation of T cell activation;GO:0051249//regulation of lymphocyte activation	--
ENSMUSG00000031132	6	52	6	2	5	1	0.362	3.389	0.371	0.137	0.293	0.066	1.374	0.165333	3.05493247915238	0.0114245	1	Cd40lg	CD40 ligand [Source:MGI Symbol;Acc:MGI:88337]	Environmental Information Processing;Human Diseases;Environmental Information Processing;Human Diseases;Human Diseases;Environmental Information Processing;Organismal Systems;Human Diseases;Human Diseases;Human Diseases;Human Diseases;Organismal Systems;Human Diseases;Human Diseases	Signaling molecules and interaction;Cardiovascular disease;Signaling molecules and interaction;Immune disease;Infectious disease: parasitic;Signal transduction;Immune system;Cardiovascular disease;Immune disease;Infectious disease: parasitic;Immune disease;Immune system;Immune disease;Immune disease	ko04060//Cytokine-cytokine receptor interaction;ko05417//Lipid and atherosclerosis;ko04514//Cell adhesion molecules;ko05322//Systemic lupus erythematosus;ko05145//Toxoplasmosis;ko04064//NF-kappa B signaling pathway;ko04660//T cell receptor signaling pathway;ko05416//Viral myocarditis;ko05320//Autoimmune thyroid disease;ko05144//Malaria;ko05330//Allograft rejection;ko04672//Intestinal immune netwo…	K03161;K03161;K03161;K03161;K03161;K03161;K03161;K03161;K03161;K03161;K03161;K03161;K03161;K03161	GO:0005576//extracellular region;GO:0005615//extracellular space;GO:0005794//Golgi apparatus;GO:0005886//plasma membrane;GO:0009897//external side of plasma membrane;GO:0009986//cell surface;GO:0016020//membrane;GO:0042995//cell projection;GO:0044297//cell body	GO:0005125//cytokine activity;GO:0005164//tumor necrosis factor receptor binding;GO:0005174//CD40 receptor binding;GO:0005178//integrin binding;GO:0005515//protein binding;GO:0043539//protein serine/threonine kinase activator activity	GO:0002637//regulation of immunoglobulin production;GO:0002839//positive regulation of immune response to tumor cell;GO:0006954//inflammatory response;GO:0006955//immune response;GO:0007165//signal transduction;GO:0007229//integrin-mediated signaling pathway;GO:0010628//positive regulation of gene expression;GO:0023035//CD40 signaling pathway;GO:0030168//platelet activation;GO:0030183//B cell dif…	--
ENSMUSG00000017639	53	400	67	40	33	82	0.558	5.099	0.981	0.477	0.338	0.946	2.21267	0.587	1.91435372024709	0.0115631	1	Rab11fip4	RAB11 family interacting protein 4 (class II) [Source:MGI Symbol;Acc:MGI:2442920]	Cellular Processes	Transport and catabolism	ko04144//Endocytosis	K12485	GO:0005768//endosome;GO:0016020//membrane;GO:0030139//endocytic vesicle;GO:0030496//midbody;GO:0031410//cytoplasmic vesicle;GO:0032154//cleavage furrow;GO:0055038//recycling endosome membrane	GO:0005509//calcium ion binding;GO:0031267//small GTPase binding;GO:0042803//protein homodimerization activity;GO:0046872//metal ion binding	GO:0007049//cell cycle;GO:0032456//endocytic recycling;GO:0032465//regulation of cytokinesis;GO:0051301//cell division	--
ENSMUSG00000070644	25	27	10	47	117	30	0.875	0.958	0.372	1.787	3.729	1.078	0.735	2.198	-1.5803752312255	0.0115694	1	Etnk2	ethanolamine kinase 2 [Source:MGI Symbol;Acc:MGI:2443760]	Metabolism;Metabolism	Global and overview maps;Lipid metabolism	ko01100//Metabolic pathways;ko00564//Glycerophospholipid metabolism	K00894;K00894	GO:0005737//cytoplasm	GO:0000166//nucleotide binding;GO:0004305//ethanolamine kinase activity;GO:0005524//ATP binding;GO:0016301//kinase activity;GO:0016740//transferase activity	GO:0001701//in utero embryonic development;GO:0001890//placenta development;GO:0006629//lipid metabolic process;GO:0006646//phosphatidylethanolamine biosynthetic process;GO:0008654//phospholipid biosynthetic process;GO:0009791//post-embryonic development;GO:0016310//phosphorylation;GO:0035264//multicellular organism growth;GO:0046474//glycerophospholipid biosynthetic process	--
ENSMUSG00000116378	0	8	19	0	0	0	0	0.391	0.828	0	0.013	0	0.406333	0.00433333	6.55104269247912	0.0116792	1	Gcat	glycine C-acetyltransferase (2-amino-3-ketobutyrate-coenzyme A ligase) [Source:MGI Symbol;Acc:MGI:1349389]	Metabolism;Metabolism	Global and overview maps;Amino acid metabolism	ko01100//Metabolic pathways;ko00260//Glycine, serine and threonine metabolism	K00639;K00639	-	GO:0008890//glycine C-acetyltransferase activity;GO:0016740//transferase activity;GO:0016746//acyltransferase activity;GO:0030170//pyridoxal phosphate binding	GO:0006567//threonine catabolic process;GO:0009058//biosynthetic process	--
ENSMUSG00000045193	862	1241	650	718	441	341	51.119	78.186	39.375	47.025	26.457	24.79	56.2267	32.7573	0.779436604190624	0.012071	1	Cirbp	cold inducible RNA binding protein [Source:MGI Symbol;Acc:MGI:893588]	-	-	-	-	GO:0005634//nucleus;GO:0005654//nucleoplasm;GO:0005681//spliceosomal complex;GO:0005737//cytoplasm;GO:0010494//cytoplasmic stress granule	GO:0003676//nucleic acid binding;GO:0003723//RNA binding;GO:0003730//mRNA 3'-UTR binding;GO:0008266//poly(U) RNA binding;GO:0030371//translation repressor activity;GO:0070181//small ribosomal subunit rRNA binding	GO:0009411//response to UV;GO:0017148//negative regulation of translation;GO:0030308//negative regulation of cell growth;GO:0034063//stress granule assembly;GO:0045727//positive regulation of translation;GO:0048026//positive regulation of mRNA splicing, via spliceosome;GO:0048255//mRNA stabilization;GO:0070417//cellular response to cold;GO:1902806//regulation of cell cycle G1/S phase transition	--
ENSMUSG00000078680	0	0	0	0	13	13	0	0	0	0	1.002	1.151	0.001	0.717667	-9.48717010344608	0.0125076	1	Mup10	major urinary protein 10 [Source:MGI Symbol;Acc:MGI:1924164]	-	-	-	-	GO:0005576//extracellular region;GO:0005615//extracellular space	GO:0003674//molecular_function;GO:0005549//odorant binding;GO:0005550//pheromone binding;GO:0036094//small molecule binding	GO:0008150//biological_process	--
ENSMUSG00000040699	929	2871	766	737	464	869	38.649	134.896	33.365	26.686	15.422	32.456	68.97	24.8547	1.47245221177963	0.0125348	1	Limd2	LIM domain containing 2 [Source:MGI Symbol;Acc:MGI:1915053]	-	-	-	-	GO:0005634//nucleus;GO:0005654//nucleoplasm;GO:0005737//cytoplasm;GO:0005829//cytosol;GO:0005886//plasma membrane;GO:0015629//actin cytoskeleton	GO:0003674//molecular_function;GO:0046872//metal ion binding;GO:0051015//actin filament binding	GO:0008150//biological_process;GO:0051017//actin filament bundle assembly	--
ENSMUSG00000030283	42	268	55	37	7	53	0.352	2.429	0.472	0.38	0.057	0.489	1.08433	0.308667	1.81268672378089	0.0127801	1	St8sia1	ST8 alpha-N-acetyl-neuraminide alpha-2,8-sialyltransferase 1 [Source:MGI Symbol;Acc:MGI:106011]	Metabolism;Metabolism;Metabolism;Metabolism	Global and overview maps;Glycan biosynthesis and metabolism;Glycan biosynthesis and metabolism;Glycan biosynthesis and metabolism	ko01100//Metabolic pathways;ko00601//Glycosphingolipid biosynthesis - lacto and neolacto series;ko00603//Glycosphingolipid biosynthesis - globo and isoglobo series;ko00604//Glycosphingolipid biosynthesis - ganglio series	K03371;K03371;K03371;K03371	GO:0000139//Golgi membrane;GO:0005794//Golgi apparatus;GO:0016020//membrane	GO:0003828//alpha-N-acetylneuraminate alpha-2,8-sialyltransferase activity;GO:0008373//sialyltransferase activity;GO:0016740//transferase activity;GO:0016757//glycosyltransferase activity	GO:0006486//protein glycosylation;GO:0006491//N-glycan processing;GO:0006629//lipid metabolic process;GO:0006665//sphingolipid metabolic process;GO:0008283//cell population proliferation;GO:0009311//oligosaccharide metabolic process;GO:0034605//cellular response to heat;GO:0050673//epithelial cell proliferation;GO:0050679//positive regulation of epithelial cell proliferation	--
ENSMUSG00000042474	267	73	62	51	63	35	12.568	3.717	2.993	2.722	2.883	1.805	6.426	2.47	1.37940993899937	0.013036	1	Fcmr	Fc fragment of IgM receptor [Source:MGI Symbol;Acc:MGI:1916419]	-	-	-	-	GO:0005765//lysosomal membrane;GO:0005886//plasma membrane;GO:0016020//membrane;GO:0031901//early endosome membrane;GO:0032588//trans-Golgi network membrane	GO:0001790//polymeric immunoglobulin binding;GO:0002172//high-affinity IgM receptor activity	GO:0038093//Fc receptor signaling pathway	--
ENSMUSG00000026117	85	515	80	83	34	100	2.852	18.69	2.752	3.158	1.109	3.676	8.098	2.64767	1.61284414043779	0.013219	1	Zap70	zeta-chain (TCR) associated protein kinase [Source:MGI Symbol;Acc:MGI:99613]	Environmental Information Processing;Human Diseases;Organismal Systems;Environmental Information Processing;Organismal Systems;Organismal Systems;Human Diseases;Organismal Systems;Human Diseases	Signal transduction;Infectious disease: bacterial;Immune system;Signal transduction;Immune system;Immune system;Cancer: overview;Immune system;Immune disease	ko04014//Ras signaling pathway;ko05135//Yersinia infection;ko04650//Natural killer cell mediated cytotoxicity;ko04064//NF-kappa B signaling pathway;ko04659//Th17 cell differentiation;ko04660//T cell receptor signaling pathway;ko05235//PD-L1 expression and PD-1 checkpoint pathway in cancer;ko04658//Th1 and Th2 cell differentiation;ko05340//Primary immunodeficiency	K07360;K07360;K07360;K07360;K07360;K07360;K07360;K07360;K07360	GO:0001772//immunological synapse;GO:0005737//cytoplasm;GO:0005829//cytosol;GO:0005886//plasma membrane;GO:0005911//cell-cell junction;GO:0016020//membrane;GO:0031234//extrinsic component of cytoplasmic side of plasma membrane;GO:0042101//T cell receptor complex;GO:0045121//membrane raft	GO:0000166//nucleotide binding;GO:0001784//phosphotyrosine residue binding;GO:0004672//protein kinase activity;GO:0004713//protein tyrosine kinase activity;GO:0004715//non-membrane spanning protein tyrosine kinase activity;GO:0005102//signaling receptor binding;GO:0005515//protein binding;GO:0005524//ATP binding;GO:0016301//kinase activity;GO:0016740//transferase activity	GO:0002250//adaptive immune response;GO:0002376//immune system process;GO:0002696//positive regulation of leukocyte activation;GO:0006468//protein phosphorylation;GO:0006955//immune response;GO:0007169//transmembrane receptor protein tyrosine kinase signaling pathway;GO:0016310//phosphorylation;GO:0019722//calcium-mediated signaling;GO:0030154//cell differentiation;GO:0030217//T cell differentiat…	--
ENSMUSG00000030337	119	736	142	146	91	125	3.462	21.196	3.986	4.701	2.67	4.115	9.548	3.82867	1.3183565054169	0.0132203	1	Vamp1	vesicle-associated membrane protein 1 [Source:MGI Symbol;Acc:MGI:1313276]	Genetic Information Processing	Folding, sorting and degradation	ko04130//SNARE interactions in vesicular transport	K08510	GO:0005739//mitochondrion;GO:0005886//plasma membrane;GO:0009986//cell surface;GO:0016020//membrane;GO:0030659//cytoplasmic vesicle membrane;GO:0030672//synaptic vesicle membrane;GO:0031201//SNARE complex;GO:0031410//cytoplasmic vesicle;GO:0031594//neuromuscular junction;GO:0035579//specific granule membrane;GO:0043005//neuron projection;GO:0045202//synapse;GO:0070821//tertiary granule membrane;G…	GO:0005484//SNAP receptor activity;GO:0019905//syntaxin binding	GO:0006906//vesicle fusion;GO:0016082//synaptic vesicle priming;GO:0016192//vesicle-mediated transport;GO:0031630//regulation of synaptic vesicle fusion to presynaptic active zone membrane;GO:0035493//SNARE complex assembly	--
ENSMUSG00000054065	63	160	76	52	33	46	1.666	4.577	2.061	1.649	0.848	1.333	2.768	1.27667	1.11646205154556	0.0134346	1	Pkp3	plakophilin 3 [Source:MGI Symbol;Acc:MGI:1891830]	-	-	-	-	GO:0001533//cornified envelope;GO:0005634//nucleus;GO:0005654//nucleoplasm;GO:0005737//cytoplasm;GO:0005886//plasma membrane;GO:0005912//adherens junction;GO:0005914//spot adherens junction;GO:0030054//cell junction;GO:0030057//desmosome;GO:0070161//anchoring junction;GO:1990124//messenger ribonucleoprotein complex	GO:0005515//protein binding;GO:0019899//enzyme binding;GO:0045294//alpha-catenin binding;GO:0045296//cadherin binding;GO:0050839//cell adhesion molecule binding	GO:0002159//desmosome assembly;GO:0007043//cell-cell junction assembly;GO:0007155//cell adhesion;GO:0010628//positive regulation of gene expression;GO:0072659//protein localization to plasma membrane;GO:0098609//cell-cell adhesion;GO:1902373//negative regulation of mRNA catabolic process	--
ENSMUSG00000047875	95	87	79	47	36	52	1.461	1.45	1.251	0.814	0.531	0.878	1.38733	0.741	0.904769016708341	0.0134636	1	Gpr157	G protein-coupled receptor 157 [Source:MGI Symbol;Acc:MGI:2442046]	-	-	-	-	GO:0005886//plasma membrane;GO:0016020//membrane;GO:0042995//cell projection;GO:0060170//ciliary membrane	GO:0004888//transmembrane signaling receptor activity;GO:0004930//G protein-coupled receptor activity	GO:0007165//signal transduction;GO:0007166//cell surface receptor signaling pathway;GO:0007186//G protein-coupled receptor signaling pathway;GO:0007189//adenylate cyclase-activating G protein-coupled receptor signaling pathway;GO:0007200//phospholipase C-activating G protein-coupled receptor signaling pathway;GO:0030154//cell differentiation;GO:0048512//circadian behavior;GO:0048856//anatomical s…	--
ENSMUSG00000031822	212	459	138	165	93	114	2.688	6.143	1.716	2.291	1.047	1.338	3.51567	1.55867	1.17348586057519	0.0135397	1	Gse1	genetic suppressor element 1, coiled-coil protein [Source:MGI Symbol;Acc:MGI:1098275]	-	-	-	-	GO:0005575//cellular_component	GO:0003674//molecular_function	GO:0008150//biological_process	--
ENSMUSG00000046318	228	223	185	472	261	335	2.613	2.765	2.174	6.134	2.908	4.207	2.51733	4.41633	-0.810952803109865	0.0140731	1	Ccbe1	collagen and calcium binding EGF domains 1 [Source:MGI Symbol;Acc:MGI:2445053]	-	-	-	-	GO:0005576//extracellular region;GO:0005581//collagen trimer;GO:0005615//extracellular space;GO:0031012//extracellular matrix	GO:0002020//protease binding;GO:0005509//calcium ion binding;GO:0005518//collagen binding	GO:0001525//angiogenesis;GO:0001945//lymph vessel development;GO:0001946//lymphangiogenesis;GO:0002040//sprouting angiogenesis;GO:0003016//respiratory system process;GO:0007585//respiratory gaseous exchange by respiratory system;GO:0010575//positive regulation of vascular endothelial growth factor production;GO:0010595//positive regulation of endothelial cell migration;GO:0010954//positive regula…	--
ENSMUSG00000020826	9	51	13	1	7	5	0.196	0.991	0.24	0.02	0.129	0.098	0.475667	0.0823333	2.53040238789109	0.0141231	1	Nos2	nitric oxide synthase 2, inducible [Source:MGI Symbol;Acc:MGI:97361]	Metabolism;Human Diseases;Human Diseases;Human Diseases;Human Diseases;Environmental Information Processing;Human Diseases;Environmental Information Processing;Organismal Systems;Environmental Information Processing;Human Diseases;Human Diseases;Human Diseases;Human Diseases;Cellular Processes;Human Diseases;Human Diseases;Metabolism;Metabolism	Global and overview maps;Cancer: overview;Neurodegenerative disease;Neurodegenerative disease;Neurodegenerative disease;Signal transduction;Infectious disease: bacterial;Signal transduction;Endocrine system;Signal transduction;Infectious disease: parasitic;Infectious disease: parasitic;Infectious disease: parasitic;Cancer: specific types;Transport and catabolism;Infectious disease: bacterial;Infe…	ko01100//Metabolic pathways;ko05200//Pathways in cancer;ko05022//Pathways of neurodegeneration - multiple diseases;ko05010//Alzheimer disease;ko05014//Amyotrophic lateral sclerosis;ko04020//Calcium signaling pathway;ko05152//Tuberculosis;ko04371//Apelin signaling pathway;ko04926//Relaxin signaling pathway;ko04066//HIF-1 signaling pathway;ko05145//Toxoplasmosis;ko05146//Amoebiasis;ko05142//Chagas …	K13241;K13241;K13241;K13241;K13241;K13241;K13241;K13241;K13241;K13241;K13241;K13241;K13241;K13241;K13241;K13241;K13241;K13241;K13241	GO:0005615//extracellular space;GO:0005634//nucleus;GO:0005737//cytoplasm;GO:0005777//peroxisome;GO:0005829//cytosol;GO:0005886//plasma membrane;GO:0030863//cortical cytoskeleton;GO:0048471//perinuclear region of cytoplasm	GO:0003779//actin binding;GO:0004517//nitric-oxide synthase activity;GO:0005515//protein binding;GO:0005516//calmodulin binding;GO:0008013//beta-catenin binding;GO:0008603//cAMP-dependent protein kinase regulator activity;GO:0010181//FMN binding;GO:0016491//oxidoreductase activity;GO:0019901//protein kinase binding;GO:0020037//heme binding;GO:0034617//tetrahydrobiopterin binding;GO:0034618//argin…	GO:0001666//response to hypoxia;GO:0001974//blood vessel remodeling;GO:0006527//arginine catabolic process;GO:0006801//superoxide metabolic process;GO:0006809//nitric oxide biosynthetic process;GO:0006954//inflammatory response;GO:0007199//G protein-coupled receptor signaling pathway coupled to cGMP nucleotide second messenger;GO:0007263//nitric oxide mediated signal transduction;GO:0007623//circ…	--
ENSMUSG00000032093	142	984	151	80	27	115	7.315	54.836	7.977	4.674	1.352	6.492	23.376	4.17267	2.48598650258077	0.014132	1	Cd3e	CD3 antigen, epsilon polypeptide [Source:MGI Symbol;Acc:MGI:88332]	Human Diseases;Human Diseases;Human Diseases;Human Diseases;Organismal Systems;Organismal Systems;Human Diseases;Organismal Systems;Human Diseases;Organismal Systems;Human Diseases	Infectious disease: viral;Infectious disease: viral;Infectious disease: viral;Infectious disease: viral;Immune system;Immune system;Infectious disease: parasitic;Immune system;Cancer: overview;Immune system;Immune disease	ko05166//Human T-cell leukemia virus 1 infection;ko05170//Human immunodeficiency virus 1 infection;ko05169//Epstein-Barr virus infection;ko05162//Measles;ko04659//Th17 cell differentiation;ko04660//T cell receptor signaling pathway;ko05142//Chagas disease;ko04640//Hematopoietic cell lineage;ko05235//PD-L1 expression and PD-1 checkpoint pathway in cancer;ko04658//Th1 and Th2 cell differentiation;k…	K06451;K06451;K06451;K06451;K06451;K06451;K06451;K06451;K06451;K06451;K06451	GO:0001772//immunological synapse;GO:0005783//endoplasmic reticulum;GO:0005794//Golgi apparatus;GO:0005886//plasma membrane;GO:0005911//cell-cell junction;GO:0009897//external side of plasma membrane;GO:0016020//membrane;GO:0042101//T cell receptor complex;GO:0042105//alpha-beta T cell receptor complex;GO:0043197//dendritic spine;GO:0044297//cell body	GO:0004888//transmembrane signaling receptor activity;GO:0005515//protein binding;GO:0017124//SH3 domain binding;GO:0042802//identical protein binding	GO:0001954//positive regulation of cell-matrix adhesion;GO:0002250//adaptive immune response;GO:0002376//immune system process;GO:0002669//positive regulation of T cell anergy;GO:0002870//T cell anergy;GO:0007166//cell surface receptor signaling pathway;GO:0007224//smoothened signaling pathway;GO:0007584//response to nutrient;GO:0010628//positive regulation of gene expression;GO:0010629//negative…	--
ENSMUSG00000034640	890	1004	826	1510	939	2197	15.994	19.518	15.223	30.773	16.403	43.462	16.9117	30.2127	-0.837134680347663	0.0144912	1	Tiparp	TCDD-inducible poly(ADP-ribose) polymerase [Source:MGI Symbol;Acc:MGI:2159210]	-	-	-	-	GO:0005634//nucleus	GO:0000987//cis-regulatory region sequence-specific DNA binding;GO:0003950//NAD+ ADP-ribosyltransferase activity;GO:0016740//transferase activity;GO:0016757//glycosyltransferase activity;GO:0016779//nucleotidyltransferase activity;GO:0046872//metal ion binding;GO:1990404//protein ADP-ribosylase activity	GO:0001570//vasculogenesis;GO:0001822//kidney development;GO:0006807//nitrogen compound metabolic process;GO:0008209//androgen metabolic process;GO:0008210//estrogen metabolic process;GO:0008585//female gonad development;GO:0009791//post-embryonic development;GO:0010629//negative regulation of gene expression;GO:0030097//hemopoiesis;GO:0045732//positive regulation of protein catabolic process;GO:…	--
ENSMUSG00000040899	18	11	8	1	1	3	1.764	0.709	0.478	0.061	0.062	0.147	0.983667	0.09	3.45017260838118	0.0147472	1	Ccr6	C-C motif chemokine receptor 6 [Source:MGI Symbol;Acc:MGI:1333797]	Environmental Information Processing;Organismal Systems;Environmental Information Processing	Signaling molecules and interaction;Immune system;Signaling molecules and interaction	ko04060//Cytokine-cytokine receptor interaction;ko04062//Chemokine signaling pathway;ko04061//Viral protein interaction with cytokine and cytokine receptor	K04181;K04181;K04181	GO:0005886//plasma membrane;GO:0009897//external side of plasma membrane;GO:0009986//cell surface;GO:0016020//membrane;GO:0036126//sperm flagellum;GO:0097225//sperm midpiece;GO:0097228//sperm principal piece;GO:0097524//sperm plasma membrane	GO:0004930//G protein-coupled receptor activity;GO:0004950//chemokine receptor activity;GO:0005515//protein binding;GO:0016493//C-C chemokine receptor activity;GO:0019957//C-C chemokine binding	GO:0002523//leukocyte migration involved in inflammatory response;GO:0006935//chemotaxis;GO:0006955//immune response;GO:0007165//signal transduction;GO:0007186//G protein-coupled receptor signaling pathway;GO:0007204//positive regulation of cytosolic calcium ion concentration;GO:0010634//positive regulation of epithelial cell migration;GO:0019722//calcium-mediated signaling;GO:0048290//isotype sw…	--
ENSMUSG00000058952	56	71	54	74	451	46	2.029	2.782	2.006	3.04	15.882	1.826	2.27233	6.916	-1.60576338665818	0.0151041	1	Cfi	complement component factor i [Source:MGI Symbol;Acc:MGI:105937]	Human Diseases;Organismal Systems	Infectious disease: bacterial;Immune system	ko05150//Staphylococcus aureus infection;ko04610//Complement and coagulation cascades	K01333;K01333	GO:0005576//extracellular region;GO:0005615//extracellular space;GO:0016020//membrane	GO:0004252//serine-type endopeptidase activity;GO:0005515//protein binding;GO:0008233//peptidase activity;GO:0008236//serine-type peptidase activity;GO:0016787//hydrolase activity;GO:0046872//metal ion binding	GO:0002376//immune system process;GO:0006508//proteolysis;GO:0006956//complement activation;GO:0006958//complement activation, classical pathway;GO:0045087//innate immune response	--
ENSMUSG00000050106	73	277	63	45	61	53	2.106	8.599	1.864	1.545	1.681	1.687	4.18967	1.63767	1.35519372811609	0.0151857	1	Tmc8	transmembrane channel-like gene family 8 [Source:MGI Symbol;Acc:MGI:2669037]	-	-	-	-	GO:0005737//cytoplasm;GO:0005783//endoplasmic reticulum;GO:0005789//endoplasmic reticulum membrane;GO:0005794//Golgi apparatus;GO:0005886//plasma membrane;GO:0016020//membrane;GO:0031965//nuclear membrane	GO:0008381//mechanosensitive ion channel activity;GO:0043120//tumor necrosis factor binding;GO:0140311//protein sequestering activity	GO:0006811//ion transport;GO:0006882//cellular zinc ion homeostasis;GO:0031333//negative regulation of protein-containing complex assembly;GO:0034220//ion transmembrane transport;GO:1902041//regulation of extrinsic apoptotic signaling pathway via death domain receptors	--
ENSMUSG00000076540	78	7	1	4	5	1	16.902	1.674	0.222	1.097	1.052	0.237	6.266	0.795333	2.97791322739698	0.0155737	1	Igkv4-80	immunoglobulin kappa variable 4-80 [Source:MGI Symbol;Acc:MGI:4439653]	-	-	-	-	GO:0005615//extracellular space	-	GO:0006955//immune response	--
ENSMUSG00000044309	64	32	26	9	4	22	2.34	1.277	0.975	0.373	0.142	0.902	1.53067	0.472333	1.69628288375767	0.0156254	1	Apol7c	apolipoprotein L 7c [Source:MGI Symbol;Acc:MGI:1920912]	-	-	-	-	GO:0005576//extracellular region	GO:0008289//lipid binding	GO:0006869//lipid transport;GO:0042157//lipoprotein metabolic process	--
ENSMUSG00000095633	3	3	1	13	31	4	0.631	0.837	0.265	3.101	6.34	0.922	0.577667	3.45433	-2.58009815177189	0.0158942	1	Igkv4-58	immunoglobulin kappa variable 4-58 [Source:MGI Symbol;Acc:MGI:2685923]	-	-	-	-	GO:0005615//extracellular space	-	GO:0006955//immune response	--
ENSMUSG00000028965	22	108	40	14	4	28	1.354	4.646	2.405	0.858	0.233	1.886	2.80167	0.992333	1.4973885978855	0.0162353	1	Tnfrsf9	tumor necrosis factor receptor superfamily, member 9 [Source:MGI Symbol;Acc:MGI:1101059]	Environmental Information Processing	Signaling molecules and interaction	ko04060//Cytokine-cytokine receptor interaction	K05146	GO:0005886//plasma membrane;GO:0009897//external side of plasma membrane;GO:0016020//membrane	GO:0005515//protein binding;GO:0038023//signaling receptor activity	GO:0006915//apoptotic process;GO:0008285//negative regulation of cell population proliferation;GO:0033084//regulation of immature T cell proliferation in thymus;GO:0042127//regulation of cell population proliferation	--
ENSMUSG00000023263	0	0	0	37	0	0	0	0	0	3.935	0	0	0.001	1.31167	-10.3571854196737	0.0162538	1	9530002B09Rik	RIKEN cDNA 9530002B09 gene [Source:MGI Symbol;Acc:MGI:1924682]	-	-	-	-	GO:0005575//cellular_component	GO:0003674//molecular_function	GO:0008150//biological_process	--
ENSMUSG00000040694	22	15	23	20	264	7	1.167	0.861	1.251	1.203	13.611	0.407	1.093	5.07367	-2.21473533830851	0.0162937	1	Apobec2	apolipoprotein B mRNA editing enzyme, catalytic polypeptide 2 [Source:MGI Symbol;Acc:MGI:1343178]	-	-	-	-	GO:0005634//nucleus;GO:0005737//cytoplasm	GO:0003723//RNA binding;GO:0003824//catalytic activity;GO:0004126//cytidine deaminase activity;GO:0016787//hydrolase activity;GO:0042802//identical protein binding;GO:0046872//metal ion binding	GO:0006397//mRNA processing;GO:0009972//cytidine deamination;GO:0016554//cytidine to uridine editing;GO:0016556//mRNA modification;GO:0080111//DNA demethylation	--
ENSMUSG00000091491	36	345	72	32	18	80	0.215	2.229	0.441	0.217	0.104	0.524	0.961667	0.281667	1.7715480723633	0.016359	1	Vmn2r97	vomeronasal 2, receptor 97 [Source:MGI Symbol;Acc:MGI:3645271]	-	-	-	-	GO:0005886//plasma membrane;GO:0016020//membrane	GO:0004930//G protein-coupled receptor activity	GO:0007165//signal transduction;GO:0007186//G protein-coupled receptor signaling pathway	--
ENSMUSG00000052468	0	23	3	0	0	0	0	1.331	0.165	0	0	0	0.498667	0.001	8.96193195916648	0.0165176	1	Pmp2	peripheral myelin protein 2 [Source:MGI Symbol;Acc:MGI:102667]	-	-	-	-	GO:0005634//nucleus;GO:0005737//cytoplasm;GO:0005829//cytosol;GO:0043209//myelin sheath	GO:0005504//fatty acid binding;GO:0008289//lipid binding;GO:0015485//cholesterol binding	GO:0015908//fatty acid transport;GO:0061024//membrane organization	--
ENSMUSG00000063646	50	268	42	31	23	60	1.726	10.404	1.647	1.436	0.823	2.797	4.59233	1.68533	1.4461934006687	0.0168705	1	Jakmip1	janus kinase and microtubule interacting protein 1 [Source:MGI Symbol;Acc:MGI:1923321]	-	-	-	-	GO:0005737//cytoplasm;GO:0005856//cytoskeleton;GO:0005874//microtubule;GO:0015630//microtubule cytoskeleton;GO:0016020//membrane;GO:1990904//ribonucleoprotein complex	GO:0003723//RNA binding;GO:0008017//microtubule binding;GO:0019894//kinesin binding;GO:0019900//kinase binding;GO:0050811//GABA receptor binding	GO:0015031//protein transport;GO:0050890//cognition	--
ENSMUSG00000041954	101	285	117	92	36	89	6.476	19.704	7.766	6.924	2.217	6.178	11.3153	5.10633	1.14791946216387	0.0172408	1	Tnfrsf18	tumor necrosis factor receptor superfamily, member 18 [Source:MGI Symbol;Acc:MGI:894675]	Environmental Information Processing	Signaling molecules and interaction	ko04060//Cytokine-cytokine receptor interaction	K05154	GO:0005576//extracellular region;GO:0005886//plasma membrane;GO:0009897//external side of plasma membrane;GO:0016020//membrane	GO:0005031//tumor necrosis factor-activated receptor activity;GO:0005515//protein binding	GO:0002687//positive regulation of leukocyte migration;GO:0006915//apoptotic process;GO:0033209//tumor necrosis factor-mediated signaling pathway;GO:0042531//positive regulation of tyrosine phosphorylation of STAT protein;GO:0043066//negative regulation of apoptotic process;GO:0045785//positive regulation of cell adhesion	--
ENSMUSG00000021134	3123	3918	2798	2698	1906	1959	155.177	210.552	142.923	152.096	92.035	106.606	169.551	116.912	0.536289326097138	0.0173234	1	Srsf5	serine and arginine-rich splicing factor 5 [Source:MGI Symbol;Acc:MGI:98287]	Human Diseases;Genetic Information Processing	Infectious disease: viral;Transcription	ko05168//Herpes simplex virus 1 infection;ko03040//Spliceosome	K12893;K12893	GO:0005634//nucleus;GO:0005654//nucleoplasm;GO:0005730//nucleolus;GO:0005829//cytosol;GO:0016607//nuclear speck	GO:0003676//nucleic acid binding;GO:0003723//RNA binding;GO:0005515//protein binding;GO:0043422//protein kinase B binding;GO:0050733//RS domain binding	GO:0000398//mRNA splicing, via spliceosome;GO:0006397//mRNA processing;GO:0008380//RNA splicing;GO:0009611//response to wounding;GO:0032868//response to insulin;GO:0033120//positive regulation of RNA splicing	--
ENSMUSG00000029581	253	385	142	152	125	137	9.038	13.23	4.843	5.529	3.623	5.082	9.037	4.74467	0.929537187456145	0.0177514	1	Fscn1	fascin actin-bundling protein 1 [Source:MGI Symbol;Acc:MGI:1352745]	Human Diseases	Cancer: overview	ko05206//MicroRNAs in cancer	K23551	GO:0001725//stress fiber;GO:0001726//ruffle;GO:0002102//podosome;GO:0005737//cytoplasm;GO:0005829//cytosol;GO:0005856//cytoskeleton;GO:0005902//microvillus;GO:0005911//cell-cell junction;GO:0005938//cell cortex;GO:0015629//actin cytoskeleton;GO:0030027//lamellipodium;GO:0030175//filopodium;GO:0030425//dendrite;GO:0030426//growth cone;GO:0031253//cell projection membrane;GO:0042995//cell projectio…	GO:0003779//actin binding;GO:0005515//protein binding;GO:0030674//protein-macromolecule adaptor activity;GO:0051015//actin filament binding	GO:0007015//actin filament organization;GO:0007043//cell-cell junction assembly;GO:0007163//establishment or maintenance of cell polarity;GO:0010592//positive regulation of lamellipodium assembly;GO:0016477//cell migration;GO:0030035//microspike assembly;GO:0030036//actin cytoskeleton organization;GO:0030046//parallel actin filament bundle assembly;GO:0032534//regulation of microvillus assembly;G…	--
ENSMUSG00000090019	173	417	118	107	100	128	9.355	24.35	6.675	6.906	5.462	7.857	13.46	6.74167	0.997501208014133	0.0181633	1	Gimap1	GTPase, IMAP family member 1 [Source:MGI Symbol;Acc:MGI:109368]	-	-	-	-	GO:0005783//endoplasmic reticulum;GO:0016020//membrane	GO:0000166//nucleotide binding;GO:0005525//GTP binding	-	--
ENSMUSG00000038256	216	298	200	179	129	113	2.733	3.979	2.532	2.505	1.548	1.528	3.08133	1.86033	0.727993613417286	0.0181798	1	Bcl9	B cell CLL/lymphoma 9 [Source:MGI Symbol;Acc:MGI:1924828]	-	-	-	-	GO:0005634//nucleus;GO:0005737//cytoplasm;GO:0005794//Golgi apparatus;GO:0005801//cis-Golgi network;GO:0016528//sarcoplasm;GO:1990907//beta-catenin-TCF complex	GO:0003713//transcription coactivator activity;GO:0008013//beta-catenin binding	GO:0006366//transcription by RNA polymerase II;GO:0014908//myotube differentiation involved in skeletal muscle regeneration;GO:0016055//Wnt signaling pathway;GO:0035019//somatic stem cell population maintenance;GO:0035914//skeletal muscle cell differentiation;GO:0045445//myoblast differentiation;GO:0045944//positive regulation of transcription by RNA polymerase II;GO:0060070//canonical Wnt signal…	--
ENSMUSG00000078880	22	23	26	34	38	119	2.103	2.403	2.581	3.746	3.56	10.231	2.36233	5.84567	-1.30715501739054	0.0183452	1	Gm14308	predicted gene 14308 [Source:MGI Symbol;Acc:MGI:3782921]	Human Diseases	Infectious disease: viral	ko05168//Herpes simplex virus 1 infection	K09228	GO:0005575//cellular_component;GO:0005634//nucleus	GO:0000978//RNA polymerase II cis-regulatory region sequence-specific DNA binding;GO:0001228//DNA-binding transcription activator activity, RNA polymerase II-specific;GO:0003674//molecular_function;GO:0046872//metal ion binding	GO:0006355//regulation of transcription, DNA-templated;GO:0006357//regulation of transcription by RNA polymerase II;GO:0008150//biological_process;GO:0045944//positive regulation of transcription by RNA polymerase II	zf-C2H2
ENSMUSG00000040247	309	1052	314	287	165	319	13.664	51.219	14.223	16.108	7.001	16.384	26.3687	13.1643	1.00219016064261	0.0183755	1	Tbc1d10c	TBC1 domain family, member 10c [Source:MGI Symbol;Acc:MGI:1922072]	-	-	-	-	GO:0005829//cytosol;GO:0005886//plasma membrane;GO:0031527//filopodium membrane	GO:0005096//GTPase activator activity	GO:0033173//calcineurin-NFAT signaling cascade;GO:0042113//B cell activation;GO:0042147//retrograde transport, endosome to Golgi;GO:0050869//negative regulation of B cell activation;GO:0070371//ERK1 and ERK2 cascade;GO:0070373//negative regulation of ERK1 and ERK2 cascade;GO:0070885//negative regulation of calcineurin-NFAT signaling cascade	--
ENSMUSG00000042717	5	0	3	4	78	1	0.054	0	0.033	0.049	0.82	0.012	0.029	0.293667	-3.34005471307169	0.018471	1	Ppp1r3a	protein phosphatase 1, regulatory subunit 3A [Source:MGI Symbol;Acc:MGI:2153588]	Organismal Systems;Human Diseases	Endocrine system;Endocrine and metabolic disease	ko04910//Insulin signaling pathway;ko04931//Insulin resistance	K07189;K07189	GO:0000164//protein phosphatase type 1 complex;GO:0016020//membrane	GO:0004722//protein serine/threonine phosphatase activity;GO:0005515//protein binding;GO:0008157//protein phosphatase 1 binding;GO:2001069//glycogen binding	GO:0005975//carbohydrate metabolic process;GO:0005977//glycogen metabolic process;GO:0005979//regulation of glycogen biosynthetic process	--
ENSMUSG00000064057	9	12	4	36	64	6	1.375	1.94	0.627	6.237	9.204	0.95	1.314	5.46367	-2.05590419314048	0.018591	1	Scgb3a1	secretoglobin, family 3A, member 1 [Source:MGI Symbol;Acc:MGI:1915912]	-	-	-	-	GO:0005576//extracellular region;GO:0005615//extracellular space	GO:0003674//molecular_function;GO:0005125//cytokine activity	GO:0007165//signal transduction;GO:1901741//positive regulation of myoblast fusion	--
ENSMUSG00000020732	61	261	65	42	34	70	2.079	9.622	2.272	1.623	1.126	2.614	4.65767	1.78767	1.38152964183442	0.0187147	1	Rab37	RAB37, member RAS oncogene family [Source:MGI Symbol;Acc:MGI:1929945]	-	-	-	-	GO:0005793//endoplasmic reticulum-Golgi intermediate compartment	GO:0003924//GTPase activity;GO:0005525//GTP binding	-	--
ENSMUSG00000037266	1405	2001	1007	2813	2019	2282	60.501	93.213	44.471	137.37	84.514	107.683	66.0617	109.856	-0.733724017099829	0.0187364	1	Rsrp1	arginine/serine rich protein 1 [Source:MGI Symbol;Acc:MGI:106498]	-	-	-	-	GO:0005575//cellular_component;GO:0005634//nucleus	GO:0003674//molecular_function	GO:0000245//spliceosomal complex assembly;GO:0008150//biological_process	--
ENSMUSG00000043336	861	565	628	1193	852	1104	19.934	14.107	14.917	31.23	19.155	28.009	16.3193	26.1313	-0.679198616574751	0.0189602	1	Filip1l	filamin A interacting protein 1-like [Source:MGI Symbol;Acc:MGI:1925999]	-	-	-	-	GO:0005575//cellular_component;GO:0005634//nucleus;GO:0005737//cytoplasm;GO:0016020//membrane	GO:0003674//molecular_function	GO:0008150//biological_process	--
ENSMUSG00000035459	114	221	96	63	63	91	1.877	3.986	1.328	1.069	1.037	1.65	2.397	1.252	0.936995346716515	0.0194896	1	Stab2	stabilin 2 [Source:MGI Symbol;Acc:MGI:2178743]	-	-	-	-	GO:0005737//cytoplasm;GO:0005829//cytosol;GO:0005886//plasma membrane;GO:0009897//external side of plasma membrane;GO:0016020//membrane	GO:0005041//low-density lipoprotein particle receptor activity;GO:0005044//scavenger receptor activity;GO:0005509//calcium ion binding;GO:0005540//hyaluronic acid binding;GO:0030169//low-density lipoprotein particle binding;GO:0038024//cargo receptor activity	GO:0006897//endocytosis;GO:0006898//receptor-mediated endocytosis;GO:0007155//cell adhesion;GO:0030214//hyaluronan catabolic process;GO:0042742//defense response to bacterium;GO:0050830//defense response to Gram-positive bacterium	--
ENSMUSG00000041361	163	85	61	50	49	48	5.237	2.982	1.966	1.821	2.74	1.669	3.395	2.07667	0.709141911941884	0.0196664	1	Myzap	myocardial zonula adherens protein [Source:MGI Symbol;Acc:MGI:2142908]	-	-	-	-	GO:0005635//nuclear envelope;GO:0005665//RNA polymerase II, core complex;GO:0005737//cytoplasm;GO:0005856//cytoskeleton;GO:0005886//plasma membrane;GO:0009898//cytoplasmic side of plasma membrane;GO:0016020//membrane;GO:0016591//RNA polymerase II, holoenzyme;GO:0030018//Z disc;GO:0030864//cortical actin cytoskeleton;GO:0031674//I band;GO:0070161//anchoring junction;GO:0097550//transcription prein…	GO:0005515//protein binding	GO:0035556//intracellular signal transduction;GO:0051685//maintenance of ER location	--
ENSMUSG00000063683	5	29	14	16	200	12	0.133	0.837	0.371	0.484	5.189	0.351	0.447	2.008	-2.16741253276745	0.019669	1	Glyat	glycine-N-acyltransferase [Source:MGI Symbol;Acc:MGI:2147502]	-	-	-	-	GO:0005739//mitochondrion	GO:0016740//transferase activity;GO:0016746//acyltransferase activity;GO:0047961//glycine N-acyltransferase activity;GO:0047962//glycine N-benzoyltransferase activity	GO:0006544//glycine metabolic process;GO:0009636//response to toxic substance;GO:0032787//monocarboxylic acid metabolic process;GO:1901787//benzoyl-CoA metabolic process	--
ENSMUSG00000000731	3	52	3	3	1	3	0.14	1.678	0.12	0.159	0.045	0.125	0.646	0.109667	2.55840908167984	0.0199847	1	Aire	autoimmune regulator [Source:MGI Symbol;Acc:MGI:1338803]	Genetic Information Processing;Human Diseases	Folding, sorting and degradation;Immune disease	ko04120//Ubiquitin mediated proteolysis;ko05340//Primary immunodeficiency	K10603;K10603	GO:0001673//male germ cell nucleus;GO:0001674//female germ cell nucleus;GO:0005634//nucleus;GO:0005737//cytoplasm;GO:0016604//nuclear body	GO:0000977//RNA polymerase II transcription regulatory region sequence-specific DNA binding;GO:0003677//DNA binding;GO:0003682//chromatin binding;GO:0008270//zinc ion binding;GO:0042393//histone binding;GO:0042802//identical protein binding;GO:0045182//translation regulator activity;GO:0046872//metal ion binding	GO:0002458//peripheral T cell tolerance induction;GO:0002509//central tolerance induction to self antigen;GO:0006355//regulation of transcription, DNA-templated;GO:0006366//transcription by RNA polymerase II;GO:0006417//regulation of translation;GO:0006959//humoral immune response;GO:0032722//positive regulation of chemokine production;GO:0045060//negative thymic T cell selection;GO:0045893//posi…	SAND
ENSMUSG00000055489	0	1	2	1	38	3	0	0.01	0.029	0.011	0.357	0.032	0.013	0.133333	-3.35845397091247	0.020181	1	Ano5	anoctamin 5 [Source:MGI Symbol;Acc:MGI:3576659]	-	-	-	-	GO:0005783//endoplasmic reticulum;GO:0005789//endoplasmic reticulum membrane;GO:0005886//plasma membrane;GO:0016020//membrane;GO:0031982//vesicle	GO:0005229//intracellular calcium activated chloride channel activity;GO:0005254//chloride channel activity;GO:0046983//protein dimerization activity	GO:0001778//plasma membrane repair;GO:0006821//chloride transport;GO:1902476//chloride transmembrane transport	--
ENSMUSG00000020722	1	2	3	1	63	1	0.06	0.13	0.186	0.068	3.693	0.066	0.125333	1.27567	-3.34740933399087	0.0204816	1	Cacng1	calcium channel, voltage-dependent, gamma subunit 1 [Source:MGI Symbol;Acc:MGI:1206582]	Environmental Information Processing;Organismal Systems;Organismal Systems;Human Diseases;Human Diseases;Organismal Systems;Human Diseases	Signal transduction;Endocrine system;Circulatory system;Cardiovascular disease;Cardiovascular disease;Circulatory system;Cardiovascular disease	ko04010//MAPK signaling pathway;ko04921//Oxytocin signaling pathway;ko04261//Adrenergic signaling in cardiomyocytes;ko05414//Dilated cardiomyopathy;ko05410//Hypertrophic cardiomyopathy;ko04260//Cardiac muscle contraction;ko05412//Arrhythmogenic right ventricular cardiomyopathy	K04866;K04866;K04866;K04866;K04866;K04866;K04866	GO:0005886//plasma membrane;GO:0005891//voltage-gated calcium channel complex;GO:0016020//membrane;GO:0030315//T-tubule;GO:0034702//ion channel complex;GO:0042383//sarcolemma;GO:1990454//L-type voltage-gated calcium channel complex	GO:0005245//voltage-gated calcium channel activity;GO:0005246//calcium channel regulator activity;GO:0005262//calcium channel activity	GO:0006811//ion transport;GO:0006816//calcium ion transport;GO:0034220//ion transmembrane transport;GO:0045933//positive regulation of muscle contraction;GO:0051649//establishment of localization in cell;GO:0070296//sarcoplasmic reticulum calcium ion transport;GO:0070588//calcium ion transmembrane transport;GO:1902514//regulation of calcium ion transmembrane transport via high voltage-gated calci…	--
ENSMUSG00000028071	83	426	62	64	21	100	2.281	12.526	1.959	2.186	0.603	2.965	5.58867	1.918	1.54290140835943	0.0205622	1	Sh2d2a	SH2 domain containing 2A [Source:MGI Symbol;Acc:MGI:1351596]	Environmental Information Processing	Signal transduction	ko04370//VEGF signaling pathway	K08273	GO:0005737//cytoplasm;GO:0005886//plasma membrane;GO:0016020//membrane	GO:0005515//protein binding;GO:0017124//SH3 domain binding	GO:0042098//T cell proliferation	--
ENSMUSG00000042129	886	732	828	1358	918	1349	11.35	9.232	10.633	18.673	11.253	18.18	10.405	16.0353	-0.623977378936968	0.0206689	1	Rassf4	Ras association (RalGDS/AF-6) domain family member 4 [Source:MGI Symbol;Acc:MGI:2386853]	Environmental Information Processing	Signal transduction	ko04392//Hippo signaling pathway - multiple species	K09851	GO:0005575//cellular_component	GO:0003674//molecular_function	GO:0007049//cell cycle;GO:0007165//signal transduction	--
ENSMUSG00000094546	36	56	11	6	11	13	7.725	12.929	2.339	1.46	2.294	3.106	7.66433	2.28667	1.74491423172927	0.0207774	1	Ighv1-26	immunoglobulin heavy variable 1-26 [Source:MGI Symbol;Acc:MGI:4439641]	-	-	-	-	GO:0019814//immunoglobulin complex	GO:0003823//antigen binding	GO:0002250//adaptive immune response;GO:0002376//immune system process;GO:0016064//immunoglobulin mediated immune response	--
ENSMUSG00000062545	27	138	19	18	14	23	0.64	3.539	0.462	0.484	0.323	0.597	1.547	0.468	1.72489276186563	0.0213217	1	Tlr12	toll-like receptor 12 [Source:MGI Symbol;Acc:MGI:3045221]	-	-	-	-	GO:0016020//membrane	GO:0004888//transmembrane signaling receptor activity;GO:0005515//protein binding;GO:0038023//signaling receptor activity;GO:0050135//NAD(P)+ nucleosidase activity;GO:0061809//NAD+ nucleotidase, cyclic ADP-ribose generating	GO:0002224//toll-like receptor signaling pathway;GO:0002376//immune system process;GO:0006954//inflammatory response;GO:0006955//immune response;GO:0007165//signal transduction;GO:0042832//defense response to protozoan;GO:0045087//innate immune response	--
ENSMUSG00000040809	61	81	400	63	77	63	2.985	4.284	20.063	3.496	3.663	3.399	9.11067	3.51933	1.37225446080401	0.0216469	1	Chil3	chitinase-like 3 [Source:MGI Symbol;Acc:MGI:1330860]	-	-	-	-	GO:0005576//extracellular region;GO:0005615//extracellular space;GO:0005634//nucleus;GO:0005635//nuclear envelope;GO:0005737//cytoplasm;GO:0005783//endoplasmic reticulum;GO:0031410//cytoplasmic vesicle;GO:0048237//rough endoplasmic reticulum lumen	GO:0004563//beta-N-acetylhexosaminidase activity;GO:0008061//chitin binding;GO:0016787//hydrolase activity;GO:0016798//hydrolase activity, acting on glycosyl bonds;GO:0019900//kinase binding;GO:0030246//carbohydrate binding;GO:0102148//N-acetyl-beta-D-galactosaminidase activity	GO:0000272//polysaccharide catabolic process;GO:0002532//production of molecular mediator involved in inflammatory response;GO:0005975//carbohydrate metabolic process;GO:0006032//chitin catabolic process;GO:0006954//inflammatory response;GO:0008152//metabolic process;GO:0032722//positive regulation of chemokine production	--
ENSMUSG00000038791	2	23	11	38	64	25	0.261	3.407	1.545	5.901	8.519	3.751	1.73767	6.057	-1.80145205217777	0.0217718	1	Scgb3a2	secretoglobin, family 3A, member 2 [Source:MGI Symbol;Acc:MGI:2153470]	-	-	-	-	GO:0005576//extracellular region;GO:0005615//extracellular space	GO:0005515//protein binding	GO:0008150//biological_process	--
ENSMUSG00000037885	218	235	173	424	237	364	3.582	4.216	2.974	8.196	3.9	6.691	3.59067	6.26233	-0.802448573600892	0.0218296	1	Stk35	serine/threonine kinase 35 [Source:MGI Symbol;Acc:MGI:1914583]	-	-	-	-	GO:0005634//nucleus;GO:0005654//nucleoplasm;GO:0005730//nucleolus;GO:0005737//cytoplasm;GO:0016604//nuclear body	GO:0000166//nucleotide binding;GO:0004672//protein kinase activity;GO:0004674//protein serine/threonine kinase activity;GO:0004694//eukaryotic translation initiation factor 2alpha kinase activity;GO:0005524//ATP binding;GO:0016301//kinase activity;GO:0016740//transferase activity;GO:0106310//protein serine kinase activity	GO:0006468//protein phosphorylation;GO:0006914//autophagy;GO:0016310//phosphorylation	--
ENSMUSG00000029602	14	82	13	13	9	5	0.328	2.055	0.313	0.346	0.205	0.128	0.898667	0.226333	1.98933701693713	0.0218756	1	Rasal1	RAS protein activator like 1 (GAP1 like) [Source:MGI Symbol;Acc:MGI:1330842]	Environmental Information Processing	Signal transduction	ko04014//Ras signaling pathway	K17632	GO:0005829//cytosol;GO:0005886//plasma membrane	GO:0005096//GTPase activator activity;GO:0046872//metal ion binding	GO:0030154//cell differentiation;GO:0035556//intracellular signal transduction;GO:0043087//regulation of GTPase activity;GO:0046580//negative regulation of Ras protein signal transduction;GO:0071277//cellular response to calcium ion;GO:1903861//positive regulation of dendrite extension	--
ENSMUSG00000006154	83	82	83	3	52	26	1.82	2.773	2.392	0.153	1.732	1.418	2.32833	1.101	1.0804831460113	0.0219832	1	Eps8l1	EPS8-like 1 [Source:MGI Symbol;Acc:MGI:1914675]	-	-	-	-	GO:0001726//ruffle;GO:0005737//cytoplasm;GO:0005829//cytosol;GO:0005886//plasma membrane;GO:0032587//ruffle membrane;GO:0032991//protein-containing complex	GO:0003779//actin binding;GO:0005085//guanyl-nucleotide exchange factor activity;GO:0005515//protein binding;GO:0042608//T cell receptor binding;GO:0051015//actin filament binding	GO:0007266//Rho protein signal transduction;GO:0016601//Rac protein signal transduction;GO:0035023//regulation of Rho protein signal transduction;GO:1900029//positive regulation of ruffle assembly	--
ENSMUSG00000047867	1061	2765	951	700	595	1164	48.643	133.479	44.378	37.08	26.388	59.141	75.5	40.8697	0.885446167663633	0.0224494	1	Gimap6	GTPase, IMAP family member 6 [Source:MGI Symbol;Acc:MGI:1918876]	-	-	-	-	GO:0005737//cytoplasm;GO:0005829//cytosol	GO:0000166//nucleotide binding;GO:0003674//molecular_function;GO:0005525//GTP binding	GO:0008150//biological_process	--
ENSMUSG00000018381	297	723	242	186	282	176	7.388	19.576	4.668	4.491	5.161	3.625	10.544	4.42567	1.25245557633689	0.0225415	1	Abi3	ABI family member 3 [Source:MGI Symbol;Acc:MGI:1913860]	-	-	-	-	GO:0005737//cytoplasm;GO:0014069//postsynaptic density;GO:0030027//lamellipodium;GO:0031209//SCAR complex;GO:0043197//dendritic spine;GO:0043198//dendritic shaft	GO:0005515//protein binding;GO:0017124//SH3 domain binding;GO:0042802//identical protein binding;GO:0051015//actin filament binding	GO:0002357//defense response to tumor cell;GO:0010593//negative regulation of lamellipodium assembly;GO:0030036//actin cytoskeleton organization;GO:0030334//regulation of cell migration;GO:0061001//regulation of dendritic spine morphogenesis;GO:0099151//regulation of postsynaptic density assembly;GO:1903077//negative regulation of protein localization to plasma membrane;GO:2000774//positive regul…	--
ENSMUSG00000079543	218	37	2	0	0	6	47.409	8.587	0.334	0	0	1.337	18.7767	0.445667	5.39683210103356	0.0225537	1	Igkv13-85	immunoglobulin kappa chain variable 13-85 [Source:MGI Symbol;Acc:MGI:4439827]	-	-	-	-	GO:0005615//extracellular space	-	GO:0006955//immune response	--
ENSMUSG00000029449	102	253	74	49	55	88	2.827	8.712	2.026	1.791	1.557	2.983	4.52167	2.11033	1.0993837469458	0.0226072	1	Rhof	ras homolog family member F (in filopodia) [Source:MGI Symbol;Acc:MGI:1345629]	-	-	-	-	GO:0005737//cytoplasm;GO:0005829//cytosol;GO:0005856//cytoskeleton;GO:0005886//plasma membrane;GO:0016020//membrane	GO:0000166//nucleotide binding;GO:0003924//GTPase activity;GO:0005525//GTP binding;GO:0019901//protein kinase binding	GO:0007015//actin filament organization;GO:0007165//signal transduction;GO:0007264//small GTPase mediated signal transduction;GO:0016477//cell migration	--
ENSMUSG00000028362	59	149	92	32	37	68	1.167	3.189	1.867	0.718	0.712	1.474	2.07433	0.968	1.09956879289162	0.022818	1	Tnfsf8	tumor necrosis factor (ligand) superfamily, member 8 [Source:MGI Symbol;Acc:MGI:88328]	Environmental Information Processing	Signaling molecules and interaction	ko04060//Cytokine-cytokine receptor interaction	K05471	GO:0005615//extracellular space;GO:0016020//membrane	GO:0005125//cytokine activity;GO:0005164//tumor necrosis factor receptor binding;GO:0005515//protein binding	GO:0006955//immune response;GO:0007165//signal transduction;GO:0043374//CD8-positive, alpha-beta T cell differentiation;GO:0045944//positive regulation of transcription by RNA polymerase II;GO:0050830//defense response to Gram-positive bacterium	--
ENSMUSG00000057228	2	8	5	1	87	11	0.076	0.408	0.2	0.053	3.23	0.479	0.228	1.254	-2.4594316186373	0.0229004	1	Aadat	aminoadipate aminotransferase [Source:MGI Symbol;Acc:MGI:1345167]	Metabolism;Metabolism;Metabolism;Metabolism	Global and overview maps;Amino acid metabolism;Amino acid metabolism;Global and overview maps	ko01100//Metabolic pathways;ko00310//Lysine degradation;ko00380//Tryptophan metabolism;ko01210//2-Oxocarboxylic acid metabolism	K00825;K00825;K00825;K00825	GO:0005739//mitochondrion	GO:0008483//transaminase activity;GO:0016212//kynurenine-oxoglutarate transaminase activity;GO:0016740//transferase activity;GO:0030170//pyridoxal phosphate binding;GO:0042803//protein homodimerization activity;GO:0047315//kynurenine-glyoxylate transaminase activity;GO:0047536//2-aminoadipate transaminase activity;GO:0047958//glycine:2-oxoglutarate aminotransferase activity;GO:0050094//methionine…	GO:0006103//2-oxoglutarate metabolic process;GO:0006536//glutamate metabolic process;GO:0008152//metabolic process;GO:0009058//biosynthetic process;GO:0033512//L-lysine catabolic process to acetyl-CoA via saccharopine;GO:0070189//kynurenine metabolic process;GO:0097052//L-kynurenine metabolic process;GO:1901605//alpha-amino acid metabolic process	--
ENSMUSG00000056290	539	1724	574	344	247	721	12.977	48.427	12.239	9.705	7.099	24.092	24.5477	13.632	0.84858865765536	0.0232082	1	Ms4a4b	membrane-spanning 4-domains, subfamily A, member 4B [Source:MGI Symbol;Acc:MGI:1913083]	-	-	-	-	GO:0005794//Golgi apparatus;GO:0005886//plasma membrane;GO:0016020//membrane	-	-	--
ENSMUSG00000047959	4	52	13	6	5	2	0.158	2.227	0.528	0.269	0.192	0.087	0.971	0.182667	2.41025790317982	0.0235592	1	Kcna3	potassium voltage-gated channel, shaker-related subfamily, member 3 [Source:MGI Symbol;Acc:MGI:96660]	-	-	-	-	GO:0005886//plasma membrane;GO:0008076//voltage-gated potassium channel complex;GO:0016020//membrane;GO:0030424//axon;GO:0034702//ion channel complex;GO:0042734//presynaptic membrane;GO:0044305//calyx of Held;GO:0045121//membrane raft;GO:0045211//postsynaptic membrane;GO:0098978//glutamatergic synapse	GO:0005216//ion channel activity;GO:0005249//voltage-gated potassium channel activity;GO:0005251//delayed rectifier potassium channel activity;GO:0005267//potassium channel activity;GO:0005515//protein binding;GO:0015271//outward rectifier potassium channel activity	GO:0006811//ion transport;GO:0006813//potassium ion transport;GO:0021554//optic nerve development;GO:0022038//corpus callosum development;GO:0034220//ion transmembrane transport;GO:0051260//protein homooligomerization;GO:0055085//transmembrane transport;GO:0071805//potassium ion transmembrane transport	--
ENSMUSG00000035697	1171	3587	1008	1111	785	1033	23.34	75.325	20.617	25.24	15.401	22.468	39.7607	21.0363	0.918458684273517	0.0236128	1	Arhgap45	Rho GTPase activating protein 45 [Source:MGI Symbol;Acc:MGI:1917969]	-	-	-	-	GO:0005737//cytoplasm;GO:0005829//cytosol;GO:0005886//plasma membrane;GO:0016020//membrane;GO:0032587//ruffle membrane;GO:0042995//cell projection	GO:0005096//GTPase activator activity;GO:0046872//metal ion binding	GO:0007165//signal transduction	--
ENSMUSG00000040061	85	286	93	78	48	81	1.244	4.529	1.504	1.295	0.747	1.299	2.42567	1.11367	1.12306382803357	0.0237048	1	Plcb2	phospholipase C, beta 2 [Source:MGI Symbol;Acc:MGI:107465]	Metabolism;Human Diseases;Human Diseases;Human Diseases;Human Diseases;Human Diseases;Environmental Information Processing;Human Diseases;Environmental Information Processing;Organismal Systems;Human Diseases;Organismal Systems;Organismal Systems;Environmental Information Processing;Environmental Information Processing;Human Diseases;Organismal Systems;Environmental Information Processing;Organis…	Global and overview maps;Cancer: overview;Neurodegenerative disease;Neurodegenerative disease;Neurodegenerative disease;Infectious disease: viral;Signal transduction;Cardiovascular disease;Signal transduction;Immune system;Cardiovascular disease;Immune system;Immune system;Signal transduction;Signal transduction;Endocrine and metabolic disease;Endocrine system;Signal transduction;Circulatory syst…	ko01100//Metabolic pathways;ko05200//Pathways in cancer;ko05022//Pathways of neurodegeneration - multiple diseases;ko05010//Alzheimer disease;ko05016//Huntington disease;ko05163//Human cytomegalovirus infection;ko04020//Calcium signaling pathway;ko05417//Lipid and atherosclerosis;ko04015//Rap1 signaling pathway;ko04621//NOD-like receptor signaling pathway;ko05415//Diabetic cardiomyopathy;ko04613/…	K05858;K05858;K05858;K05858;K05858;K05858;K05858;K05858;K05858;K05858;K05858;K05858;K05858;K05858;K05858;K05858;K05858;K05858;K05858;K05858;K05858;K05858;K05858;K05858;K05858;K05858;K05858;K05858;K05858;K05858;K05858;K05858;K05858;K05858;K05858;K05858;K05858;K05858;K05858;K05858;K05858;K05858;K05858;K05858;K05858;K05858;K05858;K05858;K05858;K05858;K05858;K05858;K05858;K05858;K05858;K05858;K05858;…	GO:0005737//cytoplasm;GO:0031680//G-protein beta/gamma-subunit complex;GO:0098992//neuronal dense core vesicle	GO:0004435//phosphatidylinositol phospholipase C activity;GO:0004629//phospholipase C activity;GO:0005509//calcium ion binding;GO:0005543//phospholipid binding;GO:0008081//phosphoric diester hydrolase activity;GO:0016787//hydrolase activity;GO:0031683//G-protein beta/gamma-subunit complex binding;GO:0046872//metal ion binding	GO:0001580//detection of chemical stimulus involved in sensory perception of bitter taste;GO:0006629//lipid metabolic process;GO:0007165//signal transduction;GO:0007200//phospholipase C-activating G protein-coupled receptor signaling pathway;GO:0016042//lipid catabolic process;GO:0035556//intracellular signal transduction;GO:0046488//phosphatidylinositol metabolic process;GO:0048015//phosphatidyl…	--
ENSMUSG00000027863	332	1505	454	209	171	573	21.686	106.348	30.413	15.482	10.858	41.015	52.8157	22.4517	1.2341433931804	0.0237151	1	Cd2	CD2 antigen [Source:MGI Symbol;Acc:MGI:88320]	Environmental Information Processing;Organismal Systems	Signaling molecules and interaction;Immune system	ko04514//Cell adhesion molecules;ko04640//Hematopoietic cell lineage	K06449;K06449	GO:0005576//extracellular region;GO:0005654//nucleoplasm;GO:0005794//Golgi apparatus;GO:0005886//plasma membrane;GO:0005911//cell-cell junction;GO:0009897//external side of plasma membrane;GO:0009898//cytoplasmic side of plasma membrane;GO:0009986//cell surface;GO:0016020//membrane;GO:0032991//protein-containing complex	GO:0005102//signaling receptor binding;GO:0005515//protein binding;GO:0019901//protein kinase binding;GO:0030971//receptor tyrosine kinase binding;GO:0042802//identical protein binding;GO:0043621//protein self-association	GO:0007155//cell adhesion;GO:0030101//natural killer cell activation;GO:0032729//positive regulation of interferon-gamma production;GO:0032757//positive regulation of interleukin-8 production;GO:0032760//positive regulation of tumor necrosis factor production;GO:0034113//heterotypic cell-cell adhesion;GO:0042267//natural killer cell mediated cytotoxicity;GO:0098609//cell-cell adhesion	--
ENSMUSG00000028634	70	201	69	44	25	72	0.445	1.383	0.45	0.317	0.155	0.502	0.759333	0.324667	1.22577406962577	0.0238328	1	Hivep3	human immunodeficiency virus type I enhancer binding protein 3 [Source:MGI Symbol;Acc:MGI:106589]	-	-	-	-	GO:0005634//nucleus;GO:0005737//cytoplasm;GO:0005829//cytosol	GO:0000978//RNA polymerase II cis-regulatory region sequence-specific DNA binding;GO:0000981//DNA-binding transcription factor activity, RNA polymerase II-specific;GO:0003677//DNA binding;GO:0046872//metal ion binding	GO:0006357//regulation of transcription by RNA polymerase II;GO:0035914//skeletal muscle cell differentiation;GO:0045893//positive regulation of transcription, DNA-templated	zf-C2H2
ENSMUSG00000098112	236	674	219	194	189	194	8.763	27.389	8.437	8.307	6.882	8.028	14.863	7.739	0.941506279158842	0.0239663	1	Bin2	bridging integrator 2 [Source:MGI Symbol;Acc:MGI:3611448]	-	-	-	-	GO:0001891//phagocytic cup;GO:0002102//podosome;GO:0005737//cytoplasm;GO:0005886//plasma membrane;GO:0043226//organelle	GO:0005515//protein binding;GO:0005543//phospholipid binding	GO:0006911//phagocytosis, engulfment;GO:0060326//cell chemotaxis;GO:0071800//podosome assembly;GO:0097320//plasma membrane tubulation	--
ENSMUSG00000070594	28	29	21	25	213	24	0.718	0.759	0.557	0.728	4.956	0.615	0.678	2.09967	-1.63080313202784	0.0241724	1	Cfhr4	complement factor H-related 4 [Source:MGI Symbol;Acc:MGI:3646434]	-	-	-	-	GO:0005615//extracellular space;GO:0106139//symbiont cell surface;GO:1905370//serine-type endopeptidase complex	GO:0001851//complement component C3b binding;GO:0008201//heparin binding;GO:0042802//identical protein binding;GO:0043395//heparan sulfate proteoglycan binding	GO:0006508//proteolysis;GO:0006956//complement activation;GO:0030449//regulation of complement activation;GO:0030451//regulation of complement activation, alternative pathway	--
ENSMUSG00000031762	2940	2373	3713	6278	3347	4608	433.317	378.353	561.229	1049.33	479.529	744.238	457.633	757.698	-0.727432485606177	0.0241817	1	Mt2	metallothionein 2 [Source:MGI Symbol;Acc:MGI:97172]	Organismal Systems	Digestive system	ko04978//Mineral absorption	K14739	GO:0005634//nucleus;GO:0005737//cytoplasm;GO:0005829//cytosol	GO:0008270//zinc ion binding;GO:0046870//cadmium ion binding;GO:0046872//metal ion binding	GO:0006882//cellular zinc ion homeostasis;GO:0007263//nitric oxide mediated signal transduction;GO:0009617//response to bacterium;GO:0010273//detoxification of copper ion;GO:0045926//negative regulation of growth;GO:0071276//cellular response to cadmium ion;GO:0071280//cellular response to copper ion;GO:0071294//cellular response to zinc ion	--
ENSMUSG00000000078	1676	1417	1371	2687	1557	2511	29.876	27.325	25.064	54.523	26.98	49.342	27.4217	43.615	-0.669508130062347	0.024326	1	Klf6	Kruppel-like transcription factor 6 [Source:MGI Symbol;Acc:MGI:1346318]	-	-	-	-	GO:0001650//fibrillar center;GO:0005634//nucleus;GO:0005654//nucleoplasm;GO:0005730//nucleolus;GO:0005829//cytosol;GO:0043231//intracellular membrane-bounded organelle	GO:0000978//RNA polymerase II cis-regulatory region sequence-specific DNA binding;GO:0001228//DNA-binding transcription activator activity, RNA polymerase II-specific;GO:0003677//DNA binding;GO:1990837//sequence-specific double-stranded DNA binding	GO:0045944//positive regulation of transcription by RNA polymerase II	zf-C2H2
ENSMUSG00000020310	20	13	1	0	1	2	1.067	0.738	0.054	0	0.078	0.115	0.619667	0.0643333	3.2678540176514	0.0243309	1	Madcam1	mucosal vascular addressin cell adhesion molecule 1 [Source:MGI Symbol;Acc:MGI:103579]	Environmental Information Processing;Organismal Systems	Signaling molecules and interaction;Immune system	ko04514//Cell adhesion molecules;ko04672//Intestinal immune network for IgA production	K06779;K06779	GO:0005886//plasma membrane;GO:0016020//membrane	GO:0098640//integrin binding involved in cell-matrix adhesion	GO:0002687//positive regulation of leukocyte migration;GO:0007155//cell adhesion;GO:0007160//cell-matrix adhesion;GO:0007229//integrin-mediated signaling pathway;GO:0030216//keratinocyte differentiation;GO:0034113//heterotypic cell-cell adhesion;GO:0043113//receptor clustering;GO:0050900//leukocyte migration;GO:0050901//leukocyte tethering or rolling;GO:2000403//positive regulation of lymphocyte …	--
ENSMUSG00000068227	266	696	197	181	102	258	4.777	13.521	3.628	3.686	1.781	5.077	7.30867	3.51467	1.05622036708102	0.0243541	1	Il2rb	interleukin 2 receptor, beta chain [Source:MGI Symbol;Acc:MGI:96550]	Human Diseases;Environmental Information Processing;Environmental Information Processing;Cellular Processes;Human Diseases;Human Diseases;Environmental Information Processing;Human Diseases;Organismal Systems;Environmental Information Processing;Organismal Systems	Cancer: overview;Signal transduction;Signaling molecules and interaction;Transport and catabolism;Infectious disease: viral;Cancer: overview;Signal transduction;Infectious disease: viral;Immune system;Signaling molecules and interaction;Immune system	ko05200//Pathways in cancer;ko04151//PI3K-Akt signaling pathway;ko04060//Cytokine-cytokine receptor interaction;ko04144//Endocytosis;ko05166//Human T-cell leukemia virus 1 infection;ko05202//Transcriptional misregulation in cancer;ko04630//JAK-STAT signaling pathway;ko05162//Measles;ko04659//Th17 cell differentiation;ko04061//Viral protein interaction with cytokine and cytokine receptor;ko04658//…	K05069;K05069;K05069;K05069;K05069;K05069;K05069;K05069;K05069;K05069;K05069	GO:0005886//plasma membrane;GO:0009897//external side of plasma membrane;GO:0009986//cell surface;GO:0016020//membrane	GO:0004896//cytokine receptor activity;GO:0004911//interleukin-2 receptor activity;GO:0005515//protein binding;GO:0015026//coreceptor activity;GO:0019976//interleukin-2 binding;GO:0042010//interleukin-15 receptor activity	GO:0016064//immunoglobulin mediated immune response;GO:0019221//cytokine-mediated signaling pathway;GO:0035723//interleukin-15-mediated signaling pathway;GO:0038110//interleukin-2-mediated signaling pathway;GO:0043066//negative regulation of apoptotic process;GO:0050766//positive regulation of phagocytosis	--
ENSMUSG00000051735	218	515	218	207	143	164	5.694	14.615	5.865	6.158	3.647	6.553	8.72467	5.45267	0.678138049902744	0.0244484	1	Rinl	Ras and Rab interactor-like [Source:MGI Symbol;Acc:MGI:2444024]	-	-	-	-	GO:0001726//ruffle;GO:0005829//cytosol;GO:0015629//actin cytoskeleton;GO:0030139//endocytic vesicle;GO:0031410//cytoplasmic vesicle;GO:0042995//cell projection	GO:0005085//guanyl-nucleotide exchange factor activity;GO:0005096//GTPase activator activity;GO:0005515//protein binding;GO:0031267//small GTPase binding	GO:0006897//endocytosis;GO:0015031//protein transport;GO:0016192//vesicle-mediated transport	--
ENSMUSG00000051504	122	182	124	70	78	100	6.345	9.503	6.065	4.506	4.73	4.997	7.30433	4.74433	0.622547228102675	0.0246033	1	Siglech	sialic acid binding Ig-like lectin H [Source:MGI Symbol;Acc:MGI:2443256]	Organismal Systems	Immune system	ko04640//Hematopoietic cell lineage	K06473	GO:0005886//plasma membrane;GO:0009986//cell surface;GO:0016020//membrane	GO:0030246//carbohydrate binding;GO:0038024//cargo receptor activity	GO:0006898//receptor-mediated endocytosis;GO:0007155//cell adhesion;GO:0051649//establishment of localization in cell	--
ENSMUSG00000037542	7	26	3	5	173	15	0.233	0.938	0.103	0.189	5.607	0.548	0.424667	2.11467	-2.31602749344768	0.0248144	1	Aldh8a1	aldehyde dehydrogenase 8 family, member A1 [Source:MGI Symbol;Acc:MGI:2653900]	Metabolism;Metabolism	Global and overview maps;Amino acid metabolism	ko01100//Metabolic pathways;ko00380//Tryptophan metabolism	K23234;K23234	GO:0005737//cytoplasm	GO:0001758//retinal dehydrogenase activity;GO:0016491//oxidoreductase activity;GO:0016620//oxidoreductase activity, acting on the aldehyde or oxo group of donors, NAD or NADP as acceptor;GO:0047102//aminomuconate-semialdehyde dehydrogenase activity	GO:0042573//retinoic acid metabolic process;GO:0042574//retinal metabolic process;GO:0042904//9-cis-retinoic acid biosynthetic process;GO:0097053//L-kynurenine catabolic process	--
ENSMUSG00000022464	239	275	259	320	939	270	4.668	6.229	5.088	7.08	24.33	5.667	5.32833	12.359	-1.21380577222321	0.0248636	1	Slc38a4	solute carrier family 38, member 4 [Source:MGI Symbol;Acc:MGI:1916604]	-	-	-	-	GO:0005886//plasma membrane;GO:0016020//membrane;GO:0031528//microvillus membrane;GO:0042995//cell projection	GO:0005283//amino acid:sodium symporter activity;GO:0005295//neutral amino acid:sodium symporter activity;GO:0015171//amino acid transmembrane transporter activity;GO:0015179//L-amino acid transmembrane transporter activity;GO:0015293//symporter activity;GO:0015655//alanine:sodium symporter activity;GO:0061459//L-arginine transmembrane transporter activity	GO:0003333//amino acid transmembrane transport;GO:0006811//ion transport;GO:0006814//sodium ion transport;GO:0006865//amino acid transport;GO:0015804//neutral amino acid transport;GO:1903826//arginine transmembrane transport;GO:1904273//L-alanine import across plasma membrane;GO:1904557//L-alanine transmembrane transport	--
ENSMUSG00000030795	1874	1999	1400	1404	1181	1040	86.772	105.063	68.157	78.053	54.337	56.757	86.664	63.049	0.458959337509467	0.0250977	1	Fus	fused in sarcoma [Source:MGI Symbol;Acc:MGI:1353633]	Human Diseases;Human Diseases;Human Diseases;Genetic Information Processing;Genetic Information Processing	Neurodegenerative disease;Neurodegenerative disease;Cancer: overview;Transcription;Translation	ko05022//Pathways of neurodegeneration - multiple diseases;ko05014//Amyotrophic lateral sclerosis;ko05202//Transcriptional misregulation in cancer;ko03040//Spliceosome;ko03015//mRNA surveillance pathway	K13098;K13098;K13098;K13098;K13098	GO:0005634//nucleus;GO:0005654//nucleoplasm;GO:0005737//cytoplasm;GO:0016020//membrane;GO:0030425//dendrite;GO:0043025//neuronal cell body;GO:0043197//dendritic spine;GO:0043204//perikaryon;GO:0043232//intracellular non-membrane-bounded organelle;GO:0044327//dendritic spine head;GO:0048471//perinuclear region of cytoplasm	GO:0003676//nucleic acid binding;GO:0003677//DNA binding;GO:0003682//chromatin binding;GO:0003712//transcription coregulator activity;GO:0003713//transcription coactivator activity;GO:0003723//RNA binding;GO:0003730//mRNA 3'-UTR binding;GO:0005515//protein binding;GO:0030331//estrogen receptor binding;GO:0031489//myosin V binding;GO:0035255//ionotropic glutamate receptor binding;GO:0042802//ident…	GO:0006355//regulation of transcription, DNA-templated;GO:0006357//regulation of transcription by RNA polymerase II;GO:0008380//RNA splicing;GO:0010467//gene expression;GO:0043484//regulation of RNA splicing;GO:0045893//positive regulation of transcription, DNA-templated;GO:0048255//mRNA stabilization;GO:0051260//protein homooligomerization;GO:0071277//cellular response to calcium ion;GO:1905168/…	--
ENSMUSG00000028078	20	105	13	13	8	17	0.223	1.407	0.173	0.248	0.107	0.313	0.601	0.222667	1.43247938895829	0.0251061	1	Dclk2	doublecortin-like kinase 2 [Source:MGI Symbol;Acc:MGI:1918012]	-	-	-	-	GO:0005737//cytoplasm;GO:0005856//cytoskeleton	GO:0000166//nucleotide binding;GO:0004672//protein kinase activity;GO:0004674//protein serine/threonine kinase activity;GO:0005524//ATP binding;GO:0008017//microtubule binding;GO:0016301//kinase activity;GO:0016740//transferase activity;GO:0106310//protein serine kinase activity	GO:0000226//microtubule cytoskeleton organization;GO:0006468//protein phosphorylation;GO:0016310//phosphorylation;GO:0021766//hippocampus development;GO:0021860//pyramidal neuron development;GO:0034504//protein localization to nucleus;GO:0035556//intracellular signal transduction;GO:1900181//negative regulation of protein localization to nucleus	--
ENSMUSG00000021798	79	44	79	73	435	57	1.787	0.792	1.835	1.551	16.64	1.11	1.47133	6.43367	-2.12851706186509	0.0252358	1	Ldb3	LIM domain binding 3 [Source:MGI Symbol;Acc:MGI:1344412]	-	-	-	-	GO:0001725//stress fiber;GO:0005737//cytoplasm;GO:0005856//cytoskeleton;GO:0005912//adherens junction;GO:0030018//Z disc;GO:0031143//pseudopodium;GO:0031941//filamentous actin;GO:0042995//cell projection;GO:0048471//perinuclear region of cytoplasm	GO:0003779//actin binding;GO:0005080//protein kinase C binding;GO:0005515//protein binding;GO:0008092//cytoskeletal protein binding;GO:0019899//enzyme binding;GO:0046872//metal ion binding;GO:0051371//muscle alpha-actinin binding	GO:0007507//heart development;GO:0030036//actin cytoskeleton organization;GO:0045214//sarcomere organization;GO:0061061//muscle structure development	--
ENSMUSG00000023274	251	1694	257	178	99	236	6.082	44.407	6.387	4.892	2.332	6.267	18.9587	4.497	2.07582271620163	0.0258174	1	Cd4	CD4 antigen [Source:MGI Symbol;Acc:MGI:88335]	Environmental Information Processing;Human Diseases;Human Diseases;Environmental Information Processing;Human Diseases;Organismal Systems;Organismal Systems;Organismal Systems;Human Diseases;Organismal Systems;Organismal Systems;Human Diseases	Signaling molecules and interaction;Infectious disease: viral;Infectious disease: viral;Signaling molecules and interaction;Infectious disease: bacterial;Immune system;Immune system;Immune system;Cancer: overview;Immune system;Immune system;Immune disease	ko04060//Cytokine-cytokine receptor interaction;ko05166//Human T-cell leukemia virus 1 infection;ko05170//Human immunodeficiency virus 1 infection;ko04514//Cell adhesion molecules;ko05135//Yersinia infection;ko04659//Th17 cell differentiation;ko04660//T cell receptor signaling pathway;ko04640//Hematopoietic cell lineage;ko05235//PD-L1 expression and PD-1 checkpoint pathway in cancer;ko04658//Th1 …	K06454;K06454;K06454;K06454;K06454;K06454;K06454;K06454;K06454;K06454;K06454;K06454	GO:0005788//endoplasmic reticulum lumen;GO:0005789//endoplasmic reticulum membrane;GO:0005886//plasma membrane;GO:0009897//external side of plasma membrane;GO:0009986//cell surface;GO:0016020//membrane;GO:0045121//membrane raft	GO:0005102//signaling receptor binding;GO:0005515//protein binding;GO:0008270//zinc ion binding;GO:0008289//lipid binding;GO:0015026//coreceptor activity;GO:0019865//immunoglobulin binding;GO:0019899//enzyme binding;GO:0019901//protein kinase binding;GO:0023026//MHC class II protein complex binding;GO:0042011//interleukin-16 binding;GO:0042012//interleukin-16 receptor activity;GO:0042289//MHC cla…	GO:0001934//positive regulation of protein phosphorylation;GO:0002250//adaptive immune response;GO:0002376//immune system process;GO:0006955//immune response;GO:0007155//cell adhesion;GO:0007166//cell surface receptor signaling pathway;GO:0010524//positive regulation of calcium ion transport into cytosol;GO:0019722//calcium-mediated signaling;GO:0030217//T cell differentiation;GO:0030225//macroph…	--
ENSMUSG00000121906	4	2	4	6	64	1	0.217	0.085	0.177	0.452	2.926	0.06	0.159667	1.146	-2.84347198374188	0.0259013	1	Dusp13a	dual specificity phosphatase 13a [Source:NCBI gene (formerly Entrezgene);Acc:128932648]	-	-	-	-	GO:0005737//cytoplasm	GO:0004721//phosphoprotein phosphatase activity;GO:0004722//protein serine/threonine phosphatase activity;GO:0004725//protein tyrosine phosphatase activity;GO:0008138//protein tyrosine/serine/threonine phosphatase activity;GO:0016787//hydrolase activity;GO:0016791//phosphatase activity;GO:0017018//myosin phosphatase activity;GO:0033549//MAP kinase phosphatase activity	GO:0006470//protein dephosphorylation;GO:0016311//dephosphorylation;GO:0043409//negative regulation of MAPK cascade	--
ENSMUSG00000031791	156	128	126	170	601	131	5.712	5.317	4.582	7.467	21.722	5.764	5.20367	11.651	-1.16285333120774	0.0263794	1	Tmem38a	transmembrane protein 38A [Source:MGI Symbol;Acc:MGI:1921416]	-	-	-	-	GO:0005634//nucleus;GO:0016020//membrane;GO:0016529//sarcoplasmic reticulum;GO:0031965//nuclear membrane;GO:0033017//sarcoplasmic reticulum membrane	GO:0005267//potassium channel activity;GO:0015269//calcium-activated potassium channel activity;GO:0042802//identical protein binding	GO:0006811//ion transport;GO:0006813//potassium ion transport;GO:0007029//endoplasmic reticulum organization;GO:0010881//regulation of cardiac muscle contraction by regulation of the release of sequestered calcium ion;GO:0014808//release of sequestered calcium ion into cytosol by sarcoplasmic reticulum;GO:0034220//ion transmembrane transport;GO:0071313//cellular response to caffeine;GO:0071805//p…	--
ENSMUSG00000031304	948	1947	889	606	577	990	45.301	99.65	43.232	32.023	25.295	52.088	62.7277	36.4687	0.782444444346606	0.0265059	1	Il2rg	interleukin 2 receptor, gamma chain [Source:MGI Symbol;Acc:MGI:96551]	Human Diseases;Environmental Information Processing;Environmental Information Processing;Cellular Processes;Human Diseases;Environmental Information Processing;Human Diseases;Organismal Systems;Environmental Information Processing;Organismal Systems;Human Diseases;Human Diseases	Cancer: overview;Signal transduction;Signaling molecules and interaction;Transport and catabolism;Infectious disease: viral;Signal transduction;Infectious disease: viral;Immune system;Signaling molecules and interaction;Immune system;Immune disease;Immune disease	ko05200//Pathways in cancer;ko04151//PI3K-Akt signaling pathway;ko04060//Cytokine-cytokine receptor interaction;ko04144//Endocytosis;ko05166//Human T-cell leukemia virus 1 infection;ko04630//JAK-STAT signaling pathway;ko05162//Measles;ko04659//Th17 cell differentiation;ko04061//Viral protein interaction with cytokine and cytokine receptor;ko04658//Th1 and Th2 cell differentiation;ko05321//Inflamm…	K05070;K05070;K05070;K05070;K05070;K05070;K05070;K05070;K05070;K05070;K05070;K05070	GO:0005654//nucleoplasm;GO:0005783//endoplasmic reticulum;GO:0005886//plasma membrane;GO:0009897//external side of plasma membrane;GO:0009986//cell surface;GO:0016020//membrane;GO:0043235//receptor complex	GO:0004896//cytokine receptor activity;GO:0005515//protein binding;GO:0015026//coreceptor activity;GO:0019955//cytokine binding;GO:0019976//interleukin-2 binding;GO:0042010//interleukin-15 receptor activity	GO:0002335//mature B cell differentiation;GO:0002361//CD4-positive, CD25-positive, alpha-beta regulatory T cell differentiation;GO:0010467//gene expression;GO:0010468//regulation of gene expression;GO:0010628//positive regulation of gene expression;GO:0019221//cytokine-mediated signaling pathway;GO:0030098//lymphocyte differentiation;GO:0030183//B cell differentiation;GO:0032831//positive regulat…	--
ENSMUSG00000094870	428	853	647	1159	886	989	12.535	25.606	19.662	36.839	24.836	30.348	19.2677	30.6743	-0.670850118704958	0.0266345	1	Zfp131	zinc finger protein 131 [Source:MGI Symbol;Acc:MGI:1919715]	-	-	-	-	GO:0005634//nucleus;GO:0005654//nucleoplasm;GO:0045111//intermediate filament cytoskeleton	GO:0000978//RNA polymerase II cis-regulatory region sequence-specific DNA binding;GO:0001227//DNA-binding transcription repressor activity, RNA polymerase II-specific;GO:0001228//DNA-binding transcription activator activity, RNA polymerase II-specific;GO:0003677//DNA binding;GO:0005515//protein binding;GO:0043565//sequence-specific DNA binding;GO:0046872//metal ion binding	GO:0000122//negative regulation of transcription by RNA polymerase II;GO:0001817//regulation of cytokine production;GO:0002682//regulation of immune system process;GO:0045944//positive regulation of transcription by RNA polymerase II	ZBTB
ENSMUSG00000095648	213	144	81	224	241	327	8.53	6.881	4.471	10.725	9.436	15.242	6.62733	11.801	-0.832408727473529	0.0267505	1	Gm2004	predicted gene 2004 [Source:MGI Symbol;Acc:MGI:3780174]	-	-	-	-	GO:0005575//cellular_component;GO:0005634//nucleus	GO:0000978//RNA polymerase II cis-regulatory region sequence-specific DNA binding;GO:0001228//DNA-binding transcription activator activity, RNA polymerase II-specific;GO:0003674//molecular_function;GO:0046872//metal ion binding	GO:0006355//regulation of transcription, DNA-templated;GO:0006357//regulation of transcription by RNA polymerase II;GO:0008150//biological_process;GO:0045944//positive regulation of transcription by RNA polymerase II	zf-C2H2
ENSMUSG00000061414	47	143	47	37	17	41	0.491	1.667	0.476	0.414	0.163	0.444	0.878	0.340333	1.36727247937871	0.0267841	1	Cracr2a	calcium release activated channel regulator 2A [Source:MGI Symbol;Acc:MGI:2685919]	-	-	-	-	GO:0000139//Golgi membrane;GO:0001772//immunological synapse;GO:0005737//cytoplasm;GO:0005794//Golgi apparatus;GO:0005815//microtubule organizing center;GO:0005856//cytoskeleton;GO:0005886//plasma membrane;GO:0016020//membrane;GO:0031982//vesicle;GO:0032588//trans-Golgi network membrane;GO:0033093//Weibel-Palade body	GO:0000166//nucleotide binding;GO:0003924//GTPase activity;GO:0005509//calcium ion binding;GO:0005525//GTP binding;GO:0046872//metal ion binding	GO:0002115//store-operated calcium entry;GO:0002250//adaptive immune response;GO:0002376//immune system process;GO:0006811//ion transport;GO:0006816//calcium ion transport;GO:0016197//endosomal transport;GO:0032237//activation of store-operated calcium channel activity;GO:0034776//response to histamine;GO:0045063//T-helper 1 cell differentiation;GO:0046330//positive regulation of JNK cascade;GO:0…	--
ENSMUSG00000061577	37	123	34	35	13	23	0.968	4.454	0.9	1.071	0.34	0.707	2.10733	0.706	1.57767844591216	0.0267994	1	Adgrg5	adhesion G protein-coupled receptor G5 [Source:MGI Symbol;Acc:MGI:2685955]	-	-	-	-	GO:0005886//plasma membrane;GO:0016020//membrane	GO:0004888//transmembrane signaling receptor activity;GO:0004930//G protein-coupled receptor activity	GO:0007165//signal transduction;GO:0007166//cell surface receptor signaling pathway;GO:0007186//G protein-coupled receptor signaling pathway;GO:0007189//adenylate cyclase-activating G protein-coupled receptor signaling pathway	--
ENSMUSG00000047898	20	162	34	13	6	40	0.537	4.705	0.936	0.396	0.157	1.177	2.05933	0.576667	1.83636783310355	0.0268279	1	Ccr4	C-C motif chemokine receptor 4 [Source:MGI Symbol;Acc:MGI:107824]	Environmental Information Processing;Human Diseases;Human Diseases;Organismal Systems;Environmental Information Processing	Signaling molecules and interaction;Cancer: overview;Infectious disease: viral;Immune system;Signaling molecules and interaction	ko04060//Cytokine-cytokine receptor interaction;ko05203//Viral carcinogenesis;ko05167//Kaposi sarcoma-associated herpesvirus infection;ko04062//Chemokine signaling pathway;ko04061//Viral protein interaction with cytokine and cytokine receptor	K04179;K04179;K04179;K04179;K04179	GO:0005886//plasma membrane;GO:0009897//external side of plasma membrane;GO:0016020//membrane;GO:0043025//neuronal cell body	GO:0004930//G protein-coupled receptor activity;GO:0004950//chemokine receptor activity;GO:0016493//C-C chemokine receptor activity;GO:0019957//C-C chemokine binding	GO:0001764//neuron migration;GO:0002507//tolerance induction;GO:0006935//chemotaxis;GO:0006950//response to stress;GO:0006954//inflammatory response;GO:0006955//immune response;GO:0007165//signal transduction;GO:0007186//G protein-coupled receptor signaling pathway;GO:0007204//positive regulation of cytosolic calcium ion concentration;GO:0009617//response to bacterium;GO:0019722//calcium-mediated…	--
ENSMUSG00000079012	143	214	187	598	587	82	6.492	10.511	8.692	30.786	25.914	4.066	8.565	20.2553	-1.24177667561132	0.0273232	1	Serpina3m	serine (or cysteine) peptidase inhibitor, clade A, member 3M [Source:MGI Symbol;Acc:MGI:98378]	-	-	-	-	GO:0005576//extracellular region;GO:0005615//extracellular space	GO:0004867//serine-type endopeptidase inhibitor activity;GO:0030414//peptidase inhibitor activity	GO:0034097//response to cytokine;GO:0043434//response to peptide hormone	--
ENSMUSG00000056501	757	528	556	828	1135	793	37.908	28.603	28.554	47.021	55.249	43.516	31.6883	48.5953	-0.616865994476557	0.0275804	1	Cebpb	CCAAT/enhancer binding protein beta [Source:MGI Symbol;Acc:MGI:88373]	Human Diseases;Human Diseases;Environmental Information Processing;Organismal Systems	Cancer: overview;Infectious disease: bacterial;Signal transduction;Immune system	ko05202//Transcriptional misregulation in cancer;ko05152//Tuberculosis;ko04668//TNF signaling pathway;ko04657//IL-17 signaling pathway	K10048;K10048;K10048;K10048	GO:0000779//condensed chromosome, centromeric region;GO:0000785//chromatin;GO:0005634//nucleus;GO:0005654//nucleoplasm;GO:0005737//cytoplasm;GO:0016363//nuclear matrix;GO:0036488//CHOP-C/EBP complex;GO:0090575//RNA polymerase II transcription regulator complex;GO:1990647//C/EBP complex	GO:0000976//transcription cis-regulatory region binding;GO:0000977//RNA polymerase II transcription regulatory region sequence-specific DNA binding;GO:0000978//RNA polymerase II cis-regulatory region sequence-specific DNA binding;GO:0000979//RNA polymerase II core promoter sequence-specific DNA binding;GO:0000981//DNA-binding transcription factor activity, RNA polymerase II-specific;GO:0001227//D…	GO:0000122//negative regulation of transcription by RNA polymerase II;GO:0001541//ovarian follicle development;GO:0001892//embryonic placenta development;GO:0006351//transcription, DNA-templated;GO:0006355//regulation of transcription, DNA-templated;GO:0006357//regulation of transcription by RNA polymerase II;GO:0006366//transcription by RNA polymerase II;GO:0010628//positive regulation of gene e…	TF_bZIP
ENSMUSG00000001334	27	19	15	32	65	45	0.711	0.56	0.419	0.989	1.722	1.317	0.563333	1.34267	-1.25304043683724	0.0276768	1	Fndc5	fibronectin type III domain containing 5 [Source:MGI Symbol;Acc:MGI:1917614]	-	-	-	-	GO:0005576//extracellular region;GO:0005777//peroxisome;GO:0005778//peroxisomal membrane;GO:0005783//endoplasmic reticulum;GO:0005886//plasma membrane;GO:0016020//membrane	GO:0005179//hormone activity;GO:0005515//protein binding	GO:0007165//signal transduction;GO:0014850//response to muscle activity;GO:0090336//positive regulation of brown fat cell differentiation	--
ENSMUSG00000059674	6	118	12	13	5	12	0.13	2.756	0.548	0.318	0.123	0.284	1.14467	0.241667	2.24383713909984	0.0283159	1	Cdh24	cadherin-like 24 [Source:MGI Symbol;Acc:MGI:1928330]	-	-	-	-	GO:0005886//plasma membrane;GO:0005911//cell-cell junction;GO:0005912//adherens junction;GO:0016020//membrane;GO:0016342//catenin complex	GO:0005509//calcium ion binding;GO:0008013//beta-catenin binding;GO:0045294//alpha-catenin binding;GO:0045296//cadherin binding;GO:0046872//metal ion binding;GO:0070097//delta-catenin binding	GO:0000902//cell morphogenesis;GO:0007043//cell-cell junction assembly;GO:0007155//cell adhesion;GO:0007156//homophilic cell adhesion via plasma membrane adhesion molecules;GO:0016339//calcium-dependent cell-cell adhesion via plasma membrane cell adhesion molecules;GO:0034332//adherens junction organization;GO:0044331//cell-cell adhesion mediated by cadherin;GO:0098609//cell-cell adhesion	--
ENSMUSG00000048787	477	395	355	546	523	764	8.396	7.123	7.978	10.953	9.582	15.382	7.83233	11.9723	-0.612190281501077	0.0286509	1	Dcun1d3	defective in cullin neddylation 1 domain containing 3 [Source:MGI Symbol;Acc:MGI:2679003]	-	-	-	-	GO:0000151//ubiquitin ligase complex;GO:0005634//nucleus;GO:0005654//nucleoplasm;GO:0005737//cytoplasm;GO:0005829//cytosol;GO:0005886//plasma membrane;GO:0016020//membrane;GO:0048471//perinuclear region of cytoplasm	GO:0003674//molecular_function;GO:0031624//ubiquitin conjugating enzyme binding;GO:0032182//ubiquitin-like protein binding;GO:0097602//cullin family protein binding	GO:0010225//response to UV-C;GO:0010332//response to gamma radiation;GO:0010564//regulation of cell cycle process;GO:0030308//negative regulation of cell growth;GO:0043065//positive regulation of apoptotic process;GO:0045116//protein neddylation;GO:2000134//negative regulation of G1/S transition of mitotic cell cycle;GO:2000434//regulation of protein neddylation;GO:2000435//negative regulation of…	--
ENSMUSG00000026358	128	260	140	238	120	954	6.193	13.803	6.681	12.918	5.708	50.525	8.89233	23.0503	-1.37415367917344	0.0286703	1	Rgs1	regulator of G-protein signaling 1 [Source:MGI Symbol;Acc:MGI:1354694]	-	-	-	-	GO:0005737//cytoplasm;GO:0005829//cytosol;GO:0005886//plasma membrane;GO:0009898//cytoplasmic side of plasma membrane;GO:0016020//membrane	GO:0001965//G-protein alpha-subunit binding;GO:0005096//GTPase activator activity	GO:0007165//signal transduction;GO:0007186//G protein-coupled receptor signaling pathway;GO:0009617//response to bacterium;GO:0009968//negative regulation of signal transduction;GO:0043547//positive regulation of GTPase activity;GO:0061737//leukotriene signaling pathway	--
ENSMUSG00000057337	74	35	33	23	22	14	0.912	0.476	0.426	0.322	0.264	0.193	0.604667	0.259667	1.21947922246685	0.0287808	1	Chst3	carbohydrate sulfotransferase 3 [Source:MGI Symbol;Acc:MGI:1858224]	Metabolism	Glycan biosynthesis and metabolism	ko00532//Glycosaminoglycan biosynthesis - chondroitin sulfate / dermatan sulfate	K01020	GO:0000139//Golgi membrane;GO:0005794//Golgi apparatus;GO:0005802//trans-Golgi network;GO:0016020//membrane	GO:0001517//N-acetylglucosamine 6-O-sulfotransferase activity;GO:0008146//sulfotransferase activity;GO:0008459//chondroitin 6-sulfotransferase activity;GO:0016740//transferase activity;GO:0050698//proteoglycan sulfotransferase activity	GO:0005975//carbohydrate metabolic process;GO:0006044//N-acetylglucosamine metabolic process;GO:0006790//sulfur compound metabolic process;GO:0030206//chondroitin sulfate biosynthetic process;GO:0043029//T cell homeostasis	--
ENSMUSG00000056758	2	2	3	17	10	9	0.041	0.044	0.062	0.391	0.197	0.2	0.049	0.262667	-2.42237947462001	0.0288173	1	Hmga2	high mobility group AT-hook 2 [Source:MGI Symbol;Acc:MGI:101761]	Human Diseases;Human Diseases	Cancer: overview;Cancer: overview	ko05202//Transcriptional misregulation in cancer;ko05206//MicroRNAs in cancer	K09283;K09283	GO:0000228//nuclear chromosome;GO:0000785//chromatin;GO:0001673//male germ cell nucleus;GO:0005634//nucleus;GO:0032993//protein-DNA complex;GO:0035985//senescence-associated heterochromatin focus;GO:0071141//SMAD protein complex	GO:0000976//transcription cis-regulatory region binding;GO:0003676//nucleic acid binding;GO:0003677//DNA binding;GO:0003680//minor groove of adenine-thymine-rich DNA binding;GO:0003712//transcription coregulator activity;GO:0003714//transcription corepressor activity;GO:0003906//DNA-(apurinic or apyrimidinic site) endonuclease activity;GO:0005515//protein binding;GO:0008301//DNA binding, bending;…	GO:0000122//negative regulation of transcription by RNA polymerase II;GO:0001837//epithelial to mesenchymal transition;GO:0002062//chondrocyte differentiation;GO:0003131//mesodermal-endodermal cell signaling;GO:0006284//base-excision repair;GO:0006355//regulation of transcription, DNA-templated;GO:0007049//cell cycle;GO:0007283//spermatogenesis;GO:0008283//cell population proliferation;GO:0008284…	HMGA
ENSMUSG00000053797	2	41	2	1	1	3	0.096	2.139	0.099	0.055	0.047	0.159	0.778	0.087	3.16068284913746	0.029148	1	Krt16	keratin 16 [Source:MGI Symbol;Acc:MGI:96690]	Organismal Systems;Human Diseases	Endocrine system;Infectious disease: bacterial	ko04915//Estrogen signaling pathway;ko05150//Staphylococcus aureus infection	K07604;K07604	GO:0001533//cornified envelope;GO:0005856//cytoskeleton;GO:0005882//intermediate filament;GO:0045095//keratin filament	GO:0005198//structural molecule activity;GO:0005200//structural constituent of cytoskeleton;GO:0005515//protein binding	GO:0002009//morphogenesis of an epithelium;GO:0002376//immune system process;GO:0006954//inflammatory response;GO:0030216//keratinocyte differentiation;GO:0030336//negative regulation of cell migration;GO:0030855//epithelial cell differentiation;GO:0031424//keratinization;GO:0042633//hair cycle;GO:0045087//innate immune response;GO:0045104//intermediate filament cytoskeleton organization;GO:00451…	--
ENSMUSG00000030401	127	65	88	130	411	91	8.647	4.761	6.263	10.319	27.776	6.98	6.557	15.025	-1.19625719096188	0.0292226	1	Rtn2	reticulon 2 (Z-band associated protein) [Source:MGI Symbol;Acc:MGI:107612]	-	-	-	-	GO:0005737//cytoplasm;GO:0005783//endoplasmic reticulum;GO:0005789//endoplasmic reticulum membrane;GO:0005856//cytoskeleton;GO:0005882//intermediate filament;GO:0005886//plasma membrane;GO:0009986//cell surface;GO:0014802//terminal cisterna;GO:0016020//membrane;GO:0016529//sarcoplasmic reticulum;GO:0030018//Z disc;GO:0030315//T-tubule;GO:0033017//sarcoplasmic reticulum membrane;GO:0042383//sarcol…	GO:0003674//molecular_function	GO:0010467//gene expression;GO:0015031//protein transport;GO:0046324//regulation of glucose import;GO:0065002//intracellular protein transmembrane transport;GO:1902430//negative regulation of amyloid-beta formation	--
ENSMUSG00000004360	141	117	103	186	155	245	2.955	2.536	2.216	4.343	3.254	5.835	2.569	4.47733	-0.801432839315056	0.0292868	1	9330159F19Rik	RIKEN cDNA 9330159F19 gene [Source:MGI Symbol;Acc:MGI:3036239]	-	-	-	-	GO:0005575//cellular_component	GO:0003674//molecular_function	GO:0008150//biological_process	--
ENSMUSG00000038146	59	120	62	38	27	51	0.749	1.22	0.597	0.405	0.247	0.525	0.855333	0.392333	1.12440685005124	0.0296292	1	Notch3	notch 3 [Source:MGI Symbol;Acc:MGI:99460]	Human Diseases;Human Diseases;Human Diseases;Human Diseases;Environmental Information Processing;Organismal Systems;Human Diseases;Organismal Systems;Environmental Information Processing	Cancer: overview;Infectious disease: viral;Cancer: overview;Cancer: specific types;Signal transduction;Endocrine system;Drug resistance: antineoplastic;Immune system;Signal transduction	ko05200//Pathways in cancer;ko05165//Human papillomavirus infection;ko05206//MicroRNAs in cancer;ko05224//Breast cancer;ko04371//Apelin signaling pathway;ko04919//Thyroid hormone signaling pathway;ko01522//Endocrine resistance;ko04658//Th1 and Th2 cell differentiation;ko04330//Notch signaling pathway	K20995;K20995;K20995;K20995;K20995;K20995;K20995;K20995;K20995	GO:0005634//nucleus;GO:0005654//nucleoplasm;GO:0005829//cytosol;GO:0005886//plasma membrane;GO:0009986//cell surface;GO:0016020//membrane;GO:0043235//receptor complex	GO:0005509//calcium ion binding;GO:0005515//protein binding;GO:0019899//enzyme binding;GO:0038023//signaling receptor activity;GO:0042802//identical protein binding	GO:0000122//negative regulation of transcription by RNA polymerase II;GO:0006355//regulation of transcription, DNA-templated;GO:0007219//Notch signaling pathway;GO:0007275//multicellular organism development;GO:0007411//axon guidance;GO:0014016//neuroblast differentiation;GO:0030154//cell differentiation;GO:0030182//neuron differentiation;GO:0030900//forebrain development;GO:0045596//negative reg…	--
ENSMUSG00000054342	108	501	124	106	60	145	4.172	20.897	4.908	4.64	2.255	6.13	9.99233	4.34167	1.20257263781048	0.0300585	1	Kcnn4	potassium intermediate/small conductance calcium-activated channel, subfamily N, member 4 [Source:MGI Symbol;Acc:MGI:1277957]	Organismal Systems;Organismal Systems;Organismal Systems;Organismal Systems	Digestive system;Endocrine system;Digestive system;Endocrine system	ko04974//Protein digestion and absorption;ko04911//Insulin secretion;ko04970//Salivary secretion;ko04929//GnRH secretion	K04945;K04945;K04945;K04945	GO:0005829//cytosol;GO:0005886//plasma membrane;GO:0016020//membrane;GO:0016323//basolateral plasma membrane;GO:0016324//apical plasma membrane;GO:0031982//vesicle;GO:0043005//neuron projection;GO:0043025//neuronal cell body	GO:0005242//inward rectifier potassium channel activity;GO:0005267//potassium channel activity;GO:0005516//calmodulin binding;GO:0015269//calcium-activated potassium channel activity;GO:0016286//small conductance calcium-activated potassium channel activity;GO:0019903//protein phosphatase binding;GO:0022894//Intermediate conductance calcium-activated potassium channel activity	GO:0002002//regulation of angiotensin levels in blood;GO:0002376//immune system process;GO:0003300//cardiac muscle hypertrophy;GO:0006811//ion transport;GO:0006813//potassium ion transport;GO:0006816//calcium ion transport;GO:0006820//anion transport;GO:0006884//cell volume homeostasis;GO:0010614//negative regulation of cardiac muscle hypertrophy;GO:0030322//stabilization of membrane potential;GO…	--
ENSMUSG00000034255	153	408	126	101	79	154	3.107	9.436	2.803	2.303	1.589	3.541	5.11533	2.47767	1.04584614688427	0.030264	1	Arhgap27	Rho GTPase activating protein 27 [Source:MGI Symbol;Acc:MGI:1916903]	-	-	-	-	GO:0005737//cytoplasm;GO:0005768//endosome;GO:0016020//membrane	GO:0005096//GTPase activator activity;GO:0005515//protein binding;GO:0017124//SH3 domain binding	GO:0006897//endocytosis;GO:0006898//receptor-mediated endocytosis;GO:0007165//signal transduction;GO:0043547//positive regulation of GTPase activity	--
ENSMUSG00000026819	145	145	140	217	235	191	3.449	3.636	3.333	5.781	5.612	4.946	3.47267	5.44633	-0.649241346350346	0.0303194	1	Slc25a25	solute carrier family 25 (mitochondrial carrier, phosphate carrier), member 25 [Source:MGI Symbol;Acc:MGI:1915913]	-	-	-	-	GO:0005739//mitochondrion;GO:0005743//mitochondrial inner membrane;GO:0016020//membrane	GO:0005347//ATP transmembrane transporter activity;GO:0005509//calcium ion binding;GO:0015297//antiporter activity;GO:0046872//metal ion binding	GO:0002021//response to dietary excess;GO:0014823//response to activity;GO:0015866//ADP transport;GO:0015867//ATP transport;GO:0032094//response to food;GO:0035264//multicellular organism growth;GO:0043010//camera-type eye development;GO:0045333//cellular respiration;GO:0046034//ATP metabolic process;GO:0055085//transmembrane transport;GO:0060612//adipose tissue development;GO:0070588//calcium io…	--
ENSMUSG00000048521	182	275	261	124	60	195	7.226	11.811	10.627	5.583	2.316	8.484	9.888	5.461	0.856513586430111	0.0305397	1	Cxcr6	C-X-C motif chemokine receptor 6 [Source:MGI Symbol;Acc:MGI:1934582]	Environmental Information Processing;Organismal Systems	Signaling molecules and interaction;Immune system	ko04060//Cytokine-cytokine receptor interaction;ko04062//Chemokine signaling pathway	K04191;K04191	GO:0005886//plasma membrane;GO:0009897//external side of plasma membrane;GO:0016020//membrane	GO:0004930//G protein-coupled receptor activity;GO:0004950//chemokine receptor activity;GO:0015026//coreceptor activity;GO:0016493//C-C chemokine receptor activity;GO:0016494//C-X-C chemokine receptor activity;GO:0019957//C-C chemokine binding;GO:0019958//C-X-C chemokine binding	GO:0006935//chemotaxis;GO:0006954//inflammatory response;GO:0006955//immune response;GO:0007165//signal transduction;GO:0007186//G protein-coupled receptor signaling pathway;GO:0007204//positive regulation of cytosolic calcium ion concentration;GO:0019722//calcium-mediated signaling;GO:0060326//cell chemotaxis;GO:0070098//chemokine-mediated signaling pathway	--
ENSMUSG00000040940	1316	3280	1102	1280	949	948	32.477	84.604	25.999	33.42	21.031	23.845	47.6933	26.0987	0.869811513595496	0.0305921	1	Arhgef1	Rho guanine nucleotide exchange factor 1 [Source:MGI Symbol;Acc:MGI:1353510]	Human Diseases;Human Diseases;Cellular Processes;Human Diseases;Human Diseases;Organismal Systems;Human Diseases;Organismal Systems;Organismal Systems	Cancer: overview;Infectious disease: viral;Cell motility;Cardiovascular disease;Cancer: overview;Circulatory system;Infectious disease: bacterial;Immune system;Endocrine system	ko05200//Pathways in cancer;ko05163//Human cytomegalovirus infection;ko04810//Regulation of actin cytoskeleton;ko05417//Lipid and atherosclerosis;ko05205//Proteoglycans in cancer;ko04270//Vascular smooth muscle contraction;ko05135//Yersinia infection;ko04611//Platelet activation;ko04928//Parathyroid hormone synthesis, secretion and action	K12330;K12330;K12330;K12330;K12330;K12330;K12330;K12330;K12330	GO:0005737//cytoplasm;GO:0005829//cytosol;GO:0005886//plasma membrane;GO:0016020//membrane	GO:0001664//G protein-coupled receptor binding;GO:0005085//guanyl-nucleotide exchange factor activity;GO:0005096//GTPase activator activity;GO:0005515//protein binding	GO:0007019//microtubule depolymerization;GO:0007186//G protein-coupled receptor signaling pathway	--
ENSMUSG00000021214	45	42	49	124	39	126	2.869	2.88	3.174	8.924	2.379	8.721	2.97433	6.67467	-1.16612945111959	0.0309286	1	Akr1c18	aldo-keto reductase family 1, member C18 [Source:MGI Symbol;Acc:MGI:2145420]	Metabolism;Metabolism	Global and overview maps;Lipid metabolism	ko01100//Metabolic pathways;ko00140//Steroid hormone biosynthesis	K05295;K05295	GO:0005634//nucleus;GO:0005737//cytoplasm;GO:0005829//cytosol	GO:0001758//retinal dehydrogenase activity;GO:0004032//alditol:NADP+ 1-oxidoreductase activity;GO:0004033//aldo-keto reductase (NADP) activity;GO:0004745//NAD-retinol dehydrogenase activity;GO:0016491//oxidoreductase activity;GO:0016655//oxidoreductase activity, acting on NAD(P)H, quinone or similar compound as acceptor;GO:0018636//phenanthrene 9,10-monooxygenase activity;GO:0032052//bile acid bi…	GO:0006693//prostaglandin metabolic process;GO:0006709//progesterone catabolic process;GO:0007186//G protein-coupled receptor signaling pathway;GO:0007565//female pregnancy;GO:0007567//parturition;GO:0008284//positive regulation of cell population proliferation;GO:0016488//farnesol catabolic process;GO:0042448//progesterone metabolic process;GO:0042574//retinal metabolic process;GO:0044597//dauno…	--
ENSMUSG00000029321	458	300	310	601	361	833	16.24	11.508	11.273	24.167	12.443	32.368	13.007	22.9927	-0.821885548127256	0.0309682	1	Slc10a6	solute carrier family 10 (sodium/bile acid cotransporter family), member 6 [Source:MGI Symbol;Acc:MGI:1923000]	-	-	-	-	GO:0016020//membrane	GO:0008508//bile acid:sodium symporter activity;GO:0015293//symporter activity;GO:0043250//sodium-dependent organic anion transmembrane transporter activity	GO:0006811//ion transport;GO:0006814//sodium ion transport;GO:0006869//lipid transport;GO:0015721//bile acid and bile salt transport;GO:0043251//sodium-dependent organic anion transport;GO:0055085//transmembrane transport	--
ENSMUSG00000074170	296	281	249	436	281	639	4.236	4.35	3.654	7.076	3.909	10.02	4.08	7.00167	-0.779129227793867	0.0309857	1	Plekhf1	pleckstrin homology domain containing, family F (with FYVE domain) member 1 [Source:MGI Symbol;Acc:MGI:1919537]	-	-	-	-	GO:0005634//nucleus;GO:0005737//cytoplasm;GO:0005764//lysosome;GO:0005768//endosome;GO:0005769//early endosome;GO:0048471//perinuclear region of cytoplasm	GO:0010314//phosphatidylinositol-5-phosphate binding;GO:0032266//phosphatidylinositol-3-phosphate binding;GO:0035091//phosphatidylinositol binding;GO:0046872//metal ion binding;GO:0070273//phosphatidylinositol-4-phosphate binding	GO:0006915//apoptotic process;GO:0007032//endosome organization;GO:0008333//endosome to lysosome transport;GO:0010508//positive regulation of autophagy;GO:0016050//vesicle organization;GO:0072659//protein localization to plasma membrane;GO:2001244//positive regulation of intrinsic apoptotic signaling pathway	--
ENSMUSG00000051457	304	1066	310	282	141	369	6.325	25.086	6.421	6.48	2.851	9.237	12.6107	6.18933	1.02678861911333	0.0310322	1	Spn	sialophorin [Source:MGI Symbol;Acc:MGI:98384]	Environmental Information Processing	Signaling molecules and interaction	ko04514//Cell adhesion molecules	K06477	GO:0001931//uropod;GO:0005604//basement membrane;GO:0005615//extracellular space;GO:0005634//nucleus;GO:0005886//plasma membrane;GO:0005902//microvillus;GO:0009897//external side of plasma membrane;GO:0009986//cell surface;GO:0016020//membrane;GO:0016605//PML body;GO:0032154//cleavage furrow;GO:0042995//cell projection	GO:0004888//transmembrane signaling receptor activity;GO:0005515//protein binding;GO:0019904//protein domain specific binding;GO:0030544//Hsp70 protein binding;GO:0031072//heat shock protein binding	GO:0001562//response to protozoan;GO:0001808//negative regulation of type IV hypersensitivity;GO:0001934//positive regulation of protein phosphorylation;GO:0002296//T-helper 1 cell lineage commitment;GO:0007162//negative regulation of cell adhesion;GO:0007166//cell surface receptor signaling pathway;GO:0031295//T cell costimulation;GO:0032609//interferon-gamma production;GO:0032760//positive regu…	--
ENSMUSG00000038641	0	6	2	1	69	3	0	0.181	0.057	0.032	1.872	0.092	0.0793333	0.665333	-3.06807824202932	0.0310867	1	Akr1d1	aldo-keto reductase family 1, member D1 [Source:MGI Symbol;Acc:MGI:2384785]	Metabolism;Metabolism;Metabolism	Global and overview maps;Lipid metabolism;Lipid metabolism	ko01100//Metabolic pathways;ko00140//Steroid hormone biosynthesis;ko00120//Primary bile acid biosynthesis	K00251;K00251;K00251	GO:0005737//cytoplasm;GO:0005829//cytosol	GO:0004032//alditol:NADP+ 1-oxidoreductase activity;GO:0016229//steroid dehydrogenase activity;GO:0016491//oxidoreductase activity;GO:0047086//ketosteroid monooxygenase activity;GO:0047568//3-oxo-5-beta-steroid 4-dehydrogenase activity;GO:0047787//delta4-3-oxosteroid 5beta-reductase activity	GO:0006629//lipid metabolic process;GO:0006699//bile acid biosynthetic process;GO:0006707//cholesterol catabolic process;GO:0007586//digestion;GO:0008202//steroid metabolic process;GO:0008207//C21-steroid hormone metabolic process;GO:0008209//androgen metabolic process;GO:0016042//lipid catabolic process;GO:0030573//bile acid catabolic process	--
ENSMUSG00000031765	6287	4783	5738	9762	6648	7473	862.231	709.317	806.736	1516.73	885.654	1120.34	792.761	1174.24	-0.566770033676265	0.0312152	1	Mt1	metallothionein 1 [Source:MGI Symbol;Acc:MGI:97171]	Organismal Systems	Digestive system	ko04978//Mineral absorption	K14739	GO:0005634//nucleus;GO:0005737//cytoplasm;GO:0005764//lysosome;GO:0005829//cytosol	GO:0005507//copper ion binding;GO:0008270//zinc ion binding;GO:0046872//metal ion binding	GO:0006882//cellular zinc ion homeostasis;GO:0007263//nitric oxide mediated signal transduction;GO:0010273//detoxification of copper ion;GO:0030003//cellular cation homeostasis;GO:0043524//negative regulation of neuron apoptotic process;GO:0045926//negative regulation of growth;GO:0071247//cellular response to chromate;GO:0071276//cellular response to cadmium ion;GO:0071280//cellular response to …	--
ENSMUSG00000038894	376	417	447	670	467	668	4.479	5.373	5.46	9.05	5.407	8.719	5.104	7.72533	-0.597968854784377	0.0312464	1	Irs2	insulin receptor substrate 2 [Source:MGI Symbol;Acc:MGI:109334]	Human Diseases;Environmental Information Processing;Human Diseases;Human Diseases;Cellular Processes;Organismal Systems;Environmental Information Processing;Environmental Information Processing;Organismal Systems;Human Diseases;Organismal Systems;Organismal Systems;Organismal Systems;Organismal Systems;Human Diseases	Neurodegenerative disease;Signal transduction;Cancer: overview;Endocrine and metabolic disease;Transport and catabolism;Endocrine system;Signal transduction;Signal transduction;Endocrine system;Endocrine and metabolic disease;Aging;Endocrine system;Aging;Endocrine system;Endocrine and metabolic disease	ko05010//Alzheimer disease;ko04022//cGMP-PKG signaling pathway;ko05206//MicroRNAs in cancer;ko04932//Non-alcoholic fatty liver disease;ko04140//Autophagy - animal;ko04910//Insulin signaling pathway;ko04068//FoxO signaling pathway;ko04152//AMPK signaling pathway;ko04935//Growth hormone synthesis, secretion and action;ko04931//Insulin resistance;ko04211//Longevity regulating pathway;ko04920//Adipoc…	K07187;K07187;K07187;K07187;K07187;K07187;K07187;K07187;K07187;K07187;K07187;K07187;K07187;K07187;K07187	GO:0005737//cytoplasm;GO:0005829//cytosol;GO:0005886//plasma membrane	GO:0005068//transmembrane receptor protein tyrosine kinase adaptor activity;GO:0005158//insulin receptor binding;GO:0005515//protein binding;GO:0019901//protein kinase binding;GO:0019903//protein phosphatase binding;GO:0019904//protein domain specific binding;GO:0030674//protein-macromolecule adaptor activity;GO:0043548//phosphatidylinositol 3-kinase binding;GO:0071889//14-3-3 protein binding	GO:0002053//positive regulation of mesenchymal cell proliferation;GO:0002903//negative regulation of B cell apoptotic process;GO:0007165//signal transduction;GO:0007420//brain development;GO:0008283//cell population proliferation;GO:0008284//positive regulation of cell population proliferation;GO:0008286//insulin receptor signaling pathway;GO:0009749//response to glucose;GO:0010631//epithelial ce…	--
ENSMUSG00000073940	336	262	167	695	342	322	36.006	30.421	18.362	84.408	35.663	37.779	28.263	52.6167	-0.896605244933986	0.0317847	1	Hbb-bt	hemoglobin, beta adult t chain [Source:MGI Symbol;Acc:MGI:5474850]	Human Diseases;Human Diseases	Infectious disease: parasitic;Infectious disease: parasitic	ko05144//Malaria;ko05143//African trypanosomiasis	K13823;K13823	GO:0005615//extracellular space;GO:0005833//hemoglobin complex;GO:0031838//haptoglobin-hemoglobin complex	GO:0004601//peroxidase activity;GO:0005344//oxygen carrier activity;GO:0019825//oxygen binding;GO:0020037//heme binding;GO:0030492//hemoglobin binding;GO:0031720//haptoglobin binding;GO:0031721//hemoglobin alpha binding;GO:0031722//hemoglobin beta binding;GO:0043177//organic acid binding;GO:0044877//protein-containing complex binding;GO:0046872//metal ion binding	GO:0015671//oxygen transport;GO:0042744//hydrogen peroxide catabolic process;GO:0098869//cellular oxidant detoxification	--
ENSMUSG00000025270	46	72	37	180	63	84	1.697	2.992	1.428	7.536	2.264	3.445	2.039	4.415	-1.11455166251923	0.0318631	1	Alas2	aminolevulinic acid synthase 2, erythroid [Source:MGI Symbol;Acc:MGI:87990]	Metabolism;Metabolism;Metabolism	Global and overview maps;Metabolism of cofactors and vitamins;Amino acid metabolism	ko01100//Metabolic pathways;ko00860//Porphyrin metabolism;ko00260//Glycine, serine and threonine metabolism	K00643;K00643;K00643	GO:0005739//mitochondrion;GO:0005743//mitochondrial inner membrane;GO:0005759//mitochondrial matrix;GO:0016020//membrane	GO:0003870//5-aminolevulinate synthase activity;GO:0016740//transferase activity;GO:0016746//acyltransferase activity;GO:0030170//pyridoxal phosphate binding;GO:0120225//coenzyme A binding	GO:0001666//response to hypoxia;GO:0006778//porphyrin-containing compound metabolic process;GO:0006782//protoporphyrinogen IX biosynthetic process;GO:0006783//heme biosynthetic process;GO:0006879//cellular iron ion homeostasis;GO:0009058//biosynthetic process;GO:0030218//erythrocyte differentiation;GO:0033014//tetrapyrrole biosynthetic process;GO:0042541//hemoglobin biosynthetic process;GO:004882…	--
ENSMUSG00000026875	121	293	114	95	68	110	4.21	10.31	4.069	3.625	2.701	4.121	6.19633	3.48233	0.83136045017758	0.0320948	1	Traf1	TNF receptor-associated factor 1 [Source:MGI Symbol;Acc:MGI:101836]	Human Diseases;Human Diseases;Human Diseases;Cellular Processes;Environmental Information Processing;Environmental Information Processing;Human Diseases	Cancer: overview;Cancer: overview;Cancer: overview;Cell growth and death;Signal transduction;Signal transduction;Cancer: specific types	ko05200//Pathways in cancer;ko05203//Viral carcinogenesis;ko05202//Transcriptional misregulation in cancer;ko04210//Apoptosis;ko04668//TNF signaling pathway;ko04064//NF-kappa B signaling pathway;ko05222//Small cell lung cancer	K03172;K03172;K03172;K03172;K03172;K03172;K03172	GO:0005737//cytoplasm;GO:0009898//cytoplasmic side of plasma membrane;GO:0032991//protein-containing complex	GO:0005164//tumor necrosis factor receptor binding;GO:0005515//protein binding;GO:0008270//zinc ion binding;GO:0031625//ubiquitin protein ligase binding;GO:0031996//thioesterase binding;GO:0042802//identical protein binding	GO:0006915//apoptotic process;GO:0007165//signal transduction;GO:0019221//cytokine-mediated signaling pathway;GO:0033209//tumor necrosis factor-mediated signaling pathway;GO:0042981//regulation of apoptotic process;GO:0043122//regulation of I-kappaB kinase/NF-kappaB signaling;GO:0070534//protein K63-linked ubiquitination;GO:2001236//regulation of extrinsic apoptotic signaling pathway	--
ENSMUSG00000074227	326	896	296	299	216	297	20.109	59.79	18.745	20.958	12.899	20.149	32.8813	18.002	0.869111604182889	0.032611	1	Spint2	serine protease inhibitor, Kunitz type 2 [Source:MGI Symbol;Acc:MGI:1338031]	-	-	-	-	GO:0005737//cytoplasm;GO:0005886//plasma membrane;GO:0016020//membrane	GO:0004867//serine-type endopeptidase inhibitor activity;GO:0030414//peptidase inhibitor activity	GO:0001843//neural tube closure;GO:0007163//establishment or maintenance of cell polarity;GO:0022408//negative regulation of cell-cell adhesion;GO:0060672//epithelial cell morphogenesis involved in placental branching;GO:0071711//basement membrane organization;GO:2000146//negative regulation of cell motility;GO:2000178//negative regulation of neural precursor cell proliferation	--
ENSMUSG00000039936	524	1292	473	473	396	432	8.718	22.269	7.543	8.664	5.947	7.357	12.8433	7.32267	0.810578655399807	0.0328664	1	Pik3cd	phosphatidylinositol-4,5-bisphosphate 3-kinase catalytic subunit delta [Source:MGI Symbol;Acc:MGI:1098211]	Metabolism;Human Diseases;Human Diseases;Human Diseases;Environmental Information Processing;Human Diseases;Human Diseases;Human Diseases;Human Diseases;Human Diseases;Human Diseases;Human Diseases;Environmental Information Processing;Human Diseases;Human Diseases;Human Diseases;Environmental Information Processing;Cellular Processes;Human Diseases;Human Diseases;Environmental Information Process…	Global and overview maps;Cancer: overview;Infectious disease: viral;Neurodegenerative disease;Signal transduction;Infectious disease: viral;Neurodegenerative disease;Infectious disease: bacterial;Infectious disease: viral;Infectious disease: viral;Infectious disease: viral;Infectious disease: viral;Signal transduction;Infectious disease: viral;Cancer: overview;Cancer: overview;Signal transduction…	ko01100//Metabolic pathways;ko05200//Pathways in cancer;ko05168//Herpes simplex virus 1 infection;ko05010//Alzheimer disease;ko04151//PI3K-Akt signaling pathway;ko05165//Human papillomavirus infection;ko05020//Prion disease;ko05132//Salmonella infection;ko05163//Human cytomegalovirus infection;ko05166//Human T-cell leukemia virus 1 infection;ko05170//Human immunodeficiency virus 1 infection;ko051…	K00922;K00922;K00922;K00922;K00922;K00922;K00922;K00922;K00922;K00922;K00922;K00922;K00922;K00922;K00922;K00922;K00922;K00922;K00922;K00922;K00922;K00922;K00922;K00922;K00922;K00922;K00922;K00922;K00922;K00922;K00922;K00922;K00922;K00922;K00922;K00922;K00922;K00922;K00922;K00922;K00922;K00922;K00922;K00922;K00922;K00922;K00922;K00922;K00922;K00922;K00922;K00922;K00922;K00922;K00922;K00922;K00922;…	GO:0005737//cytoplasm;GO:0005829//cytosol;GO:0005886//plasma membrane;GO:0005942//phosphatidylinositol 3-kinase complex;GO:0005943//phosphatidylinositol 3-kinase complex, class IA	GO:0000166//nucleotide binding;GO:0005524//ATP binding;GO:0016301//kinase activity;GO:0016303//1-phosphatidylinositol-3-kinase activity;GO:0016740//transferase activity;GO:0035005//1-phosphatidylinositol-4-phosphate 3-kinase activity;GO:0046934//phosphatidylinositol-4,5-bisphosphate 3-kinase activity	GO:0001782//B cell homeostasis;GO:0001938//positive regulation of endothelial cell proliferation;GO:0002250//adaptive immune response;GO:0002376//immune system process;GO:0006629//lipid metabolic process;GO:0006935//chemotaxis;GO:0006954//inflammatory response;GO:0007166//cell surface receptor signaling pathway;GO:0010595//positive regulation of endothelial cell migration;GO:0010628//positive reg…	--
ENSMUSG00000027510	167	620	146	137	148	158	8.753	30.743	7.14	6.857	6.685	7.636	15.5453	7.05933	1.13887770188298	0.0329019	1	Rbm38	RNA binding motif protein 38 [Source:MGI Symbol;Acc:MGI:1889294]	-	-	-	-	GO:0005634//nucleus;GO:0005737//cytoplasm;GO:0005829//cytosol	GO:0003676//nucleic acid binding;GO:0003723//RNA binding;GO:0003729//mRNA binding;GO:0003730//mRNA 3'-UTR binding	GO:0006397//mRNA processing;GO:0006977//DNA damage response, signal transduction by p53 class mediator resulting in cell cycle arrest;GO:0006978//DNA damage response, signal transduction by p53 class mediator resulting in transcription of p21 class mediator;GO:0007049//cell cycle;GO:0008285//negative regulation of cell population proliferation;GO:0008380//RNA splicing;GO:0010830//regulation of my…	--
ENSMUSG00000030707	2387	5639	2198	2010	1201	2498	110.153	281.699	105.08	104.447	53.388	125.395	165.644	94.41	0.811074362220657	0.0331201	1	Coro1a	coronin, actin binding protein 1A [Source:MGI Symbol;Acc:MGI:1345961]	Human Diseases;Cellular Processes	Infectious disease: bacterial;Transport and catabolism	ko05152//Tuberculosis;ko04145//Phagosome	K13882;K13882	GO:0001772//immunological synapse;GO:0001891//phagocytic cup;GO:0005737//cytoplasm;GO:0005769//early endosome;GO:0005829//cytosol;GO:0005856//cytoskeleton;GO:0005884//actin filament;GO:0005886//plasma membrane;GO:0005911//cell-cell junction;GO:0005938//cell cortex;GO:0015629//actin cytoskeleton;GO:0016020//membrane;GO:0030027//lamellipodium;GO:0030424//axon;GO:0030670//phagocytic vesicle membrane…	GO:0003779//actin binding;GO:0003785//actin monomer binding;GO:0005515//protein binding;GO:0008092//cytoskeletal protein binding;GO:0032036//myosin heavy chain binding;GO:0042802//identical protein binding;GO:0042803//protein homodimerization activity;GO:0043548//phosphatidylinositol 3-kinase binding;GO:0051015//actin filament binding	GO:0001845//phagolysosome assembly;GO:0006816//calcium ion transport;GO:0006906//vesicle fusion;GO:0006909//phagocytosis;GO:0007015//actin filament organization;GO:0008064//regulation of actin polymerization or depolymerization;GO:0008360//regulation of cell shape;GO:0010631//epithelial cell migration;GO:0016477//cell migration;GO:0030036//actin cytoskeleton organization;GO:0030595//leukocyte che…	--
ENSMUSG00000024402	30	72	21	19	11	16	1.634	4.242	1.173	1.173	0.582	0.955	2.34967	0.903333	1.37912575382316	0.0332494	1	Lta	lymphotoxin A [Source:MGI Symbol;Acc:MGI:104797]	Human Diseases;Environmental Information Processing;Human Diseases;Environmental Information Processing;Environmental Information Processing;Environmental Information Processing;Human Diseases	Infectious disease: viral;Signaling molecules and interaction;Infectious disease: viral;Signal transduction;Signal transduction;Signaling molecules and interaction;Endocrine and metabolic disease	ko05168//Herpes simplex virus 1 infection;ko04060//Cytokine-cytokine receptor interaction;ko05166//Human T-cell leukemia virus 1 infection;ko04668//TNF signaling pathway;ko04064//NF-kappa B signaling pathway;ko04061//Viral protein interaction with cytokine and cytokine receptor;ko04940//Type I diabetes mellitus	K05468;K05468;K05468;K05468;K05468;K05468;K05468	GO:0005576//extracellular region;GO:0005615//extracellular space;GO:0005886//plasma membrane;GO:0016020//membrane	GO:0005125//cytokine activity;GO:0005164//tumor necrosis factor receptor binding;GO:0005515//protein binding	GO:0001666//response to hypoxia;GO:0002876//positive regulation of chronic inflammatory response to antigenic stimulus;GO:0002925//positive regulation of humoral immune response mediated by circulating immunoglobulin;GO:0006954//inflammatory response;GO:0006955//immune response;GO:0006959//humoral immune response;GO:0007165//signal transduction;GO:0007584//response to nutrient;GO:0008284//positiv…	--
ENSMUSG00000020340	311	934	246	217	125	359	3.709	12.062	3.017	2.921	1.453	4.679	6.26267	3.01767	1.05334363919886	0.0332631	1	Cyfip2	cytoplasmic FMR1 interacting protein 2 [Source:MGI Symbol;Acc:MGI:1924134]	Human Diseases;Cellular Processes	Infectious disease: bacterial;Cell motility	ko05132//Salmonella infection;ko04810//Regulation of actin cytoskeleton	K05749;K05749	GO:0005634//nucleus;GO:0005737//cytoplasm;GO:0031209//SCAR complex;GO:0043005//neuron projection;GO:0045202//synapse;GO:0048471//perinuclear region of cytoplasm	GO:0005515//protein binding;GO:0031267//small GTPase binding	GO:0000902//cell morphogenesis;GO:0006915//apoptotic process;GO:0007155//cell adhesion;GO:0007411//axon guidance;GO:0030031//cell projection assembly;GO:0030833//regulation of actin filament polymerization;GO:0031175//neuron projection development;GO:0045862//positive regulation of proteolysis;GO:0051388//positive regulation of neurotrophin TRK receptor signaling pathway;GO:0097484//dendrite exte…	--
ENSMUSG00000045545	1015	1143	1434	916	350	857	45.02	54.84	65.23	46.075	15.091	41.654	55.03	34.2733	0.683131817300192	0.033423	1	Krt14	keratin 14 [Source:MGI Symbol;Acc:MGI:96688]	Organismal Systems;Human Diseases	Endocrine system;Infectious disease: bacterial	ko04915//Estrogen signaling pathway;ko05150//Staphylococcus aureus infection	K07604;K07604	GO:0001533//cornified envelope;GO:0005634//nucleus;GO:0005737//cytoplasm;GO:0005856//cytoskeleton;GO:0005882//intermediate filament;GO:0045095//keratin filament;GO:0045178//basal part of cell;GO:0071944//cell periphery	GO:0005198//structural molecule activity;GO:0005515//protein binding;GO:1990254//keratin filament binding	GO:0030216//keratinocyte differentiation;GO:0030855//epithelial cell differentiation;GO:0042633//hair cycle;GO:0045109//intermediate filament organization;GO:0045110//intermediate filament bundle assembly;GO:0048863//stem cell differentiation	--
ENSMUSG00000030237	16	14	18	26	82	22	0.345	0.337	0.694	0.897	3.25	0.634	0.458667	1.59367	-1.7968319356456	0.0336431	1	Slco1a4	solute carrier organic anion transporter family, member 1a4 [Source:MGI Symbol;Acc:MGI:1351896]	Organismal Systems	Digestive system	ko04976//Bile secretion	K03460	GO:0005886//plasma membrane;GO:0009925//basal plasma membrane;GO:0016020//membrane	GO:0005515//protein binding;GO:0008514//organic anion transmembrane transporter activity;GO:0015125//bile acid transmembrane transporter activity;GO:0015347//sodium-independent organic anion transmembrane transporter activity;GO:0022857//transmembrane transporter activity	GO:0006811//ion transport;GO:0006820//anion transport;GO:0015721//bile acid and bile salt transport;GO:0043252//sodium-independent organic anion transport;GO:0055085//transmembrane transport	--
ENSMUSG00000000568	992	1429	890	846	729	689	55.559	89.101	51.253	62.007	43.162	43.479	65.3043	49.5493	0.398313079746221	0.0343424	1	Hnrnpd	heterogeneous nuclear ribonucleoprotein D [Source:MGI Symbol;Acc:MGI:101947]	-	-	-	-	GO:0005634//nucleus;GO:0005654//nucleoplasm;GO:0005737//cytoplasm;GO:0005829//cytosol;GO:0014069//postsynaptic density;GO:0045202//synapse;GO:0098978//glutamatergic synapse;GO:0106002//mCRD-mediated mRNA stability complex;GO:1990904//ribonucleoprotein complex	GO:0003676//nucleic acid binding;GO:0003677//DNA binding;GO:0003680//minor groove of adenine-thymine-rich DNA binding;GO:0003682//chromatin binding;GO:0003723//RNA binding;GO:0003729//mRNA binding;GO:0005515//protein binding;GO:0035925//mRNA 3'-UTR AU-rich region binding;GO:0042162//telomeric DNA binding;GO:0042826//histone deacetylase binding	GO:0001889//liver development;GO:0010468//regulation of gene expression;GO:0010628//positive regulation of gene expression;GO:0010629//negative regulation of gene expression;GO:0021549//cerebellum development;GO:0032204//regulation of telomere maintenance;GO:0032355//response to estradiol;GO:0042752//regulation of circadian rhythm;GO:0042789//mRNA transcription by RNA polymerase II;GO:0043488//re…	--
ENSMUSG00000064023	144	343	116	92	85	134	11.61	27.871	8.664	7.427	5.588	10.901	16.0483	7.972	1.00940986170985	0.0344431	1	Klk8	kallikrein related-peptidase 8 [Source:MGI Symbol;Acc:MGI:1343327]	-	-	-	-	GO:0005576//extracellular region;GO:0005615//extracellular space;GO:0005737//cytoplasm;GO:0030141//secretory granule;GO:0097180//serine protease inhibitor complex	GO:0004252//serine-type endopeptidase activity;GO:0008233//peptidase activity;GO:0008236//serine-type peptidase activity;GO:0016787//hydrolase activity	GO:0006508//proteolysis;GO:0007613//memory;GO:0009611//response to wounding;GO:0043616//keratinocyte proliferation;GO:0048812//neuron projection morphogenesis;GO:0050807//regulation of synapse organization;GO:0050808//synapse organization	--
ENSMUSG00000096461	3	17	1	0	0	1	0.64	3.924	0.219	0	0	0.234	1.59433	0.078	4.3533353564029	0.0345226	1	Igkv14-130	immunoglobulin kappa variable 14-130 [Source:MGI Symbol;Acc:MGI:3645770]	-	-	-	-	GO:0005615//extracellular space	-	GO:0006955//immune response	--
ENSMUSG00000031382	12	19	8	10	116	17	0.625	1.131	0.428	0.624	6.128	1.025	0.728	2.59233	-1.83224088252684	0.0349065	1	Asb11	ankyrin repeat and SOCS box-containing 11 [Source:MGI Symbol;Acc:MGI:1916104]	-	-	-	-	GO:0005783//endoplasmic reticulum	GO:0003674//molecular_function;GO:0005515//protein binding	GO:0016567//protein ubiquitination;GO:0035556//intracellular signal transduction;GO:0045732//positive regulation of protein catabolic process	--
ENSMUSG00000073125	17	65	40	83	47	162	0.832	3.385	1.958	4.554	2.187	8.568	2.05833	5.103	-1.3098690057463	0.0349583	1	Xlr3b	X-linked lymphocyte-regulated 3B [Source:MGI Symbol;Acc:MGI:109505]	-	-	-	-	GO:0000795//synaptonemal complex	GO:0003674//molecular_function	GO:0007286//spermatid development;GO:0051321//meiotic cell cycle;GO:0051965//positive regulation of synapse assembly;GO:0061003//positive regulation of dendritic spine morphogenesis	--
ENSMUSG00000037944	135	826	183	49	31	172	5.14	34.023	7.146	2.116	1.147	7.177	15.4363	3.48	2.14917089180585	0.0350473	1	Ccr7	C-C motif chemokine receptor 7 [Source:MGI Symbol;Acc:MGI:103011]	Environmental Information Processing;Organismal Systems;Environmental Information Processing	Signaling molecules and interaction;Immune system;Signaling molecules and interaction	ko04060//Cytokine-cytokine receptor interaction;ko04062//Chemokine signaling pathway;ko04061//Viral protein interaction with cytokine and cytokine receptor	K04182;K04182;K04182	GO:0005739//mitochondrion;GO:0005886//plasma membrane;GO:0009897//external side of plasma membrane;GO:0009986//cell surface;GO:0016020//membrane	GO:0004930//G protein-coupled receptor activity;GO:0004950//chemokine receptor activity;GO:0005515//protein binding;GO:0016493//C-C chemokine receptor activity;GO:0035757//chemokine (C-C motif) ligand 19 binding;GO:0035758//chemokine (C-C motif) ligand 21 binding;GO:0038117//C-C motif chemokine 19 receptor activity;GO:0038121//C-C motif chemokine 21 receptor activity	GO:0001768//establishment of T cell polarity;GO:0002408//myeloid dendritic cell chemotaxis;GO:0002518//lymphocyte chemotaxis across high endothelial venule;GO:0002606//positive regulation of dendritic cell antigen processing and presentation;GO:0002649//regulation of tolerance induction to self antigen;GO:0002885//positive regulation of hypersensitivity;GO:0002922//positive regulation of humoral …	--
ENSMUSG00000041202	443	358	261	162	232	271	17.953	15.92	11.339	6.983	10.206	11.689	15.0707	9.626	0.646734909052539	0.0350831	1	Pla2g2d	phospholipase A2, group IID [Source:MGI Symbol;Acc:MGI:1341796]	Metabolism;Environmental Information Processing;Organismal Systems;Organismal Systems;Metabolism;Metabolism;Metabolism;Metabolism;Organismal Systems;Metabolism	Global and overview maps;Signal transduction;Circulatory system;Digestive system;Lipid metabolism;Lipid metabolism;Lipid metabolism;Lipid metabolism;Digestive system;Lipid metabolism	ko01100//Metabolic pathways;ko04014//Ras signaling pathway;ko04270//Vascular smooth muscle contraction;ko04972//Pancreatic secretion;ko00564//Glycerophospholipid metabolism;ko00590//Arachidonic acid metabolism;ko00591//Linoleic acid metabolism;ko00565//Ether lipid metabolism;ko04975//Fat digestion and absorption;ko00592//alpha-Linolenic acid metabolism	K01047;K01047;K01047;K01047;K01047;K01047;K01047;K01047;K01047;K01047	GO:0005576//extracellular region;GO:0005737//cytoplasm;GO:0005886//plasma membrane;GO:0016020//membrane	GO:0004623//phospholipase A2 activity;GO:0005509//calcium ion binding;GO:0005543//phospholipid binding;GO:0008201//heparin binding;GO:0016787//hydrolase activity;GO:0043395//heparan sulfate proteoglycan binding;GO:0046872//metal ion binding;GO:0047498//calcium-dependent phospholipase A2 activity	GO:0002361//CD4-positive, CD25-positive, alpha-beta regulatory T cell differentiation;GO:0002864//regulation of acute inflammatory response to antigenic stimulus;GO:0006629//lipid metabolic process;GO:0006644//phospholipid metabolic process;GO:0006954//inflammatory response;GO:0016042//lipid catabolic process;GO:0042130//negative regulation of T cell proliferation;GO:0046337//phosphatidylethanola…	--
ENSMUSG00000019970	820	794	641	1095	697	2070	27.279	28.996	20.006	38.942	22.18	69.154	25.427	43.4253	-0.77217566716607	0.0351464	1	Sgk1	serum/glucocorticoid regulated kinase 1 [Source:MGI Symbol;Acc:MGI:1340062]	Environmental Information Processing;Environmental Information Processing;Environmental Information Processing;Organismal Systems	Signal transduction;Signal transduction;Signal transduction;Excretory system	ko04151//PI3K-Akt signaling pathway;ko04150//mTOR signaling pathway;ko04068//FoxO signaling pathway;ko04960//Aldosterone-regulated sodium reabsorption	K13302;K13302;K13302;K13302	GO:0005634//nucleus;GO:0005737//cytoplasm;GO:0005739//mitochondrion;GO:0005783//endoplasmic reticulum;GO:0005789//endoplasmic reticulum membrane;GO:0005829//cytosol;GO:0005886//plasma membrane;GO:0016020//membrane;GO:0016607//nuclear speck;GO:0048471//perinuclear region of cytoplasm	GO:0000166//nucleotide binding;GO:0004672//protein kinase activity;GO:0004674//protein serine/threonine kinase activity;GO:0004712//protein serine/threonine/tyrosine kinase activity;GO:0005515//protein binding;GO:0005524//ATP binding;GO:0015459//potassium channel regulator activity;GO:0016301//kinase activity;GO:0016740//transferase activity;GO:0035091//phosphatidylinositol binding;GO:0043423//3-…	GO:0006468//protein phosphorylation;GO:0006883//cellular sodium ion homeostasis;GO:0006915//apoptotic process;GO:0006974//cellular response to DNA damage stimulus;GO:0007019//microtubule depolymerization;GO:0007616//long-term memory;GO:0008542//visual learning;GO:0010765//positive regulation of sodium ion transport;GO:0016310//phosphorylation;GO:0030307//positive regulation of cell growth;GO:0031…	--
ENSMUSG00000029273	5	42	7	13	161	37	0.156	1.414	0.223	0.459	4.871	1.262	0.597667	2.19733	-1.87834075431484	0.0351518	1	Sult1d1	sulfotransferase family 1D, member 1 [Source:MGI Symbol;Acc:MGI:1926341]	-	-	-	-	GO:0005737//cytoplasm	GO:0004062//aryl sulfotransferase activity;GO:0008146//sulfotransferase activity;GO:0016740//transferase activity	GO:0000103//sulfate assimilation;GO:0006584//catecholamine metabolic process;GO:0006629//lipid metabolic process;GO:0051923//sulfation	--
ENSMUSG00000031016	222	213	171	314	152	761	4.89	5.076	3.863	7.844	3.255	18.37	4.60967	9.823	-1.09150126855762	0.0352293	1	Wee1	WEE 1 homolog 1 (S. pombe) [Source:MGI Symbol;Acc:MGI:103075]	Human Diseases;Cellular Processes	Infectious disease: viral;Cell growth and death	ko05170//Human immunodeficiency virus 1 infection;ko04110//Cell cycle	K06632;K06632	GO:0005634//nucleus;GO:0005654//nucleoplasm;GO:0005730//nucleolus;GO:0005737//cytoplasm	GO:0000166//nucleotide binding;GO:0000287//magnesium ion binding;GO:0004672//protein kinase activity;GO:0004713//protein tyrosine kinase activity;GO:0004715//non-membrane spanning protein tyrosine kinase activity;GO:0005515//protein binding;GO:0005524//ATP binding;GO:0016301//kinase activity;GO:0016740//transferase activity;GO:0046872//metal ion binding	GO:0000226//microtubule cytoskeleton organization;GO:0000278//mitotic cell cycle;GO:0006468//protein phosphorylation;GO:0007049//cell cycle;GO:0010972//negative regulation of G2/M transition of mitotic cell cycle;GO:0016310//phosphorylation;GO:0030010//establishment of cell polarity;GO:0048812//neuron projection morphogenesis;GO:0051301//cell division	--
ENSMUSG00000025997	146	311	138	116	66	135	1.28	2.98	1.219	1.132	0.521	1.312	1.82633	0.988333	0.885880498872612	0.0355828	1	Ikzf2	IKAROS family zinc finger 2 [Source:MGI Symbol;Acc:MGI:1342541]	-	-	-	-	GO:0005634//nucleus	GO:0000978//RNA polymerase II cis-regulatory region sequence-specific DNA binding;GO:0003677//DNA binding;GO:0003700//DNA-binding transcription factor activity;GO:0042802//identical protein binding;GO:0046872//metal ion binding	GO:0006357//regulation of transcription by RNA polymerase II;GO:0045944//positive regulation of transcription by RNA polymerase II	zf-C2H2
ENSMUSG00000071005	378	371	128	161	107	198	38.202	40.554	13.252	18.458	10.515	21.935	30.6693	16.9693	0.853866919262893	0.036127	1	Ccl19	C-C motif chemokine ligand 19 [Source:MGI Symbol;Acc:MGI:1346316]	Environmental Information Processing;Organismal Systems;Environmental Information Processing;Environmental Information Processing	Signaling molecules and interaction;Immune system;Signal transduction;Signaling molecules and interaction	ko04060//Cytokine-cytokine receptor interaction;ko04062//Chemokine signaling pathway;ko04064//NF-kappa B signaling pathway;ko04061//Viral protein interaction with cytokine and cytokine receptor	K05512;K05512;K05512;K05512	GO:0005576//extracellular region;GO:0005615//extracellular space;GO:0009897//external side of plasma membrane	GO:0005125//cytokine activity;GO:0008009//chemokine activity;GO:0031732//CCR7 chemokine receptor binding;GO:0031735//CCR10 chemokine receptor binding;GO:0042379//chemokine receptor binding;GO:0048020//CCR chemokine receptor binding	GO:0001768//establishment of T cell polarity;GO:0001771//immunological synapse formation;GO:0002407//dendritic cell chemotaxis;GO:0002408//myeloid dendritic cell chemotaxis;GO:0002548//monocyte chemotaxis;GO:0002606//positive regulation of dendritic cell antigen processing and presentation;GO:0006935//chemotaxis;GO:0006954//inflammatory response;GO:0006955//immune response;GO:0007165//signal tran…	--
ENSMUSG00000022887	144	109	125	337	121	217	2.829	2.265	2.529	7.548	2.205	4.723	2.541	4.82533	-0.925232231598027	0.036212	1	Masp1	MBL associated serine protease 1 [Source:MGI Symbol;Acc:MGI:88492]	Human Diseases;Human Diseases;Organismal Systems	Infectious disease: viral;Infectious disease: bacterial;Immune system	ko05171//Coronavirus disease - COVID-19;ko05150//Staphylococcus aureus infection;ko04610//Complement and coagulation cascades	K03992;K03992;K03992	GO:0005576//extracellular region;GO:0005615//extracellular space;GO:0005654//nucleoplasm;GO:0005829//cytosol	GO:0004252//serine-type endopeptidase activity;GO:0005509//calcium ion binding;GO:0008233//peptidase activity;GO:0008236//serine-type peptidase activity;GO:0016787//hydrolase activity;GO:0042802//identical protein binding;GO:0042803//protein homodimerization activity;GO:0046872//metal ion binding;GO:0048306//calcium-dependent protein binding	GO:0001867//complement activation, lectin pathway;GO:0002376//immune system process;GO:0006508//proteolysis;GO:0006956//complement activation;GO:0031638//zymogen activation;GO:0045087//innate immune response;GO:0045916//negative regulation of complement activation	--
ENSMUSG00000015476	46	216	54	62	27	38	1.786	9.071	2.15	2.73	1.019	1.617	4.33567	1.78867	1.27736929026086	0.0365433	1	Prrt1	proline-rich transmembrane protein 1 [Source:MGI Symbol;Acc:MGI:1932118]	-	-	-	-	GO:0005886//plasma membrane;GO:0016020//membrane;GO:0030672//synaptic vesicle membrane;GO:0045202//synapse;GO:0045211//postsynaptic membrane;GO:0098839//postsynaptic density membrane;GO:0098978//glutamatergic synapse	GO:0030545//signaling receptor regulator activity;GO:0042802//identical protein binding	GO:0006468//protein phosphorylation;GO:0007611//learning or memory;GO:0008104//protein localization;GO:0034394//protein localization to cell surface;GO:0050808//synapse organization;GO:0060291//long-term synaptic potentiation;GO:0060292//long-term synaptic depression;GO:2000311//regulation of AMPA receptor activity	--
ENSMUSG00000059248	922	1617	894	876	667	690	21.798	45.014	23.581	24.326	15.66	17.821	30.131	19.269	0.644966852203962	0.036622	1	Septin9	septin 9 [Source:MGI Symbol;Acc:MGI:1858222]	Human Diseases	Infectious disease: bacterial	ko05100//Bacterial invasion of epithelial cells	K16938	GO:0001725//stress fiber;GO:0005737//cytoplasm;GO:0005856//cytoskeleton;GO:0005874//microtubule;GO:0005930//axoneme;GO:0005940//septin ring;GO:0015629//actin cytoskeleton;GO:0015630//microtubule cytoskeleton;GO:0031105//septin complex;GO:0032153//cell division site;GO:0048471//perinuclear region of cytoplasm;GO:0097730//non-motile cilium	GO:0000166//nucleotide binding;GO:0003924//GTPase activity;GO:0005515//protein binding;GO:0005525//GTP binding;GO:0060090//molecular adaptor activity	GO:0007049//cell cycle;GO:0051301//cell division;GO:0061640//cytoskeleton-dependent cytokinesis;GO:1902857//positive regulation of non-motile cilium assembly	--
ENSMUSG00000061046	182	207	127	132	95	85	10.131	12.658	7.354	8.729	5.418	5.096	10.0477	6.41433	0.647489275142169	0.0368994	1	Haghl	hydroxyacylglutathione hydrolase-like [Source:MGI Symbol;Acc:MGI:1919877]	-	-	-	-	GO:0005575//cellular_component	GO:0003674//molecular_function;GO:0004416//hydroxyacylglutathione hydrolase activity;GO:0016787//hydrolase activity;GO:0046872//metal ion binding	GO:0008150//biological_process;GO:0019243//methylglyoxal catabolic process to D-lactate via S-lactoyl-glutathione	--
ENSMUSG00000029657	343	337	322	389	367	1007	6.986	7.683	6.959	9.181	7.368	23.156	7.20933	13.235	-0.876420434021918	0.037005	1	Hsph1	heat shock 105kDa/110kDa protein 1 [Source:MGI Symbol;Acc:MGI:105053]	Genetic Information Processing	Folding, sorting and degradation	ko04141//Protein processing in endoplasmic reticulum	K09485	GO:0005576//extracellular region;GO:0005634//nucleus;GO:0005654//nucleoplasm;GO:0005737//cytoplasm;GO:0005829//cytosol;GO:0005874//microtubule;GO:0032991//protein-containing complex	GO:0000166//nucleotide binding;GO:0000774//adenyl-nucleotide exchange factor activity;GO:0005515//protein binding;GO:0005524//ATP binding;GO:0043014//alpha-tubulin binding;GO:0140662//ATP-dependent protein folding chaperone	GO:0006457//protein folding;GO:0006986//response to unfolded protein;GO:0043524//negative regulation of neuron apoptotic process;GO:0045345//positive regulation of MHC class I biosynthetic process;GO:0051085//chaperone cofactor-dependent protein refolding;GO:0051135//positive regulation of NK T cell activation;GO:0070507//regulation of microtubule cytoskeleton organization	--
ENSMUSG00000037443	158	307	129	123	103	113	3.917	8.004	3.109	3.633	2.634	2.888	5.01	3.05167	0.715213218119026	0.0375781	1	Cep85	centrosomal protein 85 [Source:MGI Symbol;Acc:MGI:1917262]	-	-	-	-	GO:0000242//pericentriolar material;GO:0000922//spindle pole;GO:0005634//nucleus;GO:0005730//nucleolus;GO:0005737//cytoplasm;GO:0005794//Golgi apparatus;GO:0005813//centrosome;GO:0005814//centriole;GO:0005829//cytosol;GO:0005856//cytoskeleton;GO:0005938//cell cortex	GO:0003674//molecular_function;GO:0042802//identical protein binding	GO:0001764//neuron migration;GO:0006469//negative regulation of protein kinase activity;GO:0007059//chromosome segregation;GO:0007099//centriole replication;GO:0016477//cell migration;GO:0046602//regulation of mitotic centrosome separation;GO:0098534//centriole assembly	--
ENSMUSG00000029075	27	200	40	18	7	56	1.974	15.82	3	1.493	0.498	4.487	6.93133	2.15933	1.68254693305469	0.0376195	1	Tnfrsf4	tumor necrosis factor receptor superfamily, member 4 [Source:MGI Symbol;Acc:MGI:104512]	Environmental Information Processing	Signaling molecules and interaction	ko04060//Cytokine-cytokine receptor interaction	K05142	GO:0009986//cell surface;GO:0016020//membrane	GO:0005031//tumor necrosis factor-activated receptor activity;GO:0005515//protein binding	GO:0006954//inflammatory response;GO:0033209//tumor necrosis factor-mediated signaling pathway;GO:0042098//T cell proliferation	--
ENSMUSG00000030336	99	627	136	160	35	137	4.783	35.183	6.893	8.849	1.746	7.498	15.6197	6.031	1.37289452549465	0.037766	1	Cd27	CD27 antigen [Source:MGI Symbol;Acc:MGI:88326]	Environmental Information Processing	Signaling molecules and interaction	ko04060//Cytokine-cytokine receptor interaction	K05144	GO:0009897//external side of plasma membrane;GO:0009986//cell surface;GO:0016020//membrane	GO:0004888//transmembrane signaling receptor activity;GO:0005515//protein binding;GO:0043027//cysteine-type endopeptidase inhibitor activity involved in apoptotic process	GO:0002639//positive regulation of immunoglobulin production;GO:0006915//apoptotic process;GO:0032729//positive regulation of interferon-gamma production;GO:0042100//B cell proliferation;GO:0043066//negative regulation of apoptotic process;GO:0045579//positive regulation of B cell differentiation;GO:0045582//positive regulation of T cell differentiation;GO:0046330//positive regulation of JNK casc…	--
ENSMUSG00000001281	300	687	210	226	152	262	9.214	22.732	7.252	7.263	4.148	8.955	13.066	6.78867	0.944617391083175	0.0378119	1	Itgb7	integrin beta 7 [Source:MGI Symbol;Acc:MGI:96616]	Environmental Information Processing;Human Diseases;Cellular Processes;Human Diseases;Cellular Processes;Environmental Information Processing;Human Diseases;Human Diseases;Environmental Information Processing;Human Diseases;Organismal Systems	Signal transduction;Infectious disease: viral;Cell motility;Cancer: overview;Cellular community - eukaryotes;Signaling molecules and interaction;Cardiovascular disease;Cardiovascular disease;Signaling molecules and interaction;Cardiovascular disease;Immune system	ko04151//PI3K-Akt signaling pathway;ko05165//Human papillomavirus infection;ko04810//Regulation of actin cytoskeleton;ko05202//Transcriptional misregulation in cancer;ko04510//Focal adhesion;ko04514//Cell adhesion molecules;ko05414//Dilated cardiomyopathy;ko05410//Hypertrophic cardiomyopathy;ko04512//ECM-receptor interaction;ko05412//Arrhythmogenic right ventricular cardiomyopathy;ko04672//Intest…	K06590;K06590;K06590;K06590;K06590;K06590;K06590;K06590;K06590;K06590;K06590	GO:0005886//plasma membrane;GO:0005925//focal adhesion;GO:0008305//integrin complex;GO:0009986//cell surface;GO:0016020//membrane;GO:0034669//integrin alpha4-beta7 complex;GO:0043235//receptor complex	GO:0005178//integrin binding;GO:0046872//metal ion binding;GO:0050839//cell adhesion molecule binding	GO:0003366//cell-matrix adhesion involved in ameboidal cell migration;GO:0007155//cell adhesion;GO:0007160//cell-matrix adhesion;GO:0007229//integrin-mediated signaling pathway;GO:0034113//heterotypic cell-cell adhesion;GO:0034446//substrate adhesion-dependent cell spreading;GO:0043113//receptor clustering;GO:0050900//leukocyte migration;GO:0050901//leukocyte tethering or rolling;GO:0072678//T ce…	--
ENSMUSG00000046008	0	2	4	10	10	15	0	0.135	0.246	0.574	0.617	0.833	0.127	0.674667	-2.40934638720099	0.0378774	1	Pnlip	pancreatic lipase [Source:MGI Symbol;Acc:MGI:97722]	Metabolism;Organismal Systems;Metabolism;Organismal Systems;Organismal Systems	Global and overview maps;Digestive system;Lipid metabolism;Digestive system;Digestive system	ko01100//Metabolic pathways;ko04972//Pancreatic secretion;ko00561//Glycerolipid metabolism;ko04975//Fat digestion and absorption;ko04977//Vitamin digestion and absorption	K14073;K14073;K14073;K14073;K14073	GO:0005576//extracellular region;GO:0005615//extracellular space	GO:0004806//triglyceride lipase activity;GO:0005515//protein binding;GO:0016298//lipase activity;GO:0016787//hydrolase activity;GO:0046872//metal ion binding;GO:0047376//all-trans-retinyl-palmitate hydrolase, all-trans-retinol forming activity;GO:0052689//carboxylic ester hydrolase activity	GO:0006629//lipid metabolic process;GO:0009791//post-embryonic development;GO:0016042//lipid catabolic process;GO:0030299//intestinal cholesterol absorption;GO:0042572//retinol metabolic process	--
ENSMUSG00000050592	167	865	142	206	86	200	3.131	17.741	2.744	4.378	1.606	4.115	7.872	3.36633	1.22555218169884	0.0381747	1	Fam78a	family with sequence similarity 78, member A [Source:MGI Symbol;Acc:MGI:2443569]	-	-	-	-	GO:0005575//cellular_component	GO:0003674//molecular_function	GO:0008150//biological_process	--
ENSMUSG00000024063	774	1417	609	642	514	584	18.994	37.618	15.327	17.867	12.262	15.705	23.9797	15.278	0.650355907884974	0.0385429	1	Lbh	limb-bud and heart [Source:MGI Symbol;Acc:MGI:1925139]	-	-	-	-	GO:0005634//nucleus;GO:0005737//cytoplasm;GO:0032991//protein-containing complex	-	GO:0006355//regulation of transcription, DNA-templated;GO:0010468//regulation of gene expression;GO:0030879//mammary gland development;GO:0033147//negative regulation of intracellular estrogen receptor signaling pathway;GO:0043408//regulation of MAPK cascade;GO:0045892//negative regulation of transcription, DNA-templated;GO:0045893//positive regulation of transcription, DNA-templated;GO:0060644//…	--
ENSMUSG00000016526	56	33	37	77	63	93	1.333	0.85	0.957	2.079	1.458	2.426	1.04667	1.98767	-0.925273777645179	0.0387029	1	Dyrk3	dual-specificity tyrosine phosphorylation regulated kinase 3 [Source:MGI Symbol;Acc:MGI:1330300]	-	-	-	-	GO:0000242//pericentriolar material;GO:0005634//nucleus;GO:0005654//nucleoplasm;GO:0005737//cytoplasm;GO:0005813//centrosome;GO:0005829//cytosol;GO:0005856//cytoskeleton;GO:0010494//cytoplasmic stress granule;GO:0016607//nuclear speck;GO:0043231//intracellular membrane-bounded organelle	GO:0000166//nucleotide binding;GO:0000287//magnesium ion binding;GO:0004672//protein kinase activity;GO:0004674//protein serine/threonine kinase activity;GO:0004712//protein serine/threonine/tyrosine kinase activity;GO:0004713//protein tyrosine kinase activity;GO:0005515//protein binding;GO:0005524//ATP binding;GO:0016301//kinase activity;GO:0016740//transferase activity;GO:0046872//metal ion bin…	GO:0006468//protein phosphorylation;GO:0007049//cell cycle;GO:0016310//phosphorylation;GO:0030218//erythrocyte differentiation;GO:0035063//nuclear speck organization;GO:0035617//stress granule disassembly;GO:0043066//negative regulation of apoptotic process;GO:0043518//negative regulation of DNA damage response, signal transduction by p53 class mediator;GO:0051301//cell division;GO:0080135//regul…	--
ENSMUSG00000041782	20	178	29	18	13	41	0.503	4.845	0.748	0.514	0.318	1.131	2.032	0.654333	1.63480273002715	0.0388662	1	Lad1	ladinin [Source:MGI Symbol;Acc:MGI:109343]	-	-	-	-	GO:0005576//extracellular region;GO:0005604//basement membrane;GO:0015629//actin cytoskeleton	GO:0005198//structural molecule activity	-	--
ENSMUSG00000037318	210	607	188	172	99	232	11.66	37.445	11.029	12.609	5.557	17.094	20.0447	11.7533	0.770148452414536	0.0389366	1	Traf3ip3	TRAF3 interacting protein 3 [Source:MGI Symbol;Acc:MGI:2441706]	-	-	-	-	GO:0005739//mitochondrion;GO:0016020//membrane	GO:0060090//molecular adaptor activity	GO:0002753//cytoplasmic pattern recognition receptor signaling pathway;GO:0032481//positive regulation of type I interferon production	--
ENSMUSG00000076512	16	3	0	0	0	0	3.196	0.648	0	0	0	0	1.28133	0.001	10.3234301200526	0.0390782	1	Igkv9-123	immunoglobulin kappa variable 9-123 [Source:MGI Symbol;Acc:MGI:3643848]	-	-	-	-	GO:0005615//extracellular space	-	GO:0006955//immune response	--
ENSMUSG00000038319	11	141	12	10	22	12	0.214	2.871	0.244	0.217	0.504	0.31	1.10967	0.343667	1.69104453777216	0.0396916	1	Kcnh2	potassium voltage-gated channel, subfamily H (eag-related), member 2 [Source:MGI Symbol;Acc:MGI:1341722]	-	-	-	-	GO:0005886//plasma membrane;GO:0008076//voltage-gated potassium channel complex;GO:0009986//cell surface;GO:0016020//membrane;GO:0034702//ion channel complex;GO:0048471//perinuclear region of cytoplasm;GO:1902937//inward rectifier potassium channel complex	GO:0000976//transcription cis-regulatory region binding;GO:0005216//ion channel activity;GO:0005242//inward rectifier potassium channel activity;GO:0005249//voltage-gated potassium channel activity;GO:0005251//delayed rectifier potassium channel activity;GO:0005267//potassium channel activity;GO:0031625//ubiquitin protein ligase binding;GO:0042802//identical protein binding;GO:0042803//protein ho…	GO:0006811//ion transport;GO:0006813//potassium ion transport;GO:0034220//ion transmembrane transport;GO:0042391//regulation of membrane potential;GO:0045893//positive regulation of transcription, DNA-templated;GO:0055075//potassium ion homeostasis;GO:0055085//transmembrane transport;GO:0060048//cardiac muscle contraction;GO:0060306//regulation of membrane repolarization;GO:0060307//regulation of…	--
ENSMUSG00000039747	220	613	196	205	155	193	5.127	14.274	4.29	5.035	3.681	4.076	7.897	4.264	0.889097252266185	0.0401176	1	Orai2	ORAI calcium release-activated calcium modulator 2 [Source:MGI Symbol;Acc:MGI:2443195]	Environmental Information Processing	Signal transduction	ko04020//Calcium signaling pathway	K16057	GO:0016020//membrane;GO:0030426//growth cone	GO:0015279//store-operated calcium channel activity	GO:0002115//store-operated calcium entry;GO:0070588//calcium ion transmembrane transport	--
ENSMUSG00000078889	198	192	131	284	240	260	4.338	4.733	3.119	7.66	5.49	6.516	4.06333	6.55533	-0.690005422049642	0.0402175	1	Gm14288	predicted gene 14288 [Source:MGI Symbol;Acc:MGI:3706570]	-	-	-	-	GO:0005575//cellular_component	GO:0003674//molecular_function	GO:0006355//regulation of transcription, DNA-templated;GO:0008150//biological_process	--
ENSMUSG00000038264	66	184	71	48	43	67	1.508	4.547	1.663	2.001	0.955	2.051	2.57267	1.669	0.624280588457502	0.0402453	1	Sema7a	sema domain, immunoglobulin domain (Ig), and GPI membrane anchor, (semaphorin) 7A [Source:MGI Symbol;Acc:MGI:1306826]	Organismal Systems	Development and regeneration	ko04360//Axon guidance	K06529	GO:0005886//plasma membrane;GO:0009897//external side of plasma membrane;GO:0016020//membrane;GO:0098552//side of membrane	GO:0005178//integrin binding;GO:0005515//protein binding;GO:0030215//semaphorin receptor binding;GO:0045499//chemorepellent activity	GO:0001755//neural crest cell migration;GO:0001934//positive regulation of protein phosphorylation;GO:0006954//inflammatory response;GO:0007229//integrin-mediated signaling pathway;GO:0007399//nervous system development;GO:0007411//axon guidance;GO:0021988//olfactory lobe development;GO:0030154//cell differentiation;GO:0030335//positive regulation of cell migration;GO:0031175//neuron projection d…	--
ENSMUSG00000037337	198	347	146	134	105	160	5.475	10.379	4.14	4.202	2.823	4.848	6.66467	3.95767	0.751882613791086	0.0403777	1	Map4k1	mitogen-activated protein kinase kinase kinase kinase 1 [Source:MGI Symbol;Acc:MGI:1346882]	Environmental Information Processing	Signal transduction	ko04010//MAPK signaling pathway	K04408	GO:0005737//cytoplasm	GO:0000166//nucleotide binding;GO:0004672//protein kinase activity;GO:0004674//protein serine/threonine kinase activity;GO:0005515//protein binding;GO:0005524//ATP binding;GO:0008349//MAP kinase kinase kinase kinase activity;GO:0016301//kinase activity;GO:0016740//transferase activity;GO:0106310//protein serine kinase activity	GO:0000165//MAPK cascade;GO:0006468//protein phosphorylation;GO:0007254//JNK cascade;GO:0008283//cell population proliferation;GO:0016310//phosphorylation;GO:0018105//peptidyl-serine phosphorylation;GO:0035556//intracellular signal transduction;GO:0043410//positive regulation of MAPK cascade;GO:0046777//protein autophosphorylation;GO:1904628//cellular response to phorbol 13-acetate 12-myristate	--
ENSMUSG00000055730	2	20	4	1	140	10	0.081	0.831	0.167	0.046	5.229	0.421	0.359667	1.89867	-2.40025428147838	0.0407504	1	Ces2a	carboxylesterase 2A [Source:MGI Symbol;Acc:MGI:2142491]	Metabolism	Xenobiotics biodegradation and metabolism	ko00983//Drug metabolism - other enzymes	K03927	GO:0005783//endoplasmic reticulum;GO:0043231//intracellular membrane-bounded organelle	GO:0016787//hydrolase activity;GO:0047376//all-trans-retinyl-palmitate hydrolase, all-trans-retinol forming activity;GO:0050253//retinyl-palmitate esterase activity;GO:0052689//carboxylic ester hydrolase activity;GO:0102209//trans-permethrin hydrolase activity	GO:0006486//protein glycosylation;GO:0006693//prostaglandin metabolic process;GO:0042572//retinol metabolic process	--
ENSMUSG00000032854	9	4	4	0	0	1	0.181	0.087	0.083	0	0	0.022	0.117	0.00733333	3.99589560166726	0.0408345	1	Ugt8a	UDP galactosyltransferase 8A [Source:MGI Symbol;Acc:MGI:109522]	Metabolism;Metabolism;Metabolism	Global and overview maps;Lipid metabolism;Lipid metabolism	ko01100//Metabolic pathways;ko00600//Sphingolipid metabolism;ko00565//Ether lipid metabolism	K04628;K04628;K04628	GO:0005783//endoplasmic reticulum;GO:0016020//membrane	GO:0003851//2-hydroxyacylsphingosine 1-beta-galactosyltransferase activity;GO:0008120//ceramide glucosyltransferase activity;GO:0008194//UDP-glycosyltransferase activity;GO:0008489//UDP-galactose:glucosylceramide beta-1,4-galactosyltransferase activity;GO:0016740//transferase activity;GO:0016757//glycosyltransferase activity;GO:0047263//N-acylsphingosine galactosyltransferase activity	GO:0002175//protein localization to paranode region of axon;GO:0006629//lipid metabolic process;GO:0006665//sphingolipid metabolic process;GO:0006682//galactosylceramide biosynthetic process;GO:0007010//cytoskeleton organization;GO:0009247//glycolipid biosynthetic process;GO:0030913//paranodal junction assembly;GO:0035902//response to immobilization stress;GO:0042552//myelination;GO:0048812//neur…	--
ENSMUSG00000029597	2	9	1	1	77	4	0.125	0.611	0.064	0.071	4.681	0.274	0.266667	1.67533	-2.65133876610593	0.0408666	1	Sds	serine dehydratase [Source:MGI Symbol;Acc:MGI:98270]	Metabolism;Metabolism;Metabolism;Metabolism;Metabolism;Metabolism	Global and overview maps;Global and overview maps;Global and overview maps;Amino acid metabolism;Amino acid metabolism;Amino acid metabolism	ko01100//Metabolic pathways;ko01200//Carbon metabolism;ko01230//Biosynthesis of amino acids;ko00270//Cysteine and methionine metabolism;ko00260//Glycine, serine and threonine metabolism;ko00290//Valine, leucine and isoleucine biosynthesis	K17989;K17989;K17989;K17989;K17989;K17989	GO:0005737//cytoplasm;GO:0005739//mitochondrion;GO:0005829//cytosol	GO:0003941//L-serine ammonia-lyase activity;GO:0004794//L-threonine ammonia-lyase activity;GO:0016829//lyase activity;GO:0030170//pyridoxal phosphate binding;GO:0042803//protein homodimerization activity	GO:0006094//gluconeogenesis;GO:0006520//cellular amino acid metabolic process;GO:0006565//L-serine catabolic process;GO:0006567//threonine catabolic process;GO:0006629//lipid metabolic process;GO:0009097//isoleucine biosynthetic process;GO:0042866//pyruvate biosynthetic process;GO:0065003//protein-containing complex assembly	--
ENSMUSG00000049866	591	1438	506	598	248	517	11.136	29.312	9.778	12.778	4.543	10.675	16.742	9.332	0.843213670156644	0.040998	1	Arl4c	ADP-ribosylation factor-like 4C [Source:MGI Symbol;Acc:MGI:2445172]	-	-	-	-	GO:0005737//cytoplasm;GO:0005829//cytosol;GO:0005886//plasma membrane;GO:0016020//membrane;GO:0030175//filopodium;GO:0042995//cell projection	GO:0000166//nucleotide binding;GO:0003924//GTPase activity;GO:0005525//GTP binding;GO:0043014//alpha-tubulin binding	GO:0006886//intracellular protein transport;GO:0032456//endocytic recycling	--
ENSMUSG00000053687	190	168	175	254	225	296	8.631	8.216	7.942	12.746	9.762	15.252	8.263	12.5867	-0.607158691102473	0.0411161	1	Dpep2	dipeptidase 2 [Source:MGI Symbol;Acc:MGI:2442042]	-	-	-	-	GO:0016020//membrane;GO:0098552//side of membrane	GO:0008233//peptidase activity;GO:0008237//metallopeptidase activity;GO:0008238//exopeptidase activity;GO:0016787//hydrolase activity;GO:0016805//dipeptidase activity;GO:0046872//metal ion binding;GO:0070573//metallodipeptidase activity	GO:0006508//proteolysis;GO:0006629//lipid metabolic process;GO:0006691//leukotriene metabolic process;GO:1901749//leukotriene D4 catabolic process	--
ENSMUSG00000031506	203	528	225	222	138	175	4.738	14.078	5.65	5.804	3.306	4.509	8.15533	4.53967	0.845157476604985	0.0412251	1	Ptpn7	protein tyrosine phosphatase, non-receptor type 7 [Source:MGI Symbol;Acc:MGI:2156893]	Environmental Information Processing	Signal transduction	ko04010//MAPK signaling pathway	K18019	GO:0005737//cytoplasm;GO:0005829//cytosol;GO:0005856//cytoskeleton;GO:0009898//cytoplasmic side of plasma membrane;GO:0015630//microtubule cytoskeleton;GO:0072686//mitotic spindle	GO:0004721//phosphoprotein phosphatase activity;GO:0004725//protein tyrosine phosphatase activity;GO:0016787//hydrolase activity;GO:0016791//phosphatase activity	GO:0006470//protein dephosphorylation;GO:0016311//dephosphorylation	--
ENSMUSG00000032501	299	295	264	358	358	555	5.228	5.578	4.719	7.062	6.096	10.616	5.175	7.92467	-0.614791390184464	0.0415313	1	Trib1	tribbles pseudokinase 1 [Source:MGI Symbol;Acc:MGI:2443397]	-	-	-	-	GO:0005634//nucleus;GO:0005737//cytoplasm	GO:0004672//protein kinase activity;GO:0004860//protein kinase inhibitor activity;GO:0005524//ATP binding;GO:0031434//mitogen-activated protein kinase kinase binding;GO:0031625//ubiquitin protein ligase binding;GO:0055106//ubiquitin-protein transferase regulator activity;GO:0061629//RNA polymerase II-specific DNA-binding transcription factor binding	GO:0006468//protein phosphorylation;GO:0007254//JNK cascade;GO:0014912//negative regulation of smooth muscle cell migration;GO:0031665//negative regulation of lipopolysaccharide-mediated signaling pathway;GO:0032436//positive regulation of proteasomal ubiquitin-dependent protein catabolic process;GO:0032496//response to lipopolysaccharide;GO:0043405//regulation of MAP kinase activity;GO:0043433//…	--
ENSMUSG00000031196	74	89	92	57	51	41	1.075	0.994	0.974	0.667	0.512	0.842	1.01433	0.673667	0.590425012134855	0.0415866	1	F8	coagulation factor VIII [Source:MGI Symbol;Acc:MGI:88383]	Organismal Systems	Immune system	ko04610//Complement and coagulation cascades	K03899	GO:0005576//extracellular region;GO:0005615//extracellular space	GO:0005507//copper ion binding;GO:0016491//oxidoreductase activity;GO:0046872//metal ion binding	GO:0006953//acute-phase response;GO:0007596//blood coagulation;GO:0007597//blood coagulation, intrinsic pathway;GO:0007599//hemostasis	--
ENSMUSG00000031980	143	269	166	358	548	164	5.695	11.59	6.78	16.17	21.216	7.158	8.02167	14.848	-0.888294692996493	0.0421093	1	Agt	angiotensinogen [Source:MGI Symbol;Acc:MGI:87963]	Human Diseases;Environmental Information Processing;Human Diseases;Human Diseases;Environmental Information Processing;Organismal Systems;Organismal Systems;Human Diseases;Organismal Systems;Human Diseases;Human Diseases;Human Diseases;Organismal Systems;Organismal Systems;Organismal Systems	Cancer: overview;Signaling molecules and interaction;Cardiovascular disease;Endocrine and metabolic disease;Signal transduction;Circulatory system;Circulatory system;Endocrine and metabolic disease;Endocrine system;Endocrine and metabolic disease;Cardiovascular disease;Cardiovascular disease;Endocrine system;Endocrine system;Endocrine system	ko05200//Pathways in cancer;ko04080//Neuroactive ligand-receptor interaction;ko05415//Diabetic cardiomyopathy;ko04934//Cushing syndrome;ko04072//Phospholipase D signaling pathway;ko04261//Adrenergic signaling in cardiomyocytes;ko04270//Vascular smooth muscle contraction;ko04931//Insulin resistance;ko04925//Aldosterone synthesis and secretion;ko04933//AGE-RAGE signaling pathway in diabetic complic…	K09821;K09821;K09821;K09821;K09821;K09821;K09821;K09821;K09821;K09821;K09821;K09821;K09821;K09821;K09821	GO:0005576//extracellular region;GO:0005615//extracellular space	GO:0004867//serine-type endopeptidase inhibitor activity;GO:0005179//hormone activity;GO:0031702//type 1 angiotensin receptor binding;GO:0031703//type 2 angiotensin receptor binding	GO:0001822//kidney development;GO:0002034//maintenance of blood vessel diameter homeostasis by renin-angiotensin;GO:0003014//renal system process;GO:0003081//regulation of systemic arterial blood pressure by renin-angiotensin;GO:0007186//G protein-coupled receptor signaling pathway;GO:0008217//regulation of blood pressure;GO:0010595//positive regulation of endothelial cell migration;GO:0010744//p…	--
ENSMUSG00000061815	37	33	10	4	14	7	1.23	1.226	0.335	0.148	0.49	0.251	0.930333	0.296333	1.6505268002363	0.0421204	1	Rufy4	RUN and FYVE domain containing 4 [Source:MGI Symbol;Acc:MGI:3588214]	-	-	-	-	GO:0005776//autophagosome;GO:0031410//cytoplasmic vesicle	GO:0032266//phosphatidylinositol-3-phosphate binding;GO:0046872//metal ion binding	GO:0000045//autophagosome assembly;GO:0006914//autophagy;GO:0016239//positive regulation of macroautophagy;GO:0071353//cellular response to interleukin-4	--
ENSMUSG00000030031	28	49	25	61	52	89	0.699	1.137	0.411	1.097	1.294	1.556	0.749	1.31567	-0.8127563947132	0.0424621	1	Kbtbd8	kelch repeat and BTB (POZ) domain containing 8 [Source:MGI Symbol;Acc:MGI:2661430]	-	-	-	-	GO:0005737//cytoplasm;GO:0005794//Golgi apparatus;GO:0005819//spindle;GO:0005856//cytoskeleton;GO:0031463//Cul3-RING ubiquitin ligase complex	GO:0005515//protein binding	GO:0006417//regulation of translation;GO:0006513//protein monoubiquitination;GO:0014029//neural crest formation;GO:0014032//neural crest cell development	--
ENSMUSG00000074336	165	334	207	393	575	247	23.098	50.566	29.718	62.388	78.245	37.891	34.4607	59.508	-0.788133019367221	0.0426042	1	Apoc4	apolipoprotein C-IV [Source:MGI Symbol;Acc:MGI:87878]	-	-	-	-	GO:0005576//extracellular region;GO:0034361//very-low-density lipoprotein particle;GO:0034364//high-density lipoprotein particle	-	GO:0006869//lipid transport;GO:0010890//positive regulation of sequestering of triglyceride;GO:0070328//triglyceride homeostasis	--
ENSMUSG00000001444	19	46	14	9	7	11	0.575	1.506	0.435	0.309	0.206	0.365	0.838667	0.293333	1.51555649335463	0.0429816	1	Tbx21	T-box 21 [Source:MGI Symbol;Acc:MGI:1888984]	Organismal Systems;Organismal Systems;Human Diseases	Immune system;Immune system;Immune disease	ko04659//Th17 cell differentiation;ko04658//Th1 and Th2 cell differentiation;ko05321//Inflammatory bowel disease	K10166;K10166;K10166	GO:0005634//nucleus;GO:0043025//neuronal cell body	GO:0000976//transcription cis-regulatory region binding;GO:0000978//RNA polymerase II cis-regulatory region sequence-specific DNA binding;GO:0000981//DNA-binding transcription factor activity, RNA polymerase II-specific;GO:0001227//DNA-binding transcription repressor activity, RNA polymerase II-specific;GO:0001228//DNA-binding transcription activator activity, RNA polymerase II-specific;GO:000367…	GO:0000122//negative regulation of transcription by RNA polymerase II;GO:0001708//cell fate specification;GO:0002296//T-helper 1 cell lineage commitment;GO:0006355//regulation of transcription, DNA-templated;GO:0006357//regulation of transcription by RNA polymerase II;GO:0009615//response to virus;GO:0010628//positive regulation of gene expression;GO:0030217//T cell differentiation;GO:0032703//ne…	T-box
ENSMUSG00000033826	29	178	36	35	12	40	0.14	2.771	0.195	0.205	0.06	0.417	1.03533	0.227333	2.18721418536313	0.0436018	1	Dnah8	dynein, axonemal, heavy chain 8 [Source:MGI Symbol;Acc:MGI:107714]	Human Diseases;Human Diseases;Human Diseases	Neurodegenerative disease;Neurodegenerative disease;Neurodegenerative disease	ko05022//Pathways of neurodegeneration - multiple diseases;ko05014//Amyotrophic lateral sclerosis;ko05016//Huntington disease	K10408;K10408;K10408	GO:0005737//cytoplasm;GO:0005856//cytoskeleton;GO:0005874//microtubule;GO:0005929//cilium;GO:0005930//axoneme;GO:0030286//dynein complex;GO:0031514//motile cilium;GO:0036126//sperm flagellum;GO:0036157//outer dynein arm;GO:0042995//cell projection	GO:0000166//nucleotide binding;GO:0003777//microtubule motor activity;GO:0005524//ATP binding;GO:0008569//minus-end-directed microtubule motor activity;GO:0016887//ATP hydrolysis activity;GO:0045505//dynein intermediate chain binding;GO:0051959//dynein light intermediate chain binding	GO:0003341//cilium movement;GO:0007018//microtubule-based movement;GO:0036158//outer dynein arm assembly;GO:0060294//cilium movement involved in cell motility	--
ENSMUSG00000100679	25	0	0	0	0	0	1.109	0	0	0	0	0	0.369667	0.001	8.53008114944056	0.04418	1	Gm28778	predicted gene 28778 [Source:MGI Symbol;Acc:MGI:5579484]	-	-	-	-	GO:0005739//mitochondrion;GO:0005789//endoplasmic reticulum membrane;GO:0016020//membrane	GO:0016740//transferase activity;GO:0016746//acyltransferase activity;GO:0016747//acyltransferase activity, transferring groups other than amino-acyl groups;GO:0046872//metal ion binding;GO:0061711//N(6)-L-threonylcarbamoyladenine synthase activity	GO:0002949//tRNA threonylcarbamoyladenosine modification;GO:0008033//tRNA processing;GO:0044255//cellular lipid metabolic process;GO:2000303//regulation of ceramide biosynthetic process	--
ENSMUSG00000033545	352	1703	394	408	317	473	12.168	52.832	12.226	14.073	8.514	18.47	25.742	13.6857	0.911458432641231	0.0444504	1	Znrf1	zinc and ring finger 1 [Source:MGI Symbol;Acc:MGI:2177308]	-	-	-	-	GO:0005737//cytoplasm;GO:0005764//lysosome;GO:0005768//endosome;GO:0005829//cytosol;GO:0016020//membrane;GO:0030672//synaptic vesicle membrane;GO:0031410//cytoplasmic vesicle;GO:0043231//intracellular membrane-bounded organelle;GO:0045202//synapse	GO:0004842//ubiquitin-protein transferase activity;GO:0005515//protein binding;GO:0016740//transferase activity;GO:0046872//metal ion binding;GO:0061630//ubiquitin protein ligase activity	GO:0007010//cytoskeleton organization;GO:0016567//protein ubiquitination;GO:0034145//positive regulation of toll-like receptor 4 signaling pathway;GO:0043161//proteasome-mediated ubiquitin-dependent protein catabolic process;GO:0070936//protein K48-linked ubiquitination	--
ENSMUSG00000015966	14	128	27	21	19	18	0.491	4.938	1.038	0.87	0.675	0.703	2.15567	0.749333	1.52445457482695	0.0455076	1	Il17rb	interleukin 17 receptor B [Source:MGI Symbol;Acc:MGI:1355292]	Environmental Information Processing;Organismal Systems	Signaling molecules and interaction;Immune system	ko04060//Cytokine-cytokine receptor interaction;ko04657//IL-17 signaling pathway	K05165;K05165	GO:0005576//extracellular region;GO:0005737//cytoplasm;GO:0005886//plasma membrane;GO:0009986//cell surface;GO:0016020//membrane;GO:0043231//intracellular membrane-bounded organelle	GO:0004896//cytokine receptor activity;GO:0005515//protein binding;GO:0030368//interleukin-17 receptor activity	GO:0019221//cytokine-mediated signaling pathway;GO:0032736//positive regulation of interleukin-13 production;GO:0032754//positive regulation of interleukin-5 production;GO:0050729//positive regulation of inflammatory response	--
ENSMUSG00000020159	3	22	6	1	0	3	0.069	0.546	0.141	0.026	0	0.075	0.252	0.0336667	2.90403094146928	0.0456056	1	Gabrp	gamma-aminobutyric acid type A receptor subunit pi [Source:MGI Symbol;Acc:MGI:2387597]	Environmental Information Processing;Organismal Systems;Human Diseases;Organismal Systems;Human Diseases	Signaling molecules and interaction;Nervous system;Substance dependence;Nervous system;Substance dependence	ko04080//Neuroactive ligand-receptor interaction;ko04723//Retrograde endocannabinoid signaling;ko05032//Morphine addiction;ko04727//GABAergic synapse;ko05033//Nicotine addiction	K05189;K05189;K05189;K05189;K05189	GO:0005886//plasma membrane;GO:0016020//membrane;GO:0034707//chloride channel complex;GO:0043005//neuron projection;GO:0045202//synapse;GO:0045211//postsynaptic membrane;GO:1902711//GABA-A receptor complex	GO:0004888//transmembrane signaling receptor activity;GO:0004890//GABA-A receptor activity;GO:0005216//ion channel activity;GO:0005230//extracellular ligand-gated ion channel activity;GO:0005254//chloride channel activity;GO:0030594//neurotransmitter receptor activity	GO:0006811//ion transport;GO:0006821//chloride transport;GO:0034220//ion transmembrane transport;GO:1902476//chloride transmembrane transport	--
ENSMUSG00000059810	873	1129	809	654	782	540	35.174	46.319	33.524	30.688	31.509	23.996	38.339	28.731	0.416204499910472	0.0456073	1	Rgs3	regulator of G-protein signaling 3 [Source:MGI Symbol;Acc:MGI:1354734]	Organismal Systems	Development and regeneration	ko04360//Axon guidance	K07524	GO:0005634//nucleus;GO:0005737//cytoplasm;GO:0005886//plasma membrane;GO:0016020//membrane	GO:0005096//GTPase activator activity;GO:0005515//protein binding;GO:0030695//GTPase regulator activity	GO:0007186//G protein-coupled receptor signaling pathway;GO:0009968//negative regulation of signal transduction	--
ENSMUSG00000089675	3	3	7	0	0	0	0.107	0.126	0.241	0	0	0	0.158	0.001	7.3037807481771	0.0461524	1	Ugt1a8	UDP glucuronosyltransferase 1 family, polypeptide A8 [Source:MGI Symbol;Acc:MGI:3576090]	Metabolism;Human Diseases;Organismal Systems;Metabolism;Metabolism;Metabolism;Human Diseases;Metabolism;Metabolism;Metabolism;Metabolism;Metabolism	Global and overview maps;Cancer: overview;Digestive system;Metabolism of cofactors and vitamins;Lipid metabolism;Xenobiotics biodegradation and metabolism;Cancer: overview;Xenobiotics biodegradation and metabolism;Xenobiotics biodegradation and metabolism;Metabolism of cofactors and vitamins;Carbohydrate metabolism;Carbohydrate metabolism	ko01100//Metabolic pathways;ko05207//Chemical carcinogenesis - receptor activation;ko04976//Bile secretion;ko00830//Retinol metabolism;ko00140//Steroid hormone biosynthesis;ko00983//Drug metabolism - other enzymes;ko05204//Chemical carcinogenesis - DNA adducts;ko00980//Metabolism of xenobiotics by cytochrome P450;ko00982//Drug metabolism - cytochrome P450;ko00860//Porphyrin metabolism;ko00040//Pe…	K00699;K00699;K00699;K00699;K00699;K00699;K00699;K00699;K00699;K00699;K00699;K00699	GO:0005783//endoplasmic reticulum;GO:0005789//endoplasmic reticulum membrane;GO:0016020//membrane	GO:0004857//enzyme inhibitor activity;GO:0005080//protein kinase C binding;GO:0005496//steroid binding;GO:0005504//fatty acid binding;GO:0008194//UDP-glycosyltransferase activity;GO:0015020//glucuronosyltransferase activity;GO:0016740//transferase activity;GO:0016757//glycosyltransferase activity;GO:0019899//enzyme binding;GO:0042803//protein homodimerization activity;GO:0046982//protein heterodi…	GO:0001889//liver development;GO:0046226//coumarin catabolic process;GO:0052695//cellular glucuronidation	--
ENSMUSG00000062007	63	132	20	18	30	38	2.601	5.896	0.847	0.843	1.204	1.719	3.11467	1.25533	1.31100727426579	0.0462255	1	Hsh2d	hematopoietic SH2 domain containing [Source:MGI Symbol;Acc:MGI:2676364]	-	-	-	-	GO:0005737//cytoplasm;GO:0005739//mitochondrion;GO:0005829//cytosol	GO:0030674//protein-macromolecule adaptor activity	GO:0002903//negative regulation of B cell apoptotic process;GO:0007165//signal transduction;GO:0042110//T cell activation;GO:0051902//negative regulation of mitochondrial depolarization	--
ENSMUSG00000004837	345	642	298	280	207	305	15.634	31.472	13.849	14.389	9.118	15.146	20.3183	12.8843	0.657164175383799	0.04636	1	Grap	GRB2-related adaptor protein [Source:MGI Symbol;Acc:MGI:1918770]	-	-	-	-	GO:0005654//nucleoplasm;GO:0005737//cytoplasm;GO:0005886//plasma membrane;GO:0008180//COP9 signalosome;GO:0016020//membrane;GO:0045202//synapse;GO:0098793//presynapse	GO:0001784//phosphotyrosine residue binding;GO:0005154//epidermal growth factor receptor binding;GO:0005515//protein binding	GO:0007165//signal transduction;GO:0007605//sensory perception of sound;GO:0043408//regulation of MAPK cascade	--
ENSMUSG00000036526	145	323	108	92	69	141	2.659	6.408	2.031	1.913	1.23	2.833	3.69933	1.992	0.893047654861893	0.0468482	1	Card11	caspase recruitment domain family, member 11 [Source:MGI Symbol;Acc:MGI:1916978]	Environmental Information Processing;Organismal Systems;Organismal Systems	Signal transduction;Immune system;Immune system	ko04064//NF-kappa B signaling pathway;ko04660//T cell receptor signaling pathway;ko04662//B cell receptor signaling pathway	K07367;K07367;K07367	GO:0001772//immunological synapse;GO:0005737//cytoplasm;GO:0005886//plasma membrane;GO:0016020//membrane;GO:0032449//CBM complex;GO:0045121//membrane raft	GO:0005515//protein binding;GO:0043621//protein self-association;GO:0050700//CARD domain binding	GO:0002376//immune system process;GO:0007165//signal transduction;GO:0007249//I-kappaB kinase/NF-kappaB signaling;GO:0030183//B cell differentiation;GO:0030890//positive regulation of B cell proliferation;GO:0031295//T cell costimulation;GO:0032743//positive regulation of interleukin-2 production;GO:0035739//CD4-positive, alpha-beta T cell proliferation;GO:0038202//TORC1 signaling;GO:0042100//B c…	--
ENSMUSG00000036661	145	99	97	84	63	57	2.061	1.522	1.414	1.354	0.87	0.888	1.66567	1.03733	0.683220157749703	0.0469015	1	Dennd3	DENN domain containing 3 [Source:MGI Symbol;Acc:MGI:2146009]	-	-	-	-	GO:0005737//cytoplasm;GO:0031410//cytoplasmic vesicle	GO:0005085//guanyl-nucleotide exchange factor activity;GO:0005515//protein binding	GO:0008333//endosome to lysosome transport;GO:0030163//protein catabolic process;GO:0032483//regulation of Rab protein signal transduction	--
ENSMUSG00000024049	105	86	53	81	363	90	1.4	1.312	0.773	1.246	4.921	1.361	1.16167	2.50933	-1.11110797197275	0.0472805	1	Myom1	myomesin 1 [Source:MGI Symbol;Acc:MGI:1341430]	-	-	-	-	GO:0005737//cytoplasm;GO:0005856//cytoskeleton;GO:0030017//sarcomere;GO:0031430//M band;GO:0032982//myosin filament	GO:0005200//structural constituent of cytoskeleton;GO:0005515//protein binding;GO:0019900//kinase binding;GO:0042802//identical protein binding;GO:0042803//protein homodimerization activity	GO:0002074//extraocular skeletal muscle development;GO:0006936//muscle contraction;GO:0007010//cytoskeleton organization;GO:0010628//positive regulation of gene expression;GO:0010737//protein kinase A signaling;GO:0050714//positive regulation of protein secretion	--
ENSMUSG00000038155	212	243	179	283	359	278	20.064	24.858	17.337	30.308	33.018	28.942	20.753	30.756	-0.567547980664965	0.0474115	1	Gstp2	glutathione S-transferase, pi 2 [Source:MGI Symbol;Acc:MGI:95864]	Metabolism;Human Diseases;Human Diseases;Human Diseases;Human Diseases;Metabolism;Human Diseases;Human Diseases;Metabolism;Metabolism;Metabolism	Global and overview maps;Cancer: overview;Cancer: specific types;Cardiovascular disease;Cancer: specific types;Xenobiotics biodegradation and metabolism;Cancer: overview;Drug resistance: antineoplastic;Xenobiotics biodegradation and metabolism;Metabolism of other amino acids;Xenobiotics biodegradation and metabolism	ko01100//Metabolic pathways;ko05200//Pathways in cancer;ko05225//Hepatocellular carcinoma;ko05418//Fluid shear stress and atherosclerosis;ko05215//Prostate cancer;ko00983//Drug metabolism - other enzymes;ko05204//Chemical carcinogenesis - DNA adducts;ko01524//Platinum drug resistance;ko00980//Metabolism of xenobiotics by cytochrome P450;ko00480//Glutathione metabolism;ko00982//Drug metabolism - c…	K23790;K23790;K23790;K23790;K23790;K23790;K23790;K23790;K23790;K23790;K23790	GO:0005739//mitochondrion;GO:0005829//cytosol;GO:0097057//TRAF2-GSTP1 complex	GO:0004364//glutathione transferase activity;GO:0004602//glutathione peroxidase activity;GO:0005504//fatty acid binding;GO:0015643//toxic substance binding;GO:0016740//transferase activity;GO:0019901//protein kinase binding;GO:0035730//S-nitrosoglutathione binding;GO:0035731//dinitrosyl-iron complex binding;GO:0097159//organic cyclic compound binding	GO:0006693//prostaglandin metabolic process;GO:0006749//glutathione metabolic process;GO:0006805//xenobiotic metabolic process;GO:0009890//negative regulation of biosynthetic process;GO:0032691//negative regulation of interleukin-1 beta production;GO:0032720//negative regulation of tumor necrosis factor production;GO:0043651//linoleic acid metabolic process;GO:0051122//hepoxilin biosynthetic proc…	--
ENSMUSG00000004552	42	114	44	36	27	32	1.488	4.369	1.599	1.446	0.93	1.242	2.48533	1.206	1.04320945203304	0.0474261	1	Ctse	cathepsin E [Source:MGI Symbol;Acc:MGI:107361]	Cellular Processes	Transport and catabolism	ko04142//Lysosome	K01382	GO:0005768//endosome;GO:0043231//intracellular membrane-bounded organelle	GO:0004190//aspartic-type endopeptidase activity;GO:0008233//peptidase activity;GO:0016787//hydrolase activity;GO:0042802//identical protein binding	GO:0006508//proteolysis;GO:0016540//protein autoprocessing;GO:0019886//antigen processing and presentation of exogenous peptide antigen via MHC class II	--
ENSMUSG00000020893	550	528	368	845	489	863	9.133	9.679	6.397	16.059	7.999	15.604	8.403	13.2207	-0.653818538918888	0.0476989	1	Per1	period circadian clock 1 [Source:MGI Symbol;Acc:MGI:1098283]	Organismal Systems;Organismal Systems	Environmental adaptation;Environmental adaptation	ko04713//Circadian entrainment;ko04710//Circadian rhythm	K21944;K21944	GO:0005634//nucleus;GO:0005654//nucleoplasm;GO:0005737//cytoplasm;GO:0005829//cytosol	GO:0000976//transcription cis-regulatory region binding;GO:0000978//RNA polymerase II cis-regulatory region sequence-specific DNA binding;GO:0001222//transcription corepressor binding;GO:0005515//protein binding;GO:0019900//kinase binding;GO:0031490//chromatin DNA binding;GO:0031625//ubiquitin protein ligase binding;GO:0070888//E-box binding;GO:0140297//DNA-binding transcription factor binding	GO:0000122//negative regulation of transcription by RNA polymerase II;GO:0002028//regulation of sodium ion transport;GO:0006338//chromatin remodeling;GO:0007623//circadian rhythm;GO:0010608//posttranscriptional regulation of gene expression;GO:0032922//circadian regulation of gene expression;GO:0042634//regulation of hair cycle;GO:0042752//regulation of circadian rhythm;GO:0043124//negative regul…	--
ENSMUSG00000056724	247	537	211	204	211	173	3.076	6.303	2.771	2.842	2.291	2.193	4.05	2.442	0.729858707671946	0.0478427	1	Nbeal2	neurobeachin-like 2 [Source:MGI Symbol;Acc:MGI:2448554]	-	-	-	-	GO:0005783//endoplasmic reticulum;GO:0005829//cytosol;GO:0016020//membrane	GO:0005515//protein binding;GO:0019901//protein kinase binding	GO:0007596//blood coagulation;GO:0008104//protein localization;GO:0030220//platelet formation;GO:0035855//megakaryocyte development;GO:0042060//wound healing;GO:0070889//platelet alpha granule organization	--
ENSMUSG00000031389	314	940	242	277	220	300	7.703	24.449	5.873	7.085	4.88	7.685	12.675	6.55	0.95241893546589	0.0479024	1	Arhgap4	Rho GTPase activating protein 4 [Source:MGI Symbol;Acc:MGI:2159577]	-	-	-	-	GO:0005654//nucleoplasm;GO:0005737//cytoplasm;GO:0005829//cytosol;GO:0005874//microtubule;GO:0030426//growth cone	GO:0005096//GTPase activator activity;GO:0005515//protein binding;GO:0042802//identical protein binding	GO:0007165//signal transduction;GO:0007399//nervous system development;GO:0010764//negative regulation of fibroblast migration;GO:0030336//negative regulation of cell migration;GO:0030517//negative regulation of axon extension	--
ENSMUSG00000066621	621	1030	436	500	401	420	9.16	16.435	6.595	8.364	5.75	6.789	10.73	6.96767	0.622902563958032	0.0479174	1	Tecpr1	tectonin beta-propeller repeat containing 1 [Source:MGI Symbol;Acc:MGI:1917631]	-	-	-	-	GO:0000421//autophagosome membrane;GO:0005654//nucleoplasm;GO:0005737//cytoplasm;GO:0005764//lysosome;GO:0005765//lysosomal membrane;GO:0016020//membrane;GO:0031410//cytoplasmic vesicle;GO:0032991//protein-containing complex;GO:0043231//intracellular membrane-bounded organelle	GO:0008289//lipid binding;GO:0032266//phosphatidylinositol-3-phosphate binding	GO:0006914//autophagy;GO:0016043//cellular component organization;GO:0016236//macroautophagy;GO:0097352//autophagosome maturation;GO:1901096//regulation of autophagosome maturation	--
ENSMUSG00000009013	2030	2295	2212	3077	1877	5789	117.886	144.299	133.493	202.709	105.645	366.873	131.893	225.076	-0.771045741008991	0.047948	1	Dynll1	dynein light chain LC8-type 1 [Source:MGI Symbol;Acc:MGI:1861457]	Human Diseases;Organismal Systems	Infectious disease: bacterial;Excretory system	ko05132//Salmonella infection;ko04962//Vasopressin-regulated water reabsorption	K10418;K10418	GO:0000776//kinetochore;GO:0005634//nucleus;GO:0005737//cytoplasm;GO:0005739//mitochondrion;GO:0005813//centrosome;GO:0005829//cytosol;GO:0005856//cytoskeleton;GO:0005868//cytoplasmic dynein complex;GO:0005874//microtubule;GO:0005875//microtubule associated complex;GO:0005929//cilium;GO:0008180//COP9 signalosome;GO:0015630//microtubule cytoskeleton;GO:0016020//membrane;GO:0030141//secretory granu…	GO:0004857//enzyme inhibitor activity;GO:0005515//protein binding;GO:0019899//enzyme binding;GO:0019904//protein domain specific binding;GO:0030235//nitric-oxide synthase regulator activity;GO:0036487//nitric-oxide synthase inhibitor activity;GO:0042802//identical protein binding;GO:0044877//protein-containing complex binding;GO:0045505//dynein intermediate chain binding;GO:0097110//scaffold prot…	GO:0006915//apoptotic process;GO:0007017//microtubule-based process;GO:0007286//spermatid development;GO:0035721//intraciliary retrograde transport;GO:0035774//positive regulation of insulin secretion involved in cellular response to glucose stimulus;GO:0042326//negative regulation of phosphorylation;GO:0044458//motile cilium assembly;GO:0045019//negative regulation of nitric oxide biosynthetic p…	--
ENSMUSG00000052562	0	4	3	1	50	3	0	0.145	0.089	0.045	1.626	0.107	0.078	0.592667	-2.92567488924637	0.0480856	1	Slc22a30	solute carrier family 22, member 30 [Source:MGI Symbol;Acc:MGI:2442750]	-	-	-	-	GO:0016020//membrane;GO:0016323//basolateral plasma membrane;GO:0098590//plasma membrane region	GO:0008514//organic anion transmembrane transporter activity;GO:0015347//sodium-independent organic anion transmembrane transporter activity;GO:0015636//short-chain fatty acid transmembrane transporter activity;GO:0022857//transmembrane transporter activity	GO:0015711//organic anion transport;GO:0015912//short-chain fatty acid transport;GO:0055085//transmembrane transport	--
ENSMUSG00000060470	10	80	26	12	6	19	0.309	2.696	0.823	0.42	0.18	0.643	1.276	0.414333	1.62276453343354	0.0481406	1	Adgrg3	adhesion G protein-coupled receptor G3 [Source:MGI Symbol;Acc:MGI:1859670]	-	-	-	-	GO:0005886//plasma membrane;GO:0016020//membrane	GO:0004888//transmembrane signaling receptor activity;GO:0004930//G protein-coupled receptor activity	GO:0007165//signal transduction;GO:0007166//cell surface receptor signaling pathway;GO:0007186//G protein-coupled receptor signaling pathway;GO:0007189//adenylate cyclase-activating G protein-coupled receptor signaling pathway;GO:0030183//B cell differentiation;GO:0030334//regulation of cell migration;GO:0032792//negative regulation of CREB transcription factor activity;GO:1901223//negative regul…	--
ENSMUSG00000018845	719	466	569	533	313	286	15.245	10.698	12.383	12.827	6.443	6.651	12.7753	8.64033	0.564202058419382	0.0483253	1	Unc45b	unc-45 myosin chaperone B [Source:MGI Symbol;Acc:MGI:2443377]	-	-	-	-	GO:0005737//cytoplasm;GO:0005829//cytosol;GO:0030018//Z disc;GO:0031672//A band;GO:0048471//perinuclear region of cytoplasm	GO:0005515//protein binding;GO:0051879//Hsp90 protein binding	GO:0002088//lens development in camera-type eye;GO:0007517//muscle organ development;GO:0030154//cell differentiation;GO:0061077//chaperone-mediated protein folding	--
ENSMUSG00000047343	0	0	1	0	30	0	0	0	0.071	0	2.022	0	0.0236667	0.674	-4.83182016239833	0.0483371	1	Mettl21c	methyltransferase 21C, AARS1 lysine [Source:MGI Symbol;Acc:MGI:3611450]	-	-	-	-	GO:0005634//nucleus;GO:0005737//cytoplasm;GO:0005829//cytosol;GO:0032991//protein-containing complex	GO:0008168//methyltransferase activity;GO:0016279//protein-lysine N-methyltransferase activity;GO:0016740//transferase activity;GO:0031072//heat shock protein binding;GO:0140096//catalytic activity, acting on a protein	GO:0006479//protein methylation;GO:0007519//skeletal muscle tissue development;GO:0008628//hormone-mediated apoptotic signaling pathway;GO:0010880//regulation of release of sequestered calcium ion into cytosol by sarcoplasmic reticulum;GO:0032259//methylation;GO:0071549//cellular response to dexamethasone stimulus	--
ENSMUSG00000052512	89	217	62	72	40	69	0.629	1.658	0.454	0.577	0.275	1.526	0.913667	0.792667	0.204953613080119	0.0484573	1	Nav2	neuron navigator 2 [Source:MGI Symbol;Acc:MGI:2183691]	-	-	-	-	GO:0005614//interstitial matrix;GO:0005654//nucleoplasm;GO:0031012//extracellular matrix	GO:0005515//protein binding;GO:0008201//heparin binding;GO:0016887//ATP hydrolysis activity;GO:0043138//3'-5' DNA helicase activity	GO:0003025//regulation of systemic arterial blood pressure by baroreceptor feedback;GO:0007399//nervous system development;GO:0007605//sensory perception of sound;GO:0007608//sensory perception of smell;GO:0007626//locomotory behavior;GO:0021554//optic nerve development;GO:0021563//glossopharyngeal nerve development;GO:0021564//vagus nerve development;GO:0021695//cerebellar cortex development;GO:…	--
ENSMUSG00000076578	0	0	0	24	0	0	0	0	0	5.466	0	0	0.001	1.822	-10.8313072438021	0.0485429	1	Igkv6-29	immunoglobulin kappa chain variable 6-29 [Source:MGI Symbol;Acc:MGI:4439616]	-	-	-	-	GO:0005615//extracellular space	-	GO:0006955//immune response	--
ENSMUSG00000055805	449	991	353	370	282	403	8.871	26.458	7.16	8.291	5.419	10.352	14.163	8.02067	0.820332827192191	0.0486701	1	Fmnl1	formin-like 1 [Source:MGI Symbol;Acc:MGI:1888994]	-	-	-	-	GO:0005737//cytoplasm;GO:0005829//cytosol;GO:0005886//plasma membrane;GO:0016020//membrane;GO:0031410//cytoplasmic vesicle;GO:0045335//phagocytic vesicle	GO:0003779//actin binding;GO:0005515//protein binding;GO:0005522//profilin binding;GO:0031267//small GTPase binding;GO:0032794//GTPase activating protein binding;GO:0051015//actin filament binding	GO:0006929//substrate-dependent cell migration;GO:0007010//cytoskeleton organization;GO:0008360//regulation of cell shape;GO:0016043//cellular component organization;GO:0016477//cell migration;GO:0022604//regulation of cell morphogenesis;GO:0030036//actin cytoskeleton organization;GO:0030866//cortical actin cytoskeleton organization;GO:0051014//actin filament severing	--
ENSMUSG00000024948	429	1221	300	439	262	333	7.002	30.577	6.449	10.201	5.506	7.561	14.676	7.756	0.920074101141751	0.0486746	1	Map4k2	mitogen-activated protein kinase kinase kinase kinase 2 [Source:MGI Symbol;Acc:MGI:1346883]	Environmental Information Processing	Signal transduction	ko04010//MAPK signaling pathway	K04414	GO:0000139//Golgi membrane;GO:0005737//cytoplasm;GO:0005794//Golgi apparatus;GO:0005886//plasma membrane;GO:0016020//membrane;GO:0016323//basolateral plasma membrane	GO:0000166//nucleotide binding;GO:0004672//protein kinase activity;GO:0004674//protein serine/threonine kinase activity;GO:0005524//ATP binding;GO:0008349//MAP kinase kinase kinase kinase activity;GO:0016301//kinase activity;GO:0016740//transferase activity;GO:0031435//mitogen-activated protein kinase kinase kinase binding;GO:0106310//protein serine kinase activity	GO:0000165//MAPK cascade;GO:0002376//immune system process;GO:0006468//protein phosphorylation;GO:0006903//vesicle targeting;GO:0016310//phosphorylation;GO:0035556//intracellular signal transduction;GO:0045087//innate immune response;GO:0046330//positive regulation of JNK cascade	--
ENSMUSG00000042745	726	614	716	542	544	386	58.23	53.274	58.381	49.28	42.539	33.881	56.6283	41.9	0.434573825595047	0.0490388	1	Id1	inhibitor of DNA binding 1, HLH protein [Source:MGI Symbol;Acc:MGI:96396]	Environmental Information Processing;Environmental Information Processing;Cellular Processes;Environmental Information Processing	Signal transduction;Signal transduction;Cellular community - eukaryotes;Signal transduction	ko04015//Rap1 signaling pathway;ko04390//Hippo signaling pathway;ko04550//Signaling pathways regulating pluripotency of stem cells;ko04350//TGF-beta signaling pathway	K04680;K04680;K04680;K04680	GO:0005634//nucleus;GO:0005654//nucleoplasm;GO:0005737//cytoplasm;GO:0005813//centrosome	GO:0005515//protein binding;GO:0042802//identical protein binding;GO:0043621//protein self-association;GO:0046983//protein dimerization activity;GO:0070628//proteasome binding;GO:0140416//transcription regulator inhibitor activity	GO:0000122//negative regulation of transcription by RNA polymerase II;GO:0001886//endothelial cell morphogenesis;GO:0006915//apoptotic process;GO:0007507//heart development;GO:0007623//circadian rhythm;GO:0010628//positive regulation of gene expression;GO:0010629//negative regulation of gene expression;GO:0030154//cell differentiation;GO:0030509//BMP signaling pathway;GO:0031648//protein destabil…	bHLH
ENSMUSG00000024042	359	397	323	563	388	600	5.981	7.154	5.518	10.636	6.283	10.953	6.21767	9.29067	-0.579408848324579	0.0490395	1	Sik1	salt inducible kinase 1 [Source:MGI Symbol;Acc:MGI:104754]	Organismal Systems	Endocrine system	ko04922//Glucagon signaling pathway	K19008	GO:0005634//nucleus;GO:0005737//cytoplasm	GO:0000166//nucleotide binding;GO:0000287//magnesium ion binding;GO:0004672//protein kinase activity;GO:0004674//protein serine/threonine kinase activity;GO:0005515//protein binding;GO:0005524//ATP binding;GO:0008140//cAMP response element binding protein binding;GO:0016301//kinase activity;GO:0016740//transferase activity;GO:0019901//protein kinase binding;GO:0042826//histone deacetylase binding…	GO:0000122//negative regulation of transcription by RNA polymerase II;GO:0002028//regulation of sodium ion transport;GO:0006468//protein phosphorylation;GO:0007049//cell cycle;GO:0007346//regulation of mitotic cell cycle;GO:0010830//regulation of myotube differentiation;GO:0010868//negative regulation of triglyceride biosynthetic process;GO:0016310//phosphorylation;GO:0030154//cell differentiatio…	--
ENSMUSG00000071540	10	2	3	9	71	1	0.136	0.029	0.042	0.139	0.937	0.015	0.069	0.363667	-2.39794842882428	0.0491045	1	3425401B19Rik	RIKEN cDNA 3425401B19 gene [Source:MGI Symbol;Acc:MGI:3588196]	-	-	-	-	GO:0005737//cytoplasm;GO:0030018//Z disc	GO:0003674//molecular_function	GO:0070886//positive regulation of calcineurin-NFAT signaling cascade	--
ENSMUSG00000041523	0	1	0	0	23	1	0	0.075	0	0	1.555	0.076	0.025	0.543667	-4.442722376216	0.0495483	1	Upk2	uroplakin 2 [Source:MGI Symbol;Acc:MGI:98913]	-	-	-	-	GO:0016020//membrane	-	GO:0030855//epithelial cell differentiation	--
ENSMUSG00000020401	4	25	2	0	0	3	0.138	0.932	0.071	0	0	0.113	0.380333	0.0376667	3.33590411387349	0.0495611	1	Garin3	golgi associated RAB2 interactor 3 [Source:MGI Symbol;Acc:MGI:3650836]	-	-	-	-	GO:0005634//nucleus;GO:0005794//Golgi apparatus;GO:0015030//Cajal body	GO:0003674//molecular_function;GO:0005515//protein binding	GO:0008150//biological_process	--
ENSMUSG00000039891	74	44	43	61	347	27	1.26	0.811	0.751	1.178	5.745	0.504	0.940667	2.47567	-1.39606159037511	0.0496186	1	Txlnb	taxilin beta [Source:MGI Symbol;Acc:MGI:2671945]	-	-	-	-	GO:0005737//cytoplasm	GO:0003674//molecular_function;GO:0019905//syntaxin binding	GO:0008150//biological_process	--
ENSMUSG00000030930	300	380	270	201	239	222	4.656	6.372	4.311	3.567	3.635	3.793	5.113	3.665	0.480356827665769	0.0499481	1	Chst15	carbohydrate sulfotransferase 15 [Source:MGI Symbol;Acc:MGI:1924840]	Metabolism	Glycan biosynthesis and metabolism	ko00532//Glycosaminoglycan biosynthesis - chondroitin sulfate / dermatan sulfate	K08106	GO:0000139//Golgi membrane;GO:0005794//Golgi apparatus;GO:0016020//membrane	GO:0008146//sulfotransferase activity;GO:0016740//transferase activity;GO:0050656//3'-phosphoadenosine 5'-phosphosulfate binding;GO:0050659//N-acetylgalactosamine 4-sulfate 6-O-sulfotransferase activity	GO:0019319//hexose biosynthetic process	--
ENSMUSG00000021298	105	325	72	95	49	93	3.191	10.686	2.244	3.274	1.448	3.097	5.37367	2.60633	1.04388522530953	0.0499799	1	Gpr132	G protein-coupled receptor 132 [Source:MGI Symbol;Acc:MGI:1890220]	-	-	-	-	GO:0005886//plasma membrane;GO:0016020//membrane	GO:0004930//G protein-coupled receptor activity	GO:0000082//G1/S transition of mitotic cell cycle;GO:0007165//signal transduction;GO:0007186//G protein-coupled receptor signaling pathway;GO:0010972//negative regulation of G2/M transition of mitotic cell cycle	--
ENSMUSG00000031138	6	27	5	1	171	14	0.165	0.805	0.141	0.031	4.579	0.423	0.370333	1.67767	-2.17955978110781	0.0499997	1	F9	coagulation factor IX [Source:MGI Symbol;Acc:MGI:88384]	Organismal Systems	Immune system	ko04610//Complement and coagulation cascades	K01321	GO:0005576//extracellular region;GO:0005615//extracellular space	GO:0004175//endopeptidase activity;GO:0004252//serine-type endopeptidase activity;GO:0005509//calcium ion binding;GO:0008233//peptidase activity;GO:0008236//serine-type peptidase activity;GO:0016787//hydrolase activity;GO:0046872//metal ion binding	GO:0006508//proteolysis;GO:0007596//blood coagulation;GO:0007599//hemostasis;GO:0031638//zymogen activation;GO:0050878//regulation of body fluid levels	--
ENSMUSG00000054986	9	1	102	1	0	15	0.252	0.03	2.933	0.032	0	0.461	1.07167	0.164333	2.70515918583741	0.0502117	1	Sec14l3	SEC14-like lipid binding 3 [Source:MGI Symbol;Acc:MGI:3617848]	-	-	-	-	GO:0005737//cytoplasm;GO:0016607//nuclear speck	GO:0003674//molecular_function	GO:0008150//biological_process	--
ENSMUSG00000034686	15	26	14	8	6	4	0.831	1.559	0.796	0.503	0.323	0.243	1.062	0.356333	1.57548441380482	0.0513297	1	Prr7	proline rich 7 (synaptic) [Source:MGI Symbol;Acc:MGI:3487246]	-	-	-	-	GO:0005634//nucleus;GO:0005654//nucleoplasm;GO:0005737//cytoplasm;GO:0005829//cytosol;GO:0005886//plasma membrane;GO:0014069//postsynaptic density;GO:0016020//membrane;GO:0030425//dendrite;GO:0042995//cell projection;GO:0043005//neuron projection;GO:0045202//synapse;GO:0045211//postsynaptic membrane;GO:0048471//perinuclear region of cytoplasm;GO:0098839//postsynaptic density membrane;GO:0098978//…	GO:0036041//long-chain fatty acid binding;GO:0044389//ubiquitin-like protein ligase binding;GO:0044877//protein-containing complex binding;GO:1990782//protein tyrosine kinase binding	GO:0002250//adaptive immune response;GO:0002376//immune system process;GO:0006356//regulation of transcription by RNA polymerase I;GO:0033077//T cell differentiation in thymus;GO:0043065//positive regulation of apoptotic process;GO:0046632//alpha-beta T cell differentiation;GO:0099527//postsynapse to nucleus signaling pathway;GO:2001269//positive regulation of cysteine-type endopeptidase activity…	--
ENSMUSG00000079277	4	5	4	16	10	18	0.162	0.124	0.135	0.451	0.414	0.52	0.140333	0.461667	-1.71799383787016	0.051646	1	Hoxd3	homeobox D3 [Source:MGI Symbol;Acc:MGI:96207]	-	-	-	-	GO:0005634//nucleus;GO:0005654//nucleoplasm;GO:0016235//aggresome;GO:0016604//nuclear body	GO:0000977//RNA polymerase II transcription regulatory region sequence-specific DNA binding;GO:0000978//RNA polymerase II cis-regulatory region sequence-specific DNA binding;GO:0000981//DNA-binding transcription factor activity, RNA polymerase II-specific;GO:0001228//DNA-binding transcription activator activity, RNA polymerase II-specific;GO:0003677//DNA binding;GO:0003700//DNA-binding transcript…	GO:0006351//transcription, DNA-templated;GO:0006355//regulation of transcription, DNA-templated;GO:0006357//regulation of transcription by RNA polymerase II;GO:0007160//cell-matrix adhesion;GO:0007219//Notch signaling pathway;GO:0009952//anterior/posterior pattern specification;GO:0010628//positive regulation of gene expression;GO:0021615//glossopharyngeal nerve morphogenesis;GO:0030878//thyroid …	Homeobox
ENSMUSG00000037280	536	925	409	509	144	371	10.631	19.846	8.319	11.448	2.776	8.063	12.932	7.429	0.799705481375148	0.0517295	1	Galnt6	polypeptide N-acetylgalactosaminyltransferase 6 [Source:MGI Symbol;Acc:MGI:1891640]	Metabolism;Metabolism;Metabolism	Global and overview maps;Glycan biosynthesis and metabolism;Glycan biosynthesis and metabolism	ko01100//Metabolic pathways;ko00514//Other types of O-glycan biosynthesis;ko00512//Mucin type O-glycan biosynthesis	K00710;K00710;K00710	GO:0000139//Golgi membrane;GO:0005794//Golgi apparatus;GO:0016020//membrane;GO:0048471//perinuclear region of cytoplasm	GO:0004653//polypeptide N-acetylgalactosaminyltransferase activity;GO:0016740//transferase activity;GO:0016757//glycosyltransferase activity;GO:0030246//carbohydrate binding;GO:0046872//metal ion binding	GO:0006486//protein glycosylation;GO:0006493//protein O-linked glycosylation;GO:0018243//protein O-linked glycosylation via threonine	--
ENSMUSG00000044250	133	193	99	98	87	72	5.714	10.203	4.033	4.832	4.315	3.639	6.65	4.262	0.641823747493211	0.0517447	1	Pced1b	PC-esterase domain containing 1B [Source:MGI Symbol;Acc:MGI:2446270]	-	-	-	-	GO:0005575//cellular_component	GO:0003674//molecular_function	GO:0008150//biological_process	--
ENSMUSG00000001053	90	78	64	42	54	39	2.996	2.685	2.249	1.624	1.758	1.36	2.64333	1.58067	0.741825203109328	0.0519489	1	N4bp3	NEDD4 binding protein 3 [Source:MGI Symbol;Acc:MGI:2442218]	-	-	-	-	GO:0030424//axon;GO:0030425//dendrite;GO:0031410//cytoplasmic vesicle;GO:0042995//cell projection	GO:0005515//protein binding	GO:0007399//nervous system development;GO:0008150//biological_process;GO:0045087//innate immune response	--
ENSMUSG00000050234	56	31	27	7	23	17	2.503	1.499	1.238	0.355	0.999	0.833	1.74667	0.729	1.26061359137672	0.0522347	1	Gja4	gap junction protein, alpha 4 [Source:MGI Symbol;Acc:MGI:95715]	-	-	-	-	GO:0005886//plasma membrane;GO:0005921//gap junction;GO:0005922//connexin complex;GO:0016020//membrane;GO:0070161//anchoring junction	GO:0005243//gap junction channel activity	GO:0001568//blood vessel development;GO:0003158//endothelium development;GO:0006816//calcium ion transport;GO:0007154//cell communication;GO:0007267//cell-cell signaling;GO:0048265//response to pain;GO:0055085//transmembrane transport	--
ENSMUSG00000057722	145	221	198	126	100	141	2.024	3.267	2.76	1.98	1.326	2.114	2.68367	1.80667	0.570875137292818	0.0523773	1	Lepr	leptin receptor [Source:MGI Symbol;Acc:MGI:104993]	Environmental Information Processing;Environmental Information Processing;Environmental Information Processing;Human Diseases;Environmental Information Processing;Organismal Systems	Signaling molecules and interaction;Signaling molecules and interaction;Signal transduction;Endocrine and metabolic disease;Signal transduction;Endocrine system	ko04080//Neuroactive ligand-receptor interaction;ko04060//Cytokine-cytokine receptor interaction;ko04630//JAK-STAT signaling pathway;ko04932//Non-alcoholic fatty liver disease;ko04152//AMPK signaling pathway;ko04920//Adipocytokine signaling pathway	K05062;K05062;K05062;K05062;K05062;K05062	GO:0005576//extracellular region;GO:0005615//extracellular space;GO:0005886//plasma membrane;GO:0009897//external side of plasma membrane;GO:0016020//membrane;GO:0016323//basolateral plasma membrane;GO:0016328//lateral plasma membrane;GO:0043235//receptor complex	GO:0004888//transmembrane signaling receptor activity;GO:0004896//cytokine receptor activity;GO:0005515//protein binding;GO:0016500//protein-hormone receptor activity;GO:0017046//peptide hormone binding;GO:0019955//cytokine binding;GO:0038021//leptin receptor activity;GO:0042802//identical protein binding	GO:0001525//angiogenesis;GO:0001934//positive regulation of protein phosphorylation;GO:0005977//glycogen metabolic process;GO:0006094//gluconeogenesis;GO:0006909//phagocytosis;GO:0007165//signal transduction;GO:0008203//cholesterol metabolic process;GO:0010507//negative regulation of autophagy;GO:0014009//glial cell proliferation;GO:0019221//cytokine-mediated signaling pathway;GO:0019222//regulat…	--
ENSMUSG00000028348	4	2	0	11	25	2	0.147	0.079	0	0.457	0.891	0.08	0.0753333	0.476	-2.65960130161391	0.0525486	1	Cavin4	caveolae associated 4 [Source:MGI Symbol;Acc:MGI:1915266]	-	-	-	-	GO:0005737//cytoplasm;GO:0005829//cytosol;GO:0005886//plasma membrane;GO:0005901//caveola;GO:0016020//membrane;GO:0016528//sarcoplasm;GO:0030017//sarcomere;GO:0030018//Z disc;GO:0042383//sarcolemma	GO:0005096//GTPase activator activity	GO:0007266//Rho protein signal transduction;GO:0007517//muscle organ development;GO:0010468//regulation of gene expression;GO:0030154//cell differentiation;GO:0045944//positive regulation of transcription by RNA polymerase II;GO:0055003//cardiac myofibril assembly	--
ENSMUSG00000063060	43	27	32	15	21	7	0.982	0.667	0.749	0.388	0.466	0.175	0.799333	0.343	1.22058867652025	0.0526766	1	Sox7	SRY (sex determining region Y)-box 7 [Source:MGI Symbol;Acc:MGI:98369]	-	-	-	-	GO:0005634//nucleus;GO:0005737//cytoplasm	GO:0000976//transcription cis-regulatory region binding;GO:0000978//RNA polymerase II cis-regulatory region sequence-specific DNA binding;GO:0000981//DNA-binding transcription factor activity, RNA polymerase II-specific;GO:0003677//DNA binding;GO:0003700//DNA-binding transcription factor activity;GO:0043565//sequence-specific DNA binding;GO:1990837//sequence-specific double-stranded DNA binding	GO:0001706//endoderm formation;GO:0006355//regulation of transcription, DNA-templated;GO:0006357//regulation of transcription by RNA polymerase II;GO:0008285//negative regulation of cell population proliferation;GO:0009653//anatomical structure morphogenesis;GO:0030154//cell differentiation;GO:0045892//negative regulation of transcription, DNA-templated;GO:0045893//positive regulation of transcri…	HMG
ENSMUSG00000058818	1217	1017	1055	1572	1300	1472	23.97	21.678	21.306	35.117	24.882	31.76	22.318	30.5863	-0.454679420438163	0.052836	1	Pirb	paired Ig-like receptor B [Source:MGI Symbol;Acc:MGI:894311]	Organismal Systems;Organismal Systems	Development and regeneration;Immune system	ko04380//Osteoclast differentiation;ko04662//B cell receptor signaling pathway	K06512;K06512	GO:0005615//extracellular space;GO:0005737//cytoplasm;GO:0005886//plasma membrane;GO:0009897//external side of plasma membrane;GO:0009986//cell surface;GO:0016020//membrane	GO:0001540//amyloid-beta binding;GO:0005515//protein binding;GO:0008157//protein phosphatase 1 binding;GO:0023025//MHC class Ib protein complex binding;GO:0023029//MHC class Ib protein binding;GO:0030107//HLA-A specific inhibitory MHC class I receptor activity;GO:0030109//HLA-B specific inhibitory MHC class I receptor activity;GO:0032393//MHC class I receptor activity;GO:0032394//MHC class Ib rec…	GO:0001782//B cell homeostasis;GO:0002250//adaptive immune response;GO:0002376//immune system process;GO:0007166//cell surface receptor signaling pathway;GO:0007611//learning or memory;GO:0019221//cytokine-mediated signaling pathway;GO:0019724//B cell mediated immunity;GO:0035307//positive regulation of protein dephosphorylation;GO:0043011//myeloid dendritic cell differentiation;GO:0045671//negat…	--
ENSMUSG00000034936	676	604	541	997	593	1072	36.84	35.608	30.236	61.617	31.414	64.019	34.228	52.35	-0.613012541459786	0.0535352	1	Arl4d	ADP-ribosylation factor-like 4D [Source:MGI Symbol;Acc:MGI:1933155]	-	-	-	-	GO:0005634//nucleus;GO:0005730//nucleolus;GO:0005737//cytoplasm;GO:0005886//plasma membrane;GO:0016020//membrane	GO:0000166//nucleotide binding;GO:0003924//GTPase activity;GO:0005525//GTP binding	GO:0006886//intracellular protein transport;GO:0016192//vesicle-mediated transport	--
ENSMUSG00000002265	579	448	450	832	618	616	4.999	4.198	3.989	8.174	5.196	5.848	4.39533	6.406	-0.543451217473995	0.0536268	1	Peg3	paternally expressed 3 [Source:MGI Symbol;Acc:MGI:104748]	-	-	-	-	GO:0005634//nucleus;GO:0005737//cytoplasm;GO:0005776//autophagosome	GO:0000977//RNA polymerase II transcription regulatory region sequence-specific DNA binding;GO:0001227//DNA-binding transcription repressor activity, RNA polymerase II-specific;GO:0046872//metal ion binding	GO:0000122//negative regulation of transcription by RNA polymerase II;GO:0006357//regulation of transcription by RNA polymerase II;GO:0006915//apoptotic process;GO:0010468//regulation of gene expression;GO:0045944//positive regulation of transcription by RNA polymerase II	zf-C2H2
ENSMUSG00000000903	20	6	14	3	2	5	2.376	0.739	1.73	0.41	0.234	0.66	1.615	0.434667	1.89355279607136	0.054044	1	Vpreb3	V-set pre-B cell surrogate light chain 3 [Source:MGI Symbol;Acc:MGI:98938]	-	-	-	-	GO:0005615//extracellular space;GO:0005783//endoplasmic reticulum	GO:0003674//molecular_function	GO:0002638//negative regulation of immunoglobulin production;GO:0006955//immune response	--
ENSMUSG00000056665	81	135	57	57	54	37	3.412	6.163	2.455	2.729	2.216	1.712	4.01	2.219	0.853692569145271	0.0541793	1	Them6	thioesterase superfamily member 6 [Source:MGI Symbol;Acc:MGI:1925301]	-	-	-	-	GO:0005575//cellular_component;GO:0005576//extracellular region	GO:0003674//molecular_function	GO:0008150//biological_process	--
ENSMUSG00000017929	414	342	301	515	403	588	7.406	6.619	5.522	10.448	7.008	11.527	6.51567	9.661	-0.568259729361378	0.0542293	1	B4galt5	UDP-Gal:betaGlcNAc beta 1,4-galactosyltransferase, polypeptide 5 [Source:MGI Symbol;Acc:MGI:1927169]	Metabolism;Metabolism	Global and overview maps;Glycan biosynthesis and metabolism	ko01100//Metabolic pathways;ko00512//Mucin type O-glycan biosynthesis	K09905;K09905	GO:0005794//Golgi apparatus;GO:0016020//membrane;GO:0032580//Golgi cisterna membrane	GO:0003945//N-acetyllactosamine synthase activity;GO:0008489//UDP-galactose:glucosylceramide beta-1,4-galactosyltransferase activity;GO:0016740//transferase activity;GO:0016757//glycosyltransferase activity;GO:0046872//metal ion binding	GO:0005975//carbohydrate metabolic process;GO:0006486//protein glycosylation;GO:0006629//lipid metabolic process;GO:0006665//sphingolipid metabolic process;GO:0009101//glycoprotein biosynthetic process;GO:0010706//ganglioside biosynthetic process via lactosylceramide;GO:0021955//central nervous system neuron axonogenesis;GO:0022010//central nervous system myelination;GO:0030311//poly-N-acetyllact…	--
ENSMUSG00000031780	33	59	198	32	6	64	4.835	9.352	29.753	5.317	0.855	10.276	14.6467	5.48267	1.41762270011676	0.054306	1	Ccl17	C-C motif chemokine ligand 17 [Source:MGI Symbol;Acc:MGI:1329039]	Environmental Information Processing;Organismal Systems;Organismal Systems;Environmental Information Processing;Organismal Systems	Signaling molecules and interaction;Immune system;Immune system;Signaling molecules and interaction;Immune system	ko04060//Cytokine-cytokine receptor interaction;ko04062//Chemokine signaling pathway;ko04625//C-type lectin receptor signaling pathway;ko04061//Viral protein interaction with cytokine and cytokine receptor;ko04657//IL-17 signaling pathway	K21083;K21083;K21083;K21083;K21083	GO:0005576//extracellular region;GO:0005615//extracellular space	GO:0005125//cytokine activity;GO:0008009//chemokine activity	GO:0006935//chemotaxis;GO:0006955//immune response;GO:0007165//signal transduction;GO:0060326//cell chemotaxis	--
ENSMUSG00000052305	3524	3446	2235	9554	2606	3923	422.735	447.007	274.872	1299.41	303.753	515.717	381.538	706.295	-0.88844413125682	0.0543572	1	Hbb-bs	hemoglobin, beta adult s chain [Source:MGI Symbol;Acc:MGI:5474852]	Human Diseases;Human Diseases	Infectious disease: parasitic;Infectious disease: parasitic	ko05144//Malaria;ko05143//African trypanosomiasis	K13823;K13823	GO:0005615//extracellular space;GO:0005833//hemoglobin complex;GO:0031838//haptoglobin-hemoglobin complex	GO:0004601//peroxidase activity;GO:0005344//oxygen carrier activity;GO:0019825//oxygen binding;GO:0020037//heme binding;GO:0030492//hemoglobin binding;GO:0031720//haptoglobin binding;GO:0031721//hemoglobin alpha binding;GO:0031722//hemoglobin beta binding;GO:0043177//organic acid binding;GO:0044877//protein-containing complex binding;GO:0046872//metal ion binding	GO:0015671//oxygen transport;GO:0042744//hydrogen peroxide catabolic process;GO:0098869//cellular oxidant detoxification	--
ENSMUSG00000041515	799	1078	560	592	408	615	21.137	31.127	15.445	17.76	10.492	17.828	22.5697	15.36	0.555206895341831	0.0544356	1	Irf8	interferon regulatory factor 8 [Source:MGI Symbol;Acc:MGI:96395]	Human Diseases	Infectious disease: bacterial	ko05133//Pertussis	K10155	GO:0005634//nucleus;GO:0005654//nucleoplasm;GO:0005737//cytoplasm	GO:0000976//transcription cis-regulatory region binding;GO:0000977//RNA polymerase II transcription regulatory region sequence-specific DNA binding;GO:0000978//RNA polymerase II cis-regulatory region sequence-specific DNA binding;GO:0000981//DNA-binding transcription factor activity, RNA polymerase II-specific;GO:0001227//DNA-binding transcription repressor activity, RNA polymerase II-specific;GO…	GO:0000122//negative regulation of transcription by RNA polymerase II;GO:0002273//plasmacytoid dendritic cell differentiation;GO:0002314//germinal center B cell differentiation;GO:0002316//follicular B cell differentiation;GO:0002376//immune system process;GO:0006355//regulation of transcription, DNA-templated;GO:0006357//regulation of transcription by RNA polymerase II;GO:0006909//phagocytosis;G…	IRF
ENSMUSG00000027397	249	530	222	218	147	231	5.655	13.068	5.204	5.66	3.301	5.749	7.97567	4.90333	0.70184227454435	0.054538	1	Slc20a1	solute carrier family 20, member 1 [Source:MGI Symbol;Acc:MGI:108392]	-	-	-	-	GO:0005886//plasma membrane;GO:0016020//membrane	GO:0005315//inorganic phosphate transmembrane transporter activity;GO:0005316//high-affinity inorganic phosphate:sodium symporter activity;GO:0005436//sodium:phosphate symporter activity;GO:0015293//symporter activity	GO:0006814//sodium ion transport;GO:0006817//phosphate ion transport;GO:0008283//cell population proliferation;GO:0031214//biomineral tissue development;GO:0035435//phosphate ion transmembrane transport;GO:0035725//sodium ion transmembrane transport	--
ENSMUSG00000096001	43	27	20	7	11	18	4.295	2.918	2.049	0.793	1.068	1.97	3.08733	1.277	1.27360273127981	0.0550379	1	Gpr15lg	G protein coupled receptor 15 ligand [Source:MGI Symbol;Acc:MGI:1917295]	-	-	-	-	GO:0005576//extracellular region;GO:0005615//extracellular space	GO:0001664//G protein-coupled receptor binding;GO:0005125//cytokine activity;GO:0008009//chemokine activity;GO:0048018//receptor ligand activity	GO:0006935//chemotaxis;GO:0007186//G protein-coupled receptor signaling pathway;GO:0010837//regulation of keratinocyte proliferation;GO:0042742//defense response to bacterium;GO:0043029//T cell homeostasis;GO:0043303//mast cell degranulation;GO:0048247//lymphocyte chemotaxis;GO:0050830//defense response to Gram-positive bacterium;GO:0050832//defense response to fungus;GO:0051782//negative regulat…	--
ENSMUSG00000013629	236	271	204	182	163	149	3.72	3.584	3.009	3.238	2.106	1.942	3.43767	2.42867	0.501265166319913	0.0556244	1	Cad	carbamoyl-phosphate synthetase 2, aspartate transcarbamylase, and dihydroorotase [Source:MGI Symbol;Acc:MGI:1916969]	Metabolism;Metabolism;Metabolism	Global and overview maps;Nucleotide metabolism;Amino acid metabolism	ko01100//Metabolic pathways;ko00240//Pyrimidine metabolism;ko00250//Alanine, aspartate and glutamate metabolism	K11540;K11540;K11540	GO:0005634//nucleus;GO:0005737//cytoplasm;GO:0005829//cytosol;GO:0016363//nuclear matrix;GO:0032991//protein-containing complex;GO:0042995//cell projection;GO:0043025//neuronal cell body;GO:0043195//terminal bouton	GO:0000166//nucleotide binding;GO:0002134//UTP binding;GO:0003824//catalytic activity;GO:0004070//aspartate carbamoyltransferase activity;GO:0004087//carbamoyl-phosphate synthase (ammonia) activity;GO:0004088//carbamoyl-phosphate synthase (glutamine-hydrolyzing) activity;GO:0004151//dihydroorotase activity;GO:0004359//glutaminase activity;GO:0004672//protein kinase activity;GO:0005524//ATP bindin…	GO:0001889//liver development;GO:0006207//'de novo' pyrimidine nucleobase biosynthetic process;GO:0006221//pyrimidine nucleotide biosynthetic process;GO:0006225//UDP biosynthetic process;GO:0006228//UTP biosynthetic process;GO:0006520//cellular amino acid metabolic process;GO:0006541//glutamine metabolic process;GO:0006805//xenobiotic metabolic process;GO:0006807//nitrogen compound metabolic proc…	--
ENSMUSG00000025013	5	4	6	1	0	0	0.081	0.075	0.117	0.018	0	0	0.091	0.006	3.92283213947754	0.0558088	1	Tll2	tolloid-like 2 [Source:MGI Symbol;Acc:MGI:1346044]	-	-	-	-	GO:0005576//extracellular region;GO:0005615//extracellular space	GO:0004222//metalloendopeptidase activity;GO:0005509//calcium ion binding;GO:0008233//peptidase activity;GO:0008237//metallopeptidase activity;GO:0008270//zinc ion binding;GO:0016787//hydrolase activity;GO:0046872//metal ion binding	GO:0006508//proteolysis;GO:0009953//dorsal/ventral pattern formation;GO:0016485//protein processing;GO:0030154//cell differentiation;GO:0048632//negative regulation of skeletal muscle tissue growth	--
ENSMUSG00000042708	4	6	5	1	0	0	0.144	0.234	0.178	0.041	0	0	0.185333	0.0136667	3.76138906810542	0.0558088	1	Shcbp1l	Shc SH2-domain binding protein 1-like [Source:MGI Symbol;Acc:MGI:1919086]	-	-	-	-	GO:0005737//cytoplasm;GO:0005819//spindle;GO:0005856//cytoskeleton;GO:0072687//meiotic spindle	GO:0005515//protein binding	GO:0007112//male meiosis cytokinesis;GO:0007283//spermatogenesis;GO:0030154//cell differentiation;GO:2001252//positive regulation of chromosome organization	--
ENSMUSG00000041247	4	1	41	0	0	5	0.09	0.024	0.944	0	0	0.123	0.352667	0.041	3.10460940677479	0.0560655	1	Lamp3	lysosomal-associated membrane protein 3 [Source:MGI Symbol;Acc:MGI:2441659]	Cellular Processes	Transport and catabolism	ko04142//Lysosome	K06562	GO:0005737//cytoplasm;GO:0005764//lysosome;GO:0005765//lysosomal membrane;GO:0005768//endosome;GO:0005769//early endosome;GO:0005886//plasma membrane;GO:0009986//cell surface;GO:0016020//membrane;GO:0030659//cytoplasmic vesicle membrane;GO:0031410//cytoplasmic vesicle;GO:0031901//early endosome membrane;GO:0031902//late endosome membrane;GO:0031982//vesicle;GO:0043227//membrane-bounded organelle;…	GO:0003674//molecular_function	GO:0002250//adaptive immune response;GO:0002376//immune system process;GO:0010506//regulation of autophagy;GO:0010628//positive regulation of gene expression;GO:0035455//response to interferon-alpha;GO:0072594//establishment of protein localization to organelle;GO:1901799//negative regulation of proteasomal protein catabolic process;GO:1903900//regulation of viral life cycle	--
ENSMUSG00000056025	43	63	47	26	32	4	0.906	1.408	1.028	0.575	0.638	0.095	1.114	0.436	1.35334919256311	0.0561643	1	Clca3a1	chloride channel accessory 3A1 [Source:MGI Symbol;Acc:MGI:1316732]	Organismal Systems;Organismal Systems	Digestive system;Endocrine system	ko04972//Pancreatic secretion;ko04924//Renin secretion	K05030;K05030	GO:0005886//plasma membrane;GO:0016020//membrane	GO:0005229//intracellular calcium activated chloride channel activity;GO:0008233//peptidase activity;GO:0008237//metallopeptidase activity;GO:0016787//hydrolase activity;GO:0046872//metal ion binding	GO:0006508//proteolysis;GO:0006811//ion transport;GO:0006821//chloride transport;GO:1902476//chloride transmembrane transport	--
ENSMUSG00000030103	810	642	892	424	339	751	19.597	16.803	22.652	11.633	7.973	19.91	19.684	13.172	0.579549004534792	0.0562615	1	Bhlhe40	basic helix-loop-helix family, member e40 [Source:MGI Symbol;Acc:MGI:1097714]	Organismal Systems	Environmental adaptation	ko04710//Circadian rhythm	K03729	GO:0005634//nucleus;GO:0005654//nucleoplasm;GO:0005737//cytoplasm;GO:0016604//nuclear body	GO:0000978//RNA polymerase II cis-regulatory region sequence-specific DNA binding;GO:0000981//DNA-binding transcription factor activity, RNA polymerase II-specific;GO:0001227//DNA-binding transcription repressor activity, RNA polymerase II-specific;GO:0003677//DNA binding;GO:0005515//protein binding;GO:0019904//protein domain specific binding;GO:0042803//protein homodimerization activity;GO:00434…	GO:0000122//negative regulation of transcription by RNA polymerase II;GO:0006355//regulation of transcription, DNA-templated;GO:0006357//regulation of transcription by RNA polymerase II;GO:0007623//circadian rhythm;GO:0009416//response to light stimulus;GO:0009952//anterior/posterior pattern specification;GO:0032922//circadian regulation of gene expression;GO:0042752//regulation of circadian rhyt…	bHLH
ENSMUSG00000090659	22	38	29	64	32	84	1.105	0.95	0.688	1.833	0.948	2.827	0.914333	1.86933	-1.03173172716234	0.0563857	1	Zfp493	zinc finger protein 493 [Source:MGI Symbol;Acc:MGI:1920208]	-	-	-	-	GO:0005634//nucleus	GO:0000978//RNA polymerase II cis-regulatory region sequence-specific DNA binding;GO:0000981//DNA-binding transcription factor activity, RNA polymerase II-specific;GO:0046872//metal ion binding	GO:0006355//regulation of transcription, DNA-templated;GO:0006357//regulation of transcription by RNA polymerase II	zf-C2H2
ENSMUSG00000059336	96	189	93	75	47	90	2.29	4.53	2.268	1.916	1.136	2.318	3.02933	1.79	0.759040746631906	0.0564393	1	Slc14a1	solute carrier family 14 (urea transporter), member 1 [Source:MGI Symbol;Acc:MGI:1351654]	-	-	-	-	GO:0005886//plasma membrane;GO:0016020//membrane;GO:0016323//basolateral plasma membrane	GO:0005372//water transmembrane transporter activity;GO:0015204//urea transmembrane transporter activity;GO:0015265//urea channel activity	GO:0006833//water transport;GO:0015840//urea transport;GO:0051649//establishment of localization in cell;GO:0071918//urea transmembrane transport	--
ENSMUSG00000069919	1990	2022	1287	5185	1662	2136	214.459	235.727	142.173	633.515	174.108	252.234	197.453	353.286	-0.839325930561961	0.0565895	1	Hba-a1	hemoglobin alpha, adult chain 1 [Source:MGI Symbol;Acc:MGI:96015]	Human Diseases;Human Diseases	Infectious disease: parasitic;Infectious disease: parasitic	ko05144//Malaria;ko05143//African trypanosomiasis	K13822;K13822	GO:0005615//extracellular space;GO:0005833//hemoglobin complex;GO:0031838//haptoglobin-hemoglobin complex	GO:0001664//G protein-coupled receptor binding;GO:0004601//peroxidase activity;GO:0005344//oxygen carrier activity;GO:0005506//iron ion binding;GO:0019825//oxygen binding;GO:0020037//heme binding;GO:0031720//haptoglobin binding;GO:0046872//metal ion binding	GO:0001701//in utero embryonic development;GO:0009617//response to bacterium;GO:0015671//oxygen transport;GO:0048821//erythrocyte development;GO:0098869//cellular oxidant detoxification	--
ENSMUSG00000042351	202	1134	197	131	74	243	4.217	24.041	4.309	2.177	1.697	3.76	10.8557	2.54467	2.09289973631262	0.0566844	1	Grap2	GRB2-related adaptor protein 2 [Source:MGI Symbol;Acc:MGI:1333842]	Organismal Systems	Immune system	ko04660//T cell receptor signaling pathway	K07366	GO:0005634//nucleus;GO:0005654//nucleoplasm;GO:0005737//cytoplasm;GO:0005768//endosome;GO:0005829//cytosol;GO:0005886//plasma membrane	GO:0001784//phosphotyrosine residue binding;GO:0005515//protein binding	GO:0007165//signal transduction;GO:0043408//regulation of MAPK cascade	--
ENSMUSG00000021795	4	30	101	9	1	23	0.236	1.917	6.119	0.603	0.057	1.489	2.75733	0.716333	1.94457070288715	0.0573479	1	Sftpd	surfactant associated protein D [Source:MGI Symbol;Acc:MGI:109515]	Cellular Processes	Transport and catabolism	ko04145//Phagosome	K10068	GO:0005576//extracellular region;GO:0005581//collagen trimer;GO:0005615//extracellular space;GO:0005737//cytoplasm;GO:0005771//multivesicular body;GO:0062023//collagen-containing extracellular matrix	GO:0001530//lipopolysaccharide binding;GO:0030246//carbohydrate binding;GO:0042802//identical protein binding;GO:0048029//monosaccharide binding	GO:0002376//immune system process;GO:0007585//respiratory gaseous exchange by respiratory system;GO:0008228//opsonization;GO:0032703//negative regulation of interleukin-2 production;GO:0042130//negative regulation of T cell proliferation;GO:0043129//surfactant homeostasis;GO:0045087//innate immune response;GO:0048286//lung alveolus development;GO:0050765//negative regulation of phagocytosis;GO:00…	--
ENSMUSG00000030469	164	154	148	237	165	307	2.748	2.792	2.544	5.182	2.688	5.638	2.69467	4.50267	-0.740672857627741	0.0574079	1	Zfp719	zinc finger protein 719 [Source:MGI Symbol;Acc:MGI:2444708]	Human Diseases	Infectious disease: viral	ko05168//Herpes simplex virus 1 infection	K09228	GO:0005634//nucleus	GO:0000978//RNA polymerase II cis-regulatory region sequence-specific DNA binding;GO:0000981//DNA-binding transcription factor activity, RNA polymerase II-specific;GO:0046872//metal ion binding	GO:0006355//regulation of transcription, DNA-templated;GO:0006357//regulation of transcription by RNA polymerase II	zf-C2H2
ENSMUSG00000045092	574	748	457	426	431	404	14.193	20.007	11.588	11.945	10.359	10.946	15.2627	11.0833	0.461615209479598	0.0575681	1	S1pr1	sphingosine-1-phosphate receptor 1 [Source:MGI Symbol;Acc:MGI:1096355]	Environmental Information Processing;Environmental Information Processing;Environmental Information Processing	Signaling molecules and interaction;Signal transduction;Signal transduction	ko04080//Neuroactive ligand-receptor interaction;ko04068//FoxO signaling pathway;ko04071//Sphingolipid signaling pathway	K04288;K04288;K04288	GO:0005654//nucleoplasm;GO:0005737//cytoplasm;GO:0005768//endosome;GO:0005886//plasma membrane;GO:0005901//caveola;GO:0009897//external side of plasma membrane;GO:0016020//membrane;GO:0043231//intracellular membrane-bounded organelle	GO:0001664//G protein-coupled receptor binding;GO:0004930//G protein-coupled receptor activity;GO:0038036//sphingosine-1-phosphate receptor activity;GO:0046625//sphingolipid binding	GO:0001525//angiogenesis;GO:0001955//blood vessel maturation;GO:0003245//cardiac muscle tissue growth involved in heart morphogenesis;GO:0003376//sphingosine-1-phosphate receptor signaling pathway;GO:0006935//chemotaxis;GO:0007165//signal transduction;GO:0007186//G protein-coupled receptor signaling pathway;GO:0007189//adenylate cyclase-activating G protein-coupled receptor signaling pathway;GO:0…	--
ENSMUSG00000034457	350	271	352	454	398	494	5.659	4.646	5.855	8.16	6.402	8.728	5.38667	7.76333	-0.52728344145907	0.057658	1	Eda2r	ectodysplasin A2 receptor [Source:MGI Symbol;Acc:MGI:2442860]	Environmental Information Processing;Environmental Information Processing	Signaling molecules and interaction;Signal transduction	ko04060//Cytokine-cytokine receptor interaction;ko04064//NF-kappa B signaling pathway	K05163;K05163	GO:0005886//plasma membrane;GO:0016020//membrane	GO:0005031//tumor necrosis factor-activated receptor activity;GO:0005515//protein binding;GO:0038023//signaling receptor activity	GO:0012501//programmed cell death;GO:0030154//cell differentiation;GO:0033209//tumor necrosis factor-mediated signaling pathway;GO:0043123//positive regulation of I-kappaB kinase/NF-kappaB signaling;GO:0046330//positive regulation of JNK cascade;GO:0051092//positive regulation of NF-kappaB transcription factor activity;GO:0072332//intrinsic apoptotic signaling pathway by p53 class mediator	--
ENSMUSG00000040026	853	1731	1133	3212	1497	1389	115.754	253.956	157.605	494.303	197.474	206.474	175.772	299.417	-0.768453600146266	0.0581724	1	Saa3	serum amyloid A 3 [Source:MGI Symbol;Acc:MGI:98223]	-	-	-	-	GO:0005576//extracellular region;GO:0005615//extracellular space;GO:0034364//high-density lipoprotein particle	GO:0035662//Toll-like receptor 4 binding;GO:0042056//chemoattractant activity	GO:0006953//acute-phase response;GO:0009617//response to bacterium;GO:0035634//response to stilbenoid;GO:0050918//positive chemotaxis;GO:0060326//cell chemotaxis;GO:0071347//cellular response to interleukin-1	--
ENSMUSG00000040017	3	6	0	0	58	8	0.108	0.233	0	0	2.028	0.315	0.113667	0.781	-2.78051330983896	0.0583857	1	Saa4	serum amyloid A 4 [Source:MGI Symbol;Acc:MGI:98224]	-	-	-	-	GO:0005576//extracellular region;GO:0034364//high-density lipoprotein particle	-	GO:0006953//acute-phase response	--
ENSMUSG00000020297	111	913	143	90	41	165	3.777	33.616	4.987	3.511	1.35	6.258	14.1267	3.70633	1.93035654424526	0.0584181	1	Nsg2	neuron specific gene family member 2 [Source:MGI Symbol;Acc:MGI:1202070]	-	-	-	-	GO:0005764//lysosome;GO:0005768//endosome;GO:0005769//early endosome;GO:0005770//late endosome;GO:0005794//Golgi apparatus;GO:0010008//endosome membrane;GO:0016020//membrane;GO:0030425//dendrite;GO:0030659//cytoplasmic vesicle membrane;GO:0031410//cytoplasmic vesicle;GO:0031901//early endosome membrane;GO:0031902//late endosome membrane;GO:0032580//Golgi cisterna membrane;GO:0032585//multivesicul…	GO:0032051//clathrin light chain binding	GO:0007212//dopamine receptor signaling pathway;GO:0016197//endosomal transport;GO:0048268//clathrin coat assembly	--
ENSMUSG00000031805	231	366	183	128	221	128	4.377	7.624	3.643	2.765	4.135	2.681	5.21467	3.19367	0.707361293496783	0.0585278	1	Jak3	Janus kinase 3 [Source:MGI Symbol;Acc:MGI:99928]	Human Diseases;Environmental Information Processing;Human Diseases;Human Diseases;Human Diseases;Organismal Systems;Cellular Processes;Environmental Information Processing;Human Diseases;Human Diseases;Cellular Processes;Organismal Systems;Organismal Systems;Human Diseases;Human Diseases	Cancer: overview;Signal transduction;Infectious disease: viral;Infectious disease: viral;Cancer: overview;Immune system;Cell growth and death;Signal transduction;Infectious disease: viral;Infectious disease: viral;Cellular community - eukaryotes;Immune system;Immune system;Cancer: specific types;Immune disease	ko05200//Pathways in cancer;ko04151//PI3K-Akt signaling pathway;ko05166//Human T-cell leukemia virus 1 infection;ko05169//Epstein-Barr virus infection;ko05203//Viral carcinogenesis;ko04062//Chemokine signaling pathway;ko04217//Necroptosis;ko04630//JAK-STAT signaling pathway;ko05161//Hepatitis B;ko05162//Measles;ko04550//Signaling pathways regulating pluripotency of stem cells;ko04659//Th17 cell d…	K11218;K11218;K11218;K11218;K11218;K11218;K11218;K11218;K11218;K11218;K11218;K11218;K11218;K11218;K11218	GO:0005737//cytoplasm;GO:0005856//cytoskeleton;GO:0012505//endomembrane system;GO:0016020//membrane;GO:0031234//extrinsic component of cytoplasmic side of plasma membrane	GO:0000166//nucleotide binding;GO:0004672//protein kinase activity;GO:0004713//protein tyrosine kinase activity;GO:0004715//non-membrane spanning protein tyrosine kinase activity;GO:0005524//ATP binding;GO:0016301//kinase activity;GO:0016740//transferase activity;GO:0019903//protein phosphatase binding	GO:0002250//adaptive immune response;GO:0006468//protein phosphorylation;GO:0016310//phosphorylation;GO:0019221//cytokine-mediated signaling pathway;GO:0035556//intracellular signal transduction;GO:0035723//interleukin-15-mediated signaling pathway;GO:0035771//interleukin-4-mediated signaling pathway;GO:0038110//interleukin-2-mediated signaling pathway;GO:0038113//interleukin-9-mediated signaling…	--
ENSMUSG00000048126	618	412	474	995	449	890	5.203	3.759	4.109	9.885	3.794	8.193	4.357	7.29067	-0.742715628969737	0.0585731	1	Col6a3	collagen, type VI, alpha 3 [Source:MGI Symbol;Acc:MGI:88461]	Environmental Information Processing;Human Diseases;Cellular Processes;Organismal Systems;Environmental Information Processing	Signal transduction;Infectious disease: viral;Cellular community - eukaryotes;Digestive system;Signaling molecules and interaction	ko04151//PI3K-Akt signaling pathway;ko05165//Human papillomavirus infection;ko04510//Focal adhesion;ko04974//Protein digestion and absorption;ko04512//ECM-receptor interaction	K06238;K06238;K06238;K06238;K06238	GO:0005576//extracellular region;GO:0005581//collagen trimer;GO:0005615//extracellular space;GO:0031012//extracellular matrix;GO:0042383//sarcolemma;GO:0062023//collagen-containing extracellular matrix	GO:0004867//serine-type endopeptidase inhibitor activity;GO:0005515//protein binding;GO:0030020//extracellular matrix structural constituent conferring tensile strength	GO:0007155//cell adhesion;GO:0009411//response to UV;GO:0009749//response to glucose;GO:0043491//protein kinase B signaling;GO:0051402//neuron apoptotic process	--
ENSMUSG00000039556	32	55	28	21	12	20	0.725	1.258	0.578	0.515	0.27	0.7	0.853667	0.495	0.786244321909341	0.058706	1	Ppp1r3f	protein phosphatase 1, regulatory subunit 3F [Source:MGI Symbol;Acc:MGI:1859617]	Organismal Systems	Endocrine system	ko04910//Insulin signaling pathway	K17453	GO:0000164//protein phosphatase type 1 complex;GO:0016020//membrane	GO:0005515//protein binding;GO:0008157//protein phosphatase 1 binding;GO:0019903//protein phosphatase binding;GO:2001069//glycogen binding	GO:0005979//regulation of glycogen biosynthetic process	--
ENSMUSG00000028553	24	59	23	22	482	48	1.22	3.244	1.199	1.268	23.811	2.673	1.88767	9.25067	-2.2929533107988	0.0590494	1	Angptl3	angiopoietin-like 3 [Source:MGI Symbol;Acc:MGI:1353627]	Organismal Systems	Digestive system	ko04979//Cholesterol metabolism	K22288	GO:0005576//extracellular region;GO:0005615//extracellular space;GO:0005769//early endosome;GO:0005794//Golgi apparatus;GO:0009986//cell surface;GO:0030027//lamellipodium;GO:0042995//cell projection;GO:0062023//collagen-containing extracellular matrix	GO:0004857//enzyme inhibitor activity;GO:0004859//phospholipase inhibitor activity;GO:0005178//integrin binding;GO:0008083//growth factor activity;GO:0008201//heparin binding	GO:0001525//angiogenesis;GO:0006071//glycerol metabolic process;GO:0006629//lipid metabolic process;GO:0006631//fatty acid metabolic process;GO:0006641//triglyceride metabolic process;GO:0006644//phospholipid metabolic process;GO:0007155//cell adhesion;GO:0007160//cell-matrix adhesion;GO:0007165//signal transduction;GO:0008203//cholesterol metabolic process;GO:0009395//phospholipid catabolic proc…	--
ENSMUSG00000041731	126	128	61	55	65	63	2.93	3.22	1.455	1.45	1.469	1.605	2.535	1.508	0.749349318622039	0.0590704	1	Pgm5	phosphoglucomutase 5 [Source:MGI Symbol;Acc:MGI:1925668]	-	-	-	-	GO:0001725//stress fiber;GO:0005737//cytoplasm;GO:0005829//cytosol;GO:0005856//cytoskeleton;GO:0005886//plasma membrane;GO:0005912//adherens junction;GO:0005914//spot adherens junction;GO:0005925//focal adhesion;GO:0009898//cytoplasmic side of plasma membrane;GO:0014704//intercalated disc;GO:0016010//dystrophin-associated glycoprotein complex;GO:0016020//membrane;GO:0030018//Z disc;GO:0030055//ce…	GO:0000287//magnesium ion binding;GO:0004614//phosphoglucomutase activity;GO:0005515//protein binding;GO:0016868//intramolecular transferase activity, phosphotransferases	GO:0005975//carbohydrate metabolic process;GO:0007155//cell adhesion;GO:0014706//striated muscle tissue development;GO:0030239//myofibril assembly;GO:0071704//organic substance metabolic process	--
ENSMUSG00000030769	3	8	4	0	0	1	0.112	0.344	0.953	0	0	0.041	0.469667	0.0136667	5.10290389169155	0.0591682	1	Slc5a11	solute carrier family 5 (sodium/glucose cotransporter), member 11 [Source:MGI Symbol;Acc:MGI:1919316]	-	-	-	-	GO:0005886//plasma membrane;GO:0016020//membrane;GO:0016324//apical plasma membrane	GO:0005365//myo-inositol transmembrane transporter activity;GO:0005412//glucose:sodium symporter activity;GO:0015293//symporter activity;GO:0022857//transmembrane transporter activity	GO:0006811//ion transport;GO:0006814//sodium ion transport;GO:0006915//apoptotic process;GO:0008643//carbohydrate transport;GO:0015798//myo-inositol transport;GO:0055085//transmembrane transport;GO:1904659//glucose transmembrane transport	--
ENSMUSG00000076522	14	40	82	32	235	83	2.789	8.622	16.756	7.231	45.515	18.122	9.389	23.6227	-1.33112842073211	0.0592833	1	Igkv16-104	immunoglobulin kappa variable 16-104 [Source:MGI Symbol;Acc:MGI:2685913]	-	-	-	-	GO:0005615//extracellular space	-	GO:0006955//immune response	--
ENSMUSG00000095788	27	20	15	56	33	38	2.03	1.465	0.783	3.826	2.114	2.259	1.426	2.733	-0.938511478079319	0.0593864	1	Sirpb1a	signal-regulatory protein beta 1A [Source:MGI Symbol;Acc:MGI:2444824]	Organismal Systems	Development and regeneration	ko04380//Osteoclast differentiation	K06551	GO:0005886//plasma membrane;GO:0016020//membrane	GO:0003674//molecular_function	GO:0006909//phagocytosis;GO:0035556//intracellular signal transduction;GO:0050766//positive regulation of phagocytosis;GO:0050870//positive regulation of T cell activation;GO:0051649//establishment of localization in cell;GO:0051716//cellular response to stimulus	--
ENSMUSG00000078817	6	14	9	10	72	12	0.065	0.165	0.1	0.123	0.761	0.143	0.11	0.342333	-1.63789825207238	0.0596589	1	Nlrp12	NLR family, pyrin domain containing 12 [Source:MGI Symbol;Acc:MGI:2676630]	Organismal Systems	Immune system	ko04621//NOD-like receptor signaling pathway	K20865	GO:0005737//cytoplasm	GO:0000166//nucleotide binding;GO:0005515//protein binding;GO:0005524//ATP binding;GO:0030674//protein-macromolecule adaptor activity	GO:0001818//negative regulation of cytokine production;GO:0009968//negative regulation of signal transduction;GO:0031953//negative regulation of protein autophosphorylation;GO:0032692//negative regulation of interleukin-1 production;GO:0032715//negative regulation of interleukin-6 production;GO:0036336//dendritic cell migration;GO:0043122//regulation of I-kappaB kinase/NF-kappaB signaling;GO:0043…	--
ENSMUSG00000074794	1997	1767	1603	2907	1531	3710	36.665	35.086	30.187	60.536	27.324	74.645	33.9793	54.1683	-0.672792154784487	0.059897	1	Arrdc3	arrestin domain containing 3 [Source:MGI Symbol;Acc:MGI:2145242]	-	-	-	-	GO:0005737//cytoplasm;GO:0005764//lysosome;GO:0005768//endosome;GO:0005769//early endosome;GO:0005886//plasma membrane;GO:0016020//membrane	GO:0031699//beta-3 adrenergic receptor binding	GO:0001659//temperature homeostasis;GO:0015031//protein transport;GO:0031649//heat generation;GO:0031651//negative regulation of heat generation;GO:0035332//positive regulation of hippo signaling;GO:0043588//skin development;GO:0060613//fat pad development;GO:0071878//negative regulation of adenylate cyclase-activating adrenergic receptor signaling pathway;GO:0090327//negative regulation of locom…	--
ENSMUSG00000074634	50	88	103	152	159	96	2.433	4.605	5.41	9.264	8.011	5.188	4.14933	7.48767	-0.851636651353222	0.0603771	1	Tmem267	transmembrane protein 267 [Source:MGI Symbol;Acc:MGI:3648543]	-	-	-	-	GO:0016020//membrane	-	-	--
ENSMUSG00000076508	4	10	7	16	29	15	0.755	2.269	1.452	3.921	5.914	3.533	1.492	4.456	-1.57850169708479	0.0603974	1	Igkv17-127	immunoglobulin kappa variable 17-127 [Source:MGI Symbol;Acc:MGI:3646891]	-	-	-	-	GO:0005615//extracellular space	-	GO:0006955//immune response	--
ENSMUSG00000098715	11	9	5	0	2	2	2.296	2.199	1.047	0	0.414	0.388	1.84733	0.267333	2.7887325690265	0.0604979	1	Gm28053	predicted gene, 28053 [Source:MGI Symbol;Acc:MGI:5547789]	-	-	-	-	-	-	-	--
ENSMUSG00000026475	65	67	44	30	43	18	2.093	2.334	1.453	1.095	1.346	0.635	1.96	1.02533	0.934760651761905	0.0606731	1	Rgs16	regulator of G-protein signaling 16 [Source:MGI Symbol;Acc:MGI:108407]	-	-	-	-	GO:0005737//cytoplasm;GO:0016020//membrane	GO:0005096//GTPase activator activity;GO:0005515//protein binding	GO:0007186//G protein-coupled receptor signaling pathway;GO:0009968//negative regulation of signal transduction;GO:0043547//positive regulation of GTPase activity	--
ENSMUSG00000059077	3083	1978	627	6786	929	16890	327.035	226.981	68.21	816.331	95.794	1963.32	207.409	958.482	-2.20827515968697	0.0608936	1	Pth	parathyroid hormone [Source:MGI Symbol;Acc:MGI:97799]	Environmental Information Processing;Organismal Systems;Human Diseases;Organismal Systems	Signaling molecules and interaction;Endocrine system;Immune disease;Excretory system	ko04080//Neuroactive ligand-receptor interaction;ko04928//Parathyroid hormone synthesis, secretion and action;ko05323//Rheumatoid arthritis;ko04961//Endocrine and other factor-regulated calcium reabsorption	K05261;K05261;K05261;K05261	GO:0005576//extracellular region;GO:0005615//extracellular space	GO:0005179//hormone activity;GO:0031856//parathyroid hormone receptor binding;GO:0031857//type 1 parathyroid hormone receptor binding;GO:0048018//receptor ligand activity;GO:0051428//peptide hormone receptor binding	GO:0006366//transcription by RNA polymerase II;GO:0006874//cellular calcium ion homeostasis;GO:0007165//signal transduction;GO:0007189//adenylate cyclase-activating G protein-coupled receptor signaling pathway;GO:0007266//Rho protein signal transduction;GO:0007267//cell-cell signaling;GO:0009059//macromolecule biosynthetic process;GO:0009410//response to xenobiotic stimulus;GO:0009967//positive r…	--
ENSMUSG00000048796	152	237	152	128	118	110	2.976	5.044	3.125	2.773	2.102	2.198	3.715	2.35767	0.656002450181868	0.0610687	1	Cyb561d1	cytochrome b-561 domain containing 1 [Source:MGI Symbol;Acc:MGI:1919273]	-	-	-	-	GO:0005575//cellular_component;GO:0016020//membrane	GO:0016491//oxidoreductase activity;GO:0020037//heme binding;GO:0046872//metal ion binding;GO:0140571//transmembrane ascorbate ferrireductase activity;GO:0140575//transmembrane monodehydroascorbate reductase activity	GO:0055085//transmembrane transport	--
ENSMUSG00000030790	231	196	193	402	226	291	12.516	11.488	10.725	24.701	11.903	17.278	11.5763	17.9607	-0.633662532150984	0.0614608	1	Adm	adrenomedullin [Source:MGI Symbol;Acc:MGI:108058]	Environmental Information Processing;Organismal Systems	Signaling molecules and interaction;Circulatory system	ko04080//Neuroactive ligand-receptor interaction;ko04270//Vascular smooth muscle contraction	K12333;K12333	GO:0005576//extracellular region;GO:0005615//extracellular space;GO:0005737//cytoplasm	GO:0005179//hormone activity;GO:0031700//adrenomedullin receptor binding	GO:0001570//vasculogenesis;GO:0001666//response to hypoxia;GO:0001843//neural tube closure;GO:0002026//regulation of the force of heart contraction;GO:0002031//G protein-coupled receptor internalization;GO:0003073//regulation of systemic arterial blood pressure;GO:0007189//adenylate cyclase-activating G protein-coupled receptor signaling pathway;GO:0007204//positive regulation of cytosolic calciu…	--
ENSMUSG00000028195	103	85	114	164	131	157	3.842	3.43	4.361	6.938	4.75	6.418	3.87767	6.03533	-0.638244662354734	0.0614755	1	Ccn1	cellular communication network factor 1 [Source:MGI Symbol;Acc:MGI:88613]	-	-	-	-	GO:0005576//extracellular region;GO:0005829//cytosol;GO:0016020//membrane;GO:0062023//collagen-containing extracellular matrix	GO:0005178//integrin binding;GO:0005515//protein binding;GO:0008201//heparin binding;GO:0019838//growth factor binding;GO:0050840//extracellular matrix binding	GO:0001649//osteoblast differentiation;GO:0001934//positive regulation of protein phosphorylation;GO:0002041//intussusceptive angiogenesis;GO:0003181//atrioventricular valve morphogenesis;GO:0003278//apoptotic process involved in heart morphogenesis;GO:0003281//ventricular septum development;GO:0006915//apoptotic process;GO:0006935//chemotaxis;GO:0007155//cell adhesion;GO:0007165//signal transduc…	--
ENSMUSG00000024131	1	8	2	10	28	8	0.038	0.305	0.077	0.385	0.902	0.309	0.14	0.532	-1.92599941855622	0.0615121	1	Slc3a1	solute carrier family 3, member 1 [Source:MGI Symbol;Acc:MGI:1195264]	Organismal Systems	Digestive system	ko04974//Protein digestion and absorption	K14210	GO:0005743//mitochondrial inner membrane;GO:0005774//vacuolar membrane;GO:0005886//plasma membrane;GO:0016020//membrane;GO:0016324//apical plasma membrane;GO:0031526//brush border membrane	GO:0005515//protein binding;GO:0044877//protein-containing complex binding;GO:0046872//metal ion binding;GO:0046982//protein heterodimerization activity	GO:0005975//carbohydrate metabolic process;GO:0006865//amino acid transport;GO:0010467//gene expression;GO:0015810//aspartate transmembrane transport;GO:0015811//L-cystine transport;GO:0015813//L-glutamate transmembrane transport	--
ENSMUSG00000079071	11	96	8	15	0	11	0.224	2.085	0.162	0.335	0	0.242	0.823667	0.192333	2.09845178668331	0.0615919	1	Slc28a2b	solute carrier family 28 member 2b [Source:MGI Symbol;Acc:MGI:3702173]	-	-	-	-	GO:0005886//plasma membrane;GO:0012506//vesicle membrane;GO:0016020//membrane;GO:0016327//apicolateral plasma membrane;GO:0030135//coated vesicle	GO:0005326//neurotransmitter transmembrane transporter activity;GO:0005337//nucleoside transmembrane transporter activity;GO:0005345//purine nucleobase transmembrane transporter activity;GO:0005415//nucleoside:sodium symporter activity;GO:0015211//purine nucleoside transmembrane transporter activity;GO:0015213//uridine transmembrane transporter activity;GO:0015389//pyrimidine- and adenine-specifi…	GO:0001895//retina homeostasis;GO:0006836//neurotransmitter transport;GO:0015855//pyrimidine nucleobase transport;GO:0015860//purine nucleoside transmembrane transport;GO:0015862//uridine transport;GO:0032238//adenosine transport;GO:0034394//protein localization to cell surface;GO:0035340//inosine transport;GO:0072531//pyrimidine-containing compound transmembrane transport;GO:1901642//nucleoside …	--
ENSMUSG00000050271	73	128	65	63	35	50	1.15	2.182	1.05	1.126	0.536	0.863	1.46067	0.841667	0.795306096463706	0.0616168	1	Prag1	PEAK1 related kinase activating pseudokinase 1 [Source:MGI Symbol;Acc:MGI:1196223]	-	-	-	-	GO:0005634//nucleus;GO:0005737//cytoplasm;GO:0005925//focal adhesion;GO:0070161//anchoring junction	GO:0004672//protein kinase activity;GO:0005515//protein binding;GO:0005524//ATP binding;GO:0042802//identical protein binding	GO:0006468//protein phosphorylation;GO:0008360//regulation of cell shape;GO:0008593//regulation of Notch signaling pathway;GO:0010977//negative regulation of neuron projection development;GO:0016477//cell migration;GO:0035025//positive regulation of Rho protein signal transduction;GO:2000145//regulation of cell motility	--
ENSMUSG00000015083	33	47	38	26	242	36	2.161	3.33	2.552	1.931	15.67	2.584	2.681	6.72833	-1.32747796166415	0.061959	1	C8g	complement component 8, gamma polypeptide [Source:MGI Symbol;Acc:MGI:88237]	Human Diseases;Human Diseases;Human Diseases;Human Diseases;Organismal Systems	Neurodegenerative disease;Infectious disease: viral;Immune disease;Infectious disease: parasitic;Immune system	ko05020//Prion disease;ko05171//Coronavirus disease - COVID-19;ko05322//Systemic lupus erythematosus;ko05146//Amoebiasis;ko04610//Complement and coagulation cascades	K03999;K03999;K03999;K03999;K03999	GO:0005576//extracellular region;GO:0005579//membrane attack complex;GO:0005615//extracellular space;GO:0005886//plasma membrane	GO:0001848//complement binding;GO:0019841//retinol binding;GO:0044877//protein-containing complex binding	GO:0002376//immune system process;GO:0006956//complement activation;GO:0006957//complement activation, alternative pathway;GO:0006958//complement activation, classical pathway;GO:0031640//killing of cells of other organism;GO:0045087//innate immune response;GO:0050778//positive regulation of immune response	--
ENSMUSG00000070291	5	7	6	1	1	0	0.171	0.258	0.21	0.039	0.033	0	0.213	0.024	3.14974711950468	0.0623239	1	Ddx43	DEAD box helicase 43 [Source:MGI Symbol;Acc:MGI:3642857]	-	-	-	-	-	GO:0000166//nucleotide binding;GO:0003676//nucleic acid binding;GO:0003723//RNA binding;GO:0003724//RNA helicase activity;GO:0004386//helicase activity;GO:0005524//ATP binding;GO:0016787//hydrolase activity	-	--
ENSMUSG00000078201	189	194	163	135	121	125	16.668	18.498	14.742	13.502	10.373	12.08	16.636	11.985	0.473078681109861	0.0626524	1	Tmem203	transmembrane protein 203 [Source:MGI Symbol;Acc:MGI:2443597]	-	-	-	-	GO:0005783//endoplasmic reticulum;GO:0005789//endoplasmic reticulum membrane;GO:0016020//membrane	GO:0003674//molecular_function	GO:0006874//cellular calcium ion homeostasis;GO:0007283//spermatogenesis	--
ENSMUSG00000058579	0	1	4	6	10	13	0	0.076	0.289	0.479	0.684	1.003	0.121667	0.722	-2.56906487384094	0.0627257	1	Cela2a	chymotrypsin-like elastase family, member 2A [Source:MGI Symbol;Acc:MGI:95316]	Organismal Systems;Organismal Systems	Digestive system;Digestive system	ko04972//Pancreatic secretion;ko04974//Protein digestion and absorption	K01346;K01346	GO:0005576//extracellular region;GO:0005615//extracellular space;GO:0036457//keratohyalin granule;GO:0062023//collagen-containing extracellular matrix	GO:0004175//endopeptidase activity;GO:0004252//serine-type endopeptidase activity;GO:0008233//peptidase activity;GO:0008236//serine-type peptidase activity;GO:0016787//hydrolase activity;GO:0017171//serine hydrolase activity	GO:0006508//proteolysis;GO:0032868//response to insulin;GO:0050796//regulation of insulin secretion;GO:0090330//regulation of platelet aggregation;GO:1901143//insulin catabolic process	--
ENSMUSG00000020807	19	36	65	96	86	55	0.308	0.634	1.143	1.825	1.405	1.024	0.695	1.418	-1.02877264962865	0.0629479	1	4933427D14Rik	RIKEN cDNA 4933427D14 gene [Source:MGI Symbol;Acc:MGI:1921727]	-	-	-	-	GO:0005813//centrosome;GO:0005829//cytosol;GO:0034451//centriolar satellite	-	GO:0007099//centriole replication;GO:0060271//cilium assembly;GO:0061824//cytosolic ciliogenesis;GO:0071539//protein localization to centrosome	--
ENSMUSG00000006642	159	92	115	245	141	193	2.909	1.821	2.158	5.084	2.508	3.87	2.296	3.82067	-0.734701753518963	0.062987	1	Tcf23	transcription factor 23 [Source:MGI Symbol;Acc:MGI:1934960]	-	-	-	-	GO:0000791//euchromatin;GO:0005634//nucleus	GO:0000977//RNA polymerase II transcription regulatory region sequence-specific DNA binding;GO:0000981//DNA-binding transcription factor activity, RNA polymerase II-specific;GO:0046983//protein dimerization activity;GO:0061629//RNA polymerase II-specific DNA-binding transcription factor binding;GO:0140416//transcription regulator inhibitor activity	GO:0000122//negative regulation of transcription by RNA polymerase II;GO:0006357//regulation of transcription by RNA polymerase II;GO:0007517//muscle organ development;GO:0010628//positive regulation of gene expression;GO:0030154//cell differentiation;GO:0032502//developmental process;GO:0046697//decidualization;GO:0051148//negative regulation of muscle cell differentiation	bHLH
ENSMUSG00000094475	250	247	294	345	301	497	16.359	17.499	19.729	25.613	19.099	35.638	17.8623	26.7833	-0.584414973036303	0.0632116	1	Gm11007	predicted gene 11007 [Source:MGI Symbol;Acc:MGI:3779223]	-	-	-	-	GO:0005575//cellular_component;GO:0005634//nucleus	GO:0000978//RNA polymerase II cis-regulatory region sequence-specific DNA binding;GO:0001228//DNA-binding transcription activator activity, RNA polymerase II-specific;GO:0003674//molecular_function;GO:0046872//metal ion binding	GO:0006355//regulation of transcription, DNA-templated;GO:0006357//regulation of transcription by RNA polymerase II;GO:0008150//biological_process;GO:0045944//positive regulation of transcription by RNA polymerase II	zf-C2H2
ENSMUSG00000006494	771	1688	785	637	741	734	11.199	26.524	11.694	10.493	10.463	11.683	16.4723	10.8797	0.598410573989181	0.0638589	1	Pdk1	pyruvate dehydrogenase kinase, isoenzyme 1 [Source:MGI Symbol;Acc:MGI:1926119]	Environmental Information Processing;Human Diseases	Signal transduction;Cancer: overview	ko04066//HIF-1 signaling pathway;ko05230//Central carbon metabolism in cancer	K12077;K12077	GO:0005739//mitochondrion;GO:0005759//mitochondrial matrix;GO:0005886//plasma membrane;GO:0005967//mitochondrial pyruvate dehydrogenase complex;GO:0045254//pyruvate dehydrogenase complex	GO:0000166//nucleotide binding;GO:0004672//protein kinase activity;GO:0004674//protein serine/threonine kinase activity;GO:0004740//pyruvate dehydrogenase (acetyl-transferring) kinase activity;GO:0005524//ATP binding;GO:0016301//kinase activity;GO:0016740//transferase activity;GO:0042802//identical protein binding;GO:0044877//protein-containing complex binding	GO:0007166//cell surface receptor signaling pathway;GO:0008283//cell population proliferation;GO:0008631//intrinsic apoptotic signaling pathway in response to oxidative stress;GO:0010510//regulation of acetyl-CoA biosynthetic process from pyruvate;GO:0010906//regulation of glucose metabolic process;GO:0016310//phosphorylation;GO:0035556//intracellular signal transduction;GO:0097411//hypoxia-induc…	--
ENSMUSG00000038763	18	10	11	21	47	24	0.213	0.128	0.133	0.282	0.54	0.311	0.158	0.377667	-1.25718889692226	0.0640025	1	Alpk3	alpha-kinase 3 [Source:MGI Symbol;Acc:MGI:2151224]	-	-	-	-	GO:0005634//nucleus	GO:0004674//protein serine/threonine kinase activity;GO:0005524//ATP binding;GO:0016301//kinase activity;GO:0016740//transferase activity;GO:0106310//protein serine kinase activity	GO:0006468//protein phosphorylation;GO:0007507//heart development;GO:0016310//phosphorylation;GO:0055007//cardiac muscle cell differentiation;GO:0055013//cardiac muscle cell development	--
ENSMUSG00000036858	22	59	12	15	5	13	1.294	3.747	0.722	0.999	0.285	0.836	1.921	0.706667	1.44275575493612	0.0643363	1	Ptcra	pre T cell antigen receptor alpha [Source:MGI Symbol;Acc:MGI:104857]	Human Diseases;Environmental Information Processing	Cancer: overview;Signal transduction	ko05202//Transcriptional misregulation in cancer;ko04330//Notch signaling pathway	K06056;K06056	GO:0005886//plasma membrane;GO:0016020//membrane	-	GO:0070242//thymocyte apoptotic process;GO:0070244//negative regulation of thymocyte apoptotic process	--
ENSMUSG00000032946	184	546	183	172	154	194	15.749	39.904	17.179	16.494	13.382	18.192	24.2773	16.0227	0.599495685287314	0.064383	1	Rasgrp2	RAS, guanyl releasing protein 2 [Source:MGI Symbol;Acc:MGI:1333849]	Human Diseases;Environmental Information Processing;Environmental Information Processing;Environmental Information Processing;Organismal Systems;Organismal Systems	Cancer: overview;Signal transduction;Signal transduction;Signal transduction;Immune system;Immune system	ko05200//Pathways in cancer;ko04010//MAPK signaling pathway;ko04014//Ras signaling pathway;ko04015//Rap1 signaling pathway;ko04062//Chemokine signaling pathway;ko04611//Platelet activation	K12361;K12361;K12361;K12361;K12361;K12361	GO:0005737//cytoplasm;GO:0005829//cytosol;GO:0005886//plasma membrane;GO:0016020//membrane;GO:0032587//ruffle membrane;GO:0042995//cell projection;GO:0043005//neuron projection;GO:0045202//synapse	GO:0005085//guanyl-nucleotide exchange factor activity;GO:0005509//calcium ion binding;GO:0046872//metal ion binding	GO:0007264//small GTPase mediated signal transduction;GO:0007265//Ras protein signal transduction;GO:0050896//response to stimulus;GO:0071277//cellular response to calcium ion	--
ENSMUSG00000022489	99	197	76	78	79	52	2.297	4.961	1.802	2.041	1.831	1.33	3.02	1.734	0.800444650990606	0.0643888	1	Pde1b	phosphodiesterase 1B, Ca2+-calmodulin dependent [Source:MGI Symbol;Acc:MGI:97523]	Metabolism;Organismal Systems;Environmental Information Processing;Metabolism;Human Diseases;Organismal Systems;Organismal Systems	Global and overview maps;Sensory system;Signal transduction;Nucleotide metabolism;Substance dependence;Sensory system;Endocrine system	ko01100//Metabolic pathways;ko04740//Olfactory transduction;ko04020//Calcium signaling pathway;ko00230//Purine metabolism;ko05032//Morphine addiction;ko04742//Taste transduction;ko04924//Renin secretion	K13755;K13755;K13755;K13755;K13755;K13755;K13755	GO:0005737//cytoplasm;GO:0005829//cytosol;GO:0043025//neuronal cell body	GO:0004112//cyclic-nucleotide phosphodiesterase activity;GO:0004114//3',5'-cyclic-nucleotide phosphodiesterase activity;GO:0004115//3',5'-cyclic-AMP phosphodiesterase activity;GO:0004117//calmodulin-dependent cyclic-nucleotide phosphodiesterase activity;GO:0005516//calmodulin binding;GO:0008081//phosphoric diester hydrolase activity;GO:0016787//hydrolase activity;GO:0046872//metal ion binding;GO:…	GO:0001975//response to amphetamine;GO:0007165//signal transduction;GO:0007626//locomotory behavior;GO:0008542//visual learning;GO:0030224//monocyte differentiation;GO:0036006//cellular response to macrophage colony-stimulating factor stimulus;GO:0042420//dopamine catabolic process;GO:0042428//serotonin metabolic process;GO:0097011//cellular response to granulocyte macrophage colony-stimulating f…	--
ENSMUSG00000023153	12	14	8	18	43	22	0.995	1.224	0.655	1.65	3.332	1.937	0.958	2.30633	-1.26750347905925	0.064516	1	Tmem52	transmembrane protein 52 [Source:MGI Symbol;Acc:MGI:1916921]	-	-	-	-	GO:0005575//cellular_component;GO:0016020//membrane	GO:0003674//molecular_function	GO:0008150//biological_process	--
ENSMUSG00000023905	244	170	246	378	265	312	18.676	14.076	19.31	32.81	19.717	26.169	17.354	26.232	-0.596059572567674	0.0649337	1	Tnfrsf12a	tumor necrosis factor receptor superfamily, member 12a [Source:MGI Symbol;Acc:MGI:1351484]	Environmental Information Processing	Signaling molecules and interaction	ko04060//Cytokine-cytokine receptor interaction	K05149	GO:0001726//ruffle;GO:0005886//plasma membrane;GO:0009986//cell surface;GO:0016020//membrane	GO:0005515//protein binding	GO:0001525//angiogenesis;GO:0006915//apoptotic process;GO:0006931//substrate-dependent cell migration, cell attachment to substrate;GO:0007155//cell adhesion;GO:0030154//cell differentiation;GO:0043065//positive regulation of apoptotic process;GO:0045765//regulation of angiogenesis;GO:0045773//positive regulation of axon extension;GO:0061041//regulation of wound healing;GO:0097191//extrinsic apop…	--
ENSMUSG00000044951	8	5	1	8	52	3	0.107	0.072	0.014	0.121	0.6	0.044	0.0643333	0.255	-1.98685890031193	0.0650283	1	Mylk4	myosin light chain kinase family, member 4 [Source:MGI Symbol;Acc:MGI:3643758]	Environmental Information Processing;Cellular Processes;Cellular Processes;Environmental Information Processing;Organismal Systems;Organismal Systems;Environmental Information Processing;Organismal Systems;Organismal Systems	Signal transduction;Cell motility;Cellular community - eukaryotes;Signal transduction;Endocrine system;Circulatory system;Signal transduction;Immune system;Digestive system	ko04020//Calcium signaling pathway;ko04810//Regulation of actin cytoskeleton;ko04510//Focal adhesion;ko04022//cGMP-PKG signaling pathway;ko04921//Oxytocin signaling pathway;ko04270//Vascular smooth muscle contraction;ko04371//Apelin signaling pathway;ko04611//Platelet activation;ko04971//Gastric acid secretion	K00907;K00907;K00907;K00907;K00907;K00907;K00907;K00907;K00907	-	GO:0000166//nucleotide binding;GO:0004672//protein kinase activity;GO:0004674//protein serine/threonine kinase activity;GO:0005524//ATP binding	GO:0006468//protein phosphorylation	--
ENSMUSG00000037625	13	19	15	6	5	5	0.524	0.828	0.62	0.274	0.196	0.221	0.657333	0.230333	1.51290193598965	0.0650755	1	Cldn11	claudin 11 [Source:MGI Symbol;Acc:MGI:106925]	Cellular Processes;Environmental Information Processing;Human Diseases;Organismal Systems	Cellular community - eukaryotes;Signaling molecules and interaction;Infectious disease: viral;Immune system	ko04530//Tight junction;ko04514//Cell adhesion molecules;ko05160//Hepatitis C;ko04670//Leukocyte transendothelial migration	K06087;K06087;K06087;K06087	GO:0005811//lipid droplet;GO:0005883//neurofilament;GO:0005886//plasma membrane;GO:0005923//bicellular tight junction;GO:0016020//membrane;GO:0030054//cell junction;GO:0030424//axon;GO:0043209//myelin sheath;GO:0045178//basal part of cell;GO:0070160//tight junction;GO:0070161//anchoring junction	GO:0005198//structural molecule activity;GO:0005515//protein binding;GO:0042802//identical protein binding	GO:0007155//cell adhesion;GO:0007283//spermatogenesis;GO:0008366//axon ensheathment;GO:0016338//calcium-independent cell-cell adhesion via plasma membrane cell-adhesion molecules;GO:0070830//bicellular tight junction assembly;GO:0120192//tight junction assembly	--
ENSMUSG00000095642	6	40	7	2	3	8	1.133	8.168	1.355	0.428	0.55	1.655	3.552	0.877667	2.0168865610252	0.0651113	1	Ighv14-3	immunoglobulin heavy variable V14-3 [Source:MGI Symbol;Acc:MGI:4439764]	-	-	-	-	GO:0019814//immunoglobulin complex	GO:0003823//antigen binding	GO:0002250//adaptive immune response;GO:0002376//immune system process;GO:0016064//immunoglobulin mediated immune response	--
ENSMUSG00000047810	154	403	116	141	81	142	2.813	7.818	2.14	2.753	1.366	2.806	4.257	2.30833	0.882985519678953	0.0651315	1	Ccdc88b	coiled-coil domain containing 88B [Source:MGI Symbol;Acc:MGI:1925567]	-	-	-	-	GO:0005654//nucleoplasm;GO:0005737//cytoplasm;GO:0005783//endoplasmic reticulum;GO:0005794//Golgi apparatus;GO:0005813//centrosome;GO:0005815//microtubule organizing center;GO:0005829//cytosol;GO:0005856//cytoskeleton;GO:0016020//membrane	GO:0008017//microtubule binding;GO:0051959//dynein light intermediate chain binding	GO:0001819//positive regulation of cytokine production;GO:0030705//cytoskeleton-dependent intracellular transport;GO:0031122//cytoplasmic microtubule organization;GO:0042102//positive regulation of T cell proliferation;GO:0042832//defense response to protozoan;GO:0050870//positive regulation of T cell activation	--
ENSMUSG00000002257	205	646	190	220	111	227	7.325	24.067	6.445	8.584	3.85	8.511	12.6123	6.98167	0.853191821367699	0.0653989	1	Def6	differentially expressed in FDCP 6 [Source:MGI Symbol;Acc:MGI:1346328]	-	-	-	-	GO:0005634//nucleus;GO:0005654//nucleoplasm;GO:0005737//cytoplasm;GO:0005829//cytosol;GO:0005856//cytoskeleton;GO:0005886//plasma membrane;GO:0005911//cell-cell junction;GO:0016020//membrane;GO:0030175//filopodium;GO:0042995//cell projection;GO:0048471//perinuclear region of cytoplasm	GO:0005515//protein binding	GO:0098876//vesicle-mediated transport to the plasma membrane	--
ENSMUSG00000025197	80	78	72	122	205	72	3.145	3.317	2.903	5.438	7.833	3.101	3.12167	5.45733	-0.805879672312675	0.0659172	1	Cyp2c23	cytochrome P450, family 2, subfamily c, polypeptide 23 [Source:MGI Symbol;Acc:MGI:1888897]	Metabolism;Organismal Systems;Organismal Systems;Metabolism;Metabolism;Metabolism;Human Diseases;Metabolism	Global and overview maps;Nervous system;Sensory system;Metabolism of cofactors and vitamins;Lipid metabolism;Lipid metabolism;Cancer: overview;Lipid metabolism	ko01100//Metabolic pathways;ko04726//Serotonergic synapse;ko04750//Inflammatory mediator regulation of TRP channels;ko00830//Retinol metabolism;ko00140//Steroid hormone biosynthesis;ko00590//Arachidonic acid metabolism;ko05204//Chemical carcinogenesis - DNA adducts;ko00591//Linoleic acid metabolism	K07413;K07413;K07413;K07413;K07413;K07413;K07413;K07413	GO:0005737//cytoplasm;GO:0005783//endoplasmic reticulum;GO:0005789//endoplasmic reticulum membrane;GO:0016020//membrane;GO:0043231//intracellular membrane-bounded organelle	GO:0004497//monooxygenase activity;GO:0005506//iron ion binding;GO:0008392//arachidonic acid epoxygenase activity;GO:0008404//arachidonic acid 14,15-epoxygenase activity;GO:0008405//arachidonic acid 11,12-epoxygenase activity;GO:0016491//oxidoreductase activity;GO:0016705//oxidoreductase activity, acting on paired donors, with incorporation or reduction of molecular oxygen;GO:0016712//oxidoreduct…	GO:0006629//lipid metabolic process;GO:0006631//fatty acid metabolic process;GO:0006805//xenobiotic metabolic process;GO:0019369//arachidonic acid metabolic process;GO:0019373//epoxygenase P450 pathway;GO:0046456//icosanoid biosynthetic process	--
ENSMUSG00000040197	27	23	143	29	12	33	1.128	1.04	6.129	1.375	0.488	1.511	2.76567	1.12467	1.29812981253345	0.0659595	1	Cd209e	CD209e antigen [Source:MGI Symbol;Acc:MGI:2157948]	Human Diseases;Cellular Processes;Human Diseases;Organismal Systems	Infectious disease: bacterial;Transport and catabolism;Infectious disease: viral;Immune system	ko05152//Tuberculosis;ko04145//Phagosome;ko05162//Measles;ko04625//C-type lectin receptor signaling pathway	K06563;K06563;K06563;K06563	GO:0005886//plasma membrane;GO:0009897//external side of plasma membrane;GO:0016020//membrane	GO:0001618//virus receptor activity;GO:0005537//mannose binding;GO:0030246//carbohydrate binding	GO:0006897//endocytosis;GO:0006955//immune response;GO:0046718//viral entry into host cell	--
ENSMUSG00000045348	29	93	31	29	6	26	0.638	2.535	0.852	0.887	0.125	0.596	1.34167	0.536	1.32372137671042	0.0660133	1	Nyap1	neuronal tyrosine-phosphorylated phosphoinositide 3-kinase adaptor 1 [Source:MGI Symbol;Acc:MGI:2443880]	-	-	-	-	-	GO:0005515//protein binding	GO:0043491//protein kinase B signaling;GO:0048812//neuron projection morphogenesis	--
ENSMUSG00000021313	13	4	8	23	39	10	0.058	0.027	0.087	0.257	0.17	0.084	0.0573333	0.170333	-1.57091472623552	0.066879	1	Ryr2	ryanodine receptor 2, cardiac [Source:MGI Symbol;Acc:MGI:99685]	Human Diseases;Human Diseases;Environmental Information Processing;Environmental Information Processing;Human Diseases;Organismal Systems;Organismal Systems;Environmental Information Processing;Organismal Systems;Organismal Systems;Human Diseases;Human Diseases;Organismal Systems;Organismal Systems;Human Diseases	Neurodegenerative disease;Neurodegenerative disease;Signal transduction;Signal transduction;Cardiovascular disease;Endocrine system;Circulatory system;Signal transduction;Digestive system;Environmental adaptation;Cardiovascular disease;Cardiovascular disease;Circulatory system;Endocrine system;Cardiovascular disease	ko05022//Pathways of neurodegeneration - multiple diseases;ko05020//Prion disease;ko04020//Calcium signaling pathway;ko04024//cAMP signaling pathway;ko05415//Diabetic cardiomyopathy;ko04921//Oxytocin signaling pathway;ko04261//Adrenergic signaling in cardiomyocytes;ko04371//Apelin signaling pathway;ko04972//Pancreatic secretion;ko04713//Circadian entrainment;ko05414//Dilated cardiomyopathy;ko0541…	K04962;K04962;K04962;K04962;K04962;K04962;K04962;K04962;K04962;K04962;K04962;K04962;K04962;K04962;K04962	GO:0005635//nuclear envelope;GO:0005790//smooth endoplasmic reticulum;GO:0016020//membrane;GO:0016529//sarcoplasmic reticulum;GO:0030017//sarcomere;GO:0030018//Z disc;GO:0031234//extrinsic component of cytoplasmic side of plasma membrane;GO:0031672//A band;GO:0032991//protein-containing complex;GO:0033017//sarcoplasmic reticulum membrane;GO:0034704//calcium channel complex;GO:0042383//sarcolemma	GO:0005216//ion channel activity;GO:0005219//ryanodine-sensitive calcium-release channel activity;GO:0005262//calcium channel activity;GO:0005509//calcium ion binding;GO:0005515//protein binding;GO:0005516//calmodulin binding;GO:0015278//calcium-release channel activity;GO:0019899//enzyme binding;GO:0019901//protein kinase binding;GO:0034236//protein kinase A catalytic subunit binding;GO:0034237/…	GO:0001666//response to hypoxia;GO:0002027//regulation of heart rate;GO:0003143//embryonic heart tube morphogenesis;GO:0003220//left ventricular cardiac muscle tissue morphogenesis;GO:0003300//cardiac muscle hypertrophy;GO:0005513//detection of calcium ion;GO:0006811//ion transport;GO:0006816//calcium ion transport;GO:0006874//cellular calcium ion homeostasis;GO:0006941//striated muscle contracti…	--
ENSMUSG00000040345	391	914	379	411	232	379	15.708	37.837	15.357	18.439	9.109	16.478	22.9673	14.6753	0.646190086673293	0.0674264	1	Arhgap9	Rho GTPase activating protein 9 [Source:MGI Symbol;Acc:MGI:2143764]	-	-	-	-	GO:0005737//cytoplasm	GO:0005096//GTPase activator activity;GO:0005515//protein binding;GO:0005547//phosphatidylinositol-3,4,5-trisphosphate binding	GO:0007165//signal transduction	--
ENSMUSG00000074071	52	260	37	33	22	84	1.395	7.525	1.015	1.003	0.574	2.463	3.31167	1.34667	1.29816467449787	0.0675286	1	Fam169b	family with sequence similarity 169, member B [Source:MGI Symbol;Acc:MGI:3644026]	-	-	-	-	GO:0005575//cellular_component	GO:0003674//molecular_function	GO:0008150//biological_process	--
ENSMUSG00000052137	165	214	124	252	185	345	3.729	5.235	2.889	6.479	4.073	8.559	3.951	6.37033	-0.689151018436796	0.067607	1	Rbm12b2	RNA binding motif protein 12 B2 [Source:MGI Symbol;Acc:MGI:1924854]	-	-	-	-	GO:0005654//nucleoplasm;GO:1990904//ribonucleoprotein complex	GO:0003676//nucleic acid binding;GO:0003723//RNA binding	GO:0043484//regulation of RNA splicing	--
ENSMUSG00000023328	7	49	7	3	5	9	0.276	1.826	0.248	0.134	0.192	0.389	0.783333	0.238333	1.71664560978661	0.067858	1	Ache	acetylcholinesterase [Source:MGI Symbol;Acc:MGI:87876]	Organismal Systems;Metabolism	Nervous system;Lipid metabolism	ko04725//Cholinergic synapse;ko00564//Glycerophospholipid metabolism	K01049;K01049	GO:0005576//extracellular region;GO:0005604//basement membrane;GO:0005615//extracellular space;GO:0005635//nuclear envelope;GO:0005788//endoplasmic reticulum lumen;GO:0005794//Golgi apparatus;GO:0005886//plasma membrane;GO:0009986//cell surface;GO:0016020//membrane;GO:0030424//axon;GO:0030425//dendrite;GO:0031594//neuromuscular junction;GO:0042734//presynaptic membrane;GO:0043025//neuronal cell b…	GO:0003990//acetylcholinesterase activity;GO:0004104//cholinesterase activity;GO:0005515//protein binding;GO:0005518//collagen binding;GO:0016787//hydrolase activity;GO:0017171//serine hydrolase activity;GO:0033265//choline binding;GO:0042166//acetylcholine binding;GO:0042802//identical protein binding;GO:0042803//protein homodimerization activity;GO:0043236//laminin binding;GO:0043621//protein s…	GO:0001919//regulation of receptor recycling;GO:0002076//osteoblast development;GO:0006581//acetylcholine catabolic process;GO:0007155//cell adhesion;GO:0007416//synapse assembly;GO:0008291//acetylcholine metabolic process;GO:0019695//choline metabolic process;GO:0031623//receptor internalization;GO:0032868//response to insulin;GO:0050772//positive regulation of axonogenesis;GO:0050775//positive …	--
ENSMUSG00000074527	156	133	138	198	187	217	2.875	2.709	2.705	4.133	3.349	4.335	2.763	3.939	-0.511593854801552	0.067982	1	Gm14296	predicted gene 14296 [Source:MGI Symbol;Acc:MGI:3708667]	-	-	-	-	GO:0005575//cellular_component;GO:0005634//nucleus	GO:0003674//molecular_function;GO:0046872//metal ion binding	GO:0006355//regulation of transcription, DNA-templated;GO:0008150//biological_process	zf-C2H2
ENSMUSG00000056216	838	960	828	1094	1055	1270	20.253	21.548	19.27	23.698	23.531	25.417	20.357	24.2153	-0.250395894429857	0.0680734	1	Cebpg	CCAAT/enhancer binding protein gamma [Source:MGI Symbol;Acc:MGI:104982]	Human Diseases	Infectious disease: bacterial	ko05152//Tuberculosis	K10049	GO:0005634//nucleus;GO:0005654//nucleoplasm;GO:0090575//RNA polymerase II transcription regulator complex	GO:0000978//RNA polymerase II cis-regulatory region sequence-specific DNA binding;GO:0000981//DNA-binding transcription factor activity, RNA polymerase II-specific;GO:0001228//DNA-binding transcription activator activity, RNA polymerase II-specific;GO:0003677//DNA binding;GO:0003690//double-stranded DNA binding;GO:0003700//DNA-binding transcription factor activity;GO:0005515//protein binding;GO:0…	GO:0001889//liver development;GO:0006337//nucleosome disassembly;GO:0006338//chromatin remodeling;GO:0006351//transcription, DNA-templated;GO:0006355//regulation of transcription, DNA-templated;GO:0006357//regulation of transcription by RNA polymerase II;GO:0006955//immune response;GO:0016071//mRNA metabolic process;GO:0030183//B cell differentiation;GO:0032729//positive regulation of interferon-…	TF_bZIP
ENSMUSG00000021732	279	247	228	468	220	470	5.108	4.892	4.281	9.716	3.915	9.429	4.76033	7.68667	-0.691295508095453	0.0681466	1	Fgf10	fibroblast growth factor 10 [Source:MGI Symbol;Acc:MGI:1099809]	Human Diseases;Environmental Information Processing;Environmental Information Processing;Environmental Information Processing;Environmental Information Processing;Cellular Processes;Environmental Information Processing;Human Diseases;Human Diseases;Human Diseases;Human Diseases	Cancer: overview;Signal transduction;Signal transduction;Signal transduction;Signal transduction;Cell motility;Signal transduction;Cancer: overview;Cancer: specific types;Cancer: specific types;Cancer: specific types	ko05200//Pathways in cancer;ko04151//PI3K-Akt signaling pathway;ko04010//MAPK signaling pathway;ko04020//Calcium signaling pathway;ko04014//Ras signaling pathway;ko04810//Regulation of actin cytoskeleton;ko04015//Rap1 signaling pathway;ko05207//Chemical carcinogenesis - receptor activation;ko05226//Gastric cancer;ko05224//Breast cancer;ko05218//Melanoma	K04358;K04358;K04358;K04358;K04358;K04358;K04358;K04358;K04358;K04358;K04358	GO:0005576//extracellular region;GO:0005615//extracellular space;GO:0005634//nucleus;GO:0005737//cytoplasm;GO:0005886//plasma membrane;GO:0009986//cell surface;GO:0062023//collagen-containing extracellular matrix	GO:0005104//fibroblast growth factor receptor binding;GO:0005111//type 2 fibroblast growth factor receptor binding;GO:0005515//protein binding;GO:0008083//growth factor activity;GO:0008201//heparin binding;GO:0042056//chemoattractant activity	GO:0000132//establishment of mitotic spindle orientation;GO:0000278//mitotic cell cycle;GO:0001525//angiogenesis;GO:0001656//metanephros development;GO:0001759//organ induction;GO:0001823//mesonephros development;GO:0001934//positive regulation of protein phosphorylation;GO:0001935//endothelial cell proliferation;GO:0001938//positive regulation of endothelial cell proliferation;GO:0001974//blood …	--
ENSMUSG00000056258	13	48	13	6	0	13	0.083	0.331	0.085	0.043	0	0.091	0.166333	0.0446667	1.89680681487948	0.0682657	1	Kcnq3	potassium voltage-gated channel, subfamily Q, member 3 [Source:MGI Symbol;Acc:MGI:1336181]	Organismal Systems	Nervous system	ko04725//Cholinergic synapse	K04928	GO:0005739//mitochondrion;GO:0005886//plasma membrane;GO:0008076//voltage-gated potassium channel complex;GO:0009986//cell surface;GO:0016020//membrane;GO:0030425//dendrite;GO:0033268//node of Ranvier;GO:0034702//ion channel complex;GO:0036477//somatodendritic compartment;GO:0043025//neuronal cell body;GO:0043194//axon initial segment;GO:0045202//synapse	GO:0005216//ion channel activity;GO:0005244//voltage-gated ion channel activity;GO:0005249//voltage-gated potassium channel activity;GO:0005267//potassium channel activity;GO:0005515//protein binding;GO:0005516//calmodulin binding;GO:0019901//protein kinase binding;GO:0031625//ubiquitin protein ligase binding;GO:0044325//transmembrane transporter binding	GO:0006605//protein targeting;GO:0006606//protein import into nucleus;GO:0006811//ion transport;GO:0006813//potassium ion transport;GO:0006887//exocytosis;GO:0006897//endocytosis;GO:0007605//sensory perception of sound;GO:0009612//response to mechanical stimulus;GO:0010467//gene expression;GO:0010996//response to auditory stimulus;GO:0014070//response to organic cyclic compound;GO:0015031//protei…	--
ENSMUSG00000032565	348	491	326	300	209	297	16.07	24.527	15.438	15.71	9.382	15.029	18.6783	13.3737	0.481970664912286	0.0683285	1	Nudt16	nudix hydrolase 16 [Source:MGI Symbol;Acc:MGI:1922936]	Metabolism;Metabolism;Genetic Information Processing	Global and overview maps;Nucleotide metabolism;Folding, sorting and degradation	ko01100//Metabolic pathways;ko00230//Purine metabolism;ko03018//RNA degradation	K16855;K16855;K16855	GO:0005634//nucleus;GO:0005654//nucleoplasm;GO:0005730//nucleolus;GO:0005737//cytoplasm	GO:0000166//nucleotide binding;GO:0000287//magnesium ion binding;GO:0003723//RNA binding;GO:0003729//mRNA binding;GO:0008235//metalloexopeptidase activity;GO:0016787//hydrolase activity;GO:0030145//manganese ion binding;GO:0030515//snoRNA binding;GO:0031404//chloride ion binding;GO:0035870//dITP diphosphatase activity;GO:0042802//identical protein binding;GO:0042803//protein homodimerization acti…	GO:0006402//mRNA catabolic process;GO:0009117//nucleotide metabolic process;GO:0016077//sno(s)RNA catabolic process;GO:0035863//dITP catabolic process;GO:0051276//chromosome organization;GO:0090068//positive regulation of cell cycle process;GO:0110155//NAD-cap decapping;GO:2000233//negative regulation of rRNA processing	--
ENSMUSG00000030413	91	91	98	47	46	78	9.876	10.683	10.907	5.784	4.853	9.276	10.4887	6.63767	0.660083205809314	0.0683494	1	Pglyrp1	peptidoglycan recognition protein 1 [Source:MGI Symbol;Acc:MGI:1345092]	-	-	-	-	GO:0005576//extracellular region;GO:0005615//extracellular space;GO:0005737//cytoplasm	GO:0005125//cytokine activity;GO:0008270//zinc ion binding;GO:0008745//N-acetylmuramoyl-L-alanine amidase activity;GO:0016019//peptidoglycan immune receptor activity;GO:0030544//Hsp70 protein binding;GO:0042834//peptidoglycan binding;GO:0048018//receptor ligand activity;GO:0060090//molecular adaptor activity	GO:0002376//immune system process;GO:0006915//apoptotic process;GO:0007165//signal transduction;GO:0009253//peptidoglycan catabolic process;GO:0009617//response to bacterium;GO:0016045//detection of bacterium;GO:0031640//killing of cells of other organism;GO:0032689//negative regulation of interferon-gamma production;GO:0032827//negative regulation of natural killer cell differentiation involved …	--
ENSMUSG00000028197	10	3	4	13	32	10	0.105	0.034	0.043	0.155	0.328	0.116	0.0606667	0.199667	-1.71861755259009	0.0685175	1	Col24a1	collagen, type XXIV, alpha 1 [Source:MGI Symbol;Acc:MGI:1918605]	Organismal Systems	Digestive system	ko04974//Protein digestion and absorption	K19721	GO:0005576//extracellular region;GO:0005581//collagen trimer;GO:0005615//extracellular space;GO:0062023//collagen-containing extracellular matrix	GO:0005201//extracellular matrix structural constituent;GO:0030020//extracellular matrix structural constituent conferring tensile strength	GO:0002244//hematopoietic progenitor cell differentiation;GO:0030198//extracellular matrix organization	--
ENSMUSG00000052336	124	129	80	101	32	47	2.488	2.759	1.646	2.256	0.624	1.034	2.29767	1.30467	0.816488259351269	0.0686023	1	Cx3cr1	C-X3-C motif chemokine receptor 1 [Source:MGI Symbol;Acc:MGI:1333815]	Environmental Information Processing;Organismal Systems;Environmental Information Processing	Signaling molecules and interaction;Immune system;Signaling molecules and interaction	ko04060//Cytokine-cytokine receptor interaction;ko04062//Chemokine signaling pathway;ko04061//Viral protein interaction with cytokine and cytokine receptor	K04192;K04192;K04192	GO:0005886//plasma membrane;GO:0009897//external side of plasma membrane;GO:0009986//cell surface;GO:0016020//membrane;GO:0032809//neuronal cell body membrane;GO:0048471//perinuclear region of cytoplasm;GO:0097447//dendritic tree	GO:0004896//cytokine receptor activity;GO:0004930//G protein-coupled receptor activity;GO:0004950//chemokine receptor activity;GO:0016493//C-C chemokine receptor activity;GO:0016495//C-X3-C chemokine receptor activity;GO:0019957//C-C chemokine binding;GO:0019960//C-X3-C chemokine binding;GO:0031737//CX3C chemokine receptor binding	GO:0001774//microglial cell activation;GO:0002052//positive regulation of neuroblast proliferation;GO:0002250//adaptive immune response;GO:0002282//microglial cell activation involved in immune response;GO:0002376//immune system process;GO:0002881//negative regulation of chronic inflammatory response to non-antigenic stimulus;GO:0002931//response to ischemia;GO:0006935//chemotaxis;GO:0006954//inf…	--
ENSMUSG00000096410	8	11	38	4	2	10	1.488	2.132	7.247	0.844	0.362	2.038	3.62233	1.08133	1.74410799283775	0.0686592	1	Ighv1-19	immunoglobulin heavy variable V1-19 [Source:MGI Symbol;Acc:MGI:4439779]	-	-	-	-	GO:0019814//immunoglobulin complex	GO:0003823//antigen binding	GO:0002250//adaptive immune response;GO:0002376//immune system process;GO:0016064//immunoglobulin mediated immune response	--
ENSMUSG00000027801	1	3	1	0	49	0	0.05	0.163	0.052	0	2.398	0	0.0883333	0.799333	-3.17776739396366	0.0693909	1	Tm4sf4	transmembrane 4 superfamily member 4 [Source:MGI Symbol;Acc:MGI:2385173]	-	-	-	-	GO:0016020//membrane	-	GO:0042246//tissue regeneration	--
ENSMUSG00000049410	7	19	0	0	2	0	0.358	1.052	0	0	0.1	0	0.47	0.0333333	3.81762325751143	0.0695579	1	Zfp683	zinc finger protein 683 [Source:MGI Symbol;Acc:MGI:3650254]	-	-	-	-	GO:0005634//nucleus	GO:0000978//RNA polymerase II cis-regulatory region sequence-specific DNA binding;GO:0003677//DNA binding;GO:0003700//DNA-binding transcription factor activity;GO:0046872//metal ion binding;GO:1990841//promoter-specific chromatin binding	GO:0001779//natural killer cell differentiation;GO:0001865//NK T cell differentiation;GO:0002250//adaptive immune response;GO:0002376//immune system process;GO:0006357//regulation of transcription by RNA polymerase II;GO:0010468//regulation of gene expression;GO:0032689//negative regulation of interferon-gamma production;GO:0032823//regulation of natural killer cell differentiation;GO:0032826//re…	zf-C2H2
ENSMUSG00000039005	741	509	674	1099	642	1018	13.689	10.172	12.769	23.054	11.555	20.694	12.21	18.4343	-0.594332042844404	0.069694	1	Tlr4	toll-like receptor 4 [Source:MGI Symbol;Acc:MGI:96824]	Environmental Information Processing;Human Diseases;Human Diseases;Human Diseases;Human Diseases;Organismal Systems;Human Diseases;Organismal Systems;Human Diseases;Cellular Processes;Cellular Processes;Human Diseases;Human Diseases;Human Diseases;Human Diseases;Human Diseases;Environmental Information Processing;Human Diseases;Environmental Information Processing;Human Diseases;Human Diseases;Or…	Signal transduction;Infectious disease: bacterial;Infectious disease: viral;Infectious disease: viral;Cardiovascular disease;Immune system;Cancer: overview;Immune system;Infectious disease: bacterial;Cell growth and death;Transport and catabolism;Infectious disease: viral;Infectious disease: viral;Infectious disease: viral;Endocrine and metabolic disease;Infectious disease: bacterial;Signal trans…	ko04151//PI3K-Akt signaling pathway;ko05132//Salmonella infection;ko05170//Human immunodeficiency virus 1 infection;ko05171//Coronavirus disease - COVID-19;ko05417//Lipid and atherosclerosis;ko04621//NOD-like receptor signaling pathway;ko05205//Proteoglycans in cancer;ko04613//Neutrophil extracellular trap formation;ko05152//Tuberculosis;ko04217//Necroptosis;ko04145//Phagosome;ko05164//Influenza …	K10160;K10160;K10160;K10160;K10160;K10160;K10160;K10160;K10160;K10160;K10160;K10160;K10160;K10160;K10160;K10160;K10160;K10160;K10160;K10160;K10160;K10160;K10160;K10160;K10160;K10160;K10160;K10160;K10160	GO:0001726//ruffle;GO:0001891//phagocytic cup;GO:0005737//cytoplasm;GO:0005768//endosome;GO:0005769//early endosome;GO:0005886//plasma membrane;GO:0009897//external side of plasma membrane;GO:0009986//cell surface;GO:0010008//endosome membrane;GO:0016020//membrane;GO:0042995//cell projection;GO:0043235//receptor complex;GO:0046696//lipopolysaccharide receptor complex;GO:0048471//perinuclear regio…	GO:0001530//lipopolysaccharide binding;GO:0001875//lipopolysaccharide immune receptor activity;GO:0004888//transmembrane signaling receptor activity;GO:0005102//signaling receptor binding;GO:0005515//protein binding;GO:0038023//signaling receptor activity;GO:0042802//identical protein binding;GO:0043548//phosphatidylinositol 3-kinase binding;GO:0046982//protein heterodimerization activity;GO:0050…	GO:0001774//microglial cell activation;GO:0001819//positive regulation of cytokine production;GO:0002218//activation of innate immune response;GO:0002224//toll-like receptor signaling pathway;GO:0002246//wound healing involved in inflammatory response;GO:0002322//B cell proliferation involved in immune response;GO:0002376//immune system process;GO:0002537//nitric oxide production involved in infl…	--
ENSMUSG00000024014	550	683	411	378	408	392	17.184	26.524	13.129	15.448	13.47	15.637	18.9457	14.8517	0.351243066215832	0.0700861	1	Pim1	proviral integration site 1 [Source:MGI Symbol;Acc:MGI:97584]	Human Diseases;Environmental Information Processing;Human Diseases;Human Diseases;Human Diseases	Cancer: overview;Signal transduction;Cancer: overview;Endocrine and metabolic disease;Cancer: specific types	ko05200//Pathways in cancer;ko04630//JAK-STAT signaling pathway;ko05206//MicroRNAs in cancer;ko04933//AGE-RAGE signaling pathway in diabetic complications;ko05221//Acute myeloid leukemia	K04702;K04702;K04702;K04702;K04702	GO:0005634//nucleus;GO:0005654//nucleoplasm;GO:0005730//nucleolus;GO:0005737//cytoplasm;GO:0005829//cytosol;GO:0005886//plasma membrane;GO:0016020//membrane	GO:0000166//nucleotide binding;GO:0004672//protein kinase activity;GO:0004674//protein serine/threonine kinase activity;GO:0005515//protein binding;GO:0005524//ATP binding;GO:0016301//kinase activity;GO:0016740//transferase activity;GO:0030145//manganese ion binding;GO:0043024//ribosomal small subunit binding;GO:0043539//protein serine/threonine kinase activator activity;GO:0046872//metal ion bin…	GO:0006468//protein phosphorylation;GO:0006915//apoptotic process;GO:0007049//cell cycle;GO:0016310//phosphorylation;GO:0022898//regulation of transmembrane transporter activity;GO:0043066//negative regulation of apoptotic process;GO:0045824//negative regulation of innate immune response;GO:0045893//positive regulation of transcription, DNA-templated;GO:0050821//protein stabilization;GO:0060045//…	--
ENSMUSG00000019787	36	26	29	24	233	11	2.028	1.697	1.299	1.276	6.222	0.517	1.67467	2.67167	-0.673866056150282	0.0703453	1	Trdn	triadin [Source:MGI Symbol;Acc:MGI:1924007]	Environmental Information Processing;Organismal Systems	Signal transduction;Circulatory system	ko04020//Calcium signaling pathway;ko04260//Cardiac muscle contraction	K23449;K23449	GO:0005654//nucleoplasm;GO:0005829//cytosol;GO:0005886//plasma membrane;GO:0014701//junctional sarcoplasmic reticulum membrane;GO:0016020//membrane;GO:0016529//sarcoplasmic reticulum;GO:0030314//junctional membrane complex;GO:0033017//sarcoplasmic reticulum membrane;GO:0034704//calcium channel complex	GO:0005102//signaling receptor binding;GO:0005515//protein binding	GO:0006874//cellular calcium ion homeostasis;GO:0009617//response to bacterium;GO:0010880//regulation of release of sequestered calcium ion into cytosol by sarcoplasmic reticulum;GO:0014808//release of sequestered calcium ion into cytosol by sarcoplasmic reticulum;GO:0031122//cytoplasmic microtubule organization;GO:0051280//negative regulation of release of sequestered calcium ion into cytosol;GO…	--
ENSMUSG00000059994	92	85	70	32	29	74	3.742	3.718	2.886	1.429	1.277	3.306	3.44867	2.004	0.783156182287392	0.0704381	1	Fcrl1	Fc receptor-like 1 [Source:MGI Symbol;Acc:MGI:2442862]	-	-	-	-	GO:0016020//membrane	-	-	--
ENSMUSG00000096847	4	68	8	7	0	10	0.062	1.145	0.128	0.127	0	0.162	0.445	0.0963333	2.20769834407424	0.0710098	1	Tmem151b	transmembrane protein 151B [Source:MGI Symbol;Acc:MGI:2685169]	-	-	-	-	GO:0005575//cellular_component;GO:0016020//membrane	GO:0003674//molecular_function	GO:0008150//biological_process	--
ENSMUSG00000038871	420	415	295	245	287	281	14.249	15.231	10.631	9.426	9.465	10.447	13.3703	9.77933	0.451227409727738	0.0710256	1	Bpgm	2,3-bisphosphoglycerate mutase [Source:MGI Symbol;Acc:MGI:1098242]	Metabolism;Metabolism;Metabolism	Global and overview maps;Carbohydrate metabolism;Amino acid metabolism	ko01100//Metabolic pathways;ko00010//Glycolysis / Gluconeogenesis;ko00260//Glycine, serine and threonine metabolism	K01837;K01837;K01837	-	GO:0003824//catalytic activity;GO:0004082//bisphosphoglycerate mutase activity;GO:0004619//phosphoglycerate mutase activity;GO:0016787//hydrolase activity;GO:0016853//isomerase activity;GO:0016868//intramolecular transferase activity, phosphotransferases;GO:0046538//2,3-bisphosphoglycerate-dependent phosphoglycerate mutase activity	GO:0006096//glycolytic process;GO:0006753//nucleoside phosphate metabolic process;GO:0015671//oxygen transport;GO:0042832//defense response to protozoan;GO:0048821//erythrocyte development;GO:0060856//establishment of blood-brain barrier;GO:0150076//neuroinflammatory response	--
ENSMUSG00000040287	2	7	0	3	42	5	0.095	0.361	0	0.162	3.556	0.261	0.152	1.32633	-3.12530016952899	0.071874	1	Stac3	SH3 and cysteine rich domain 3 [Source:MGI Symbol;Acc:MGI:3606571]	-	-	-	-	GO:0005654//nucleoplasm;GO:0005737//cytoplasm;GO:0005829//cytosol;GO:0005886//plasma membrane;GO:0005891//voltage-gated calcium channel complex;GO:0009898//cytoplasmic side of plasma membrane;GO:0016020//membrane;GO:0030315//T-tubule;GO:0031234//extrinsic component of cytoplasmic side of plasma membrane;GO:0042383//sarcolemma;GO:0045202//synapse	GO:0005515//protein binding;GO:0042802//identical protein binding;GO:0046872//metal ion binding	GO:0003009//skeletal muscle contraction;GO:0007274//neuromuscular synaptic transmission;GO:0048741//skeletal muscle fiber development;GO:1901387//positive regulation of voltage-gated calcium channel activity;GO:1903078//positive regulation of protein localization to plasma membrane	--
ENSMUSG00000041329	134	136	149	235	216	156	3.551	3.899	4.049	7.062	5.564	4.53	3.833	5.71867	-0.577204817113883	0.0719336	1	Atp1b2	ATPase, Na+/K+ transporting, beta 2 polypeptide [Source:MGI Symbol;Acc:MGI:88109]	Environmental Information Processing;Environmental Information Processing;Organismal Systems;Organismal Systems;Organismal Systems;Organismal Systems;Organismal Systems;Organismal Systems;Organismal Systems;Organismal Systems;Organismal Systems;Organismal Systems;Organismal Systems;Organismal Systems;Organismal Systems;Organismal Systems;Organismal Systems;Organismal Systems	Signal transduction;Signal transduction;Circulatory system;Endocrine system;Digestive system;Digestive system;Endocrine system;Digestive system;Circulatory system;Endocrine system;Digestive system;Digestive system;Endocrine system;Excretory system;Digestive system;Digestive system;Excretory system;Excretory system	ko04024//cAMP signaling pathway;ko04022//cGMP-PKG signaling pathway;ko04261//Adrenergic signaling in cardiomyocytes;ko04919//Thyroid hormone signaling pathway;ko04972//Pancreatic secretion;ko04974//Protein digestion and absorption;ko04925//Aldosterone synthesis and secretion;ko04976//Bile secretion;ko04260//Cardiac muscle contraction;ko04911//Insulin secretion;ko04970//Salivary secretion;ko04971/…	K01540;K01540;K01540;K01540;K01540;K01540;K01540;K01540;K01540;K01540;K01540;K01540;K01540;K01540;K01540;K01540;K01540;K01540	GO:0001917//photoreceptor inner segment;GO:0005737//cytoplasm;GO:0005886//plasma membrane;GO:0005890//sodium:potassium-exchanging ATPase complex;GO:0009897//external side of plasma membrane;GO:0016020//membrane;GO:0016324//apical plasma membrane;GO:0016328//lateral plasma membrane;GO:0031253//cell projection membrane;GO:0044298//cell body membrane;GO:0071944//cell periphery;GO:0097449//astrocyte …	GO:0001671//ATPase activator activity;GO:0005391//P-type sodium:potassium-exchanging transporter activity;GO:0030674//protein-macromolecule adaptor activity;GO:0046982//protein heterodimerization activity;GO:0051117//ATPase binding	GO:0001895//retina homeostasis;GO:0006811//ion transport;GO:0006813//potassium ion transport;GO:0006814//sodium ion transport;GO:0006883//cellular sodium ion homeostasis;GO:0007155//cell adhesion;GO:0010248//establishment or maintenance of transmembrane electrochemical gradient;GO:0010976//positive regulation of neuron projection development;GO:0021670//lateral ventricle development;GO:0021678//t…	--
ENSMUSG00000049130	485	327	454	617	479	673	17.279	10.679	16.416	24.991	16.931	24.416	14.7913	22.1127	-0.580120909797808	0.0719427	1	C5ar1	complement component 5a receptor 1 [Source:MGI Symbol;Acc:MGI:88232]	Environmental Information Processing;Human Diseases;Organismal Systems;Human Diseases;Human Diseases;Organismal Systems	Signaling molecules and interaction;Infectious disease: viral;Immune system;Endocrine and metabolic disease;Infectious disease: bacterial;Immune system	ko04080//Neuroactive ligand-receptor interaction;ko05171//Coronavirus disease - COVID-19;ko04613//Neutrophil extracellular trap formation;ko04936//Alcoholic liver disease;ko05150//Staphylococcus aureus infection;ko04610//Complement and coagulation cascades	K04010;K04010;K04010;K04010;K04010;K04010	GO:0005886//plasma membrane;GO:0009986//cell surface;GO:0016020//membrane;GO:0016323//basolateral plasma membrane;GO:0031410//cytoplasmic vesicle;GO:0031982//vesicle;GO:0045177//apical part of cell	GO:0001856//complement component C5a binding;GO:0004875//complement receptor activity;GO:0004878//complement component C5a receptor activity;GO:0004930//G protein-coupled receptor activity	GO:0001774//microglial cell activation;GO:0002430//complement receptor mediated signaling pathway;GO:0002684//positive regulation of immune system process;GO:0006935//chemotaxis;GO:0006954//inflammatory response;GO:0007165//signal transduction;GO:0007186//G protein-coupled receptor signaling pathway;GO:0007200//phospholipase C-activating G protein-coupled receptor signaling pathway;GO:0007204//po…	--
ENSMUSG00000041608	8	21	8	2	4	4	0.174	0.495	0.179	0.049	0.085	0.096	0.282667	0.0766667	1.88243040361883	0.0720019	1	Entpd3	ectonucleoside triphosphate diphosphohydrolase 3 [Source:MGI Symbol;Acc:MGI:1321386]	Metabolism;Human Diseases;Metabolism;Metabolism	Global and overview maps;Infectious disease: viral;Nucleotide metabolism;Nucleotide metabolism	ko01100//Metabolic pathways;ko05169//Epstein-Barr virus infection;ko00230//Purine metabolism;ko00240//Pyrimidine metabolism	K01510;K01510;K01510;K01510	GO:0005886//plasma membrane;GO:0016020//membrane	GO:0000166//nucleotide binding;GO:0004382//guanosine-diphosphatase activity;GO:0005524//ATP binding;GO:0016462//pyrophosphatase activity;GO:0016787//hydrolase activity;GO:0017110//nucleoside-diphosphatase activity;GO:0017111//nucleoside-triphosphatase activity;GO:0045134//uridine-diphosphatase activity	GO:0009134//nucleoside diphosphate catabolic process;GO:0009143//nucleoside triphosphate catabolic process	--
ENSMUSG00000008200	495	805	410	460	360	334	7.947	13.981	6.751	8.375	5.618	5.876	9.55967	6.623	0.529475455923543	0.0720527	1	Fnbp4	formin binding protein 4 [Source:MGI Symbol;Acc:MGI:1860513]	-	-	-	-	GO:0005654//nucleoplasm	GO:0005515//protein binding	-	--
ENSMUSG00000049871	58	293	65	88	56	52	1.102	5.838	1.233	1.905	1.065	1.087	2.72433	1.35233	1.01045243196962	0.0720713	1	Nlrc3	NLR family, CARD domain containing 3 [Source:MGI Symbol;Acc:MGI:2444070]	-	-	-	-	GO:0005737//cytoplasm;GO:0005829//cytosol;GO:0034451//centriolar satellite;GO:0043231//intracellular membrane-bounded organelle;GO:0048471//perinuclear region of cytoplasm	GO:0000166//nucleotide binding;GO:0003674//molecular_function;GO:0005515//protein binding;GO:0005524//ATP binding;GO:0036312//phosphatidylinositol 3-kinase regulatory subunit binding;GO:0140678//molecular function inhibitor activity	GO:0007249//I-kappaB kinase/NF-kappaB signaling;GO:0031396//regulation of protein ubiquitination;GO:0032088//negative regulation of NF-kappaB transcription factor activity;GO:0032496//response to lipopolysaccharide;GO:0032687//negative regulation of interferon-alpha production;GO:0032688//negative regulation of interferon-beta production;GO:0032691//negative regulation of interleukin-1 beta produ…	--
ENSMUSG00000095771	71	77	113	36	29	77	14.531	17.048	23.717	8.355	5.769	17.269	18.432	10.4643	0.816732219265378	0.0724142	1	Igkv14-111	immunoglobulin kappa variable 14-111 [Source:MGI Symbol;Acc:MGI:4439863]	-	-	-	-	GO:0005615//extracellular space	-	GO:0006955//immune response	--
ENSMUSG00000069917	3058	3188	1920	8345	2323	3177	415.67	468.788	267.737	1286.6	306.944	473.247	384.065	688.93	-0.843006208183774	0.0730459	1	Hba-a2	hemoglobin alpha, adult chain 2 [Source:MGI Symbol;Acc:MGI:96016]	Human Diseases;Human Diseases	Infectious disease: parasitic;Infectious disease: parasitic	ko05144//Malaria;ko05143//African trypanosomiasis	K13822;K13822	GO:0005615//extracellular space;GO:0005833//hemoglobin complex;GO:0031838//haptoglobin-hemoglobin complex	GO:0001664//G protein-coupled receptor binding;GO:0004601//peroxidase activity;GO:0005344//oxygen carrier activity;GO:0005506//iron ion binding;GO:0019825//oxygen binding;GO:0020037//heme binding;GO:0031720//haptoglobin binding;GO:0046872//metal ion binding	GO:0001701//in utero embryonic development;GO:0009617//response to bacterium;GO:0015671//oxygen transport;GO:0048821//erythrocyte development;GO:0098869//cellular oxidant detoxification	--
ENSMUSG00000031844	2	4	3	1	47	2	0.114	0.247	0.176	0.065	2.607	0.125	0.179	0.932333	-2.38088626049078	0.0731035	1	Hsd17b2	hydroxysteroid (17-beta) dehydrogenase 2 [Source:MGI Symbol;Acc:MGI:1096386]	Metabolism;Metabolism;Organismal Systems	Global and overview maps;Lipid metabolism;Endocrine system	ko01100//Metabolic pathways;ko00140//Steroid hormone biosynthesis;ko04913//Ovarian steroidogenesis	K13368;K13368;K13368	GO:0005783//endoplasmic reticulum;GO:0005789//endoplasmic reticulum membrane;GO:0016020//membrane;GO:0043231//intracellular membrane-bounded organelle	GO:0004303//estradiol 17-beta-dehydrogenase activity;GO:0016491//oxidoreductase activity;GO:0047035//testosterone dehydrogenase (NAD+) activity	GO:0001701//in utero embryonic development;GO:0001890//placenta development;GO:0006629//lipid metabolic process;GO:0006694//steroid biosynthetic process;GO:0006702//androgen biosynthetic process;GO:0006703//estrogen biosynthetic process;GO:0008202//steroid metabolic process;GO:0008209//androgen metabolic process;GO:0032526//response to retinoic acid	--
ENSMUSG00000091243	1142	742	1002	2204	935	1258	18.851	12.814	17.125	38.901	12.985	20.364	16.2633	24.0833	-0.566412104349377	0.0732334	1	Vgll3	vestigial like family member 3 [Source:MGI Symbol;Acc:MGI:1920819]	-	-	-	-	GO:0005634//nucleus	-	GO:0006355//regulation of transcription, DNA-templated	--
ENSMUSG00000028089	223	286	167	177	154	120	5.583	7.747	4.288	5.026	3.748	3.292	5.87267	4.022	0.546102670955463	0.07346	1	Chd1l	chromodomain helicase DNA binding protein 1-like [Source:MGI Symbol;Acc:MGI:1915308]	-	-	-	-	GO:0005634//nucleus;GO:0005654//nucleoplasm;GO:0005694//chromosome;GO:0005829//cytosol;GO:0005886//plasma membrane;GO:0035861//site of double-strand break;GO:0090734//site of DNA damage	GO:0000166//nucleotide binding;GO:0003678//DNA helicase activity;GO:0005524//ATP binding;GO:0016787//hydrolase activity;GO:0016887//ATP hydrolysis activity;GO:0031491//nucleosome binding;GO:0140566//epigenetic reader;GO:0140658//ATP-dependent chromatin remodeler activity;GO:0160004//poly-ADP-D-ribose modification-dependent protein binding	GO:0006281//DNA repair;GO:0006338//chromatin remodeling;GO:0006974//cellular response to DNA damage stimulus;GO:0032508//DNA duplex unwinding	--
ENSMUSG00000015377	39	92	29	32	20	25	0.861	2.101	0.588	0.733	0.319	0.517	1.18333	0.523	1.17797367231131	0.0736042	1	Dennd6b	DENN domain containing 6B [Source:MGI Symbol;Acc:MGI:1916690]	-	-	-	-	GO:0005737//cytoplasm;GO:0005768//endosome;GO:0055037//recycling endosome	GO:0005085//guanyl-nucleotide exchange factor activity	-	--
ENSMUSG00000009216	4	24	1	2	0	2	0.102	0.661	0.026	0.058	0	0.056	0.263	0.038	2.79099147584872	0.0740871	1	Fam163b	family with sequence similarity 163, member B [Source:MGI Symbol;Acc:MGI:1926106]	-	-	-	-	GO:0005575//cellular_component;GO:0016020//membrane	GO:0003674//molecular_function	GO:0008150//biological_process	--
ENSMUSG00000108348	12	56	12	7	9	12	0.179	0.902	0.175	0.113	0.123	0.197	0.418667	0.144333	1.53639753416491	0.0742908	1	Pnma8c	PNMA family member 8C [Source:MGI Symbol;Acc:MGI:5625257]	-	-	-	-	-	-	-	--
ENSMUSG00000031377	128	56	27	12	50	29	3.208	1.575	0.694	0.341	1.218	0.796	1.82567	0.785	1.21765882052839	0.0743631	1	Bmx	BMX non-receptor tyrosine kinase [Source:MGI Symbol;Acc:MGI:1101778]	-	-	-	-	GO:0005654//nucleoplasm;GO:0005737//cytoplasm;GO:0005886//plasma membrane;GO:0032587//ruffle membrane	GO:0000166//nucleotide binding;GO:0004672//protein kinase activity;GO:0004713//protein tyrosine kinase activity;GO:0004715//non-membrane spanning protein tyrosine kinase activity;GO:0005524//ATP binding;GO:0016301//kinase activity;GO:0016740//transferase activity;GO:0046872//metal ion binding	GO:0002250//adaptive immune response;GO:0006468//protein phosphorylation;GO:0006915//apoptotic process;GO:0007155//cell adhesion;GO:0007165//signal transduction;GO:0016310//phosphorylation;GO:0035556//intracellular signal transduction;GO:0050853//B cell receptor signaling pathway	--
ENSMUSG00000079563	75	459	120	66	84	160	2.197	15.209	3.785	2.099	2.953	5.016	7.06367	3.356	1.07367454825995	0.0746116	1	Pglyrp2	peptidoglycan recognition protein 2 [Source:MGI Symbol;Acc:MGI:1928099]	-	-	-	-	GO:0005576//extracellular region;GO:0016020//membrane	GO:0008270//zinc ion binding;GO:0008745//N-acetylmuramoyl-L-alanine amidase activity;GO:0016019//peptidoglycan immune receptor activity;GO:0016787//hydrolase activity;GO:0042834//peptidoglycan binding;GO:0046872//metal ion binding	GO:0002376//immune system process;GO:0009253//peptidoglycan catabolic process;GO:0016045//detection of bacterium;GO:0032689//negative regulation of interferon-gamma production;GO:0032827//negative regulation of natural killer cell differentiation involved in immune response;GO:0050727//regulation of inflammatory response;GO:0050830//defense response to Gram-positive bacterium;GO:0051239//regulati…	--
ENSMUSG00000047648	254	277	245	311	338	403	4.331	5.162	3.865	6.203	5.709	6.573	4.45267	6.16167	-0.468651024191907	0.074951	1	Fbxo30	F-box protein 30 [Source:MGI Symbol;Acc:MGI:1919115]	-	-	-	-	GO:0005575//cellular_component	GO:0003674//molecular_function;GO:0005515//protein binding;GO:0008270//zinc ion binding;GO:0046872//metal ion binding;GO:0061630//ubiquitin protein ligase activity	GO:0008150//biological_process;GO:0016567//protein ubiquitination	--
ENSMUSG00000046916	102	56	70	37	59	34	2.7	1.604	1.9	1.111	1.518	0.986	2.068	1.205	0.779203039197611	0.0750424	1	Myct1	myc target 1 [Source:MGI Symbol;Acc:MGI:1915882]	-	-	-	-	GO:0005634//nucleus;GO:0005654//nucleoplasm;GO:0016020//membrane;GO:0016604//nuclear body;GO:0031965//nuclear membrane;GO:0043231//intracellular membrane-bounded organelle	GO:0003674//molecular_function	GO:0061484//hematopoietic stem cell homeostasis	--
ENSMUSG00000094356	18	35	13	7	6	12	3.753	7.707	2.714	1.616	1.187	2.677	4.72467	1.82667	1.37099915585093	0.0750532	1	Igkv8-28	immunoglobulin kappa variable 8-28 [Source:MGI Symbol;Acc:MGI:3642251]	-	-	-	-	GO:0005615//extracellular space	-	GO:0006955//immune response	--
ENSMUSG00000030124	43	104	41	28	29	40	1.618	4.235	1.583	1.195	1.061	1.65	2.47867	1.302	0.928834821032692	0.0752345	1	Lag3	lymphocyte-activation gene 3 [Source:MGI Symbol;Acc:MGI:106588]	-	-	-	-	GO:0005576//extracellular region;GO:0005886//plasma membrane;GO:0009897//external side of plasma membrane;GO:0016020//membrane	GO:0004888//transmembrane signaling receptor activity;GO:0005515//protein binding;GO:0042289//MHC class II protein binding	GO:0002250//adaptive immune response;GO:0002270//plasmacytoid dendritic cell activation;GO:0002376//immune system process;GO:0007166//cell surface receptor signaling pathway;GO:0032703//negative regulation of interleukin-2 production;GO:0042110//T cell activation;GO:0042267//natural killer cell mediated cytotoxicity;GO:0045590//negative regulation of regulatory T cell differentiation;GO:0045954//…	--
ENSMUSG00000002668	156	457	121	138	124	147	4.419	13.645	3.507	4.451	3.416	4.652	7.19033	4.173	0.784973732844894	0.0752855	1	Dennd1c	DENN domain containing 1C [Source:MGI Symbol;Acc:MGI:1918035]	-	-	-	-	GO:0005654//nucleoplasm;GO:0005737//cytoplasm;GO:0005813//centrosome;GO:0005829//cytosol;GO:0030136//clathrin-coated vesicle;GO:0031410//cytoplasmic vesicle;GO:0043231//intracellular membrane-bounded organelle	GO:0005085//guanyl-nucleotide exchange factor activity;GO:1901981//phosphatidylinositol phosphate binding	GO:0006897//endocytosis;GO:0032456//endocytic recycling	--
ENSMUSG00000095416	1	0	2	0	31	1	0.256	0	0.4	0	5.88	0.281	0.218667	2.05367	-3.2313968156966	0.0755425	1	Ighv1-12	immunoglobulin heavy variable V1-12 [Source:MGI Symbol;Acc:MGI:3646284]	-	-	-	-	GO:0019814//immunoglobulin complex	GO:0003823//antigen binding	GO:0002250//adaptive immune response;GO:0002376//immune system process;GO:0016064//immunoglobulin mediated immune response	--
ENSMUSG00000019823	451	587	291	395	225	245	9.89	13.423	6.308	9.638	4.69	5.675	9.87367	6.66767	0.566403958564484	0.0759385	1	Mical1	microtubule associated monooxygenase, calponin and LIM domain containing 1 [Source:MGI Symbol;Acc:MGI:2385847]	-	-	-	-	GO:0005737//cytoplasm;GO:0005768//endosome;GO:0005829//cytosol;GO:0005856//cytoskeleton;GO:0005884//actin filament;GO:0010008//endosome membrane;GO:0016020//membrane;GO:0030496//midbody;GO:0045171//intercellular bridge;GO:1990026//hippocampal mossy fiber expansion	GO:0003779//actin binding;GO:0004497//monooxygenase activity;GO:0005515//protein binding;GO:0016174//NAD(P)H oxidase H2O2-forming activity;GO:0016491//oxidoreductase activity;GO:0016709//oxidoreductase activity, acting on paired donors, with incorporation or reduction of molecular oxygen, NAD(P)H as one donor, and incorporation of one atom of oxygen;GO:0017124//SH3 domain binding;GO:0019901//prot…	GO:0001933//negative regulation of protein phosphorylation;GO:0019417//sulfur oxidation;GO:0030042//actin filament depolymerization;GO:0043066//negative regulation of apoptotic process;GO:0043154//negative regulation of cysteine-type endopeptidase activity involved in apoptotic process;GO:1903305//regulation of regulated secretory pathway	--
ENSMUSG00000020279	49	61	30	12	34	22	0.993	1.654	0.517	0.406	0.806	0.548	1.05467	0.586667	0.846174170948136	0.0762924	1	Il9r	interleukin 9 receptor [Source:MGI Symbol;Acc:MGI:96564]	Environmental Information Processing;Environmental Information Processing;Organismal Systems	Signaling molecules and interaction;Signal transduction;Immune system	ko04060//Cytokine-cytokine receptor interaction;ko04630//JAK-STAT signaling pathway;ko04640//Hematopoietic cell lineage	K05073;K05073;K05073	GO:0005576//extracellular region;GO:0005886//plasma membrane;GO:0009897//external side of plasma membrane;GO:0009986//cell surface;GO:0016020//membrane	GO:0004896//cytokine receptor activity;GO:0004919//interleukin-9 receptor activity;GO:0005515//protein binding;GO:0019983//interleukin-9 binding	GO:0016064//immunoglobulin mediated immune response;GO:0019221//cytokine-mediated signaling pathway;GO:0030183//B cell differentiation;GO:0030307//positive regulation of cell growth;GO:0038113//interleukin-9-mediated signaling pathway;GO:0042100//B cell proliferation;GO:0050730//regulation of peptidyl-tyrosine phosphorylation	--
ENSMUSG00000054435	858	2157	956	516	508	1288	44.17	119.078	52.528	34.492	27.129	78.885	71.9253	46.8353	0.618902669007903	0.0764772	1	Gimap4	GTPase, IMAP family member 4 [Source:MGI Symbol;Acc:MGI:1349656]	-	-	-	-	GO:0005737//cytoplasm;GO:0005829//cytosol;GO:0043231//intracellular membrane-bounded organelle	GO:0000166//nucleotide binding;GO:0005515//protein binding;GO:0005525//GTP binding	-	--
ENSMUSG00000032815	53	60	37	32	21	29	1.276	2.259	1.228	1.25	0.345	1.685	1.58767	1.09333	0.538174733858584	0.0764801	1	Fanca	Fanconi anemia, complementation group A [Source:MGI Symbol;Acc:MGI:1341823]	Genetic Information Processing	Replication and repair	ko03460//Fanconi anemia pathway	K10888	GO:0000785//chromatin;GO:0005634//nucleus;GO:0005654//nucleoplasm;GO:0005737//cytoplasm;GO:0043240//Fanconi anaemia nuclear complex	-	GO:0006281//DNA repair;GO:0006513//protein monoubiquitination;GO:0006974//cellular response to DNA damage stimulus;GO:0007140//male meiotic nuclear division;GO:0008584//male gonad development;GO:0008585//female gonad development;GO:0036297//interstrand cross-link repair;GO:0045589//regulation of regulatory T cell differentiation;GO:0050727//regulation of inflammatory response;GO:1905936//regulati…	--
ENSMUSG00000024427	69	55	97	127	105	114	1.093	0.942	1.576	2.281	1.617	1.979	1.20367	1.959	-0.702681478040099	0.0765094	1	Spry4	sprouty RTK signaling antagonist 4 [Source:MGI Symbol;Acc:MGI:1345144]	-	-	-	-	GO:0005737//cytoplasm;GO:0005829//cytosol;GO:0005886//plasma membrane;GO:0016020//membrane;GO:0032587//ruffle membrane;GO:0042995//cell projection	GO:0004860//protein kinase inhibitor activity;GO:0005515//protein binding	GO:0007275//multicellular organism development;GO:0009966//regulation of signal transduction;GO:0040037//negative regulation of fibroblast growth factor receptor signaling pathway;GO:0046580//negative regulation of Ras protein signal transduction;GO:0048513//animal organ development;GO:1900025//negative regulation of substrate adhesion-dependent cell spreading;GO:1990830//cellular response to leu…	--
ENSMUSG00000050379	339	1123	424	359	158	512	5.987	21.891	7.776	7.508	3.195	9.638	11.8847	6.78033	0.809673334393354	0.0765509	1	Septin6	septin 6 [Source:MGI Symbol;Acc:MGI:1888939]	Human Diseases	Infectious disease: bacterial	ko05100//Bacterial invasion of epithelial cells	K16939	GO:0000775//chromosome, centromeric region;GO:0000776//kinetochore;GO:0005694//chromosome;GO:0005737//cytoplasm;GO:0005819//spindle;GO:0005856//cytoskeleton;GO:0005929//cilium;GO:0005940//septin ring;GO:0008021//synaptic vesicle;GO:0015630//microtubule cytoskeleton;GO:0030496//midbody;GO:0031105//septin complex;GO:0031514//motile cilium;GO:0032153//cell division site;GO:0032154//cleavage furrow;G…	GO:0000166//nucleotide binding;GO:0003924//GTPase activity;GO:0005515//protein binding;GO:0005525//GTP binding;GO:0060090//molecular adaptor activity	GO:0007049//cell cycle;GO:0007283//spermatogenesis;GO:0030154//cell differentiation;GO:0051301//cell division;GO:0060271//cilium assembly;GO:0061640//cytoskeleton-dependent cytokinesis	--
ENSMUSG00000047686	26	16	18	69	24	34	0.664	0.442	0.472	1.999	0.596	0.952	0.526	1.18233	-1.16850212492173	0.0766636	1	Rtl3	retrotransposon Gag like 3 [Source:MGI Symbol;Acc:MGI:2685221]	-	-	-	-	GO:0005575//cellular_component;GO:0005634//nucleus	GO:0003674//molecular_function;GO:0003676//nucleic acid binding;GO:0008270//zinc ion binding;GO:0046872//metal ion binding	GO:0008150//biological_process	--
[truncated: 21,515 more rows]
