# Supplementary material for: Intervention of Fish (Perca fluviatilis) Maw Hydrolysate in Cyclophosphamide-Induced Immunosuppressed Mice via NF-κB Pathway
Source: Foods. 2026 Apr 3;15(7):1227. doi: 10.3390/foods15071227 (PMC13072735; doi:10.3390/foods15071227)
Supplement: Supplementary file 1 [file foods-15-01227-s001.zip › Supplementary Table S3. Differentially expressed genes (DEGs) in the CTX vs CON comparison.xlsx]

## Sheet: B-vs-A.all.annot
id	CTX1_count	CTX2_count	CTX3_count	CON1_count	CON2_count	CON3_count	CTX1_tpm	CTX2_tpm	CTX3_tpm	CON1_tpm	CON2_tpm	CON3_tpm	CTX_mean	CON_mean	log2(fc)	PValue	FDR	Symbol	KEGG_A_class	KEGG_B_class	K_ID	TF_family	Description	Pathway	GO Component	GO Function	GO Process
ENSMUSG00000073940	695	342	322	40200	28782	42638	84.408	35.663	37.779	3744.03	2750.62	3196.41	52.6167	3230.36	-5.94002935135906	3.30522e-82	6.0945e-78	Hbb-bt	Human Diseases;Human Diseases	Infectious disease: parasitic;Infectious disease: parasitic	K13823;K13823	--	hemoglobin, beta adult t chain [Source:MGI Symbol;Acc:MGI:5474850]	ko05144//Malaria;ko05143//African trypanosomiasis	GO:0005615//extracellular space;GO:0005833//hemoglobin complex;GO:0031838//haptoglobin-hemoglobin complex	GO:0004601//peroxidase activity;GO:0005344//oxygen carrier activity;GO:0019825//oxygen binding;GO:0020037//heme binding;GO:0030492//hemoglobin binding;GO:0031720//haptoglobin binding;GO:0031721//hemoglobin alpha binding;GO:0031722//hemoglobin beta binding;GO:0043177//organic acid binding;GO:0044877//protein-containing complex binding;GO:0046872//metal ion binding	GO:0015671//oxygen transport;GO:0042744//hydrogen peroxide catabolic process;GO:0098869//cellular oxidant detoxification
ENSMUSG00000025889	24	14	17	1023	705	1147	1.601	0.801	1.123	52.632	37.401	47.539	1.175	45.8573	-5.28641980076474	1.63453e-54	1.50696e-50	Snca	Human Diseases;Human Diseases;Human Diseases	Neurodegenerative disease;Neurodegenerative disease;Neurodegenerative disease	K04528;K04528;K04528	--	synuclein, alpha [Source:MGI Symbol;Acc:MGI:1277151]	ko05022//Pathways of neurodegeneration - multiple diseases;ko05010//Alzheimer disease;ko05012//Parkinson disease	GO:0005576//extracellular region;GO:0005615//extracellular space;GO:0005634//nucleus;GO:0005640//nuclear outer membrane;GO:0005737//cytoplasm;GO:0005739//mitochondrion;GO:0005741//mitochondrial outer membrane;GO:0005743//mitochondrial inner membrane;GO:0005759//mitochondrial matrix;GO:0005829//cytosol;GO:0005840//ribosome;GO:0005856//cytoskeleton;GO:0005886//plasma membrane;GO:0005938//cell corte…	GO:0000149//SNARE binding;GO:0000287//magnesium ion binding;GO:0003779//actin binding;GO:0005507//copper ion binding;GO:0005509//calcium ion binding;GO:0005515//protein binding;GO:0005543//phospholipid binding;GO:0008017//microtubule binding;GO:0008198//ferrous iron binding;GO:0008270//zinc ion binding;GO:0008289//lipid binding;GO:0016491//oxidoreductase activity;GO:0019894//kinesin binding;GO:00…	GO:0001774//microglial cell activation;GO:0001921//positive regulation of receptor recycling;GO:0001933//negative regulation of protein phosphorylation;GO:0001956//positive regulation of neurotransmitter secretion;GO:0001963//synaptic transmission, dopaminergic;GO:0006631//fatty acid metabolic process;GO:0006638//neutral lipid metabolic process;GO:0006644//phospholipid metabolic process;GO:000700…
ENSMUSG00000025270	180	63	84	5841	4207	6840	7.536	2.264	3.445	190.844	140.767	180.14	4.415	170.584	-5.27192226756605	2.57137e-54	1.58045e-50	Alas2	Metabolism;Metabolism;Metabolism	Global and overview maps;Metabolism of cofactors and vitamins;Amino acid metabolism	K00643;K00643;K00643	--	aminolevulinic acid synthase 2, erythroid [Source:MGI Symbol;Acc:MGI:87990]	ko01100//Metabolic pathways;ko00860//Porphyrin metabolism;ko00260//Glycine, serine and threonine metabolism	GO:0005739//mitochondrion;GO:0005743//mitochondrial inner membrane;GO:0005759//mitochondrial matrix;GO:0016020//membrane	GO:0003870//5-aminolevulinate synthase activity;GO:0016740//transferase activity;GO:0016746//acyltransferase activity;GO:0030170//pyridoxal phosphate binding;GO:0120225//coenzyme A binding	GO:0001666//response to hypoxia;GO:0006778//porphyrin-containing compound metabolic process;GO:0006782//protoporphyrinogen IX biosynthetic process;GO:0006783//heme biosynthetic process;GO:0006879//cellular iron ion homeostasis;GO:0009058//biosynthetic process;GO:0030218//erythrocyte differentiation;GO:0033014//tetrapyrrole biosynthetic process;GO:0042541//hemoglobin biosynthetic process;GO:004882…
ENSMUSG00000052305	9554	2606	3923	297408	203008	310698	1299.41	303.753	515.717	31007.4	21718.7	26074.1	706.295	26266.7	-5.21682260960591	3.39299e-46	1.56408e-42	Hbb-bs	Human Diseases;Human Diseases	Infectious disease: parasitic;Infectious disease: parasitic	K13823;K13823	--	hemoglobin, beta adult s chain [Source:MGI Symbol;Acc:MGI:5474852]	ko05144//Malaria;ko05143//African trypanosomiasis	GO:0005615//extracellular space;GO:0005833//hemoglobin complex;GO:0031838//haptoglobin-hemoglobin complex	GO:0004601//peroxidase activity;GO:0005344//oxygen carrier activity;GO:0019825//oxygen binding;GO:0020037//heme binding;GO:0030492//hemoglobin binding;GO:0031720//haptoglobin binding;GO:0031721//hemoglobin alpha binding;GO:0031722//hemoglobin beta binding;GO:0043177//organic acid binding;GO:0044877//protein-containing complex binding;GO:0046872//metal ion binding	GO:0015671//oxygen transport;GO:0042744//hydrogen peroxide catabolic process;GO:0098869//cellular oxidant detoxification
ENSMUSG00000069919	5185	1662	2136	138844	89816	142732	633.515	174.108	252.234	13005.1	8632.67	10761.4	353.286	10799.7	-4.93401688416942	8.15316e-45	3.00672e-41	Hba-a1	Human Diseases;Human Diseases	Infectious disease: parasitic;Infectious disease: parasitic	K13822;K13822	--	hemoglobin alpha, adult chain 1 [Source:MGI Symbol;Acc:MGI:96015]	ko05144//Malaria;ko05143//African trypanosomiasis	GO:0005615//extracellular space;GO:0005833//hemoglobin complex;GO:0031838//haptoglobin-hemoglobin complex	GO:0001664//G protein-coupled receptor binding;GO:0004601//peroxidase activity;GO:0005344//oxygen carrier activity;GO:0005506//iron ion binding;GO:0019825//oxygen binding;GO:0020037//heme binding;GO:0031720//haptoglobin binding;GO:0046872//metal ion binding	GO:0001701//in utero embryonic development;GO:0009617//response to bacterium;GO:0015671//oxygen transport;GO:0048821//erythrocyte development;GO:0098869//cellular oxidant detoxification
ENSMUSG00000069917	8345	2323	3177	224161	146400	235625	1286.6	306.944	473.247	26492.1	17754	22414.8	688.93	22220.3	-5.01137812632198	4.83657e-42	1.48636e-38	Hba-a2	Human Diseases;Human Diseases	Infectious disease: parasitic;Infectious disease: parasitic	K13822;K13822	--	hemoglobin alpha, adult chain 2 [Source:MGI Symbol;Acc:MGI:96016]	ko05144//Malaria;ko05143//African trypanosomiasis	GO:0005615//extracellular space;GO:0005833//hemoglobin complex;GO:0031838//haptoglobin-hemoglobin complex	GO:0001664//G protein-coupled receptor binding;GO:0004601//peroxidase activity;GO:0005344//oxygen carrier activity;GO:0005506//iron ion binding;GO:0019825//oxygen binding;GO:0020037//heme binding;GO:0031720//haptoglobin binding;GO:0046872//metal ion binding	GO:0001701//in utero embryonic development;GO:0009617//response to bacterium;GO:0015671//oxygen transport;GO:0048821//erythrocyte development;GO:0098869//cellular oxidant detoxification
ENSMUSG00000079110	71	51	54	748	656	761	5.129	2.348	3.934	40.696	37.725	34.844	3.80367	37.755	-3.31120499057193	6.48058e-33	1.70708e-29	Capn3	-	-	-	--	calpain 3 [Source:MGI Symbol;Acc:MGI:107437]	-	GO:0005634//nucleus;GO:0005730//nucleolus;GO:0005737//cytoplasm;GO:0005829//cytosol;GO:0005886//plasma membrane;GO:0030016//myofibril;GO:0030018//Z disc;GO:0030315//T-tubule;GO:0032991//protein-containing complex	GO:0003824//catalytic activity;GO:0004198//calcium-dependent cysteine-type endopeptidase activity;GO:0005102//signaling receptor binding;GO:0005509//calcium ion binding;GO:0005515//protein binding;GO:0008233//peptidase activity;GO:0008234//cysteine-type peptidase activity;GO:0008307//structural constituent of muscle;GO:0016787//hydrolase activity;GO:0019899//enzyme binding;GO:0031402//sodium ion …	GO:0006508//proteolysis;GO:0012501//programmed cell death;GO:0014718//positive regulation of satellite cell activation involved in skeletal muscle regeneration;GO:0014850//response to muscle activity;GO:0030163//protein catabolic process;GO:0030239//myofibril assembly;GO:0031648//protein destabilization;GO:0033234//negative regulation of protein sumoylation;GO:0043066//negative regulation of apop…
ENSMUSG00000034634	1238	600	1970	17442	23100	25712	142.121	59.042	218.531	1534.93	2085.96	1821.32	139.898	1814.07	-3.69678341397682	3.13267e-29	7.22041e-26	Ly6d	-	-	-	--	lymphocyte antigen 6 family member D [Source:MGI Symbol;Acc:MGI:96881]	-	GO:0005886//plasma membrane;GO:0009986//cell surface;GO:0016020//membrane;GO:0098552//side of membrane	-	GO:0030098//lymphocyte differentiation;GO:0035634//response to stilbenoid
ENSMUSG00000056071	125	83	176	1400	1420	1401	20.814	11.828	28.251	178.638	185.913	143.956	20.2977	169.502	-3.06191933735777	2.15156e-28	4.40806e-25	S100a9	Organismal Systems	Immune system	K21128	--	S100 calcium binding protein A9 (calgranulin B) [Source:MGI Symbol;Acc:MGI:1338947]	ko04657//IL-17 signaling pathway	GO:0001533//cornified envelope;GO:0005576//extracellular region;GO:0005615//extracellular space;GO:0005737//cytoplasm;GO:0005856//cytoskeleton;GO:0005886//plasma membrane;GO:0016020//membrane;GO:1990660//calprotectin complex;GO:1990662//S100A9 complex	GO:0005509//calcium ion binding;GO:0016209//antioxidant activity;GO:0046872//metal ion binding;GO:0048306//calcium-dependent protein binding	GO:0002376//immune system process;GO:0002523//leukocyte migration involved in inflammatory response;GO:0002544//chronic inflammatory response;GO:0002790//peptide secretion;GO:0002793//positive regulation of peptide secretion;GO:0006417//regulation of translation;GO:0006914//autophagy;GO:0006915//apoptotic process;GO:0006919//activation of cysteine-type endopeptidase activity involved in apoptotic…
ENSMUSG00000066090	14	1	17	368	404	442	1.953	0.105	2.019	38.895	40.08	37.42	1.359	38.7983	-4.83537731842696	3.67796e-28	6.78178e-25	Insl5	Environmental Information Processing;Organismal Systems	Signaling molecules and interaction;Endocrine system	K22001;K22001	--	insulin-like 5 [Source:MGI Symbol;Acc:MGI:1346085]	ko04080//Neuroactive ligand-receptor interaction;ko04926//Relaxin signaling pathway	GO:0005576//extracellular region;GO:0062023//collagen-containing extracellular matrix	GO:0001664//G protein-coupled receptor binding;GO:0005179//hormone activity	GO:0007165//signal transduction;GO:2000253//positive regulation of feeding behavior
ENSMUSG00000062248	195	99	201	1409	2272	2726	24.068	10.474	23.972	133.312	220.581	207.608	19.5047	187.167	-3.26243484312879	1.76664e-26	2.96137e-23	Cks2	Human Diseases;Human Diseases	Cancer: overview;Cancer: specific types	K02219;K02219	--	CDC28 protein kinase regulatory subunit 2 [Source:MGI Symbol;Acc:MGI:1913447]	ko05200//Pathways in cancer;ko05222//Small cell lung cancer	GO:0000307//cyclin-dependent protein kinase holoenzyme complex;GO:0019005//SCF ubiquitin ligase complex	GO:0003682//chromatin binding;GO:0016301//kinase activity;GO:0016538//cyclin-dependent protein serine/threonine kinase regulator activity;GO:0019901//protein kinase binding;GO:0042393//histone binding;GO:0043130//ubiquitin binding;GO:0061575//cyclin-dependent protein serine/threonine kinase activator activity	GO:0006357//regulation of transcription by RNA polymerase II;GO:0007049//cell cycle;GO:0007127//meiosis I;GO:0007346//regulation of mitotic cell cycle;GO:0016310//phosphorylation;GO:0044772//mitotic cell cycle phase transition;GO:0048144//fibroblast proliferation;GO:0051301//cell division
ENSMUSG00000056054	113	93	185	1188	1357	1278	19.859	14.01	31.416	160.046	187.59	138.586	21.7617	162.074	-2.89679171347859	1.01765e-25	1.5637e-22	S100a8	Organismal Systems	Immune system	K21127	--	S100 calcium binding protein A8 (calgranulin A) [Source:MGI Symbol;Acc:MGI:88244]	ko04657//IL-17 signaling pathway	GO:0005576//extracellular region;GO:0005615//extracellular space;GO:0005737//cytoplasm;GO:0005829//cytosol;GO:0005856//cytoskeleton;GO:0005886//plasma membrane;GO:0016020//membrane;GO:0045111//intermediate filament cytoskeleton;GO:1990660//calprotectin complex	GO:0005509//calcium ion binding;GO:0016209//antioxidant activity;GO:0046872//metal ion binding;GO:0048306//calcium-dependent protein binding	GO:0002376//immune system process;GO:0002523//leukocyte migration involved in inflammatory response;GO:0002790//peptide secretion;GO:0002793//positive regulation of peptide secretion;GO:0006914//autophagy;GO:0006915//apoptotic process;GO:0006919//activation of cysteine-type endopeptidase activity involved in apoptotic process;GO:0006935//chemotaxis;GO:0006954//inflammatory response;GO:0014002//as…
ENSMUSG00000022652	34	4	30	625	623	579	0.954	0.096	0.813	13.439	13.746	10.021	0.621	12.402	-4.31983571592612	1.39014e-25	1.97176e-22	Morc1	-	-	-	--	microrchidia 1 [Source:MGI Symbol;Acc:MGI:1316740]	-	GO:0001673//male germ cell nucleus;GO:0005634//nucleus	GO:0003674//molecular_function;GO:0008270//zinc ion binding;GO:0046872//metal ion binding	GO:0001662//behavioral fear response;GO:0007283//spermatogenesis;GO:0010629//negative regulation of gene expression;GO:0030154//cell differentiation;GO:0031047//gene silencing by RNA;GO:0032197//transposition, RNA-mediated;GO:0040029//regulation of gene expression, epigenetic;GO:0044727//DNA demethylation of male pronucleus;GO:2000143//negative regulation of DNA-templated transcription, initiation
ENSMUSG00000032484	7	1	5	402	152	304	0.489	0.06	0.338	21.539	8.357	13.111	0.295667	14.3357	-5.59949358328114	1.32651e-24	1.7471e-21	Ngp	-	-	-	--	neutrophilic granule protein [Source:MGI Symbol;Acc:MGI:105983]	-	GO:0005576//extracellular region;GO:0005615//extracellular space;GO:0031410//cytoplasmic vesicle	GO:0004869//cysteine-type endopeptidase inhibitor activity;GO:0030414//peptidase inhibitor activity	GO:0006952//defense response;GO:0016525//negative regulation of angiogenesis;GO:1901491//negative regulation of lymphangiogenesis
ENSMUSG00000023132	234	99	293	2035	2569	2211	22.763	8.229	27.506	151.463	196.092	132.42	19.4993	159.992	-3.03650005745209	3.14203e-22	3.70222e-19	Gzma	Environmental Information Processing	Signaling molecules and interaction	K01352	--	granzyme A [Source:MGI Symbol;Acc:MGI:109266]	ko04080//Neuroactive ligand-receptor interaction	GO:0005576//extracellular region;GO:0005615//extracellular space;GO:0005634//nucleus;GO:0005737//cytoplasm	GO:0004252//serine-type endopeptidase activity;GO:0008233//peptidase activity;GO:0008236//serine-type peptidase activity;GO:0016787//hydrolase activity;GO:0042803//protein homodimerization activity	GO:0006508//proteolysis;GO:0009617//response to bacterium;GO:0031640//killing of cells of other organism;GO:0032078//negative regulation of endodeoxyribonuclease activity;GO:0043065//positive regulation of apoptotic process;GO:0043392//negative regulation of DNA binding;GO:0051354//negative regulation of oxidoreductase activity;GO:0051603//proteolysis involved in cellular protein catabolic proces…
ENSMUSG00000038871	245	287	281	1917	1371	2303	9.426	9.465	10.447	57.048	42.575	61.48	9.77933	53.701	-2.45714093007208	3.21251e-22	3.70222e-19	Bpgm	Metabolism;Metabolism;Metabolism	Global and overview maps;Carbohydrate metabolism;Amino acid metabolism	K01837;K01837;K01837	--	2,3-bisphosphoglycerate mutase [Source:MGI Symbol;Acc:MGI:1098242]	ko01100//Metabolic pathways;ko00010//Glycolysis / Gluconeogenesis;ko00260//Glycine, serine and threonine metabolism	-	GO:0003824//catalytic activity;GO:0004082//bisphosphoglycerate mutase activity;GO:0004619//phosphoglycerate mutase activity;GO:0016787//hydrolase activity;GO:0016853//isomerase activity;GO:0016868//intramolecular transferase activity, phosphotransferases;GO:0046538//2,3-bisphosphoglycerate-dependent phosphoglycerate mutase activity	GO:0006096//glycolytic process;GO:0006753//nucleoside phosphate metabolic process;GO:0015671//oxygen transport;GO:0042832//defense response to protozoan;GO:0048821//erythrocyte development;GO:0060856//establishment of blood-brain barrier;GO:0150076//neuroinflammatory response
ENSMUSG00000053702	308	93	388	2709	3552	3873	8.922	2.093	10.352	83.257	117.286	101.043	7.12233	100.529	-3.81911319044668	5.02924e-20	5.45495e-17	Nebl	-	-	-	--	nebulette [Source:MGI Symbol;Acc:MGI:1921353]	-	GO:0001725//stress fiber;GO:0005737//cytoplasm;GO:0030018//Z disc	GO:0003779//actin binding;GO:0005515//protein binding;GO:0005523//tropomyosin binding;GO:0008092//cytoskeletal protein binding;GO:0031005//filamin binding;GO:0046872//metal ion binding;GO:0051015//actin filament binding	GO:0071691//cardiac muscle thin filament assembly
ENSMUSG00000025498	2050	3350	2711	424	320	527	92.387	130.448	119.613	14.399	11.337	14.687	114.149	13.4743	3.0826366338647	5.01808e-19	5.14046e-16	Irf7	Human Diseases;Human Diseases;Human Diseases;Human Diseases;Human Diseases;Organismal Systems;Human Diseases;Human Diseases;Human Diseases;Human Diseases;Organismal Systems;Organismal Systems;Organismal Systems	Infectious disease: viral;Infectious disease: viral;Cancer: overview;Infectious disease: viral;Cardiovascular disease;Immune system;Infectious disease: viral;Infectious disease: viral;Infectious disease: viral;Infectious disease: viral;Immune system;Immune system;Immune system	K09447;K09447;K09447;K09447;K09447;K09447;K09447;K09447;K09447;K09447;K09447;K09447;K09447	IRF	interferon regulatory factor 7 [Source:MGI Symbol;Acc:MGI:1859212]	ko05168//Herpes simplex virus 1 infection;ko05169//Epstein-Barr virus infection;ko05203//Viral carcinogenesis;ko05167//Kaposi sarcoma-associated herpesvirus infection;ko05417//Lipid and atherosclerosis;ko04621//NOD-like receptor signaling pathway;ko05164//Influenza A;ko05161//Hepatitis B;ko05160//Hepatitis C;ko05162//Measles;ko04620//Toll-like receptor signaling pathway;ko04622//RIG-I-like recept…	GO:0000785//chromatin;GO:0005634//nucleus;GO:0005654//nucleoplasm;GO:0005737//cytoplasm;GO:0005829//cytosol	GO:0000976//transcription cis-regulatory region binding;GO:0000978//RNA polymerase II cis-regulatory region sequence-specific DNA binding;GO:0000981//DNA-binding transcription factor activity, RNA polymerase II-specific;GO:0000987//cis-regulatory region sequence-specific DNA binding;GO:0003677//DNA binding;GO:0003700//DNA-binding transcription factor activity;GO:0005515//protein binding;GO:199083…	GO:0002376//immune system process;GO:0002753//cytoplasmic pattern recognition receptor signaling pathway;GO:0002819//regulation of adaptive immune response;GO:0006355//regulation of transcription, DNA-templated;GO:0006357//regulation of transcription by RNA polymerase II;GO:0010468//regulation of gene expression;GO:0016064//immunoglobulin mediated immune response;GO:0032481//positive regulation o…
ENSMUSG00000060791	2135	843	2603	14926	17438	17801	286.266	96.99	337.48	1536.16	1841.35	1474.86	240.245	1617.45	-2.75114377564059	5.52236e-19	5.35931e-16	Gmfg	-	-	-	--	glia maturation factor, gamma [Source:MGI Symbol;Acc:MGI:1927135]	-	-	GO:0003779//actin binding;GO:0008083//growth factor activity;GO:0071933//Arp2/3 complex binding	GO:0007165//signal transduction;GO:0034316//negative regulation of Arp2/3 complex-mediated actin nucleation;GO:0071846//actin filament debranching
ENSMUSG00000075330	41	18	77	590	588	533	3.413	1.314	6.474	38.303	39.766	28.148	3.73367	35.4057	-3.24531524384174	9.62003e-19	8.86919e-16	A930003A15Rik	-	-	-	--	RIKEN cDNA A930003A15 gene [Source:MGI Symbol;Acc:MGI:1915412]	-	GO:0005575//cellular_component	GO:0003674//molecular_function	GO:0008150//biological_process
ENSMUSG00000009185	4196	1773	3220	270	173	485	701.335	254.02	520.062	34.595	22.745	50.02	491.806	35.7867	3.78059428207233	2.36738e-17	2.07867e-14	Ccl8	Environmental Information Processing;Organismal Systems;Environmental Information Processing	Signaling molecules and interaction;Immune system;Signaling molecules and interaction	K16596;K16596;K16596	--	C-C motif chemokine ligand 8 [Source:MGI Symbol;Acc:MGI:101878]	ko04060//Cytokine-cytokine receptor interaction;ko04062//Chemokine signaling pathway;ko04061//Viral protein interaction with cytokine and cytokine receptor	GO:0005576//extracellular region;GO:0005615//extracellular space	GO:0004672//protein kinase activity;GO:0005125//cytokine activity;GO:0008009//chemokine activity;GO:0008201//heparin binding;GO:0016004//phospholipase activator activity;GO:0048020//CCR chemokine receptor binding	GO:0002548//monocyte chemotaxis;GO:0006816//calcium ion transport;GO:0006874//cellular calcium ion homeostasis;GO:0006887//exocytosis;GO:0006935//chemotaxis;GO:0006954//inflammatory response;GO:0006955//immune response;GO:0007165//signal transduction;GO:0007186//G protein-coupled receptor signaling pathway;GO:0007267//cell-cell signaling;GO:0030593//neutrophil chemotaxis;GO:0031640//killing of ce…
ENSMUSG00000027220	27	11	24	269	182	267	0.613	0.214	0.527	4.683	3.251	3.741	0.451333	3.89167	-3.10812290590939	1.00643e-16	8.43525e-14	Syt13	-	-	-	--	synaptotagmin XIII [Source:MGI Symbol;Acc:MGI:1933945]	-	GO:0005886//plasma membrane;GO:0016020//membrane;GO:0030133//transport vesicle;GO:0030659//cytoplasmic vesicle membrane;GO:0031410//cytoplasmic vesicle;GO:0043231//intracellular membrane-bounded organelle;GO:0070382//exocytic vesicle	GO:0001786//phosphatidylserine binding;GO:0005509//calcium ion binding;GO:0005544//calcium-dependent phospholipid binding;GO:0019905//syntaxin binding;GO:0030276//clathrin binding	GO:0014059//regulation of dopamine secretion;GO:0016192//vesicle-mediated transport;GO:0017156//calcium-ion regulated exocytosis;GO:0017158//regulation of calcium ion-dependent exocytosis;GO:0071277//cellular response to calcium ion
ENSMUSG00000012483	375	260	564	1994	2324	2526	47.804	28.41	69.474	194.857	233.039	198.693	48.5627	208.863	-2.10463739221005	1.51268e-15	1.21271e-12	Rpa3	Genetic Information Processing;Genetic Information Processing;Genetic Information Processing;Genetic Information Processing;Genetic Information Processing	Replication and repair;Replication and repair;Replication and repair;Replication and repair;Replication and repair	K10740;K10740;K10740;K10740;K10740	--	replication protein A3 [Source:MGI Symbol;Acc:MGI:1915490]	ko03460//Fanconi anemia pathway;ko03420//Nucleotide excision repair;ko03440//Homologous recombination;ko03030//DNA replication;ko03430//Mismatch repair	GO:0005634//nucleus;GO:0005654//nucleoplasm;GO:0005662//DNA replication factor A complex;GO:0031981//nuclear lumen;GO:0035861//site of double-strand break	GO:0003677//DNA binding;GO:0003684//damaged DNA binding;GO:0003697//single-stranded DNA binding	GO:0000724//double-strand break repair via homologous recombination;GO:0006260//DNA replication;GO:0006281//DNA repair;GO:0006284//base-excision repair;GO:0006289//nucleotide-excision repair;GO:0006298//mismatch repair;GO:0006310//DNA recombination;GO:0006974//cellular response to DNA damage stimulus;GO:0007346//regulation of mitotic cell cycle;GO:0042127//regulation of cell population proliferat…
ENSMUSG00000075266	117	61	105	472	639	823	6.211	2.681	5.366	20.054	27.698	28.122	4.75267	25.2913	-2.41183397106977	1.89078e-15	1.45267e-12	Cenpw	-	-	-	--	centromere protein W [Source:MGI Symbol;Acc:MGI:1913561]	-	GO:0000775//chromosome, centromeric region;GO:0000776//kinetochore;GO:0000939//inner kinetochore;GO:0005634//nucleus;GO:0005654//nucleoplasm;GO:0005694//chromosome;GO:0005730//nucleolus;GO:0016363//nuclear matrix	GO:0003674//molecular_function;GO:0003677//DNA binding;GO:0046982//protein heterodimerization activity	GO:0000278//mitotic cell cycle;GO:0007049//cell cycle;GO:0007059//chromosome segregation;GO:0051276//chromosome organization;GO:0051301//cell division;GO:0051382//kinetochore assembly
ENSMUSG00000027115	76	46	67	340	467	400	1.927	1	1.641	6.608	9.313	6.257	1.52267	7.39267	-2.27949471409654	2.15856e-15	1.59207e-12	Kif18a	-	-	-	--	kinesin family member 18A [Source:MGI Symbol;Acc:MGI:2446977]	-	GO:0000776//kinetochore;GO:0001726//ruffle;GO:0005634//nucleus;GO:0005737//cytoplasm;GO:0005813//centrosome;GO:0005819//spindle;GO:0005828//kinetochore microtubule;GO:0005856//cytoskeleton;GO:0005871//kinesin complex;GO:0005874//microtubule;GO:0005901//caveola;GO:0015630//microtubule cytoskeleton;GO:0042995//cell projection;GO:0061673//mitotic spindle astral microtubule;GO:1990023//mitotic spindl…	GO:0000166//nucleotide binding;GO:0003777//microtubule motor activity;GO:0003779//actin binding;GO:0005524//ATP binding;GO:0008017//microtubule binding;GO:0008574//plus-end-directed microtubule motor activity;GO:0016887//ATP hydrolysis activity;GO:0051010//microtubule plus-end binding;GO:0070463//tubulin-dependent ATPase activity	GO:0000070//mitotic sister chromatid segregation;GO:0006996//organelle organization;GO:0007018//microtubule-based movement;GO:0007019//microtubule depolymerization;GO:0007080//mitotic metaphase plate congression;GO:0007140//male meiotic nuclear division;GO:0015031//protein transport;GO:0070507//regulation of microtubule cytoskeleton organization;GO:0071392//cellular response to estradiol stimulus…
ENSMUSG00000022468	204	47	193	1429	1272	1441	7.268	1.429	6.615	39.948	35.765	31.844	5.104	35.8523	-2.81236678091495	6.25514e-15	4.4361e-12	Endou	-	-	-	--	endonuclease, polyU-specific [Source:MGI Symbol;Acc:MGI:97746]	-	GO:0005576//extracellular region;GO:0005737//cytoplasm;GO:0016020//membrane	GO:0003723//RNA binding;GO:0004518//nuclease activity;GO:0004519//endonuclease activity;GO:0004521//endoribonuclease activity;GO:0004540//ribonuclease activity;GO:0005044//scavenger receptor activity;GO:0008236//serine-type peptidase activity;GO:0016787//hydrolase activity;GO:0016829//lyase activity;GO:0030247//polysaccharide binding;GO:0046872//metal ion binding	GO:0006508//proteolysis;GO:0006897//endocytosis;GO:0006955//immune response;GO:0007565//female pregnancy;GO:0016441//posttranscriptional gene silencing;GO:0050995//negative regulation of lipid catabolic process
ENSMUSG00000018983	72	53	35	363	349	350	1.298	0.819	0.61	5.015	4.948	3.892	0.909	4.61833	-2.34502010545352	9.84901e-15	6.72614e-12	E2f2	Human Diseases;Human Diseases;Human Diseases;Human Diseases;Human Diseases;Cellular Processes;Human Diseases;Human Diseases;Human Diseases;Human Diseases;Human Diseases;Human Diseases;Human Diseases;Cellular Processes;Human Diseases;Human Diseases;Human Diseases;Human Diseases;Human Diseases;Human Diseases;Human Diseases;Human Diseases;Human Diseases	Cancer: overview;Infectious disease: viral;Infectious disease: viral;Infectious disease: viral;Infectious disease: viral;Cell growth and death;Cancer: specific types;Infectious disease: viral;Endocrine and metabolic disease;Cancer: overview;Infectious disease: viral;Cancer: specific types;Cancer: specific types;Cell growth and death;Cancer: specific types;Drug resistance: antineoplastic;Cancer: s…	K09389;K09389;K09389;K09389;K09389;K09389;K09389;K09389;K09389;K09389;K09389;K09389;K09389;K09389;K09389;K09389;K09389;K09389;K09389;K09389;K09389;K09389;K09389	E2F	E2F transcription factor 2 [Source:MGI Symbol;Acc:MGI:1096341]	ko05200//Pathways in cancer;ko05163//Human cytomegalovirus infection;ko05166//Human T-cell leukemia virus 1 infection;ko05169//Epstein-Barr virus infection;ko05167//Kaposi sarcoma-associated herpesvirus infection;ko04218//Cellular senescence;ko05225//Hepatocellular carcinoma;ko05161//Hepatitis B;ko04934//Cushing syndrome;ko05206//MicroRNAs in cancer;ko05160//Hepatitis C;ko05226//Gastric cancer;ko…	GO:0005634//nucleus;GO:0005667//transcription regulator complex;GO:0035189//Rb-E2F complex;GO:0090575//RNA polymerase II transcription regulator complex	GO:0000977//RNA polymerase II transcription regulatory region sequence-specific DNA binding;GO:0000978//RNA polymerase II cis-regulatory region sequence-specific DNA binding;GO:0000981//DNA-binding transcription factor activity, RNA polymerase II-specific;GO:0000987//cis-regulatory region sequence-specific DNA binding;GO:0001228//DNA-binding transcription activator activity, RNA polymerase II-spe…	GO:0006355//regulation of transcription, DNA-templated;GO:0006357//regulation of transcription by RNA polymerase II;GO:0007049//cell cycle;GO:0045944//positive regulation of transcription by RNA polymerase II;GO:0051726//regulation of cell cycle;GO:0072332//intrinsic apoptotic signaling pathway by p53 class mediator;GO:1903671//negative regulation of sprouting angiogenesis;GO:1990086//lens fiber …
ENSMUSG00000072553	25	3	34	241	334	349	3.886	0.409	5.188	28.734	40.951	33.429	3.161	34.3713	-3.44275287749067	2.20269e-14	1.45055e-11	Gm525	-	-	-	--	predicted gene 525 [Source:MGI Symbol;Acc:MGI:2685371]	-	GO:0005575//cellular_component;GO:0005576//extracellular region	GO:0003674//molecular_function	GO:0008150//biological_process
ENSMUSG00000049038	96	72	139	562	577	558	5.216	3.711	10.147	29.478	32.945	18.751	6.358	27.058	-2.08941028444003	2.33954e-14	1.48754e-11	Mterf2	-	-	-	--	mitochondrial transcription termination factor 2 [Source:MGI Symbol;Acc:MGI:1921488]	-	GO:0005739//mitochondrion;GO:0005759//mitochondrial matrix;GO:0042645//mitochondrial nucleoid	GO:0003676//nucleic acid binding;GO:0003677//DNA binding;GO:0003690//double-stranded DNA binding	GO:0006355//regulation of transcription, DNA-templated;GO:0006393//termination of mitochondrial transcription
ENSMUSG00000072955	100	28	144	711	927	916	10.469	2.535	14.567	57.085	76.284	59.169	9.19033	64.1793	-2.80391970950031	6.51856e-14	4.00652e-11	Tmsb15l	-	-	-	--	thymosin beta 15b like [Source:MGI Symbol;Acc:MGI:3026988]	-	GO:0001725//stress fiber;GO:0031941//filamentous actin	GO:0003785//actin monomer binding	GO:0007015//actin filament organization;GO:0030837//negative regulation of actin filament polymerization;GO:0042989//sequestering of actin monomers;GO:0051497//negative regulation of stress fiber assembly
ENSMUSG00000038357	3	2	13	131	122	129	0.338	0.193	1.415	11.315	10.813	8.969	0.648667	10.3657	-3.99819179168737	9.08624e-14	5.40455e-11	Camp	Organismal Systems;Organismal Systems;Human Diseases;Human Diseases;Organismal Systems	Immune system;Immune system;Infectious disease: bacterial;Infectious disease: bacterial;Digestive system	K13916;K13916;K13916;K13916;K13916	--	cathelicidin antimicrobial peptide [Source:MGI Symbol;Acc:MGI:108443]	ko04621//NOD-like receptor signaling pathway;ko04613//Neutrophil extracellular trap formation;ko05152//Tuberculosis;ko05150//Staphylococcus aureus infection;ko04970//Salivary secretion	GO:0005576//extracellular region;GO:0005615//extracellular space;GO:0031982//vesicle;GO:0042581//specific granule;GO:0042995//cell projection	GO:0001530//lipopolysaccharide binding	GO:0001878//response to yeast;GO:0001934//positive regulation of protein phosphorylation;GO:0002227//innate immune response in mucosa;GO:0002376//immune system process;GO:0002544//chronic inflammatory response;GO:0006952//defense response;GO:0008284//positive regulation of cell population proliferation;GO:0019731//antibacterial humoral response;GO:0019732//antifungal humoral response;GO:0019835//…
ENSMUSG00000034457	454	398	494	92	72	105	8.16	6.402	8.728	1.268	1.018	1.164	7.76333	1.15	2.75504237254533	9.8635e-14	5.68353e-11	Eda2r	Environmental Information Processing;Environmental Information Processing	Signaling molecules and interaction;Signal transduction	K05163;K05163	--	ectodysplasin A2 receptor [Source:MGI Symbol;Acc:MGI:2442860]	ko04060//Cytokine-cytokine receptor interaction;ko04064//NF-kappa B signaling pathway	GO:0005886//plasma membrane;GO:0016020//membrane	GO:0005031//tumor necrosis factor-activated receptor activity;GO:0005515//protein binding;GO:0038023//signaling receptor activity	GO:0012501//programmed cell death;GO:0030154//cell differentiation;GO:0033209//tumor necrosis factor-mediated signaling pathway;GO:0043123//positive regulation of I-kappaB kinase/NF-kappaB signaling;GO:0046330//positive regulation of JNK cascade;GO:0051092//positive regulation of NF-kappaB transcription factor activity;GO:0072332//intrinsic apoptotic signaling pathway by p53 class mediator
ENSMUSG00000022471	622	398	945	3001	3165	3888	39.274	18.002	56.733	146.812	164.581	154.973	38.003	155.455	-2.03231489709732	4.28811e-13	2.39601e-10	Xrcc6	Genetic Information Processing	Replication and repair	K10884	--	X-ray repair complementing defective repair in Chinese hamster cells 6 [Source:MGI Symbol;Acc:MGI:95606]	ko03450//Non-homologous end-joining	GO:0005634//nucleus;GO:0005654//nucleoplasm;GO:0005667//transcription regulator complex;GO:0005730//nucleolus;GO:0005958//DNA-dependent protein kinase-DNA ligase 4 complex;GO:0032991//protein-containing complex;GO:0032993//protein-DNA complex;GO:0043231//intracellular membrane-bounded organelle;GO:0043564//Ku70:Ku80 complex;GO:0070418//DNA-dependent protein kinase complex;GO:0070419//nonhomologou…	GO:0000166//nucleotide binding;GO:0000976//transcription cis-regulatory region binding;GO:0003677//DNA binding;GO:0003678//DNA helicase activity;GO:0003684//damaged DNA binding;GO:0003690//double-stranded DNA binding;GO:0003691//double-stranded telomeric DNA binding;GO:0004386//helicase activity;GO:0005524//ATP binding;GO:0008094//ATP-dependent activity, acting on DNA;GO:0016787//hydrolase activi…	GO:0000723//telomere maintenance;GO:0002218//activation of innate immune response;GO:0006281//DNA repair;GO:0006303//double-strand break repair via nonhomologous end joining;GO:0006310//DNA recombination;GO:0006974//cellular response to DNA damage stimulus;GO:0032508//DNA duplex unwinding;GO:0045892//negative regulation of transcription, DNA-templated;GO:0045893//positive regulation of transcript…
ENSMUSG00000001131	2276	593	864	120	104	198	225.379	50.284	82.828	9.095	8.161	12.033	119.497	9.763	3.6135060582473	6.4137e-13	3.4052e-10	Timp1	Environmental Information Processing	Signal transduction	K16451	--	tissue inhibitor of metalloproteinase 1 [Source:MGI Symbol;Acc:MGI:98752]	ko04066//HIF-1 signaling pathway	GO:0005576//extracellular region;GO:0005604//basement membrane;GO:0005615//extracellular space;GO:0031012//extracellular matrix	GO:0002020//protease binding;GO:0004857//enzyme inhibitor activity;GO:0005125//cytokine activity;GO:0005515//protein binding;GO:0008083//growth factor activity;GO:0008191//metalloendopeptidase inhibitor activity;GO:0008270//zinc ion binding;GO:0030414//peptidase inhibitor activity;GO:0046872//metal ion binding	GO:0002248//connective tissue replacement involved in inflammatory response wound healing;GO:0007165//signal transduction;GO:0008284//positive regulation of cell population proliferation;GO:0009725//response to hormone;GO:0010033//response to organic substance;GO:0010951//negative regulation of endopeptidase activity;GO:0034097//response to cytokine;GO:0043066//negative regulation of apoptotic pr…
ENSMUSG00000022322	53	23	81	281	466	666	2.1	0.784	3.101	8.533	14.521	16.28	1.995	13.1113	-2.716353753723	6.46358e-13	3.4052e-10	Shcbp1	-	-	-	--	Shc SH2-domain binding protein 1 [Source:MGI Symbol;Acc:MGI:1338802]	-	GO:0005575//cellular_component;GO:0005737//cytoplasm;GO:0005819//spindle;GO:0005856//cytoskeleton;GO:0030496//midbody	GO:0005515//protein binding;GO:0042169//SH2 domain binding	GO:0008543//fibroblast growth factor receptor signaling pathway;GO:2000177//regulation of neural precursor cell proliferation
ENSMUSG00000022205	3356	2186	4774	13372	16266	18830	307.336	169.339	424.452	928.462	1167.58	1054.24	300.376	1050.09	-1.80567954313038	9.95735e-13	5.1001e-10	Sub1	-	-	-	PC4	SUB1 homolog, transcriptional regulator [Source:MGI Symbol;Acc:MGI:104811]	-	GO:0005634//nucleus;GO:0005654//nucleoplasm;GO:0005667//transcription regulator complex;GO:0005730//nucleolus	GO:0000978//RNA polymerase II cis-regulatory region sequence-specific DNA binding;GO:0003677//DNA binding;GO:0003678//DNA helicase activity;GO:0003690//double-stranded DNA binding;GO:0003697//single-stranded DNA binding;GO:0003713//transcription coactivator activity;GO:0042802//identical protein binding;GO:0140297//DNA-binding transcription factor binding	GO:0001111//promoter clearance from RNA polymerase II promoter;GO:0006355//regulation of transcription, DNA-templated;GO:0006357//regulation of transcription by RNA polymerase II;GO:0032508//DNA duplex unwinding;GO:0051053//negative regulation of DNA metabolic process;GO:0051260//protein homooligomerization;GO:0060261//positive regulation of transcription initiation from RNA polymerase II promote…
ENSMUSG00000091625	652	369	845	2615	3012	3243	113.053	54.776	141.508	347.148	411.515	347.176	103.112	368.613	-1.83789004716215	1.63978e-12	8.17186e-10	Lsm5	Genetic Information Processing;Genetic Information Processing	Transcription;Folding, sorting and degradation	K12624;K12624	--	LSM5 homolog, U6 small nuclear RNA and mRNA degradation associated [Source:MGI Symbol;Acc:MGI:1913623]	ko03040//Spliceosome;ko03018//RNA degradation	GO:0005634//nucleus;GO:0005681//spliceosomal complex;GO:0005688//U6 snRNP;GO:0005737//cytoplasm;GO:0046540//U4/U6 x U5 tri-snRNP complex;GO:0071005//U2-type precatalytic spliceosome;GO:0120115//Lsm2-8 complex;GO:1990726//Lsm1-7-Pat1 complex;GO:1990904//ribonucleoprotein complex	GO:0003723//RNA binding;GO:0005515//protein binding;GO:0046982//protein heterodimerization activity	GO:0000398//mRNA splicing, via spliceosome;GO:0006397//mRNA processing;GO:0006402//mRNA catabolic process;GO:0008380//RNA splicing;GO:0009617//response to bacterium
ENSMUSG00000074604	137	91	144	452	698	666	19.973	11.216	20.337	50.153	80.244	60.246	17.1753	63.5477	-1.88750105487536	1.76624e-12	8.55541e-10	Mgst2	Metabolism;Human Diseases;Human Diseases;Human Diseases;Human Diseases;Human Diseases;Metabolism;Human Diseases;Human Diseases;Metabolism;Metabolism;Metabolism	Global and overview maps;Cancer: overview;Cancer: overview;Cancer: overview;Cancer: specific types;Cardiovascular disease;Xenobiotics biodegradation and metabolism;Cancer: overview;Drug resistance: antineoplastic;Xenobiotics biodegradation and metabolism;Metabolism of other amino acids;Xenobiotics biodegradation and metabolism	K00799;K00799;K00799;K00799;K00799;K00799;K00799;K00799;K00799;K00799;K00799;K00799	--	microsomal glutathione S-transferase 2 [Source:MGI Symbol;Acc:MGI:2448481]	ko01100//Metabolic pathways;ko05200//Pathways in cancer;ko05208//Chemical carcinogenesis - reactive oxygen species;ko05207//Chemical carcinogenesis - receptor activation;ko05225//Hepatocellular carcinoma;ko05418//Fluid shear stress and atherosclerosis;ko00983//Drug metabolism - other enzymes;ko05204//Chemical carcinogenesis - DNA adducts;ko01524//Platinum drug resistance;ko00980//Metabolism of xe…	GO:0005635//nuclear envelope;GO:0005783//endoplasmic reticulum;GO:0005789//endoplasmic reticulum membrane;GO:0005886//plasma membrane;GO:0016020//membrane;GO:0043231//intracellular membrane-bounded organelle	GO:0004364//glutathione transferase activity;GO:0004464//leukotriene-C4 synthase activity;GO:0004602//glutathione peroxidase activity;GO:0008047//enzyme activator activity;GO:0016491//oxidoreductase activity;GO:0016740//transferase activity;GO:0016829//lyase activity;GO:0042802//identical protein binding;GO:0043295//glutathione binding	GO:0006629//lipid metabolic process;GO:0006691//leukotriene metabolic process;GO:0006750//glutathione biosynthetic process;GO:0010243//response to organonitrogen compound;GO:0019370//leukotriene biosynthetic process;GO:0032496//response to lipopolysaccharide;GO:0046466//membrane lipid catabolic process;GO:0098869//cellular oxidant detoxification
ENSMUSG00000021391	46	17	62	232	394	447	3.461	1.06	4.466	13.269	23.156	20.589	2.99567	19.0047	-2.66540471468517	1.80954e-12	8.55541e-10	Cenpp	-	-	-	--	centromere protein P [Source:MGI Symbol;Acc:MGI:1913586]	-	GO:0000775//chromosome, centromeric region;GO:0000939//inner kinetochore;GO:0005634//nucleus;GO:0005654//nucleoplasm;GO:0005694//chromosome;GO:0005730//nucleolus	GO:0003674//molecular_function	GO:0007059//chromosome segregation;GO:0008150//biological_process;GO:0034080//CENP-A containing nucleosome assembly
ENSMUSG00000023067	3210	3541	3271	726	779	1151	151.225	141.919	150.298	25.424	28.125	32.732	147.814	28.7603	2.36163061695888	2.51807e-12	1.16077e-09	Cdkn1a	Human Diseases;Environmental Information Processing;Human Diseases;Human Diseases;Human Diseases;Human Diseases;Human Diseases;Human Diseases;Human Diseases;Human Diseases;Cellular Processes;Human Diseases;Environmental Information Processing;Human Diseases;Human Diseases;Human Diseases;Human Diseases;Organismal Systems;Human Diseases;Human Diseases;Environmental Information Processing;Cellular P…	Cancer: overview;Signal transduction;Infectious disease: viral;Infectious disease: viral;Infectious disease: viral;Infectious disease: viral;Cancer: overview;Infectious disease: viral;Cancer: overview;Cancer: overview;Cell growth and death;Cancer: specific types;Signal transduction;Infectious disease: viral;Endocrine and metabolic disease;Cancer: overview;Infectious disease: viral;Endocrine syste…	K06625;K06625;K06625;K06625;K06625;K06625;K06625;K06625;K06625;K06625;K06625;K06625;K06625;K06625;K06625;K06625;K06625;K06625;K06625;K06625;K06625;K06625;K06625;K06625;K06625;K06625;K06625;K06625;K06625;K06625;K06625;K06625;K06625;K06625;K06625;K06625;K06625;K06625;K06625;K06625;K06625	--	cyclin dependent kinase inhibitor 1A [Source:MGI Symbol;Acc:MGI:104556]	ko05200//Pathways in cancer;ko04151//PI3K-Akt signaling pathway;ko05165//Human papillomavirus infection;ko05163//Human cytomegalovirus infection;ko05166//Human T-cell leukemia virus 1 infection;ko05169//Epstein-Barr virus infection;ko05203//Viral carcinogenesis;ko05167//Kaposi sarcoma-associated herpesvirus infection;ko05202//Transcriptional misregulation in cancer;ko05205//Proteoglycans in cance…	GO:0000307//cyclin-dependent protein kinase holoenzyme complex;GO:0005634//nucleus;GO:0005654//nucleoplasm;GO:0005730//nucleolus;GO:0005737//cytoplasm;GO:0005829//cytosol;GO:0016604//nuclear body;GO:0032991//protein-containing complex;GO:0048471//perinuclear region of cytoplasm;GO:0070557//PCNA-p21 complex	GO:0004860//protein kinase inhibitor activity;GO:0004861//cyclin-dependent protein serine/threonine kinase inhibitor activity;GO:0005515//protein binding;GO:0019901//protein kinase binding;GO:0019912//cyclin-dependent protein kinase activating kinase activity;GO:0030332//cyclin binding;GO:0031625//ubiquitin protein ligase binding;GO:0044877//protein-containing complex binding;GO:0046872//metal io…	GO:0001701//in utero embryonic development;GO:0001933//negative regulation of protein phosphorylation;GO:0001934//positive regulation of protein phosphorylation;GO:0006606//protein import into nucleus;GO:0006974//cellular response to DNA damage stimulus;GO:0006977//DNA damage response, signal transduction by p53 class mediator resulting in cell cycle arrest;GO:0006978//DNA damage response, signal…
ENSMUSG00000054717	896	396	1054	3048	4768	6823	34.031	11.367	35.522	79.851	130.32	150.287	26.9733	120.153	-2.15526294368975	2.61171e-12	1.17457e-09	Hmgb2	-	-	-	HMG	high mobility group box 2 [Source:MGI Symbol;Acc:MGI:96157]	-	GO:0000785//chromatin;GO:0000793//condensed chromosome;GO:0005576//extracellular region;GO:0005615//extracellular space;GO:0005634//nucleus;GO:0005654//nucleoplasm;GO:0005694//chromosome;GO:0005730//nucleolus;GO:0005737//cytoplasm;GO:0032991//protein-containing complex;GO:0048471//perinuclear region of cytoplasm	GO:0000976//transcription cis-regulatory region binding;GO:0000987//cis-regulatory region sequence-specific DNA binding;GO:0003677//DNA binding;GO:0003684//damaged DNA binding;GO:0003690//double-stranded DNA binding;GO:0003713//transcription coactivator activity;GO:0005515//protein binding;GO:0008134//transcription factor binding;GO:0008289//lipid binding;GO:0008301//DNA binding, bending;GO:00199…	GO:0000122//negative regulation of transcription by RNA polymerase II;GO:0001938//positive regulation of endothelial cell proliferation;GO:0002376//immune system process;GO:0002437//inflammatory response to antigenic stimulus;GO:0006265//DNA topological change;GO:0006310//DNA recombination;GO:0006357//regulation of transcription by RNA polymerase II;GO:0006935//chemotaxis;GO:0006954//inflammatory…
ENSMUSG00000028460	78	18	92	450	535	612	5.425	1.073	6.183	23.993	29.27	26.265	4.227	26.5093	-2.64879437174353	3.38204e-12	1.4848e-09	Sit1	-	-	-	--	suppression inducing transmembrane adaptor 1 [Source:MGI Symbol;Acc:MGI:1889342]	-	GO:0005886//plasma membrane;GO:0016020//membrane	GO:0019900//kinase binding	GO:0002250//adaptive immune response;GO:0002376//immune system process;GO:0007165//signal transduction;GO:0043029//T cell homeostasis;GO:0050863//regulation of T cell activation
ENSMUSG00000028175	61	12	46	240	455	428	2.194	0.344	1.288	5.651	11.301	8.447	1.27533	8.46633	-2.7308629180653	4.97761e-12	2.13447e-09	Depdc1a	-	-	-	--	DEP domain containing 1a [Source:MGI Symbol;Acc:MGI:1923381]	-	GO:0005634//nucleus;GO:0017053//transcription repressor complex	GO:0005096//GTPase activator activity	GO:0007165//signal transduction;GO:0035556//intracellular signal transduction;GO:0045892//negative regulation of transcription, DNA-templated
ENSMUSG00000038508	137	169	111	2	4	18	8.324	8.876	6.487	0.095	0.195	0.655	7.89567	0.315	4.64763735073757	5.20849e-12	2.18271e-09	Gdf15	Environmental Information Processing	Signaling molecules and interaction	K05504	--	growth differentiation factor 15 [Source:MGI Symbol;Acc:MGI:1346047]	ko04060//Cytokine-cytokine receptor interaction	GO:0005576//extracellular region;GO:0005615//extracellular space;GO:0005634//nucleus;GO:0005737//cytoplasm;GO:0005794//Golgi apparatus	GO:0005125//cytokine activity;GO:0008083//growth factor activity;GO:0042803//protein homodimerization activity	GO:0002023//reduction of food intake in response to dietary excess;GO:0035860//glial cell-derived neurotrophic factor receptor signaling pathway;GO:0040015//negative regulation of multicellular organism growth;GO:0043410//positive regulation of MAPK cascade;GO:0051897//positive regulation of protein kinase B signaling;GO:0060395//SMAD protein signal transduction;GO:0060400//negative regulation of…
ENSMUSG00000104213	65	57	51	549	174	594	3.074	2.866	2.331	19.903	6.729	17.638	2.757	14.7567	-2.42019570025388	8.8908e-12	3.64306e-09	Ighd	-	-	-	--	immunoglobulin heavy constant delta [Source:MGI Symbol;Acc:MGI:96447]	-	GO:0009897//external side of plasma membrane;GO:0016020//membrane;GO:0019815//B cell receptor complex	GO:0003823//antigen binding	GO:0016064//immunoglobulin mediated immune response;GO:0016446//somatic hypermutation of immunoglobulin genes;GO:0030890//positive regulation of B cell proliferation;GO:0032732//positive regulation of interleukin-1 production;GO:0042100//B cell proliferation;GO:0050776//regulation of immune response
ENSMUSG00000069301	3	0	10	54	140	157	0.511	0	1.731	7.247	19.385	17.069	0.747333	14.567	-4.28480810970867	2.11047e-11	8.45977e-09	H2ac11	Organismal Systems;Human Diseases;Cellular Processes;Human Diseases	Immune system;Substance dependence;Cell growth and death;Immune disease	K11251;K11251;K11251;K11251	--	H2A clustered histone 11 [Source:MGI Symbol;Acc:MGI:2448293]	ko04613//Neutrophil extracellular trap formation;ko05034//Alcoholism;ko04217//Necroptosis;ko05322//Systemic lupus erythematosus	GO:0000786//nucleosome;GO:0005634//nucleus;GO:0005694//chromosome;GO:0043505//CENP-A containing nucleosome	GO:0003677//DNA binding;GO:0019899//enzyme binding;GO:0030527//structural constituent of chromatin;GO:0046982//protein heterodimerization activity	GO:0006325//chromatin organization;GO:0061644//protein localization to CENP-A containing chromatin
ENSMUSG00000061787	16591	10676	19414	47853	63157	73310	2868.51	1582.2	3243.46	6342.31	8589.36	7820.96	2564.72	7584.21	-1.56419684252119	2.7174e-11	1.06609e-08	Rps17	Human Diseases;Genetic Information Processing	Infectious disease: viral;Translation	K02962;K02962	--	ribosomal protein S17 [Source:MGI Symbol;Acc:MGI:1309526]	ko05171//Coronavirus disease - COVID-19;ko03010//Ribosome	GO:0005634//nucleus;GO:0005730//nucleolus;GO:0005737//cytoplasm;GO:0005829//cytosol;GO:0005840//ribosome;GO:0022626//cytosolic ribosome;GO:0022627//cytosolic small ribosomal subunit;GO:0032040//small-subunit processome;GO:0045202//synapse;GO:0098794//postsynapse;GO:1990904//ribonucleoprotein complex	GO:0003735//structural constituent of ribosome	GO:0002181//cytoplasmic translation;GO:0006364//rRNA processing;GO:0006412//translation;GO:0034101//erythrocyte homeostasis;GO:0042274//ribosomal small subunit biogenesis
ENSMUSG00000050357	41	46	72	381	224	296	0.835	0.803	1.417	5.952	3.588	3.715	1.01833	4.41833	-2.11729238504853	2.77524e-11	1.0661e-08	Carmil2	-	-	-	--	capping protein regulator and myosin 1 linker 2 [Source:MGI Symbol;Acc:MGI:2685431]	-	GO:0001726//ruffle;GO:0005737//cytoplasm;GO:0005886//plasma membrane;GO:0015629//actin cytoskeleton;GO:0030027//lamellipodium;GO:0031252//cell leading edge;GO:0044354//macropinosome;GO:0045111//intermediate filament cytoskeleton	GO:0005515//protein binding;GO:0005543//phospholipid binding;GO:0044877//protein-containing complex binding	GO:0007163//establishment or maintenance of cell polarity;GO:0010592//positive regulation of lamellipodium assembly;GO:0030335//positive regulation of cell migration;GO:0044319//wound healing, spreading of cells;GO:0051639//actin filament network formation;GO:0061339//establishment or maintenance of monopolar cell polarity;GO:0090091//positive regulation of extracellular matrix disassembly;GO:190…
ENSMUSG00000090164	66	61	78	240	355	483	3.595	2.848	4.106	10.021	15.211	16.234	3.51633	13.822	-1.97482264088826	3.015e-11	1.13456e-08	BC035044	-	-	-	--	cDNA sequence BC035044 [Source:MGI Symbol;Acc:MGI:2448540]	-	GO:0005575//cellular_component	GO:0003674//molecular_function	GO:0008150//biological_process
ENSMUSG00000023274	178	99	236	1366	675	814	4.892	2.332	6.267	28.776	14.591	13.803	4.497	19.0567	-2.08326100043095	3.35098e-11	1.23578e-08	Cd4	Environmental Information Processing;Human Diseases;Human Diseases;Environmental Information Processing;Human Diseases;Organismal Systems;Organismal Systems;Organismal Systems;Human Diseases;Organismal Systems;Organismal Systems;Human Diseases	Signaling molecules and interaction;Infectious disease: viral;Infectious disease: viral;Signaling molecules and interaction;Infectious disease: bacterial;Immune system;Immune system;Immune system;Cancer: overview;Immune system;Immune system;Immune disease	K06454;K06454;K06454;K06454;K06454;K06454;K06454;K06454;K06454;K06454;K06454;K06454	--	CD4 antigen [Source:MGI Symbol;Acc:MGI:88335]	ko04060//Cytokine-cytokine receptor interaction;ko05166//Human T-cell leukemia virus 1 infection;ko05170//Human immunodeficiency virus 1 infection;ko04514//Cell adhesion molecules;ko05135//Yersinia infection;ko04659//Th17 cell differentiation;ko04660//T cell receptor signaling pathway;ko04640//Hematopoietic cell lineage;ko05235//PD-L1 expression and PD-1 checkpoint pathway in cancer;ko04658//Th1 …	GO:0005788//endoplasmic reticulum lumen;GO:0005789//endoplasmic reticulum membrane;GO:0005886//plasma membrane;GO:0009897//external side of plasma membrane;GO:0009986//cell surface;GO:0016020//membrane;GO:0045121//membrane raft	GO:0005102//signaling receptor binding;GO:0005515//protein binding;GO:0008270//zinc ion binding;GO:0008289//lipid binding;GO:0015026//coreceptor activity;GO:0019865//immunoglobulin binding;GO:0019899//enzyme binding;GO:0019901//protein kinase binding;GO:0023026//MHC class II protein complex binding;GO:0042011//interleukin-16 binding;GO:0042012//interleukin-16 receptor activity;GO:0042289//MHC cla…	GO:0001934//positive regulation of protein phosphorylation;GO:0002250//adaptive immune response;GO:0002376//immune system process;GO:0006955//immune response;GO:0007155//cell adhesion;GO:0007166//cell surface receptor signaling pathway;GO:0010524//positive regulation of calcium ion transport into cytosol;GO:0019722//calcium-mediated signaling;GO:0030217//T cell differentiation;GO:0030225//macroph…
ENSMUSG00000032221	115	34	172	681	718	892	1.956	1.077	3.089	14.802	17.383	15.863	2.04067	16.016	-2.97240143003016	5.29853e-11	1.91568e-08	Mns1	-	-	-	--	meiosis-specific nuclear structural protein 1 [Source:MGI Symbol;Acc:MGI:107933]	-	GO:0005634//nucleus;GO:0005635//nuclear envelope;GO:0005737//cytoplasm;GO:0005856//cytoskeleton;GO:0005879//axonemal microtubule;GO:0005882//intermediate filament;GO:0005929//cilium;GO:0005930//axoneme;GO:0031514//motile cilium;GO:0036126//sperm flagellum;GO:0042995//cell projection	GO:0005515//protein binding;GO:0042802//identical protein binding	GO:0007283//spermatogenesis;GO:0007288//sperm axoneme assembly;GO:0044782//cilium organization;GO:0045724//positive regulation of cilium assembly;GO:0051321//meiotic cell cycle;GO:0070986//left/right axis specification
ENSMUSG00000032758	77	217	169	13	16	1	9.302	22.471	19.728	1.204	1.52	0.114	17.167	0.946	4.18165395100872	9.15908e-11	3.24777e-08	Kap	-	-	-	--	kidney androgen regulated protein [Source:MGI Symbol;Acc:MGI:96653]	-	GO:0005576//extracellular region	-	-
ENSMUSG00000024672	1533	730	1311	284	269	303	104.923	43.225	87.189	14.745	14.905	12.68	78.4457	14.11	2.47497576708256	1.03323e-10	3.59465e-08	Ms4a7	-	-	-	--	membrane-spanning 4-domains, subfamily A, member 7 [Source:MGI Symbol;Acc:MGI:1918846]	-	GO:0005802//trans-Golgi network;GO:0005886//plasma membrane;GO:0016020//membrane	GO:0003674//molecular_function	GO:0007166//cell surface receptor signaling pathway
ENSMUSG00000010307	809	611	562	104	115	210	37.737	24.431	25.332	3.719	4.22	6.044	29.1667	4.661	2.64560909823432	1.34687e-10	4.59906e-08	Tmem86a	-	-	-	--	transmembrane protein 86A [Source:MGI Symbol;Acc:MGI:1915143]	-	GO:0005783//endoplasmic reticulum;GO:0005789//endoplasmic reticulum membrane;GO:0016020//membrane	GO:0016787//hydrolase activity;GO:0047408//alkenylglycerophosphocholine hydrolase activity	GO:0006629//lipid metabolic process
ENSMUSG00000042797	207	68	338	979	1503	1770	9.01	2.703	13.732	31.546	50.334	47.079	8.48167	42.9863	-2.34145836535602	1.51398e-10	5.07569e-08	Aqp11	-	-	-	--	aquaporin 11 [Source:MGI Symbol;Acc:MGI:1913583]	-	GO:0005737//cytoplasm;GO:0005783//endoplasmic reticulum;GO:0005789//endoplasmic reticulum membrane;GO:0005886//plasma membrane;GO:0009986//cell surface;GO:0016020//membrane;GO:0030425//dendrite;GO:0030659//cytoplasmic vesicle membrane;GO:0031410//cytoplasmic vesicle;GO:0043231//intracellular membrane-bounded organelle;GO:0048471//perinuclear region of cytoplasm	GO:0015250//water channel activity;GO:0015254//glycerol channel activity;GO:0015267//channel activity;GO:0042802//identical protein binding	GO:0001822//kidney development;GO:0006486//protein glycosylation;GO:0006612//protein targeting to membrane;GO:0006833//water transport;GO:0008284//positive regulation of cell population proliferation;GO:0009992//cellular water homeostasis;GO:0015793//glycerol transport;GO:0032364//oxygen homeostasis;GO:0048388//endosomal lumen acidification;GO:0050680//negative regulation of epithelial cell proli…
ENSMUSG00000020297	90	41	165	774	477	641	3.511	1.35	6.258	22.855	14.542	15.274	3.70633	17.557	-2.24398180697722	1.87055e-10	6.1591e-08	Nsg2	-	-	-	--	neuron specific gene family member 2 [Source:MGI Symbol;Acc:MGI:1202070]	-	GO:0005764//lysosome;GO:0005768//endosome;GO:0005769//early endosome;GO:0005770//late endosome;GO:0005794//Golgi apparatus;GO:0010008//endosome membrane;GO:0016020//membrane;GO:0030425//dendrite;GO:0030659//cytoplasmic vesicle membrane;GO:0031410//cytoplasmic vesicle;GO:0031901//early endosome membrane;GO:0031902//late endosome membrane;GO:0032580//Golgi cisterna membrane;GO:0032585//multivesicul…	GO:0032051//clathrin light chain binding	GO:0007212//dopamine receptor signaling pathway;GO:0016197//endosomal transport;GO:0048268//clathrin coat assembly
ENSMUSG00000000486	175	114	187	834	504	650	10.352	5.791	10.691	41.038	25.491	24.855	8.94467	30.4613	-1.76787946720558	2.44683e-10	7.91527e-08	Septin1	Human Diseases	Infectious disease: bacterial	K13737	--	septin 1 [Source:MGI Symbol;Acc:MGI:1858916]	ko05100//Bacterial invasion of epithelial cells	GO:0005737//cytoplasm;GO:0005813//centrosome;GO:0005856//cytoskeleton;GO:0005940//septin ring;GO:0008021//synaptic vesicle;GO:0015630//microtubule cytoskeleton;GO:0030496//midbody;GO:0031105//septin complex;GO:0032153//cell division site;GO:0072687//meiotic spindle	GO:0000166//nucleotide binding;GO:0003924//GTPase activity;GO:0005525//GTP binding;GO:0042802//identical protein binding;GO:0060090//molecular adaptor activity	GO:0007049//cell cycle;GO:0007056//spindle assembly involved in female meiosis;GO:0017157//regulation of exocytosis;GO:0051301//cell division;GO:0051311//meiotic metaphase plate congression;GO:0061640//cytoskeleton-dependent cytokinesis
ENSMUSG00000066861	189	320	297	53	38	65	10.099	13.663	14.192	2.19	1.557	1.934	12.6513	1.89367	2.74003513225362	3.68853e-10	1.17264e-07	Oas1g	Human Diseases;Human Diseases;Human Diseases;Organismal Systems;Human Diseases;Human Diseases;Human Diseases	Infectious disease: viral;Infectious disease: viral;Infectious disease: viral;Immune system;Infectious disease: viral;Infectious disease: viral;Infectious disease: viral	K14216;K14216;K14216;K14216;K14216;K14216;K14216	--	2'-5' oligoadenylate synthetase 1G [Source:MGI Symbol;Acc:MGI:97429]	ko05168//Herpes simplex virus 1 infection;ko05171//Coronavirus disease - COVID-19;ko05169//Epstein-Barr virus infection;ko04621//NOD-like receptor signaling pathway;ko05164//Influenza A;ko05160//Hepatitis C;ko05162//Measles	GO:0005634//nucleus;GO:0005654//nucleoplasm;GO:0005737//cytoplasm;GO:0005739//mitochondrion;GO:0005829//cytosol;GO:0005840//ribosome;GO:0016020//membrane	GO:0001730//2'-5'-oligoadenylate synthetase activity;GO:0003725//double-stranded RNA binding;GO:0016779//nucleotidyltransferase activity	GO:0002376//immune system process;GO:0006006//glucose metabolic process;GO:0009615//response to virus;GO:0032728//positive regulation of interferon-beta production;GO:0032760//positive regulation of tumor necrosis factor production;GO:0034138//toll-like receptor 3 signaling pathway;GO:0034142//toll-like receptor 4 signaling pathway;GO:0035457//cellular response to interferon-alpha;GO:0035458//cel…
ENSMUSG00000078502	514	277	609	1806	2112	1671	13.726	6.087	15.788	37.649	46.16	27.843	11.867	37.2173	-1.64901942322353	3.99941e-10	1.24992e-07	Zfp268	Human Diseases	Infectious disease: viral	K09228	zf-C2H2	zinc finger protein 268 [Source:MGI Symbol;Acc:MGI:3651014]	ko05168//Herpes simplex virus 1 infection	GO:0005634//nucleus;GO:0005737//cytoplasm;GO:0005829//cytosol	GO:0000978//RNA polymerase II cis-regulatory region sequence-specific DNA binding;GO:0001228//DNA-binding transcription activator activity, RNA polymerase II-specific;GO:0046872//metal ion binding	GO:0006355//regulation of transcription, DNA-templated;GO:0006357//regulation of transcription by RNA polymerase II;GO:0045944//positive regulation of transcription by RNA polymerase II
ENSMUSG00000061477	30477	17656	38459	92545	114044	121003	2731.89	1356.82	3329.4	6353.74	8032.65	6687.14	2472.7	7024.51	-1.50630985111474	5.21377e-10	1.60228e-07	Rps7	Human Diseases;Genetic Information Processing	Infectious disease: viral;Translation	K02993;K02993	--	ribosomal protein S7 [Source:MGI Symbol;Acc:MGI:1333818]	ko05171//Coronavirus disease - COVID-19;ko03010//Ribosome	GO:0005634//nucleus;GO:0005730//nucleolus;GO:0005737//cytoplasm;GO:0005783//endoplasmic reticulum;GO:0005813//centrosome;GO:0005829//cytosol;GO:0005840//ribosome;GO:0005856//cytoskeleton;GO:0022626//cytosolic ribosome;GO:0022627//cytosolic small ribosomal subunit;GO:0032040//small-subunit processome;GO:0032991//protein-containing complex;GO:0045202//synapse;GO:0098794//postsynapse;GO:1990904//rib…	GO:0003730//mRNA 3'-UTR binding;GO:0003735//structural constituent of ribosome;GO:0008266//poly(U) RNA binding;GO:0019901//protein kinase binding;GO:0048027//mRNA 5'-UTR binding;GO:1990948//ubiquitin ligase inhibitor activity	GO:0001843//neural tube closure;GO:0002181//cytoplasmic translation;GO:0006364//rRNA processing;GO:0006412//translation;GO:0010628//positive regulation of gene expression;GO:0014033//neural crest cell differentiation;GO:0042274//ribosomal small subunit biogenesis;GO:0050821//protein stabilization;GO:1902255//positive regulation of intrinsic apoptotic signaling pathway by p53 class mediator;GO:200…
ENSMUSG00000057606	23	19	43	311	153	151	0.692	0.49	1.251	7.177	3.623	2.805	0.811	4.535	-2.48332873119861	5.60782e-10	1.69513e-07	Colq	-	-	-	--	collagen like tail subunit of asymmetric acetylcholinesterase [Source:MGI Symbol;Acc:MGI:1338761]	-	GO:0005581//collagen trimer;GO:0005615//extracellular space;GO:0005886//plasma membrane;GO:0030054//cell junction;GO:0031594//neuromuscular junction;GO:0045202//synapse;GO:0062023//collagen-containing extracellular matrix	GO:0005201//extracellular matrix structural constituent;GO:0005515//protein binding;GO:0008201//heparin binding;GO:0030020//extracellular matrix structural constituent conferring tensile strength	GO:0008582//regulation of synaptic assembly at neuromuscular junction;GO:0030198//extracellular matrix organization;GO:0071340//skeletal muscle acetylcholine-gated channel clustering;GO:0090150//establishment of protein localization to membrane
ENSMUSG00000060288	353	201	459	1038	1567	1981	36.867	17.843	46.749	87.575	135.994	134.492	33.8197	119.354	-1.81930854272463	5.93187e-10	1.76416e-07	Ppih	Genetic Information Processing	Transcription	K09567	--	peptidyl prolyl isomerase H [Source:MGI Symbol;Acc:MGI:106499]	ko03040//Spliceosome	GO:0005575//cellular_component;GO:0005634//nucleus;GO:0005681//spliceosomal complex;GO:0005737//cytoplasm;GO:0016607//nuclear speck;GO:0043231//intracellular membrane-bounded organelle;GO:0046540//U4/U6 x U5 tri-snRNP complex;GO:0071001//U4/U6 snRNP	GO:0003674//molecular_function;GO:0003755//peptidyl-prolyl cis-trans isomerase activity;GO:0016018//cyclosporin A binding;GO:0016853//isomerase activity;GO:0043021//ribonucleoprotein complex binding	GO:0000413//protein peptidyl-prolyl isomerization;GO:0006397//mRNA processing;GO:0006457//protein folding;GO:0008150//biological_process;GO:0008380//RNA splicing;GO:0045070//positive regulation of viral genome replication
ENSMUSG00000038776	5614	3731	4985	1038	1289	1780	275.457	156.98	236.406	39.071	49.76	53.962	222.948	47.5977	2.22774234415629	8.25942e-10	2.41739e-07	Ephx1	Human Diseases;Human Diseases;Organismal Systems;Human Diseases;Metabolism	Cancer: overview;Cancer: overview;Digestive system;Cancer: overview;Xenobiotics biodegradation and metabolism	K01253;K01253;K01253;K01253;K01253	--	epoxide hydrolase 1, microsomal [Source:MGI Symbol;Acc:MGI:95405]	ko05208//Chemical carcinogenesis - reactive oxygen species;ko05207//Chemical carcinogenesis - receptor activation;ko04976//Bile secretion;ko05204//Chemical carcinogenesis - DNA adducts;ko00980//Metabolism of xenobiotics by cytochrome P450	GO:0005783//endoplasmic reticulum;GO:0005789//endoplasmic reticulum membrane;GO:0016020//membrane;GO:0043231//intracellular membrane-bounded organelle	GO:0003824//catalytic activity;GO:0004301//epoxide hydrolase activity;GO:0008142//oxysterol binding;GO:0016787//hydrolase activity;GO:0016803//ether hydrolase activity;GO:0019899//enzyme binding;GO:0033961//cis-stilbene-oxide hydrolase activity	GO:0006629//lipid metabolic process;GO:0006725//cellular aromatic compound metabolic process;GO:0009636//response to toxic substance;GO:0014070//response to organic cyclic compound;GO:0019369//arachidonic acid metabolic process;GO:0019439//aromatic compound catabolic process;GO:0034312//diol biosynthetic process;GO:0097176//epoxide metabolic process
ENSMUSG00000036185	9	8	12	54	133	117	0.989	0.778	1.217	4.763	12.309	8.724	0.994667	8.59867	-3.11182793395216	1.20839e-09	3.48147e-07	Sapcd1	-	-	-	--	suppressor APC domain containing 1 [Source:MGI Symbol;Acc:MGI:2388100]	-	GO:0005575//cellular_component	GO:0003674//molecular_function	GO:0008150//biological_process
ENSMUSG00000022033	104	39	120	301	559	748	6.443	2.103	5.758	11.874	21.835	24.841	4.768	19.5167	-2.03325052909263	1.31224e-09	3.72253e-07	Pbk	-	-	-	--	PDZ binding kinase [Source:MGI Symbol;Acc:MGI:1289156]	-	GO:0005634//nucleus	GO:0000166//nucleotide binding;GO:0004672//protein kinase activity;GO:0004674//protein serine/threonine kinase activity;GO:0004708//MAP kinase kinase activity;GO:0004713//protein tyrosine kinase activity;GO:0005524//ATP binding;GO:0016301//kinase activity;GO:0016740//transferase activity;GO:0106310//protein serine kinase activity	GO:0001933//negative regulation of protein phosphorylation;GO:0006468//protein phosphorylation;GO:0016310//phosphorylation;GO:0032435//negative regulation of proteasomal ubiquitin-dependent protein catabolic process;GO:0032873//negative regulation of stress-activated MAPK cascade;GO:0034644//cellular response to UV;GO:0043161//proteasome-mediated ubiquitin-dependent protein catabolic process;GO:0…
ENSMUSG00000052776	671	1065	1187	256	206	318	30.391	41.353	51.98	8.884	7.344	8.895	41.2413	8.37433	2.30004472622352	1.79938e-09	5.02708e-07	Oas1a	Human Diseases;Human Diseases;Human Diseases;Organismal Systems;Human Diseases;Human Diseases;Human Diseases	Infectious disease: viral;Infectious disease: viral;Infectious disease: viral;Immune system;Infectious disease: viral;Infectious disease: viral;Infectious disease: viral	K14216;K14216;K14216;K14216;K14216;K14216;K14216	--	2'-5' oligoadenylate synthetase 1A [Source:MGI Symbol;Acc:MGI:2180860]	ko05168//Herpes simplex virus 1 infection;ko05171//Coronavirus disease - COVID-19;ko05169//Epstein-Barr virus infection;ko04621//NOD-like receptor signaling pathway;ko05164//Influenza A;ko05160//Hepatitis C;ko05162//Measles	GO:0005634//nucleus;GO:0005654//nucleoplasm;GO:0005737//cytoplasm;GO:0005739//mitochondrion;GO:0005783//endoplasmic reticulum;GO:0005829//cytosol;GO:0005840//ribosome;GO:0016020//membrane;GO:0043231//intracellular membrane-bounded organelle	GO:0000166//nucleotide binding;GO:0001730//2'-5'-oligoadenylate synthetase activity;GO:0003723//RNA binding;GO:0003725//double-stranded RNA binding;GO:0005515//protein binding;GO:0005524//ATP binding;GO:0016740//transferase activity;GO:0016779//nucleotidyltransferase activity;GO:0046872//metal ion binding	GO:0002376//immune system process;GO:0006006//glucose metabolic process;GO:0006164//purine nucleotide biosynthetic process;GO:0009615//response to virus;GO:0032728//positive regulation of interferon-beta production;GO:0032760//positive regulation of tumor necrosis factor production;GO:0034138//toll-like receptor 3 signaling pathway;GO:0034142//toll-like receptor 4 signaling pathway;GO:0035457//ce…
ENSMUSG00000015314	289	113	527	1511	1729	1932	9.753	3.513	21.645	49.822	69.546	59.731	11.637	59.6997	-2.35900369451578	2.22e-09	6.10964e-07	Slamf6	-	-	-	--	SLAM family member 6 [Source:MGI Symbol;Acc:MGI:1353620]	-	GO:0005886//plasma membrane;GO:0009897//external side of plasma membrane;GO:0016020//membrane	-	GO:0001779//natural killer cell differentiation;GO:0001787//natural killer cell proliferation;GO:0002250//adaptive immune response;GO:0002376//immune system process;GO:0032729//positive regulation of interferon-gamma production;GO:0032740//positive regulation of interleukin-17 production;GO:0042110//T cell activation;GO:0045087//innate immune response;GO:0045954//positive regulation of natural ki…
ENSMUSG00000001588	71	45	120	384	333	410	2.443	1.327	3.99	10.13	9.014	8.706	2.58667	9.28333	-1.84354877004026	2.46393e-09	6.68124e-07	Acap1	Cellular Processes	Transport and catabolism	K12489	--	ArfGAP with coiled-coil, ankyrin repeat and PH domains 1 [Source:MGI Symbol;Acc:MGI:2388270]	ko04144//Endocytosis	GO:0005737//cytoplasm;GO:0005768//endosome;GO:0016020//membrane;GO:0055038//recycling endosome membrane	GO:0003674//molecular_function;GO:0005096//GTPase activator activity;GO:0005515//protein binding;GO:0046872//metal ion binding	GO:0006629//lipid metabolic process;GO:0007165//signal transduction;GO:0008150//biological_process;GO:0016042//lipid catabolic process
ENSMUSG00000015947	505	791	1150	168	115	245	21.314	29.663	47.405	4.249	3.376	5.289	32.794	4.30467	2.92945845159635	2.9956e-09	8.00521e-07	Fcgr1	Human Diseases;Organismal Systems;Human Diseases;Cellular Processes;Human Diseases;Organismal Systems;Human Diseases;Organismal Systems;Organismal Systems;Human Diseases;Human Diseases	Cancer: overview;Immune system;Infectious disease: bacterial;Transport and catabolism;Immune disease;Development and regeneration;Infectious disease: bacterial;Immune system;Immune system;Cancer: specific types;Infectious disease: parasitic	K06498;K06498;K06498;K06498;K06498;K06498;K06498;K06498;K06498;K06498;K06498	--	Fc receptor, IgG, high affinity I [Source:MGI Symbol;Acc:MGI:95498]	ko05202//Transcriptional misregulation in cancer;ko04613//Neutrophil extracellular trap formation;ko05152//Tuberculosis;ko04145//Phagosome;ko05322//Systemic lupus erythematosus;ko04380//Osteoclast differentiation;ko05150//Staphylococcus aureus infection;ko04640//Hematopoietic cell lineage;ko04666//Fc gamma R-mediated phagocytosis;ko05221//Acute myeloid leukemia;ko05140//Leishmaniasis	GO:0005886//plasma membrane;GO:0009897//external side of plasma membrane;GO:0016020//membrane	GO:0004888//transmembrane signaling receptor activity;GO:0019770//IgG receptor activity;GO:0019771//high-affinity IgG receptor activity;GO:0019864//IgG binding;GO:0031774//leukotriene receptor binding	GO:0001788//antibody-dependent cellular cytotoxicity;GO:0001798//positive regulation of type IIa hypersensitivity;GO:0001805//positive regulation of type III hypersensitivity;GO:0002376//immune system process;GO:0006898//receptor-mediated endocytosis;GO:0006910//phagocytosis, recognition;GO:0006911//phagocytosis, engulfment;GO:0007166//cell surface receptor signaling pathway;GO:0009617//response …
ENSMUSG00000051839	3	5	0	95	30	96	0.139	0.198	0	3.366	1.091	2.738	0.112333	2.39833	-4.4161741904458	3.10127e-09	8.1692e-07	Gypa	Organismal Systems;Human Diseases	Immune system;Infectious disease: parasitic	K06575;K06575	--	glycophorin A [Source:MGI Symbol;Acc:MGI:95880]	ko04640//Hematopoietic cell lineage;ko05144//Malaria	GO:0005654//nucleoplasm;GO:0005829//cytosol;GO:0005886//plasma membrane;GO:0009897//external side of plasma membrane;GO:0016020//membrane	GO:0042802//identical protein binding	GO:0047484//regulation of response to osmotic stress
ENSMUSG00000029254	125	91	209	580	517	666	5.69	2.917	9.046	20.931	19.15	21.24	5.88433	20.4403	-1.79646784417501	3.31541e-09	8.61025e-07	Stap1	-	-	-	--	signal transducing adaptor family member 1 [Source:MGI Symbol;Acc:MGI:1926193]	-	GO:0005634//nucleus;GO:0005654//nucleoplasm;GO:0005737//cytoplasm;GO:0005739//mitochondrion;GO:0005829//cytosol;GO:0032991//protein-containing complex;GO:0034451//centriolar satellite	GO:0001784//phosphotyrosine residue binding;GO:0005068//transmembrane receptor protein tyrosine kinase adaptor activity;GO:0005157//macrophage colony-stimulating factor receptor binding;GO:0005515//protein binding;GO:0019901//protein kinase binding;GO:0030296//protein tyrosine kinase activator activity;GO:0030674//protein-macromolecule adaptor activity;GO:0030971//receptor tyrosine kinase binding…	GO:0007169//transmembrane receptor protein tyrosine kinase signaling pathway;GO:0009617//response to bacterium;GO:0010628//positive regulation of gene expression;GO:0010760//negative regulation of macrophage chemotaxis;GO:0030099//myeloid cell differentiation;GO:0042326//negative regulation of phosphorylation;GO:0050861//positive regulation of B cell receptor signaling pathway;GO:0060100//positiv…
ENSMUSG00000040809	63	77	63	320	213	297	3.496	3.663	3.399	13.61	9.298	10.169	3.51933	11.0257	-1.64749182054068	3.40817e-09	8.62205e-07	Chil3	-	-	-	--	chitinase-like 3 [Source:MGI Symbol;Acc:MGI:1330860]	-	GO:0005576//extracellular region;GO:0005615//extracellular space;GO:0005634//nucleus;GO:0005635//nuclear envelope;GO:0005737//cytoplasm;GO:0005783//endoplasmic reticulum;GO:0031410//cytoplasmic vesicle;GO:0048237//rough endoplasmic reticulum lumen	GO:0004563//beta-N-acetylhexosaminidase activity;GO:0008061//chitin binding;GO:0016787//hydrolase activity;GO:0016798//hydrolase activity, acting on glycosyl bonds;GO:0019900//kinase binding;GO:0030246//carbohydrate binding;GO:0102148//N-acetyl-beta-D-galactosaminidase activity	GO:0000272//polysaccharide catabolic process;GO:0002532//production of molecular mediator involved in inflammatory response;GO:0005975//carbohydrate metabolic process;GO:0006032//chitin catabolic process;GO:0006954//inflammatory response;GO:0008152//metabolic process;GO:0032722//positive regulation of chemokine production
ENSMUSG00000058546	27273	19645	33257	69685	85460	102311	4159.7	2568.32	4901.41	8147.31	10252.7	9628.5	3876.48	9342.85	-1.26911627976406	3.44182e-09	8.62205e-07	Rpl23a	Human Diseases;Genetic Information Processing	Infectious disease: viral;Translation	K02893;K02893	--	ribosomal protein L23A [Source:MGI Symbol;Acc:MGI:3040672]	ko05171//Coronavirus disease - COVID-19;ko03010//Ribosome	GO:0005634//nucleus;GO:0005737//cytoplasm;GO:0005829//cytosol;GO:0005840//ribosome;GO:0022625//cytosolic large ribosomal subunit;GO:0022626//cytosolic ribosome;GO:0044391//ribosomal subunit;GO:0045202//synapse;GO:0098793//presynapse;GO:0098794//postsynapse;GO:1990904//ribonucleoprotein complex	GO:0003723//RNA binding;GO:0003735//structural constituent of ribosome;GO:0005515//protein binding;GO:0019843//rRNA binding;GO:0070180//large ribosomal subunit rRNA binding;GO:1904841//TORC2 complex binding	GO:0002181//cytoplasmic translation;GO:0006412//translation;GO:0008150//biological_process;GO:0140236//translation at presynapse;GO:0140242//translation at postsynapse
ENSMUSG00000062997	21013	10617	21998	52192	67692	73904	1897.21	821.634	1919.13	3612.27	4807.46	4117.18	1545.99	4178.97	-1.43461474405053	3.52863e-09	8.62205e-07	Rpl35	Human Diseases;Genetic Information Processing	Infectious disease: viral;Translation	K02918;K02918	--	ribosomal protein L35 [Source:MGI Symbol;Acc:MGI:1913739]	ko05171//Coronavirus disease - COVID-19;ko03010//Ribosome	GO:0005737//cytoplasm;GO:0005829//cytosol;GO:0005840//ribosome;GO:0022625//cytosolic large ribosomal subunit;GO:0022626//cytosolic ribosome;GO:0045202//synapse;GO:0098793//presynapse;GO:0098794//postsynapse;GO:1990904//ribonucleoprotein complex	GO:0003729//mRNA binding;GO:0003735//structural constituent of ribosome;GO:0005515//protein binding;GO:0043021//ribonucleoprotein complex binding	GO:0000463//maturation of LSU-rRNA from tricistronic rRNA transcript (SSU-rRNA, 5.8S rRNA, LSU-rRNA);GO:0002181//cytoplasmic translation;GO:0006412//translation;GO:0140236//translation at presynapse;GO:0140242//translation at postsynapse
ENSMUSG00000030707	2010	1201	2498	5627	6546	8381	104.447	53.388	125.395	224.69	266.725	269.64	94.41	253.685	-1.42602663313676	3.584e-09	8.62205e-07	Coro1a	Human Diseases;Cellular Processes	Infectious disease: bacterial;Transport and catabolism	K13882;K13882	--	coronin, actin binding protein 1A [Source:MGI Symbol;Acc:MGI:1345961]	ko05152//Tuberculosis;ko04145//Phagosome	GO:0001772//immunological synapse;GO:0001891//phagocytic cup;GO:0005737//cytoplasm;GO:0005769//early endosome;GO:0005829//cytosol;GO:0005856//cytoskeleton;GO:0005884//actin filament;GO:0005886//plasma membrane;GO:0005911//cell-cell junction;GO:0005938//cell cortex;GO:0015629//actin cytoskeleton;GO:0016020//membrane;GO:0030027//lamellipodium;GO:0030424//axon;GO:0030670//phagocytic vesicle membrane…	GO:0003779//actin binding;GO:0003785//actin monomer binding;GO:0005515//protein binding;GO:0008092//cytoskeletal protein binding;GO:0032036//myosin heavy chain binding;GO:0042802//identical protein binding;GO:0042803//protein homodimerization activity;GO:0043548//phosphatidylinositol 3-kinase binding;GO:0051015//actin filament binding	GO:0001845//phagolysosome assembly;GO:0006816//calcium ion transport;GO:0006906//vesicle fusion;GO:0006909//phagocytosis;GO:0007015//actin filament organization;GO:0008064//regulation of actin polymerization or depolymerization;GO:0008360//regulation of cell shape;GO:0010631//epithelial cell migration;GO:0016477//cell migration;GO:0030036//actin cytoskeleton organization;GO:0030595//leukocyte che…
ENSMUSG00000040247	287	165	319	783	935	1199	16.108	7.001	16.384	30.214	36.98	36.25	13.1643	34.4813	-1.38918109958349	3.59879e-09	8.62205e-07	Tbc1d10c	-	-	-	--	TBC1 domain family, member 10c [Source:MGI Symbol;Acc:MGI:1922072]	-	GO:0005829//cytosol;GO:0005886//plasma membrane;GO:0031527//filopodium membrane	GO:0005096//GTPase activator activity	GO:0033173//calcineurin-NFAT signaling cascade;GO:0042113//B cell activation;GO:0042147//retrograde transport, endosome to Golgi;GO:0050869//negative regulation of B cell activation;GO:0070371//ERK1 and ERK2 cascade;GO:0070373//negative regulation of ERK1 and ERK2 cascade;GO:0070885//negative regulation of calcineurin-NFAT signaling cascade
ENSMUSG00000037628	43	13	35	144	195	256	4.015	1.038	3.15	10.283	14.292	14.638	2.73433	13.071	-2.25710848623384	3.60051e-09	8.62205e-07	Cdkn3	-	-	-	--	cyclin dependent kinase inhibitor 3 [Source:MGI Symbol;Acc:MGI:1919641]	-	GO:0005634//nucleus;GO:0005737//cytoplasm;GO:0005829//cytosol;GO:0048471//perinuclear region of cytoplasm	GO:0004721//phosphoprotein phosphatase activity;GO:0004722//protein serine/threonine phosphatase activity;GO:0004725//protein tyrosine phosphatase activity;GO:0005515//protein binding;GO:0016787//hydrolase activity;GO:0016791//phosphatase activity;GO:0017018//myosin phosphatase activity	GO:0006470//protein dephosphorylation;GO:0006974//cellular response to DNA damage stimulus;GO:0007049//cell cycle;GO:0016311//dephosphorylation;GO:0051726//regulation of cell cycle
ENSMUSG00000090553	2016	1026	2746	6284	8129	8903	343.399	149.308	451.646	820.181	1089.06	935.972	314.784	948.403	-1.5911364859922	3.7367e-09	8.83347e-07	Snrpe	Genetic Information Processing	Transcription	K11097	--	small nuclear ribonucleoprotein E [Source:MGI Symbol;Acc:MGI:98346]	ko03040//Spliceosome	GO:0005634//nucleus;GO:0005681//spliceosomal complex;GO:0005682//U5 snRNP;GO:0005683//U7 snRNP;GO:0005684//U2-type spliceosomal complex;GO:0005685//U1 snRNP;GO:0005686//U2 snRNP;GO:0005687//U4 snRNP;GO:0005689//U12-type spliceosomal complex;GO:0005697//telomerase holoenzyme complex;GO:0005737//cytoplasm;GO:0005829//cytosol;GO:0034709//methylosome;GO:0034715//pICln-Sm protein complex;GO:0034719//S…	GO:0003723//RNA binding;GO:1990446//U1 snRNP binding	GO:0000387//spliceosomal snRNP assembly;GO:0000398//mRNA splicing, via spliceosome;GO:0006397//mRNA processing;GO:0008380//RNA splicing
ENSMUSG00000079017	14122	16184	12706	5326	3634	5465	2605.11	2559.09	2264.89	753.157	527.315	622.061	2476.36	634.178	1.96526422005547	3.80533e-09	8.88183e-07	Ifi27l2a	-	-	-	--	interferon, alpha-inducible protein 27 like 2A [Source:MGI Symbol;Acc:MGI:1924183]	-	GO:0005634//nucleus;GO:0005635//nuclear envelope;GO:0005637//nuclear inner membrane;GO:0005739//mitochondrion;GO:0016020//membrane;GO:0031966//mitochondrial membrane	GO:0003674//molecular_function;GO:0042802//identical protein binding;GO:0060090//molecular adaptor activity	GO:0009615//response to virus;GO:0097190//apoptotic signaling pathway
ENSMUSG00000029910	318	179	427	853	1475	1826	11.619	5.936	15.533	25.439	45.489	45.835	11.0293	38.921	-1.8192031878164	3.94316e-09	9.08849e-07	Mad2l1	Human Diseases;Cellular Processes;Cellular Processes;Organismal Systems	Infectious disease: viral;Cell growth and death;Cell growth and death;Endocrine system	K02537;K02537;K02537;K02537	--	MAD2 mitotic arrest deficient-like 1 [Source:MGI Symbol;Acc:MGI:1860374]	ko05166//Human T-cell leukemia virus 1 infection;ko04110//Cell cycle;ko04114//Oocyte meiosis;ko04914//Progesterone-mediated oocyte maturation	GO:0000775//chromosome, centromeric region;GO:0000776//kinetochore;GO:0000922//spindle pole;GO:0005634//nucleus;GO:0005654//nucleoplasm;GO:0005694//chromosome;GO:0005737//cytoplasm;GO:0005829//cytosol;GO:0005856//cytoskeleton;GO:0033597//mitotic checkpoint complex;GO:0044615//nuclear pore nuclear basket;GO:0048471//perinuclear region of cytoplasm;GO:0072686//mitotic spindle;GO:1990728//mitotic sp…	GO:0005515//protein binding;GO:0042802//identical protein binding;GO:0042803//protein homodimerization activity	GO:0000070//mitotic sister chromatid segregation;GO:0000132//establishment of mitotic spindle orientation;GO:0007049//cell cycle;GO:0007094//mitotic spindle assembly checkpoint signaling;GO:0042177//negative regulation of protein catabolic process;GO:0043066//negative regulation of apoptotic process;GO:0045841//negative regulation of mitotic metaphase/anaphase transition;GO:0045930//negative regu…
ENSMUSG00000021714	76	38	102	269	356	456	6.849	2.222	10.692	22.714	29.146	30.741	6.58767	27.5337	-2.06335728463544	4.29346e-09	9.77372e-07	Cenpk	-	-	-	--	centromere protein K [Source:MGI Symbol;Acc:MGI:1926210]	-	GO:0000775//chromosome, centromeric region;GO:0000776//kinetochore;GO:0000939//inner kinetochore;GO:0005634//nucleus;GO:0005694//chromosome	GO:0005515//protein binding	GO:0000070//mitotic sister chromatid segregation;GO:0007059//chromosome segregation;GO:0045944//positive regulation of transcription by RNA polymerase II;GO:0051382//kinetochore assembly
ENSMUSG00000079419	2303	1617	2066	597	439	764	106.849	64.295	92.623	21.215	16.032	21.862	87.9223	19.703	2.15781436115667	4.38704e-09	9.86496e-07	Ms4a6c	-	-	-	--	membrane-spanning 4-domains, subfamily A, member 6C [Source:MGI Symbol;Acc:MGI:2385644]	-	GO:0005802//trans-Golgi network;GO:0005886//plasma membrane;GO:0016020//membrane	-	GO:0007166//cell surface receptor signaling pathway
ENSMUSG00000008822	244	200	296	702	782	879	32.171	22.81	38.322	71.082	81.331	71.972	31.101	74.795	-1.26598086153717	4.96934e-09	1.10397e-06	Acyp1	Metabolism;Metabolism	Global and overview maps;Carbohydrate metabolism	K01512;K01512	--	acylphosphatase 1 [Source:MGI Symbol;Acc:MGI:1913454]	ko01100//Metabolic pathways;ko00620//Pyruvate metabolism	-	GO:0003674//molecular_function;GO:0003998//acylphosphatase activity;GO:0016787//hydrolase activity	GO:0008150//biological_process
ENSMUSG00000019942	240	110	270	544	1134	1397	14.617	5.575	16.867	25.317	53.979	52.473	12.353	43.923	-1.83011514423245	6.63516e-09	1.4565e-06	Cdk1	Human Diseases;Human Diseases;Cellular Processes;Cellular Processes;Cellular Processes;Organismal Systems;Cellular Processes;Cellular Processes	Infectious disease: viral;Cancer: overview;Cell growth and death;Cell growth and death;Cell growth and death;Endocrine system;Cellular community - eukaryotes;Cell growth and death	K02087;K02087;K02087;K02087;K02087;K02087;K02087;K02087	--	cyclin dependent kinase 1 [Source:MGI Symbol;Acc:MGI:88351]	ko05170//Human immunodeficiency virus 1 infection;ko05203//Viral carcinogenesis;ko04218//Cellular senescence;ko04110//Cell cycle;ko04114//Oocyte meiosis;ko04914//Progesterone-mediated oocyte maturation;ko04540//Gap junction;ko04115//p53 signaling pathway	GO:0000307//cyclin-dependent protein kinase holoenzyme complex;GO:0005634//nucleus;GO:0005654//nucleoplasm;GO:0005737//cytoplasm;GO:0005739//mitochondrion;GO:0005759//mitochondrial matrix;GO:0005813//centrosome;GO:0005819//spindle;GO:0005829//cytosol;GO:0005856//cytoskeleton;GO:0005876//spindle microtubule;GO:0030496//midbody;GO:0072686//mitotic spindle;GO:0097122//cyclin A2-CDK1 complex;GO:00971…	GO:0000166//nucleotide binding;GO:0003682//chromatin binding;GO:0004672//protein kinase activity;GO:0004674//protein serine/threonine kinase activity;GO:0004693//cyclin-dependent protein serine/threonine kinase activity;GO:0005515//protein binding;GO:0005524//ATP binding;GO:0008353//RNA polymerase II CTD heptapeptide repeat kinase activity;GO:0016301//kinase activity;GO:0016740//transferase activ…	GO:0000082//G1/S transition of mitotic cell cycle;GO:0000086//G2/M transition of mitotic cell cycle;GO:0006338//chromatin remodeling;GO:0006357//regulation of transcription by RNA polymerase II;GO:0006468//protein phosphorylation;GO:0006915//apoptotic process;GO:0007049//cell cycle;GO:0007095//mitotic G2 DNA damage checkpoint signaling;GO:0009410//response to xenobiotic stimulus;GO:0009636//respo…
ENSMUSG00000059089	334	591	497	65	79	158	22.713	34.449	32.658	3.388	4.226	6.63	29.94	4.748	2.65668238130387	7.91033e-09	1.69712e-06	Fcgr4	Organismal Systems;Human Diseases;Cellular Processes;Human Diseases;Organismal Systems;Human Diseases;Organismal Systems;Organismal Systems;Human Diseases	Immune system;Infectious disease: bacterial;Transport and catabolism;Immune disease;Development and regeneration;Infectious disease: bacterial;Immune system;Immune system;Infectious disease: parasitic	K06463;K06463;K06463;K06463;K06463;K06463;K06463;K06463;K06463	--	Fc receptor, IgG, low affinity IV [Source:MGI Symbol;Acc:MGI:2179523]	ko04613//Neutrophil extracellular trap formation;ko05152//Tuberculosis;ko04145//Phagosome;ko05322//Systemic lupus erythematosus;ko04380//Osteoclast differentiation;ko05150//Staphylococcus aureus infection;ko04650//Natural killer cell mediated cytotoxicity;ko04666//Fc gamma R-mediated phagocytosis;ko05140//Leishmaniasis	GO:0005615//extracellular space;GO:0005886//plasma membrane;GO:0009897//external side of plasma membrane;GO:0009986//cell surface;GO:0016020//membrane;GO:0033001//Fc-gamma receptor III complex	GO:0004888//transmembrane signaling receptor activity;GO:0019767//IgE receptor activity;GO:0019770//IgG receptor activity;GO:0019772//low-affinity IgG receptor activity;GO:0019863//IgE binding;GO:0019864//IgG binding;GO:0034235//GPI anchor binding;GO:0140375//immune receptor activity	GO:0002376//immune system process;GO:0002468//dendritic cell antigen processing and presentation;GO:0007166//cell surface receptor signaling pathway;GO:0038094//Fc-gamma receptor signaling pathway;GO:0038095//Fc-epsilon receptor signaling pathway;GO:0042119//neutrophil activation;GO:0043320//natural killer cell degranulation;GO:0045780//positive regulation of bone resorption;GO:0050776//regulatio…
ENSMUSG00000063172	330	203	412	954	1142	1235	46.487	24.46	56.03	102.846	126.385	107.237	42.3257	112.156	-1.40590210508791	7.9154e-09	1.69712e-06	Ift25	-	-	-	--	intraflagellar transport 25 [Source:MGI Symbol;Acc:MGI:1920188]	-	GO:0005813//centrosome;GO:0005929//cilium;GO:0030992//intraciliary transport particle B;GO:0042995//cell projection	GO:0005515//protein binding;GO:0046872//metal ion binding	GO:0001501//skeletal system development;GO:0001822//kidney development;GO:0007224//smoothened signaling pathway;GO:0007283//spermatogenesis;GO:0007507//heart development;GO:0015031//protein transport;GO:0030154//cell differentiation;GO:0030324//lung development;GO:0035720//intraciliary anterograde transport;GO:0042073//intraciliary transport;GO:0060271//cilium assembly;GO:0070986//left/right axis…
ENSMUSG00000028609	1341	881	1838	3693	4813	5943	165.514	93.207	219.21	349.413	467.279	452.609	159.31	423.1	-1.40915997499007	9.32556e-09	1.97648e-06	Magoh	Genetic Information Processing;Genetic Information Processing;Genetic Information Processing	Transcription;Translation;Translation	K12877;K12877;K12877	--	mago homolog, exon junction complex core component [Source:MGI Symbol;Acc:MGI:1330312]	ko03040//Spliceosome;ko03013//Nucleocytoplasmic transport;ko03015//mRNA surveillance pathway	GO:0005634//nucleus;GO:0005681//spliceosomal complex;GO:0005737//cytoplasm;GO:0005829//cytosol;GO:0016607//nuclear speck;GO:0035145//exon-exon junction complex;GO:0071013//catalytic step 2 spliceosome;GO:1990501//exon-exon junction subcomplex mago-y14	GO:0003723//RNA binding	GO:0000184//nuclear-transcribed mRNA catabolic process, nonsense-mediated decay;GO:0000381//regulation of alternative mRNA splicing, via spliceosome;GO:0006397//mRNA processing;GO:0006406//mRNA export from nucleus;GO:0006417//regulation of translation;GO:0007292//female gamete generation;GO:0008380//RNA splicing;GO:0050684//regulation of mRNA processing;GO:0051028//mRNA transport;GO:2000622//regu…
ENSMUSG00000017716	91	41	92	237	352	609	7.887	2.742	7.835	16.038	24.772	33.537	6.15467	24.7823	-2.00955939969889	9.85691e-09	2.06536e-06	Birc5	Human Diseases;Human Diseases;Human Diseases;Environmental Information Processing;Cellular Processes;Human Diseases;Human Diseases;Cellular Processes	Cancer: overview;Cancer: overview;Infectious disease: viral;Signal transduction;Cell growth and death;Cancer: specific types;Drug resistance: antineoplastic;Cell growth and death	K08731;K08731;K08731;K08731;K08731;K08731;K08731;K08731	--	baculoviral IAP repeat-containing 5 [Source:MGI Symbol;Acc:MGI:1203517]	ko05200//Pathways in cancer;ko05207//Chemical carcinogenesis - receptor activation;ko05161//Hepatitis B;ko04390//Hippo signaling pathway;ko04210//Apoptosis;ko05210//Colorectal cancer;ko01524//Platinum drug resistance;ko04215//Apoptosis - multiple species	GO:0000228//nuclear chromosome;GO:0000775//chromosome, centromeric region;GO:0000776//kinetochore;GO:0005634//nucleus;GO:0005694//chromosome;GO:0005737//cytoplasm;GO:0005814//centriole;GO:0005819//spindle;GO:0005829//cytosol;GO:0005856//cytoskeleton;GO:0005874//microtubule;GO:0005876//spindle microtubule;GO:0005881//cytoplasmic microtubule;GO:0015630//microtubule cytoskeleton;GO:0016324//apical p…	GO:0004869//cysteine-type endopeptidase inhibitor activity;GO:0005515//protein binding;GO:0008017//microtubule binding;GO:0008270//zinc ion binding;GO:0015631//tubulin binding;GO:0019899//enzyme binding;GO:0030414//peptidase inhibitor activity;GO:0031267//small GTPase binding;GO:0042802//identical protein binding;GO:0042803//protein homodimerization activity;GO:0043027//cysteine-type endopeptidas…	GO:0000086//G2/M transition of mitotic cell cycle;GO:0000226//microtubule cytoskeleton organization;GO:0000278//mitotic cell cycle;GO:0000281//mitotic cytokinesis;GO:0001934//positive regulation of protein phosphorylation;GO:0006468//protein phosphorylation;GO:0006915//apoptotic process;GO:0007049//cell cycle;GO:0007052//mitotic spindle organization;GO:0007059//chromosome segregation;GO:0007094//…
ENSMUSG00000048148	50	13	39	224	166	230	0.411	0.088	0.326	1.49	1.106	1.162	0.275	1.25267	-2.18749904228688	1.06792e-08	2.21251e-06	Nwd1	-	-	-	--	NACHT and WD repeat domain containing 1 [Source:MGI Symbol;Acc:MGI:2442268]	-	GO:0005730//nucleolus;GO:0005737//cytoplasm;GO:0005829//cytosol	GO:0000166//nucleotide binding;GO:0005515//protein binding;GO:0005524//ATP binding	GO:0010628//positive regulation of gene expression;GO:0032088//negative regulation of NF-kappaB transcription factor activity
ENSMUSG00000037894	4348	2578	6057	10378	19662	24727	349.454	176.996	468.495	639.219	1242.98	1225.15	331.648	1035.78	-1.6429932829411	1.32812e-08	2.70792e-06	H2az1	Organismal Systems;Human Diseases;Cellular Processes;Human Diseases	Immune system;Substance dependence;Cell growth and death;Immune disease	K11251;K11251;K11251;K11251	--	H2A.Z variant histone 1 [Source:MGI Symbol;Acc:MGI:1888388]	ko04613//Neutrophil extracellular trap formation;ko05034//Alcoholism;ko04217//Necroptosis;ko05322//Systemic lupus erythematosus	GO:0000786//nucleosome;GO:0000791//euchromatin;GO:0000792//heterochromatin;GO:0005634//nucleus;GO:0005694//chromosome	GO:0000978//RNA polymerase II cis-regulatory region sequence-specific DNA binding;GO:0000979//RNA polymerase II core promoter sequence-specific DNA binding;GO:0003677//DNA binding;GO:0005515//protein binding;GO:0030527//structural constituent of chromatin;GO:0031490//chromatin DNA binding;GO:0031492//nucleosomal DNA binding;GO:0046982//protein heterodimerization activity	GO:0006325//chromatin organization;GO:0032869//cellular response to insulin stimulus;GO:0045944//positive regulation of transcription by RNA polymerase II;GO:0071392//cellular response to estradiol stimulus
ENSMUSG00000089768	74	15	60	277	289	329	14.372	2.558	11.274	41.245	44.302	39.477	9.40133	41.6747	-2.14823337492764	1.33641e-08	2.70792e-06	Tmsb15b1	-	-	-	--	thymosin beta 15b1 [Source:MGI Symbol;Acc:MGI:3843059]	-	GO:0005737//cytoplasm;GO:0005856//cytoskeleton	GO:0003779//actin binding;GO:0003785//actin monomer binding	GO:0007015//actin filament organization;GO:0030334//regulation of cell migration;GO:0042989//sequestering of actin monomers
ENSMUSG00000047534	57	27	58	190	218	269	1.212	0.492	1.192	3.097	3.892	3.654	0.965333	3.54767	-1.87777136088758	1.37312e-08	2.75206e-06	Mis18bp1	-	-	-	MYB	MIS18 binding protein 1 [Source:MGI Symbol;Acc:MGI:2145099]	-	GO:0000775//chromosome, centromeric region;GO:0005634//nucleus;GO:0005694//chromosome	GO:0003677//DNA binding;GO:0005515//protein binding	GO:0007049//cell cycle;GO:0051301//cell division
ENSMUSG00000045996	737	606	947	2117	2115	2357	123.847	87.535	154.415	275.709	280.359	244.991	121.932	267.02	-1.13086526144394	1.68745e-08	3.34569e-06	Polr2k	Human Diseases;Organismal Systems;Genetic Information Processing	Neurodegenerative disease;Immune system;Transcription	K03009;K03009;K03009	--	polymerase (RNA) II (DNA directed) polypeptide K [Source:MGI Symbol;Acc:MGI:102725]	ko05016//Huntington disease;ko04623//Cytosolic DNA-sensing pathway;ko03020//RNA polymerase	GO:0000428//DNA-directed RNA polymerase complex;GO:0005634//nucleus;GO:0005654//nucleoplasm;GO:0005665//RNA polymerase II, core complex;GO:0005666//RNA polymerase III complex;GO:0005736//RNA polymerase I complex	GO:0001054//RNA polymerase I activity;GO:0001055//RNA polymerase II activity;GO:0001056//RNA polymerase III activity;GO:0003677//DNA binding;GO:0003899//DNA-directed 5'-3' RNA polymerase activity;GO:0008270//zinc ion binding;GO:0046872//metal ion binding	GO:0006351//transcription, DNA-templated;GO:0006360//transcription by RNA polymerase I;GO:0006366//transcription by RNA polymerase II;GO:0006383//transcription by RNA polymerase III
ENSMUSG00000045128	33016	19540	39894	79395	109171	122466	5087.43	2600.77	5959.95	9444.87	13211.1	11775.7	4549.38	11477.2	-1.33503320031699	1.94144e-08	3.80832e-06	Rpl18a	Human Diseases;Genetic Information Processing	Infectious disease: viral;Translation	K02882;K02882	--	ribosomal protein L18A [Source:MGI Symbol;Acc:MGI:1924058]	ko05171//Coronavirus disease - COVID-19;ko03010//Ribosome	GO:0005737//cytoplasm;GO:0005829//cytosol;GO:0005840//ribosome;GO:0014069//postsynaptic density;GO:0022625//cytosolic large ribosomal subunit;GO:0022626//cytosolic ribosome;GO:0042788//polysomal ribosome;GO:0045202//synapse;GO:1990904//ribonucleoprotein complex	GO:0003735//structural constituent of ribosome	GO:0002181//cytoplasmic translation;GO:0006412//translation
ENSMUSG00000028212	85	48	138	229	586	756	2.492	1.208	3.896	5.084	13.484	13.619	2.532	10.729	-2.08316630561235	1.9676e-08	3.819e-06	Ccne2	Human Diseases;Environmental Information Processing;Human Diseases;Human Diseases;Human Diseases;Human Diseases;Cellular Processes;Human Diseases;Human Diseases;Human Diseases;Human Diseases;Human Diseases;Cellular Processes;Cellular Processes;Human Diseases;Human Diseases;Cellular Processes	Cancer: overview;Signal transduction;Infectious disease: viral;Infectious disease: viral;Infectious disease: viral;Cancer: overview;Cell growth and death;Infectious disease: viral;Endocrine and metabolic disease;Cancer: overview;Cancer: specific types;Infectious disease: viral;Cell growth and death;Cell growth and death;Cancer: specific types;Cancer: specific types;Cell growth and death	K06626;K06626;K06626;K06626;K06626;K06626;K06626;K06626;K06626;K06626;K06626;K06626;K06626;K06626;K06626;K06626;K06626	--	cyclin E2 [Source:MGI Symbol;Acc:MGI:1329034]	ko05200//Pathways in cancer;ko04151//PI3K-Akt signaling pathway;ko05165//Human papillomavirus infection;ko05166//Human T-cell leukemia virus 1 infection;ko05169//Epstein-Barr virus infection;ko05203//Viral carcinogenesis;ko04218//Cellular senescence;ko05161//Hepatitis B;ko04934//Cushing syndrome;ko05206//MicroRNAs in cancer;ko05226//Gastric cancer;ko05162//Measles;ko04110//Cell cycle;ko04114//Ooc…	GO:0005634//nucleus;GO:0005737//cytoplasm;GO:0005813//centrosome;GO:0097134//cyclin E1-CDK2 complex;GO:0097135//cyclin E2-CDK2 complex	GO:0016538//cyclin-dependent protein serine/threonine kinase regulator activity;GO:0019901//protein kinase binding	GO:0000082//G1/S transition of mitotic cell cycle;GO:0000723//telomere maintenance;GO:0006270//DNA replication initiation;GO:0007049//cell cycle;GO:0007129//homologous chromosome pairing at meiosis;GO:0032880//regulation of protein localization;GO:0051301//cell division;GO:0051726//regulation of cell cycle;GO:0070192//chromosome organization involved in meiotic cell cycle
ENSMUSG00000031167	7492	4144	9204	18117	27073	28838	516.369	245.074	612.454	960.869	1472.56	1228.9	457.966	1220.78	-1.41448833675044	2.02549e-08	3.88233e-06	Rbm3	-	-	-	--	RNA binding motif (RNP1, RRM) protein 3 [Source:MGI Symbol;Acc:MGI:1099460]	-	GO:0005634//nucleus;GO:0005654//nucleoplasm;GO:0005681//spliceosomal complex;GO:0005737//cytoplasm;GO:0015934//large ribosomal subunit;GO:0030425//dendrite;GO:0042995//cell projection	GO:0003676//nucleic acid binding;GO:0003723//RNA binding;GO:0043023//ribosomal large subunit binding	GO:0006412//translation;GO:0006417//regulation of translation;GO:0009409//response to cold;GO:0035196//production of miRNAs involved in gene silencing by miRNA;GO:0045727//positive regulation of translation;GO:0048026//positive regulation of mRNA splicing, via spliceosome
ENSMUSG00000078763	245	643	595	134	56	102	11.226	25.255	26.345	4.707	2.018	2.884	20.942	3.203	2.70890352568615	2.05547e-08	3.88233e-06	Slfn1	-	-	-	--	schlafen 1 [Source:MGI Symbol;Acc:MGI:1313259]	-	GO:0005634//nucleus;GO:0005737//cytoplasm;GO:0005829//cytosol	GO:0004540//ribonuclease activity;GO:0005515//protein binding;GO:0043022//ribosome binding;GO:0140102//catalytic activity, acting on a rRNA	GO:0000122//negative regulation of transcription by RNA polymerase II;GO:0001933//negative regulation of protein phosphorylation;GO:0002250//adaptive immune response;GO:0002376//immune system process;GO:0008285//negative regulation of cell population proliferation;GO:0042098//T cell proliferation;GO:0042130//negative regulation of T cell proliferation;GO:0051726//regulation of cell cycle;GO:20001…
ENSMUSG00000041831	47	22	99	283	303	376	2.506	0.885	5.31	10.742	11.865	11.5	2.90033	11.369	-1.97081473970311	2.09478e-08	3.88233e-06	Sytl3	-	-	-	--	synaptotagmin-like 3 [Source:MGI Symbol;Acc:MGI:1933367]	-	GO:0005737//cytoplasm;GO:0005886//plasma membrane;GO:0012505//endomembrane system;GO:0016020//membrane;GO:0070382//exocytic vesicle	GO:0005515//protein binding;GO:0005543//phospholipid binding;GO:0005544//calcium-dependent phospholipid binding;GO:0008270//zinc ion binding;GO:0031267//small GTPase binding;GO:0042043//neurexin family protein binding	GO:0006886//intracellular protein transport;GO:0006887//exocytosis
ENSMUSG00000030745	144	176	159	453	462	573	5.006	5.377	5.324	12.454	12.858	12.5	5.23567	12.604	-1.2674365046	2.09817e-08	3.88233e-06	Il21r	Environmental Information Processing;Environmental Information Processing;Organismal Systems;Human Diseases	Signaling molecules and interaction;Signal transduction;Immune system;Immune disease	K05075;K05075;K05075;K05075	--	interleukin 21 receptor [Source:MGI Symbol;Acc:MGI:1890475]	ko04060//Cytokine-cytokine receptor interaction;ko04630//JAK-STAT signaling pathway;ko04659//Th17 cell differentiation;ko05321//Inflammatory bowel disease	GO:0009897//external side of plasma membrane;GO:0016020//membrane	GO:0004888//transmembrane signaling receptor activity;GO:0004896//cytokine receptor activity;GO:0005515//protein binding	GO:0016064//immunoglobulin mediated immune response;GO:0019221//cytokine-mediated signaling pathway
ENSMUSG00000073702	18361	11005	20380	40944	56181	65390	2613.81	1325.82	2808.15	4389.53	6160.57	5691.2	2249.26	5413.77	-1.26718277160638	2.1055e-08	3.88233e-06	Rpl31	Human Diseases;Genetic Information Processing	Infectious disease: viral;Translation	K02910;K02910	--	ribosomal protein L31 [Source:MGI Symbol;Acc:MGI:2149632]	ko05171//Coronavirus disease - COVID-19;ko03010//Ribosome	GO:0005654//nucleoplasm;GO:0005737//cytoplasm;GO:0005829//cytosol;GO:0005840//ribosome;GO:0022625//cytosolic large ribosomal subunit;GO:0022626//cytosolic ribosome;GO:0042788//polysomal ribosome;GO:0045202//synapse;GO:0098794//postsynapse;GO:1990904//ribonucleoprotein complex	GO:0003735//structural constituent of ribosome;GO:0005515//protein binding	GO:0002181//cytoplasmic translation;GO:0006412//translation
ENSMUSG00000079480	595	381	697	1445	1906	2099	103.925	57.042	117.637	193.475	261.867	226.218	92.868	227.187	-1.29062469659031	2.19687e-08	4.0107e-06	Pin4	-	-	-	--	peptidyl-prolyl cis/trans isomerase, NIMA-interacting, 4 (parvulin) [Source:MGI Symbol;Acc:MGI:1916963]	-	GO:0005634//nucleus;GO:0005654//nucleoplasm;GO:0005694//chromosome;GO:0005730//nucleolus;GO:0005737//cytoplasm;GO:0005759//mitochondrial matrix;GO:0005819//spindle;GO:0005856//cytoskeleton;GO:0030684//preribosome	GO:0003677//DNA binding;GO:0003681//bent DNA binding;GO:0003690//double-stranded DNA binding;GO:0003755//peptidyl-prolyl cis-trans isomerase activity;GO:0016853//isomerase activity	GO:0006364//rRNA processing;GO:0051179//localization
ENSMUSG00000052033	564	403	714	1585	1708	1804	51.51	31.871	62.996	110.983	123.812	102.277	48.7923	112.357	-1.2033679071598	2.4362e-08	4.38047e-06	Pfdn4	-	-	-	--	prefoldin 4 [Source:MGI Symbol;Acc:MGI:1923512]	-	GO:0005634//nucleus;GO:0005737//cytoplasm;GO:0005739//mitochondrion;GO:0016272//prefoldin complex	GO:0001540//amyloid-beta binding;GO:0051082//unfolded protein binding	GO:0006457//protein folding;GO:1905907//negative regulation of amyloid fibril formation
ENSMUSG00000096472	261	181	260	610	740	878	15.666	9.52	15.911	28.924	35.713	33.162	13.699	32.5997	-1.25078662976294	2.44693e-08	4.38047e-06	Cdkn2d	Environmental Information Processing;Cellular Processes	Signal transduction;Cell growth and death	K06623;K06623	--	cyclin dependent kinase inhibitor 2D [Source:MGI Symbol;Acc:MGI:105387]	ko04068//FoxO signaling pathway;ko04110//Cell cycle	GO:0005634//nucleus;GO:0005654//nucleoplasm;GO:0005737//cytoplasm;GO:0005829//cytosol;GO:0097129//cyclin D2-CDK4 complex	GO:0004861//cyclin-dependent protein serine/threonine kinase inhibitor activity;GO:0005515//protein binding;GO:0019901//protein kinase binding	GO:0000731//DNA synthesis involved in DNA repair;GO:0007049//cell cycle;GO:0007605//sensory perception of sound;GO:0008285//negative regulation of cell population proliferation;GO:0009411//response to UV;GO:0030308//negative regulation of cell growth;GO:0032526//response to retinoic acid;GO:0033280//response to vitamin D;GO:0042326//negative regulation of phosphorylation;GO:0048102//autophagic ce…
ENSMUSG00000028523	65	10	65	310	305	297	4.677	0.546	4.104	19.098	19.535	15.509	3.109	18.0473	-2.53726315903323	3.07852e-08	5.43458e-06	Dynlt5	-	-	-	--	dynein light chain Tctex-type 5 [Source:MGI Symbol;Acc:MGI:1914594]	-	GO:0005737//cytoplasm;GO:0005868//cytoplasmic dynein complex	GO:0045505//dynein intermediate chain binding	GO:0007018//microtubule-based movement
ENSMUSG00000042757	117	62	181	451	518	545	4.491	1.809	6.631	13.488	15.997	13.169	4.31033	14.218	-1.72184719253644	3.09469e-08	5.43458e-06	Tmem108	-	-	-	--	transmembrane protein 108 [Source:MGI Symbol;Acc:MGI:1932411]	-	GO:0005768//endosome;GO:0005769//early endosome;GO:0010008//endosome membrane;GO:0014069//postsynaptic density;GO:0016020//membrane;GO:0030424//axon;GO:0030425//dendrite;GO:0036477//somatodendritic compartment;GO:0042995//cell projection;GO:0045202//synapse;GO:1904115//axon cytoplasm	GO:0005515//protein binding	GO:0006898//receptor-mediated endocytosis;GO:0008090//retrograde axonal transport;GO:0021542//dentate gyrus development;GO:0031175//neuron projection development;GO:0051388//positive regulation of neurotrophin TRK receptor signaling pathway;GO:0097106//postsynaptic density organization;GO:0097484//dendrite extension;GO:0098815//modulation of excitatory postsynaptic potential;GO:1990416//cellular …
ENSMUSG00000039396	25	13	36	92	184	197	0.948	0.422	1.319	2.674	5.487	4.608	0.896333	4.25633	-2.2475038849575	3.12811e-08	5.44143e-06	Neil3	Genetic Information Processing	Replication and repair	K10569	--	nei like 3 (E. coli) [Source:MGI Symbol;Acc:MGI:2384588]	ko03410//Base excision repair	GO:0005634//nucleus;GO:0005654//nucleoplasm;GO:0005694//chromosome	GO:0000405//bubble DNA binding;GO:0003676//nucleic acid binding;GO:0003677//DNA binding;GO:0003684//damaged DNA binding;GO:0003690//double-stranded DNA binding;GO:0003697//single-stranded DNA binding;GO:0003824//catalytic activity;GO:0003906//DNA-(apurinic or apyrimidinic site) endonuclease activity;GO:0008270//zinc ion binding;GO:0016787//hydrolase activity;GO:0016798//hydrolase activity, acting…	GO:0006281//DNA repair;GO:0006284//base-excision repair;GO:0006974//cellular response to DNA damage stimulus;GO:0008152//metabolic process;GO:0036297//interstrand cross-link repair
ENSMUSG00000049717	120	78	174	458	425	507	2.038	1.136	2.856	5.964	5.679	5.314	2.01	5.65233	-1.49165104639198	3.45409e-08	5.89722e-06	Lig4	Genetic Information Processing	Replication and repair	K10777	--	ligase IV, DNA, ATP-dependent [Source:MGI Symbol;Acc:MGI:1335098]	ko03450//Non-homologous end-joining	GO:0000793//condensed chromosome;GO:0005634//nucleus;GO:0005654//nucleoplasm;GO:0005958//DNA-dependent protein kinase-DNA ligase 4 complex;GO:0032807//DNA ligase IV complex;GO:0043231//intracellular membrane-bounded organelle;GO:0070419//nonhomologous end joining complex	GO:0000166//nucleotide binding;GO:0000287//magnesium ion binding;GO:0003677//DNA binding;GO:0003909//DNA ligase activity;GO:0003910//DNA ligase (ATP) activity;GO:0005515//protein binding;GO:0005524//ATP binding;GO:0016874//ligase activity;GO:0046872//metal ion binding	GO:0000012//single strand break repair;GO:0001701//in utero embryonic development;GO:0002328//pro-B cell differentiation;GO:0006266//DNA ligation;GO:0006281//DNA repair;GO:0006297//nucleotide-excision repair, DNA gap filling;GO:0006302//double-strand break repair;GO:0006303//double-strand break repair via nonhomologous end joining;GO:0006310//DNA recombination;GO:0006974//cellular response to DNA…
ENSMUSG00000027306	244	99	263	563	906	1258	6.882	2.368	7.088	12.334	20.38	22.034	5.446	18.2493	-1.744574874347	3.90171e-08	6.54033e-06	Nusap1	-	-	-	--	nucleolar and spindle associated protein 1 [Source:MGI Symbol;Acc:MGI:2675669]	-	GO:0005634//nucleus;GO:0005694//chromosome;GO:0005730//nucleolus;GO:0005737//cytoplasm;GO:0005819//spindle;GO:0005856//cytoskeleton;GO:0005874//microtubule;GO:0072686//mitotic spindle	GO:0003677//DNA binding;GO:0008017//microtubule binding	GO:0000070//mitotic sister chromatid segregation;GO:0000226//microtubule cytoskeleton organization;GO:0000281//mitotic cytokinesis;GO:0007049//cell cycle;GO:0007076//mitotic chromosome condensation;GO:0040001//establishment of mitotic spindle localization;GO:0045840//positive regulation of mitotic nuclear division;GO:0051301//cell division
ENSMUSG00000025362	18248	10975	21199	42627	52852	64728	2288.65	1179.88	2569.14	4098.29	5214.12	5009.21	2012.56	4773.87	-1.24613088232665	4.15696e-08	6.90542e-06	Rps26	Human Diseases;Genetic Information Processing	Infectious disease: viral;Translation	K02976;K02976	--	ribosomal protein S26 [Source:MGI Symbol;Acc:MGI:1351628]	ko05171//Coronavirus disease - COVID-19;ko03010//Ribosome	GO:0005737//cytoplasm;GO:0005783//endoplasmic reticulum;GO:0005791//rough endoplasmic reticulum;GO:0005829//cytosol;GO:0005840//ribosome;GO:0022627//cytosolic small ribosomal subunit;GO:0042788//polysomal ribosome;GO:0045202//synapse;GO:0098556//cytoplasmic side of rough endoplasmic reticulum membrane;GO:0098793//presynapse;GO:0098794//postsynapse;GO:1990904//ribonucleoprotein complex	GO:0003729//mRNA binding;GO:0003735//structural constituent of ribosome	GO:0002181//cytoplasmic translation;GO:0006412//translation;GO:0033119//negative regulation of RNA splicing;GO:0140236//translation at presynapse;GO:0140242//translation at postsynapse
ENSMUSG00000026511	3156	2132	3442	6674	9282	9886	205.709	117.783	222.21	336.229	481.543	404.117	181.901	407.296	-1.16292799612132	4.66743e-08	7.68418e-06	Srp9	Genetic Information Processing	Folding, sorting and degradation	K03109	--	signal recognition particle 9 [Source:MGI Symbol;Acc:MGI:1350930]	ko03060//Protein export	GO:0005737//cytoplasm;GO:0005786//signal recognition particle, endoplasmic reticulum targeting;GO:0048500//signal recognition particle;GO:1990904//ribonucleoprotein complex	GO:0003723//RNA binding;GO:0008312//7S RNA binding	GO:0006614//SRP-dependent cotranslational protein targeting to membrane;GO:0045900//negative regulation of translational elongation
ENSMUSG00000029638	356	88	301	1051	1230	1133	4.973	1.149	4.034	12.049	13.909	10.061	3.38533	12.0063	-1.82642582797935	5.31615e-08	8.67473e-06	Glcci1	-	-	-	--	glucocorticoid induced transcript 1 [Source:MGI Symbol;Acc:MGI:2179717]	-	GO:0005737//cytoplasm	-	-
ENSMUSG00000019845	84	26	104	374	330	354	2.407	0.65	2.822	8.16	7.397	6.248	1.95967	7.26833	-1.89101630741071	5.79146e-08	9.36744e-06	Tube1	-	-	-	--	tubulin, epsilon 1 [Source:MGI Symbol;Acc:MGI:1919174]	-	GO:0005737//cytoplasm;GO:0005813//centrosome;GO:0005856//cytoskeleton;GO:0005874//microtubule	GO:0000166//nucleotide binding;GO:0005200//structural constituent of cytoskeleton;GO:0005515//protein binding;GO:0005525//GTP binding	GO:0000226//microtubule cytoskeleton organization;GO:0000278//mitotic cell cycle;GO:0007017//microtubule-based process
ENSMUSG00000075122	303	254	365	56	59	112	10.736	7.714	14.814	1.811	1.757	2.786	11.088	2.118	2.38822466814488	6.07978e-08	9.74826e-06	Cd80	Environmental Information Processing;Human Diseases;Organismal Systems;Human Diseases;Human Diseases;Human Diseases;Human Diseases;Human Diseases;Human Diseases;Organismal Systems	Signaling molecules and interaction;Immune disease;Immune system;Immune disease;Cardiovascular disease;Immune disease;Endocrine and metabolic disease;Immune disease;Immune disease;Immune system	K05412;K05412;K05412;K05412;K05412;K05412;K05412;K05412;K05412;K05412	--	CD80 antigen [Source:MGI Symbol;Acc:MGI:101775]	ko04514//Cell adhesion molecules;ko05322//Systemic lupus erythematosus;ko04620//Toll-like receptor signaling pathway;ko05323//Rheumatoid arthritis;ko05416//Viral myocarditis;ko05320//Autoimmune thyroid disease;ko04940//Type I diabetes mellitus;ko05330//Allograft rejection;ko05332//Graft-versus-host disease;ko04672//Intestinal immune network for IgA production	GO:0009897//external side of plasma membrane;GO:0009986//cell surface;GO:0016020//membrane;GO:0098636//protein complex involved in cell adhesion	GO:0005515//protein binding;GO:0015026//coreceptor activity;GO:0048018//receptor ligand activity	GO:0002682//regulation of immune system process;GO:0002710//negative regulation of T cell mediated immunity;GO:0006955//immune response;GO:0007166//cell surface receptor signaling pathway;GO:0031295//T cell costimulation;GO:0042102//positive regulation of T cell proliferation;GO:0042110//T cell activation;GO:0046641//positive regulation of alpha-beta T cell proliferation;GO:0050731//positive regu…
ENSMUSG00000090019	107	100	128	312	355	412	6.906	5.462	7.857	14.896	16.952	16.49	6.74167	16.1127	-1.25701807972063	6.17033e-08	9.80817e-06	Gimap1	-	-	-	--	GTPase, IMAP family member 1 [Source:MGI Symbol;Acc:MGI:109368]	-	GO:0005783//endoplasmic reticulum;GO:0016020//membrane	GO:0000166//nucleotide binding;GO:0005525//GTP binding	-
ENSMUSG00000015672	905	902	1196	2261	2811	3178	85.035	70.265	103.661	157.347	191.162	180.851	86.3203	176.453	-1.03151434290684	6.34153e-08	9.99414e-06	Mrpl32	Genetic Information Processing	Translation	K02911	--	mitochondrial ribosomal protein L32 [Source:MGI Symbol;Acc:MGI:2137226]	ko03010//Ribosome	GO:0005739//mitochondrion;GO:0005743//mitochondrial inner membrane;GO:0005762//mitochondrial large ribosomal subunit;GO:0005829//cytosol;GO:0005840//ribosome;GO:0015934//large ribosomal subunit;GO:1990904//ribonucleoprotein complex	GO:0003735//structural constituent of ribosome	GO:0006412//translation;GO:0032543//mitochondrial translation
ENSMUSG00000027322	575	729	733	214	169	275	7.724	8.381	9.493	2.202	1.816	2.289	8.53267	2.10233	2.02100525695053	6.42473e-08	1.00395e-05	Siglec1	Environmental Information Processing	Signaling molecules and interaction	K06548	--	sialic acid binding Ig-like lectin 1, sialoadhesin [Source:MGI Symbol;Acc:MGI:99668]	ko04514//Cell adhesion molecules	GO:0005886//plasma membrane;GO:0016020//membrane	-	GO:0032480//negative regulation of type I interferon production
ENSMUSG00000022948	37	23	43	134	173	169	3.218	1.332	3.306	8.183	12.33	9.141	2.61867	9.88467	-1.91635988690109	6.76315e-08	1.04795e-05	Setd4	-	-	-	--	SET domain containing 4 [Source:MGI Symbol;Acc:MGI:2136890]	-	GO:0005634//nucleus;GO:0005737//cytoplasm;GO:0005829//cytosol	GO:0003713//transcription coactivator activity;GO:0005515//protein binding;GO:0008168//methyltransferase activity;GO:0016279//protein-lysine N-methyltransferase activity;GO:0016740//transferase activity;GO:0042799//histone methyltransferase activity (H4-K20 specific);GO:0042800//histone methyltransferase activity (H3-K4 specific);GO:0046975//histone methyltransferase activity (H3-K36 specific)	GO:0006338//chromatin remodeling;GO:0006954//inflammatory response;GO:0018023//peptidyl-lysine trimethylation;GO:0032259//methylation;GO:0032755//positive regulation of interleukin-6 production;GO:0032760//positive regulation of tumor necrosis factor production;GO:0045944//positive regulation of transcription by RNA polymerase II;GO:0050729//positive regulation of inflammatory response;GO:0071863…
ENSMUSG00000012429	457	271	540	1063	1587	1554	36.941	17.245	44.76	64.377	90.82	73.306	32.982	76.1677	-1.20749981540731	7.52868e-08	1.15684e-05	Mplkip	-	-	-	--	M-phase specific PLK1 intereacting protein [Source:MGI Symbol;Acc:MGI:1913558]	-	GO:0005634//nucleus;GO:0005654//nucleoplasm;GO:0005737//cytoplasm;GO:0005794//Golgi apparatus;GO:0005813//centrosome;GO:0005856//cytoskeleton;GO:0030496//midbody;GO:0043231//intracellular membrane-bounded organelle	GO:0003674//molecular_function	GO:0007049//cell cycle;GO:0051301//cell division
ENSMUSG00000034353	473	170	462	1265	1408	1554	18.537	5.535	17.346	37.98	44.745	38.489	13.806	40.4047	-1.54922654189915	7.71128e-08	1.17511e-05	Ramp1	Organismal Systems	Circulatory system	K08447	--	receptor (calcitonin) activity modifying protein 1 [Source:MGI Symbol;Acc:MGI:1858418]	ko04270//Vascular smooth muscle contraction	GO:0005615//extracellular space;GO:0005886//plasma membrane;GO:0009986//cell surface;GO:0016020//membrane;GO:0043235//receptor complex;GO:1990406//CGRP receptor complex	GO:0001635//calcitonin gene-related peptide receptor activity;GO:0015026//coreceptor activity;GO:0097643//amylin receptor activity;GO:1990407//calcitonin gene-related peptide binding	GO:0001525//angiogenesis;GO:0006816//calcium ion transport;GO:0006886//intracellular protein transport;GO:0007186//G protein-coupled receptor signaling pathway;GO:0007189//adenylate cyclase-activating G protein-coupled receptor signaling pathway;GO:0008277//regulation of G protein-coupled receptor signaling pathway;GO:0015031//protein transport;GO:0031623//receptor internalization;GO:0032870//cel…
ENSMUSG00000037318	172	99	232	604	520	699	12.609	5.557	17.094	29.087	28.257	30.265	11.7533	29.203	-1.31304660964797	7.82155e-08	1.18214e-05	Traf3ip3	-	-	-	--	TRAF3 interacting protein 3 [Source:MGI Symbol;Acc:MGI:2441706]	-	GO:0005739//mitochondrion;GO:0016020//membrane	GO:0060090//molecular adaptor activity	GO:0002753//cytoplasmic pattern recognition receptor signaling pathway;GO:0032481//positive regulation of type I interferon production
ENSMUSG00000028936	9882	6153	10883	21931	26034	30831	1639.55	866.424	1764.79	2951.49	3605.74	3333.7	1423.59	3296.97	-1.21160914394662	9.01509e-08	1.35146e-05	Rpl22	Human Diseases;Genetic Information Processing	Infectious disease: viral;Translation	K02891;K02891	--	ribosomal protein L22 [Source:MGI Symbol;Acc:MGI:99262]	ko05171//Coronavirus disease - COVID-19;ko03010//Ribosome	GO:0005634//nucleus;GO:0005737//cytoplasm;GO:0005829//cytosol;GO:0005840//ribosome;GO:0022625//cytosolic large ribosomal subunit;GO:0022626//cytosolic ribosome;GO:0045202//synapse;GO:0098793//presynapse;GO:0098794//postsynapse;GO:0098978//glutamatergic synapse;GO:1990904//ribonucleoprotein complex	GO:0003723//RNA binding;GO:0003735//structural constituent of ribosome;GO:0008201//heparin binding;GO:0042802//identical protein binding	GO:0002181//cytoplasmic translation;GO:0006412//translation;GO:0046632//alpha-beta T cell differentiation;GO:0140236//translation at presynapse;GO:0140242//translation at postsynapse
ENSMUSG00000020460	21826	12332	27018	52283	67560	73297	2505.97	1208.56	3007.08	4497.58	6000.42	5114.02	2240.54	5204	-1.21577730512618	1.26875e-07	1.88666e-05	Rps27a	Human Diseases;Human Diseases;Human Diseases;Human Diseases;Genetic Information Processing;Genetic Information Processing;Cellular Processes	Neurodegenerative disease;Neurodegenerative disease;Infectious disease: viral;Infectious disease: viral;Folding, sorting and degradation;Translation;Transport and catabolism	K02977;K02977;K02977;K02977;K02977;K02977;K02977	--	ribosomal protein S27A [Source:MGI Symbol;Acc:MGI:1925544]	ko05022//Pathways of neurodegeneration - multiple diseases;ko05012//Parkinson disease;ko05171//Coronavirus disease - COVID-19;ko05167//Kaposi sarcoma-associated herpesvirus infection;ko04120//Ubiquitin mediated proteolysis;ko03010//Ribosome;ko04137//Mitophagy - animal	GO:0005634//nucleus;GO:0005654//nucleoplasm;GO:0005730//nucleolus;GO:0005737//cytoplasm;GO:0005829//cytosol;GO:0005840//ribosome;GO:0022626//cytosolic ribosome;GO:0022627//cytosolic small ribosomal subunit;GO:0032040//small-subunit processome;GO:0043209//myelin sheath;GO:0045202//synapse;GO:0098793//presynapse;GO:0098794//postsynapse;GO:1990904//ribonucleoprotein complex	GO:0003735//structural constituent of ribosome;GO:0005515//protein binding;GO:0031386//protein tag;GO:0031625//ubiquitin protein ligase binding;GO:0046872//metal ion binding	GO:0002181//cytoplasmic translation;GO:0006412//translation;GO:0016567//protein ubiquitination;GO:0019941//modification-dependent protein catabolic process;GO:0042274//ribosomal small subunit biogenesis;GO:0140236//translation at presynapse;GO:0140242//translation at postsynapse
ENSMUSG00000022336	8399	5630	10480	19689	25568	25727	476.336	273.693	574.323	855.981	1140.61	900.302	441.451	965.632	-1.12922126451877	1.29225e-07	1.90622e-05	Eif3e	Human Diseases	Infectious disease: viral	K03250	--	eukaryotic translation initiation factor 3, subunit E [Source:MGI Symbol;Acc:MGI:99257]	ko05160//Hepatitis C	GO:0005634//nucleus;GO:0005737//cytoplasm;GO:0005829//cytosol;GO:0005852//eukaryotic translation initiation factor 3 complex;GO:0014069//postsynaptic density;GO:0016282//eukaryotic 43S preinitiation complex;GO:0016605//PML body;GO:0033290//eukaryotic 48S preinitiation complex;GO:0071540//eukaryotic translation initiation factor 3 complex, eIF3e	GO:0003743//translation initiation factor activity;GO:0044325//transmembrane transporter binding	GO:0000184//nuclear-transcribed mRNA catabolic process, nonsense-mediated decay;GO:0001732//formation of cytoplasmic translation initiation complex;GO:0002183//cytoplasmic translational initiation;GO:0006412//translation;GO:0006413//translational initiation;GO:0006874//cellular calcium ion homeostasis;GO:0045727//positive regulation of translation;GO:0090316//positive regulation of intracellular …
ENSMUSG00000104876	64	27	85	259	250	277	1.414	0.511	1.815	4.387	4.34	3.777	1.24667	4.168	-1.74127950822466	1.33045e-07	1.94699e-05	Trdc	-	-	-	--	T cell receptor delta, constant region [Source:MGI Symbol;Acc:MGI:98612]	-	GO:0009897//external side of plasma membrane	-	-
ENSMUSG00000042351	131	74	243	738	525	606	2.177	1.697	3.76	13.816	8.776	9.02	2.54467	10.5373	-2.04996122161504	1.38608e-07	2.01244e-05	Grap2	Organismal Systems	Immune system	K07366	--	GRB2-related adaptor protein 2 [Source:MGI Symbol;Acc:MGI:1333842]	ko04660//T cell receptor signaling pathway	GO:0005634//nucleus;GO:0005654//nucleoplasm;GO:0005737//cytoplasm;GO:0005768//endosome;GO:0005829//cytosol;GO:0005886//plasma membrane	GO:0001784//phosphotyrosine residue binding;GO:0005515//protein binding	GO:0007165//signal transduction;GO:0043408//regulation of MAPK cascade
ENSMUSG00000002477	729	439	1010	1693	2678	3610	73.684	39.512	99.412	133.6	214.496	228.59	70.8693	192.229	-1.43959011550249	1.53232e-07	2.20738e-05	Snrpd1	Human Diseases;Genetic Information Processing	Immune disease;Transcription	K11087;K11087	--	small nuclear ribonucleoprotein D1 [Source:MGI Symbol;Acc:MGI:98344]	ko05322//Systemic lupus erythematosus;ko03040//Spliceosome	GO:0000243//commitment complex;GO:0005634//nucleus;GO:0005681//spliceosomal complex;GO:0005682//U5 snRNP;GO:0005684//U2-type spliceosomal complex;GO:0005685//U1 snRNP;GO:0005686//U2 snRNP;GO:0005687//U4 snRNP;GO:0005689//U12-type spliceosomal complex;GO:0005737//cytoplasm;GO:0005829//cytosol;GO:0034709//methylosome;GO:0034715//pICln-Sm protein complex;GO:0034719//SMN-Sm protein complex;GO:0043229…	GO:0003723//RNA binding;GO:1990446//U1 snRNP binding	GO:0000387//spliceosomal snRNP assembly;GO:0000398//mRNA splicing, via spliceosome;GO:0006396//RNA processing;GO:0006397//mRNA processing;GO:0008380//RNA splicing
ENSMUSG00000024399	159	128	200	491	427	590	11.864	8.079	14.23	27.713	24.731	26.863	11.391	26.4357	-1.2145913049266	1.59428e-07	2.27884e-05	Ltb	Environmental Information Processing;Environmental Information Processing;Human Diseases	Signaling molecules and interaction;Signal transduction;Immune disease	K03157;K03157;K03157	--	lymphotoxin B [Source:MGI Symbol;Acc:MGI:104796]	ko04060//Cytokine-cytokine receptor interaction;ko04064//NF-kappa B signaling pathway;ko05323//Rheumatoid arthritis	GO:0005615//extracellular space;GO:0005886//plasma membrane;GO:0016020//membrane	GO:0005125//cytokine activity;GO:0005164//tumor necrosis factor receptor binding;GO:0005515//protein binding	GO:0006955//immune response;GO:0007165//signal transduction;GO:0010467//gene expression;GO:0032735//positive regulation of interleukin-12 production;GO:0043123//positive regulation of I-kappaB kinase/NF-kappaB signaling;GO:0043588//skin development;GO:0048535//lymph node development;GO:2001238//positive regulation of extrinsic apoptotic signaling pathway
ENSMUSG00000031939	675	498	757	1476	1896	1922	55.897	33.161	60.615	93.374	122.608	97.484	49.891	104.489	-1.06649497759856	1.7153e-07	2.43296e-05	Taf1d	-	-	-	--	TATA-box binding protein associated factor, RNA polymerase I, D [Source:MGI Symbol;Acc:MGI:1922566]	-	GO:0005634//nucleus;GO:0005654//nucleoplasm;GO:0005668//RNA polymerase transcription factor SL1 complex;GO:0005730//nucleolus;GO:0005829//cytosol;GO:0034451//centriolar satellite;GO:0072686//mitotic spindle	GO:0003674//molecular_function;GO:0003677//DNA binding;GO:0042802//identical protein binding	GO:0006355//regulation of transcription, DNA-templated;GO:0008150//biological_process
ENSMUSG00000033031	132	54	139	357	447	459	2.837	0.995	2.887	5.882	7.557	6.087	2.23967	6.50867	-1.53907800072658	1.8337e-07	2.58103e-05	Cip2a	-	-	-	--	cell proliferation regulating inhibitor of protein phosphatase 2A [Source:MGI Symbol;Acc:MGI:2146335]	-	GO:0005694//chromosome;GO:0005737//cytoplasm;GO:0005829//cytosol;GO:0005886//plasma membrane	GO:0004864//protein phosphatase inhibitor activity;GO:0042803//protein homodimerization activity	GO:0002052//positive regulation of neuroblast proliferation;GO:0006974//cellular response to DNA damage stimulus;GO:0007283//spermatogenesis;GO:0007405//neuroblast proliferation;GO:0051276//chromosome organization;GO:0061351//neural precursor cell proliferation
ENSMUSG00000028893	385	397	281	88	91	137	9.463	8.364	6.674	1.658	1.759	2.078	8.167	1.83167	2.15664924725086	1.91561e-07	2.6759e-05	Sesn2	Environmental Information Processing;Organismal Systems;Cellular Processes	Signal transduction;Aging;Cell growth and death	K20394;K20394;K20394	--	sestrin 2 [Source:MGI Symbol;Acc:MGI:2651874]	ko04150//mTOR signaling pathway;ko04211//Longevity regulating pathway;ko04115//p53 signaling pathway	GO:0005634//nucleus;GO:0005737//cytoplasm;GO:0005739//mitochondrion;GO:0005765//lysosomal membrane;GO:0031588//nucleotide-activated protein kinase complex;GO:0031932//TORC2 complex;GO:0061700//GATOR2 complex;GO:1990316//Atg1/ULK1 kinase complex	GO:0004601//peroxidase activity;GO:0005092//GDP-dissociation inhibitor activity;GO:0005515//protein binding;GO:0016491//oxidoreductase activity;GO:0016684//oxidoreductase activity, acting on peroxide as acceptor;GO:0032542//sulfiredoxin activity;GO:0042731//PH domain binding;GO:0044877//protein-containing complex binding;GO:0070728//leucine binding;GO:0140311//protein sequestering activity	GO:0001932//regulation of protein phosphorylation;GO:0006111//regulation of gluconeogenesis;GO:0006635//fatty acid beta-oxidation;GO:0007005//mitochondrion organization;GO:0009749//response to glucose;GO:0016239//positive regulation of macroautophagy;GO:0030308//negative regulation of cell growth;GO:0030330//DNA damage response, signal transduction by p53 class mediator;GO:0032042//mitochondrial …
ENSMUSG00000006715	186	159	172	364	588	781	17.326	12.943	15.167	25.838	42.711	43.536	15.1453	37.3617	-1.30268548294066	2.05358e-07	2.84706e-05	Gmnn	-	-	-	--	geminin [Source:MGI Symbol;Acc:MGI:1927344]	-	GO:0005634//nucleus;GO:0005654//nucleoplasm;GO:0005737//cytoplasm;GO:0005829//cytosol;GO:0017053//transcription repressor complex	GO:0003682//chromatin binding;GO:0003714//transcription corepressor activity;GO:0005515//protein binding;GO:0042826//histone deacetylase binding;GO:0140297//DNA-binding transcription factor binding	GO:0006275//regulation of DNA replication;GO:0007049//cell cycle;GO:0007346//regulation of mitotic cell cycle;GO:0008156//negative regulation of DNA replication;GO:0009887//animal organ morphogenesis;GO:0030174//regulation of DNA-dependent DNA replication initiation;GO:0045786//negative regulation of cell cycle;GO:0045892//negative regulation of transcription, DNA-templated;GO:0065003//protein-co…
ENSMUSG00000032661	184	444	352	99	71	76	3.33	6.887	6.154	1.373	1.011	0.844	5.457	1.076	2.34242996581602	2.22577e-07	3.06276e-05	Oas3	Human Diseases;Human Diseases;Human Diseases;Organismal Systems;Human Diseases;Human Diseases;Human Diseases	Infectious disease: viral;Infectious disease: viral;Infectious disease: viral;Immune system;Infectious disease: viral;Infectious disease: viral;Infectious disease: viral	K14216;K14216;K14216;K14216;K14216;K14216;K14216	--	2'-5' oligoadenylate synthetase 3 [Source:MGI Symbol;Acc:MGI:2180850]	ko05168//Herpes simplex virus 1 infection;ko05171//Coronavirus disease - COVID-19;ko05169//Epstein-Barr virus infection;ko04621//NOD-like receptor signaling pathway;ko05164//Influenza A;ko05160//Hepatitis C;ko05162//Measles	GO:0005634//nucleus;GO:0005654//nucleoplasm;GO:0005737//cytoplasm;GO:0005829//cytosol;GO:0005886//plasma membrane;GO:0016020//membrane	GO:0000166//nucleotide binding;GO:0001730//2'-5'-oligoadenylate synthetase activity;GO:0003723//RNA binding;GO:0003725//double-stranded RNA binding;GO:0005524//ATP binding;GO:0016740//transferase activity;GO:0016779//nucleotidyltransferase activity;GO:0046872//metal ion binding	GO:0002376//immune system process;GO:0009615//response to virus;GO:0032728//positive regulation of interferon-beta production;GO:0032760//positive regulation of tumor necrosis factor production;GO:0035395//negative regulation of chemokine (C-X-C motif) ligand 9 production;GO:0039529//RIG-I signaling pathway;GO:0039530//MDA-5 signaling pathway;GO:0042742//defense response to bacterium;GO:0045071//…
ENSMUSG00000021185	368	426	370	96	92	163	10.523	11.382	10.107	1.909	2.669	2.725	10.6707	2.43433	2.13205167865359	2.44242e-07	3.33599e-05	Dglucy	Metabolism;Metabolism	Global and overview maps;Metabolism of other amino acids	K22210;K22210	--	D-glutamate cyclase [Source:MGI Symbol;Acc:MGI:2444813]	ko01100//Metabolic pathways;ko00470//D-Amino acid metabolism	GO:0005739//mitochondrion;GO:0005759//mitochondrial matrix	GO:0016829//lyase activity;GO:0047820//D-glutamate cyclase activity	GO:0006536//glutamate metabolic process
ENSMUSG00000026049	192	147	374	715	872	970	16.413	10.904	30.864	47.371	58.431	51.092	19.3937	52.298	-1.43117018283499	2.48443e-07	3.3661e-05	Tex30	-	-	-	--	testis expressed 30 [Source:MGI Symbol;Acc:MGI:1922873]	-	-	GO:0003674//molecular_function	GO:0008150//biological_process
ENSMUSG00000035448	285	115	277	61	48	36	7.439	2.573	6.987	1.221	0.986	0.58	5.66633	0.929	2.60866497189834	2.50098e-07	3.3661e-05	Ccr3	Environmental Information Processing;Human Diseases;Human Diseases;Human Diseases;Organismal Systems;Environmental Information Processing	Signaling molecules and interaction;Infectious disease: viral;Cancer: overview;Infectious disease: viral;Immune system;Signaling molecules and interaction	K04178;K04178;K04178;K04178;K04178;K04178	--	C-C motif chemokine receptor 3 [Source:MGI Symbol;Acc:MGI:104616]	ko04060//Cytokine-cytokine receptor interaction;ko05163//Human cytomegalovirus infection;ko05203//Viral carcinogenesis;ko05167//Kaposi sarcoma-associated herpesvirus infection;ko04062//Chemokine signaling pathway;ko04061//Viral protein interaction with cytokine and cytokine receptor	GO:0005615//extracellular space;GO:0005737//cytoplasm;GO:0005768//endosome;GO:0005886//plasma membrane;GO:0009897//external side of plasma membrane;GO:0016020//membrane	GO:0004930//G protein-coupled receptor activity;GO:0004950//chemokine receptor activity;GO:0005515//protein binding;GO:0016493//C-C chemokine receptor activity;GO:0019957//C-C chemokine binding	GO:0001938//positive regulation of endothelial cell proliferation;GO:0002551//mast cell chemotaxis;GO:0006935//chemotaxis;GO:0006954//inflammatory response;GO:0006955//immune response;GO:0007165//signal transduction;GO:0007186//G protein-coupled receptor signaling pathway;GO:0007204//positive regulation of cytosolic calcium ion concentration;GO:0019722//calcium-mediated signaling;GO:0035476//angi…
ENSMUSG00000021190	6207	3301	5721	1259	1292	2194	278.157	125.792	247.281	42.907	45.17	59.854	217.077	49.3103	2.13824275010488	2.6048e-07	3.48043e-05	Lgmn	Cellular Processes;Organismal Systems	Transport and catabolism;Immune system	K01369;K01369	--	legumain [Source:MGI Symbol;Acc:MGI:1330838]	ko04142//Lysosome;ko04612//Antigen processing and presentation	GO:0005576//extracellular region;GO:0005737//cytoplasm;GO:0005764//lysosome;GO:0005770//late endosome;GO:0043202//lysosomal lumen;GO:0045177//apical part of cell;GO:0048471//perinuclear region of cytoplasm	GO:0004175//endopeptidase activity;GO:0004197//cysteine-type endopeptidase activity;GO:0008233//peptidase activity;GO:0008234//cysteine-type peptidase activity;GO:0016787//hydrolase activity;GO:0061133//endopeptidase activator activity	GO:0003014//renal system process;GO:0006508//proteolysis;GO:0006624//vacuolar protein processing;GO:0007613//memory;GO:0008284//positive regulation of cell population proliferation;GO:0008306//associative learning;GO:0010447//response to acidic pH;GO:0010629//negative regulation of gene expression;GO:0019886//antigen processing and presentation of exogenous peptide antigen via MHC class II;GO:003…
ENSMUSG00000005540	6	6	2	88	25	76	0.23	0.196	0.074	3.277	1.044	1.79	0.166667	2.037	-3.61140848102495	2.66096e-07	3.52989e-05	Fcer2a	Human Diseases;Organismal Systems	Infectious disease: viral;Immune system	K06468;K06468	--	Fc receptor, IgE, low affinity II, alpha polypeptide [Source:MGI Symbol;Acc:MGI:95497]	ko05169//Epstein-Barr virus infection;ko04640//Hematopoietic cell lineage	GO:0005576//extracellular region;GO:0005886//plasma membrane;GO:0009897//external side of plasma membrane;GO:0016020//membrane	GO:0019769//low-affinity IgE receptor activity;GO:0019863//IgE binding;GO:0030246//carbohydrate binding;GO:0046872//metal ion binding	GO:0002450//B cell antigen processing and presentation;GO:0002925//positive regulation of humoral immune response mediated by circulating immunoglobulin;GO:0006955//immune response;GO:0038095//Fc-epsilon receptor signaling pathway;GO:0042116//macrophage activation;GO:0051712//positive regulation of killing of cells of other organism;GO:0051770//positive regulation of nitric-oxide synthase biosynt…
ENSMUSG00000028037	491	526	668	212	167	213	14.411	13.233	18.945	4.77	3.856	3.858	15.5297	4.16133	1.89990910197822	2.80158e-07	3.68989e-05	Ifi44	-	-	-	--	interferon-induced protein 44 [Source:MGI Symbol;Acc:MGI:2443016]	-	GO:0005737//cytoplasm	GO:0003674//molecular_function	GO:0006955//immune response;GO:0009617//response to bacterium;GO:0050896//response to stimulus
ENSMUSG00000021615	288	194	380	760	864	1027	18.025	10.467	21.381	32.897	39.44	35.484	16.6243	35.9403	-1.11230730235307	2.91732e-07	3.81507e-05	Xrcc4	Genetic Information Processing	Replication and repair	K10886	--	X-ray repair complementing defective repair in Chinese hamster cells 4 [Source:MGI Symbol;Acc:MGI:1333799]	ko03450//Non-homologous end-joining	GO:0005634//nucleus;GO:0005654//nucleoplasm;GO:0005829//cytosol;GO:0005958//DNA-dependent protein kinase-DNA ligase 4 complex;GO:0032807//DNA ligase IV complex;GO:0035861//site of double-strand break;GO:0070419//nonhomologous end joining complex	GO:0003677//DNA binding;GO:0042802//identical protein binding;GO:0070975//FHA domain binding	GO:0006281//DNA repair;GO:0006302//double-strand break repair;GO:0006303//double-strand break repair via nonhomologous end joining;GO:0006310//DNA recombination;GO:0006974//cellular response to DNA damage stimulus;GO:0010165//response to X-ray;GO:0051103//DNA ligation involved in DNA repair;GO:0071285//cellular response to lithium ion;GO:1990166//protein localization to site of double-strand break
ENSMUSG00000055612	58	30	135	337	299	495	2.044	0.906	4.596	9.103	8.287	10.762	2.51533	9.384	-1.89945341393956	2.99573e-07	3.89002e-05	Cdca7	-	-	-	--	cell division cycle associated 7 [Source:MGI Symbol;Acc:MGI:1914203]	-	GO:0005634//nucleus;GO:0005654//nucleoplasm;GO:0005737//cytoplasm;GO:0005829//cytosol	GO:0003674//molecular_function	GO:0006355//regulation of transcription, DNA-templated;GO:0006915//apoptotic process;GO:0042127//regulation of cell population proliferation
ENSMUSG00000008683	15845	8875	21673	40825	50789	54942	2344.85	1166.86	3164.4	4691.45	6152.12	5190.71	2225.37	5344.76	-1.26408246283358	3.16793e-07	4.08486e-05	Rps15a	Human Diseases;Genetic Information Processing	Infectious disease: viral;Translation	K02957;K02957	--	ribosomal protein S15A [Source:MGI Symbol;Acc:MGI:2389091]	ko05171//Coronavirus disease - COVID-19;ko03010//Ribosome	GO:0005634//nucleus;GO:0005730//nucleolus;GO:0005737//cytoplasm;GO:0005739//mitochondrion;GO:0005829//cytosol;GO:0005840//ribosome;GO:0022626//cytosolic ribosome;GO:0022627//cytosolic small ribosomal subunit;GO:0032040//small-subunit processome;GO:0045202//synapse;GO:0098793//presynapse;GO:0098794//postsynapse;GO:1990904//ribonucleoprotein complex	GO:0003735//structural constituent of ribosome	GO:0002181//cytoplasmic translation;GO:0006412//translation;GO:0008284//positive regulation of cell population proliferation;GO:0009615//response to virus;GO:0042274//ribosomal small subunit biogenesis;GO:0045787//positive regulation of cell cycle;GO:0140236//translation at presynapse;GO:0140242//translation at postsynapse
ENSMUSG00000023505	128	56	102	267	347	510	8.217	2.609	4.787	11.589	14.155	18.357	5.20433	14.7003	-1.49806359528788	3.32949e-07	4.26337e-05	Cdca3	-	-	-	--	cell division cycle associated 3 [Source:MGI Symbol;Acc:MGI:1315198]	-	GO:0005737//cytoplasm;GO:0005829//cytosol;GO:0005912//adherens junction	GO:0003674//molecular_function	GO:0007049//cell cycle;GO:0016567//protein ubiquitination;GO:0051301//cell division
ENSMUSG00000074738	355	212	210	63	54	88	14.169	7.253	8.099	1.927	1.695	2.167	9.84033	1.92967	2.35035553067435	3.50952e-07	4.46289e-05	Fndc10	-	-	-	--	fibronectin type III domain containing 10 [Source:MGI Symbol;Acc:MGI:2444790]	-	GO:0005575//cellular_component;GO:0016020//membrane	GO:0003674//molecular_function	GO:0008150//biological_process
ENSMUSG00000041642	225	146	182	688	471	503	2.108	1.401	1.648	4.942	3.472	2.908	1.719	3.774	-1.13452487812238	3.80729e-07	4.80839e-05	Kif21b	-	-	-	--	kinesin family member 21B [Source:MGI Symbol;Acc:MGI:109234]	-	-	GO:0000166//nucleotide binding;GO:0003774//cytoskeletal motor activity;GO:0003777//microtubule motor activity;GO:0005515//protein binding;GO:0005524//ATP binding;GO:0008017//microtubule binding	GO:0007018//microtubule-based movement
ENSMUSG00000034438	246	128	458	839	1145	1397	8.545	3.798	15.383	22.339	31.28	29.933	9.242	27.8507	-1.59143486742515	3.87248e-07	4.85747e-05	Gbp8	-	-	-	--	guanylate-binding protein 8 [Source:MGI Symbol;Acc:MGI:1923324]	-	GO:0031410//cytoplasmic vesicle	GO:0003924//GTPase activity;GO:0005525//GTP binding	GO:0002376//immune system process;GO:0042832//defense response to protozoan;GO:0045087//innate immune response;GO:0050830//defense response to Gram-positive bacterium;GO:0071346//cellular response to interferon-gamma
ENSMUSG00000049744	721	308	1103	2457	2921	2614	23.436	8.538	34.642	60.947	74.455	52.124	22.2053	62.5087	-1.49315000126553	3.91165e-07	4.87344e-05	Arhgap15	-	-	-	--	Rho GTPase activating protein 15 [Source:MGI Symbol;Acc:MGI:1923367]	-	GO:0005654//nucleoplasm;GO:0005737//cytoplasm;GO:0005886//plasma membrane;GO:0016020//membrane	GO:0005096//GTPase activator activity	GO:0007165//signal transduction;GO:0008360//regulation of cell shape
ENSMUSG00000062609	1073	407	1346	284	232	213	18.494	5.861	21.858	3.625	3.174	2.215	15.4043	3.00467	2.35805939252154	4.39802e-07	5.44262e-05	Kcnj15	Organismal Systems	Digestive system	K05008	--	potassium inwardly-rectifying channel, subfamily J, member 15 [Source:MGI Symbol;Acc:MGI:1310000]	ko04971//Gastric acid secretion	GO:0005886//plasma membrane;GO:0016020//membrane;GO:0034702//ion channel complex	GO:0005242//inward rectifier potassium channel activity;GO:0005267//potassium channel activity;GO:0005515//protein binding	GO:0006811//ion transport;GO:0006813//potassium ion transport;GO:0034220//ion transmembrane transport;GO:0034765//regulation of ion transmembrane transport;GO:0071805//potassium ion transmembrane transport;GO:0098655//cation transmembrane transport;GO:1990573//potassium ion import across plasma membrane
ENSMUSG00000029204	301	105	486	1076	1238	1542	10.75	3.119	16.483	28.737	34.927	34.204	10.1173	32.6227	-1.68904563359721	4.60215e-07	5.65727e-05	Rhoh	Human Diseases;Organismal Systems	Infectious disease: bacterial;Immune system	K07873;K07873	--	ras homolog family member H [Source:MGI Symbol;Acc:MGI:1921984]	ko05132//Salmonella infection;ko04670//Leukocyte transendothelial migration	GO:0001772//immunological synapse;GO:0005737//cytoplasm;GO:0005886//plasma membrane;GO:0016020//membrane	GO:0000166//nucleotide binding;GO:0003924//GTPase activity;GO:0005515//protein binding;GO:0005525//GTP binding;GO:0019210//kinase inhibitor activity;GO:0019901//protein kinase binding	GO:0007015//actin filament organization;GO:0007165//signal transduction;GO:0007264//small GTPase mediated signal transduction;GO:0030217//T cell differentiation;GO:0043124//negative regulation of I-kappaB kinase/NF-kappaB signaling;GO:0045576//mast cell activation;GO:0045582//positive regulation of T cell differentiation
ENSMUSG00000038128	63	24	97	296	239	307	2.169	0.647	3.002	7.345	5.91	5.983	1.93933	6.41267	-1.72536362146248	4.96445e-07	6.06222e-05	Camk4	Environmental Information Processing;Environmental Information Processing;Human Diseases;Organismal Systems;Environmental Information Processing;Organismal Systems;Organismal Systems;Organismal Systems;Organismal Systems;Organismal Systems;Human Diseases;Human Diseases;Organismal Systems	Signal transduction;Signal transduction;Substance dependence;Endocrine system;Signal transduction;Development and regeneration;Nervous system;Nervous system;Endocrine system;Aging;Cancer: specific types;Substance dependence;Nervous system	K05869;K05869;K05869;K05869;K05869;K05869;K05869;K05869;K05869;K05869;K05869;K05869;K05869	--	calcium/calmodulin-dependent protein kinase IV [Source:MGI Symbol;Acc:MGI:88258]	ko04020//Calcium signaling pathway;ko04024//cAMP signaling pathway;ko05034//Alcoholism;ko04921//Oxytocin signaling pathway;ko04371//Apelin signaling pathway;ko04380//Osteoclast differentiation;ko04722//Neurotrophin signaling pathway;ko04725//Cholinergic synapse;ko04925//Aldosterone synthesis and secretion;ko04211//Longevity regulating pathway;ko05214//Glioma;ko05031//Amphetamine addiction;ko04720…	GO:0001650//fibrillar center;GO:0005654//nucleoplasm	GO:0000166//nucleotide binding;GO:0004672//protein kinase activity;GO:0004674//protein serine/threonine kinase activity;GO:0004683//calmodulin-dependent protein kinase activity;GO:0005524//ATP binding;GO:0016301//kinase activity	GO:0006468//protein phosphorylation;GO:0007616//long-term memory;GO:0016310//phosphorylation;GO:0043011//myeloid dendritic cell differentiation;GO:0045893//positive regulation of transcription, DNA-templated
ENSMUSG00000033826	35	12	40	151	148	137	0.205	0.06	0.417	3.912	7.891	5.038	0.227333	5.61367	-4.62606225711292	5.46222e-07	6.62617e-05	Dnah8	Human Diseases;Human Diseases;Human Diseases	Neurodegenerative disease;Neurodegenerative disease;Neurodegenerative disease	K10408;K10408;K10408	--	dynein, axonemal, heavy chain 8 [Source:MGI Symbol;Acc:MGI:107714]	ko05022//Pathways of neurodegeneration - multiple diseases;ko05014//Amyotrophic lateral sclerosis;ko05016//Huntington disease	GO:0005737//cytoplasm;GO:0005856//cytoskeleton;GO:0005874//microtubule;GO:0005929//cilium;GO:0005930//axoneme;GO:0030286//dynein complex;GO:0031514//motile cilium;GO:0036126//sperm flagellum;GO:0036157//outer dynein arm;GO:0042995//cell projection	GO:0000166//nucleotide binding;GO:0003777//microtubule motor activity;GO:0005524//ATP binding;GO:0008569//minus-end-directed microtubule motor activity;GO:0016887//ATP hydrolysis activity;GO:0045505//dynein intermediate chain binding;GO:0051959//dynein light intermediate chain binding	GO:0003341//cilium movement;GO:0007018//microtubule-based movement;GO:0036158//outer dynein arm assembly;GO:0060294//cilium movement involved in cell motility
ENSMUSG00000084957	420	334	607	1063	1322	1599	47.687	31.375	68.335	93.822	124.156	117.913	49.1323	111.964	-1.18828597865572	5.52538e-07	6.65898e-05	Bbip1	-	-	-	--	BBSome interacting protein 1 [Source:MGI Symbol;Acc:MGI:1913610]	-	GO:0005737//cytoplasm;GO:0034464//BBSome;GO:0060170//ciliary membrane	GO:0003674//molecular_function	GO:0042755//eating behavior;GO:0060271//cilium assembly;GO:0097500//receptor localization to non-motile cilium
ENSMUSG00000058600	13317	7632	16452	29405	38020	43282	1587.83	777.783	1883.65	2658.26	3502.84	3136.56	1416.42	3099.22	-1.129656019963	6.48055e-07	7.70934e-05	Rpl30	Human Diseases;Genetic Information Processing	Infectious disease: viral;Translation	K02908;K02908	--	ribosomal protein L30 [Source:MGI Symbol;Acc:MGI:98037]	ko05171//Coronavirus disease - COVID-19;ko03010//Ribosome	GO:0005634//nucleus;GO:0005737//cytoplasm;GO:0005829//cytosol;GO:0005840//ribosome;GO:0014069//postsynaptic density;GO:0022625//cytosolic large ribosomal subunit;GO:0022626//cytosolic ribosome;GO:0042788//polysomal ribosome;GO:0045202//synapse;GO:0098794//postsynapse;GO:1990904//ribonucleoprotein complex	GO:0003723//RNA binding;GO:0003735//structural constituent of ribosome;GO:0035368//selenocysteine insertion sequence binding	GO:0002181//cytoplasmic translation;GO:0031640//killing of cells of other organism;GO:0050829//defense response to Gram-negative bacterium;GO:0061844//antimicrobial humoral immune response mediated by antimicrobial peptide
ENSMUSG00000012443	106	58	125	263	341	439	1.879	0.881	2.141	3.573	4.757	4.801	1.63367	4.377	-1.42182873795044	6.68242e-07	7.89853e-05	Kif11	-	-	-	--	kinesin family member 11 [Source:MGI Symbol;Acc:MGI:1098231]	-	GO:0000922//spindle pole;GO:0005634//nucleus;GO:0005737//cytoplasm;GO:0005819//spindle;GO:0005829//cytosol;GO:0005856//cytoskeleton;GO:0005874//microtubule;GO:0005876//spindle microtubule;GO:0032991//protein-containing complex;GO:0072686//mitotic spindle	GO:0000166//nucleotide binding;GO:0003777//microtubule motor activity;GO:0005524//ATP binding;GO:0008017//microtubule binding;GO:0008574//plus-end-directed microtubule motor activity;GO:0019901//protein kinase binding	GO:0007018//microtubule-based movement;GO:0007049//cell cycle;GO:0007051//spindle organization;GO:0007100//mitotic centrosome separation;GO:0046602//regulation of mitotic centrosome separation;GO:0051225//spindle assembly;GO:0051231//spindle elongation;GO:0051301//cell division;GO:0090307//mitotic spindle assembly
ENSMUSG00000027170	4197	2937	5638	9724	12428	13260	282.926	168.817	366.535	499.717	657.131	549.295	272.759	568.714	-1.06007560123689	6.78439e-07	7.92582e-05	Eif3m	-	-	-	--	eukaryotic translation initiation factor 3, subunit M [Source:MGI Symbol;Acc:MGI:1351744]	-	GO:0005737//cytoplasm;GO:0005852//eukaryotic translation initiation factor 3 complex;GO:0016282//eukaryotic 43S preinitiation complex;GO:0033290//eukaryotic 48S preinitiation complex;GO:0071541//eukaryotic translation initiation factor 3 complex, eIF3m	GO:0003743//translation initiation factor activity;GO:0031369//translation initiation factor binding	GO:0001732//formation of cytoplasmic translation initiation complex;GO:0002183//cytoplasmic translational initiation;GO:0006412//translation;GO:0006413//translational initiation
ENSMUSG00000058163	195	313	393	62	84	102	5.562	7.623	10.784	1.35	1.878	1.785	7.98967	1.671	2.25742358097086	6.79147e-07	7.92582e-05	Gm5431	Environmental Information Processing	Signal transduction	K17072	--	predicted gene 5431 [Source:MGI Symbol;Acc:MGI:3645205]	ko04668//TNF signaling pathway	GO:0005789//endoplasmic reticulum membrane;GO:0016020//membrane	GO:0000166//nucleotide binding;GO:0003924//GTPase activity;GO:0005525//GTP binding;GO:0016787//hydrolase activity	GO:0006952//defense response;GO:0035458//cellular response to interferon-beta;GO:0098542//defense response to other organism
ENSMUSG00000050592	206	86	200	631	496	552	4.378	1.606	4.115	10.557	8.525	7.429	3.36633	8.837	-1.39237864515283	6.9824e-07	8.09739e-05	Fam78a	-	-	-	--	family with sequence similarity 78, member A [Source:MGI Symbol;Acc:MGI:2443569]	-	GO:0005575//cellular_component	GO:0003674//molecular_function	GO:0008150//biological_process
ENSMUSG00000079555	562	247	967	1859	2437	2565	23.527	9.055	39.228	59.585	79.575	65.544	23.9367	68.2347	-1.51128262586203	7.16591e-07	8.25827e-05	Haus3	-	-	-	--	HAUS augmin-like complex, subunit 3 [Source:MGI Symbol;Acc:MGI:2387633]	-	GO:0005737//cytoplasm;GO:0005813//centrosome;GO:0005819//spindle;GO:0005856//cytoskeleton;GO:0005874//microtubule;GO:0070652//HAUS complex;GO:0072686//mitotic spindle;GO:1990498//mitotic spindle microtubule	GO:0003674//molecular_function	GO:0007049//cell cycle;GO:0007098//centrosome cycle;GO:0051225//spindle assembly;GO:0051301//cell division
ENSMUSG00000096795	171	122	184	387	492	502	6.521	4.129	6.379	11.024	13.877	11.313	5.67633	12.0713	-1.0885538201922	7.24642e-07	8.29918e-05	Zfp433	Human Diseases	Infectious disease: viral	K09228	zf-C2H2	zinc finger protein 433 [Source:MGI Symbol;Acc:MGI:1920860]	ko05168//Herpes simplex virus 1 infection	GO:0005634//nucleus;GO:0005654//nucleoplasm	GO:0000978//RNA polymerase II cis-regulatory region sequence-specific DNA binding;GO:0000981//DNA-binding transcription factor activity, RNA polymerase II-specific;GO:0001227//DNA-binding transcription repressor activity, RNA polymerase II-specific;GO:0046872//metal ion binding	GO:0000122//negative regulation of transcription by RNA polymerase II;GO:0006355//regulation of transcription, DNA-templated;GO:0006357//regulation of transcription by RNA polymerase II
ENSMUSG00000051811	354	206	251	58	81	93	60.645	29.821	42.048	7.762	11.1	9.831	44.1713	9.56433	2.20737406507006	7.40294e-07	8.4261e-05	Cox6b2	Metabolism;Human Diseases;Human Diseases;Human Diseases;Human Diseases;Human Diseases;Human Diseases;Organismal Systems;Human Diseases;Human Diseases;Human Diseases;Metabolism;Organismal Systems	Global and overview maps;Neurodegenerative disease;Neurodegenerative disease;Neurodegenerative disease;Neurodegenerative disease;Neurodegenerative disease;Neurodegenerative disease;Environmental adaptation;Cancer: overview;Cardiovascular disease;Endocrine and metabolic disease;Energy metabolism;Circulatory system	K02267;K02267;K02267;K02267;K02267;K02267;K02267;K02267;K02267;K02267;K02267;K02267;K02267	--	cytochrome c oxidase subunit 6B2 [Source:MGI Symbol;Acc:MGI:3044182]	ko01100//Metabolic pathways;ko05022//Pathways of neurodegeneration - multiple diseases;ko05010//Alzheimer disease;ko05014//Amyotrophic lateral sclerosis;ko05016//Huntington disease;ko05020//Prion disease;ko05012//Parkinson disease;ko04714//Thermogenesis;ko05208//Chemical carcinogenesis - reactive oxygen species;ko05415//Diabetic cardiomyopathy;ko04932//Non-alcoholic fatty liver disease;ko00190//O…	GO:0005739//mitochondrion;GO:0005743//mitochondrial inner membrane;GO:0016020//membrane;GO:0030061//mitochondrial crista;GO:0045277//respiratory chain complex IV	GO:0003674//molecular_function	GO:0006119//oxidative phosphorylation;GO:0008150//biological_process
ENSMUSG00000029275	42	12	60	181	191	213	1.325	0.332	1.847	4.491	4.87	4.447	1.168	4.60267	-1.97842968957778	7.48419e-07	8.46631e-05	Gfi1	-	-	-	zf-C2H2	growth factor independent 1 transcription repressor [Source:MGI Symbol;Acc:MGI:103170]	-	GO:0005634//nucleus;GO:0016363//nuclear matrix;GO:0016604//nuclear body;GO:0017053//transcription repressor complex	GO:0000976//transcription cis-regulatory region binding;GO:0001227//DNA-binding transcription repressor activity, RNA polymerase II-specific;GO:0046872//metal ion binding;GO:1990837//sequence-specific double-stranded DNA binding	GO:0000122//negative regulation of transcription by RNA polymerase II;GO:0010977//negative regulation of neuron projection development;GO:0034121//regulation of toll-like receptor signaling pathway;GO:0045892//negative regulation of transcription, DNA-templated;GO:0070105//positive regulation of interleukin-6-mediated signaling pathway;GO:0071222//cellular response to lipopolysaccharide
ENSMUSG00000000276	181	89	222	523	515	615	2.38	0.939	2.781	5.11	5.583	4.934	2.03333	5.209	-1.35715969513425	7.55068e-07	8.48945e-05	Dgke	Metabolism;Environmental Information Processing;Human Diseases;Metabolism;Environmental Information Processing;Metabolism	Global and overview maps;Signal transduction;Cancer: overview;Lipid metabolism;Signal transduction;Lipid metabolism	K00901;K00901;K00901;K00901;K00901;K00901	--	diacylglycerol kinase, epsilon [Source:MGI Symbol;Acc:MGI:1889276]	ko01100//Metabolic pathways;ko04072//Phospholipase D signaling pathway;ko05231//Choline metabolism in cancer;ko00564//Glycerophospholipid metabolism;ko04070//Phosphatidylinositol signaling system;ko00561//Glycerolipid metabolism	GO:0005654//nucleoplasm;GO:0005737//cytoplasm;GO:0005829//cytosol;GO:0016020//membrane;GO:0098978//glutamatergic synapse	GO:0000166//nucleotide binding;GO:0004143//diacylglycerol kinase activity;GO:0005524//ATP binding;GO:0016301//kinase activity;GO:0016740//transferase activity;GO:0046872//metal ion binding	GO:0006629//lipid metabolic process;GO:0006654//phosphatidic acid biosynthetic process;GO:0006661//phosphatidylinositol biosynthetic process;GO:0007165//signal transduction;GO:0007205//protein kinase C-activating G protein-coupled receptor signaling pathway;GO:0016310//phosphorylation;GO:0046339//diacylglycerol metabolic process;GO:0046486//glycerolipid metabolic process;GO:0046834//lipid phospho…
ENSMUSG00000032093	80	27	115	534	248	304	4.674	1.352	6.492	23.914	11.396	10.958	4.17267	15.4227	-1.88601065631485	7.60892e-07	8.50308e-05	Cd3e	Human Diseases;Human Diseases;Human Diseases;Human Diseases;Organismal Systems;Organismal Systems;Human Diseases;Organismal Systems;Human Diseases;Organismal Systems;Human Diseases	Infectious disease: viral;Infectious disease: viral;Infectious disease: viral;Infectious disease: viral;Immune system;Immune system;Infectious disease: parasitic;Immune system;Cancer: overview;Immune system;Immune disease	K06451;K06451;K06451;K06451;K06451;K06451;K06451;K06451;K06451;K06451;K06451	--	CD3 antigen, epsilon polypeptide [Source:MGI Symbol;Acc:MGI:88332]	ko05166//Human T-cell leukemia virus 1 infection;ko05170//Human immunodeficiency virus 1 infection;ko05169//Epstein-Barr virus infection;ko05162//Measles;ko04659//Th17 cell differentiation;ko04660//T cell receptor signaling pathway;ko05142//Chagas disease;ko04640//Hematopoietic cell lineage;ko05235//PD-L1 expression and PD-1 checkpoint pathway in cancer;ko04658//Th1 and Th2 cell differentiation;k…	GO:0001772//immunological synapse;GO:0005783//endoplasmic reticulum;GO:0005794//Golgi apparatus;GO:0005886//plasma membrane;GO:0005911//cell-cell junction;GO:0009897//external side of plasma membrane;GO:0016020//membrane;GO:0042101//T cell receptor complex;GO:0042105//alpha-beta T cell receptor complex;GO:0043197//dendritic spine;GO:0044297//cell body	GO:0004888//transmembrane signaling receptor activity;GO:0005515//protein binding;GO:0017124//SH3 domain binding;GO:0042802//identical protein binding	GO:0001954//positive regulation of cell-matrix adhesion;GO:0002250//adaptive immune response;GO:0002376//immune system process;GO:0002669//positive regulation of T cell anergy;GO:0002870//T cell anergy;GO:0007166//cell surface receptor signaling pathway;GO:0007224//smoothened signaling pathway;GO:0007584//response to nutrient;GO:0010628//positive regulation of gene expression;GO:0010629//negative…
ENSMUSG00000027379	41	19	67	139	230	243	1.025	0.407	1.618	2.663	4.521	3.747	1.01667	3.64367	-1.84154424124067	7.77518e-07	8.63654e-05	Bub1	Cellular Processes;Cellular Processes;Organismal Systems	Cell growth and death;Cell growth and death;Endocrine system	K02178;K02178;K02178	--	BUB1, mitotic checkpoint serine/threonine kinase [Source:MGI Symbol;Acc:MGI:1100510]	ko04110//Cell cycle;ko04114//Oocyte meiosis;ko04914//Progesterone-mediated oocyte maturation	GO:0000776//kinetochore;GO:0000940//outer kinetochore;GO:0005654//nucleoplasm;GO:0005829//cytosol;GO:0043231//intracellular membrane-bounded organelle	GO:0000166//nucleotide binding;GO:0004672//protein kinase activity;GO:0004674//protein serine/threonine kinase activity;GO:0005524//ATP binding	GO:0006338//chromatin remodeling;GO:0006468//protein phosphorylation;GO:0007063//regulation of sister chromatid cohesion;GO:0007094//mitotic spindle assembly checkpoint signaling;GO:0051983//regulation of chromosome segregation;GO:2000720//positive regulation of maintenance of mitotic sister chromatid cohesion, centromeric
ENSMUSG00000062006	11263	6914	12409	21713	30088	33138	1994.89	1047.7	2125.73	2954.52	4204.4	3630.97	1722.77	3596.63	-1.06191336505541	8.08165e-07	8.92321e-05	Rpl34	Human Diseases;Genetic Information Processing	Infectious disease: viral;Translation	K02915;K02915	--	ribosomal protein L34 [Source:MGI Symbol;Acc:MGI:1915686]	ko05171//Coronavirus disease - COVID-19;ko03010//Ribosome	GO:0005730//nucleolus;GO:0005737//cytoplasm;GO:0005739//mitochondrion;GO:0005783//endoplasmic reticulum;GO:0005829//cytosol;GO:0005840//ribosome;GO:0022625//cytosolic large ribosomal subunit;GO:0022626//cytosolic ribosome;GO:0045202//synapse;GO:0098793//presynapse;GO:0098794//postsynapse;GO:1990904//ribonucleoprotein complex	GO:0003735//structural constituent of ribosome	GO:0002181//cytoplasmic translation;GO:0006412//translation;GO:0140236//translation at presynapse;GO:0140242//translation at postsynapse
ENSMUSG00000079845	171	35	227	564	759	818	14.101	2.634	19.853	39.806	53.097	46.187	12.196	46.3633	-1.92657623846373	8.66172e-07	9.4612e-05	Xlr4a	-	-	-	--	X-linked lymphocyte-regulated 4A [Source:MGI Symbol;Acc:MGI:3574098]	-	GO:0000795//synaptonemal complex	GO:0003674//molecular_function	GO:0007286//spermatid development;GO:0014046//dopamine secretion;GO:0042220//response to cocaine;GO:0051321//meiotic cell cycle;GO:0097061//dendritic spine organization
ENSMUSG00000060938	26663	15988	30563	57160	67681	74343	4329.46	2225.26	4795.55	7114.95	8644.49	7448.66	3783.42	7736.03	-1.03190179471935	8.67152e-07	9.4612e-05	Rpl26	Human Diseases;Genetic Information Processing	Infectious disease: viral;Translation	K02898;K02898	--	ribosomal protein L26 [Source:MGI Symbol;Acc:MGI:106022]	ko05171//Coronavirus disease - COVID-19;ko03010//Ribosome	GO:0005654//nucleoplasm;GO:0005730//nucleolus;GO:0005737//cytoplasm;GO:0005829//cytosol;GO:0005840//ribosome;GO:0015934//large ribosomal subunit;GO:0022625//cytosolic large ribosomal subunit;GO:0022626//cytosolic ribosome;GO:0043195//terminal bouton;GO:0045202//synapse;GO:0098793//presynapse;GO:0098794//postsynapse;GO:1990904//ribonucleoprotein complex	GO:0003723//RNA binding;GO:0003735//structural constituent of ribosome;GO:0005515//protein binding;GO:0048027//mRNA 5'-UTR binding	GO:0002181//cytoplasmic translation;GO:0006364//rRNA processing;GO:0006412//translation;GO:0006977//DNA damage response, signal transduction by p53 class mediator resulting in cell cycle arrest;GO:0034644//cellular response to UV;GO:0042273//ribosomal large subunit biogenesis;GO:0045727//positive regulation of translation;GO:0071479//cellular response to ionizing radiation;GO:0071480//cellular re…
ENSMUSG00000024503	171	45	344	34	20	25	20.035	4.519	38.945	3.054	1.843	1.807	21.1663	2.23467	3.24363981794906	9.32729e-07	0.000101168	Spink1	-	-	-	--	serine peptidase inhibitor, Kazal type 1 [Source:MGI Symbol;Acc:MGI:106202]	-	GO:0005576//extracellular region;GO:0005615//extracellular space	GO:0004867//serine-type endopeptidase inhibitor activity;GO:0005515//protein binding;GO:0030414//peptidase inhibitor activity	GO:0007263//nitric oxide mediated signal transduction;GO:0010751//negative regulation of nitric oxide mediated signal transduction;GO:0048240//sperm capacitation;GO:0050732//negative regulation of peptidyl-tyrosine phosphorylation;GO:0060046//regulation of acrosome reaction;GO:0090281//negative regulation of calcium ion import;GO:2001256//regulation of store-operated calcium entry
ENSMUSG00000028234	20976	12645	25932	45601	56305	67839	483.424	249.801	577.498	805.628	1020.72	964.713	436.908	930.355	-1.09045237862074	9.70485e-07	0.000104648	Rps20	Human Diseases;Genetic Information Processing	Infectious disease: viral;Translation	K02969;K02969	--	ribosomal protein S20 [Source:MGI Symbol;Acc:MGI:1914677]	ko05171//Coronavirus disease - COVID-19;ko03010//Ribosome	GO:0005737//cytoplasm;GO:0005829//cytosol;GO:0005840//ribosome;GO:0015935//small ribosomal subunit;GO:0022626//cytosolic ribosome;GO:0022627//cytosolic small ribosomal subunit;GO:0045202//synapse;GO:0098794//postsynapse;GO:1990904//ribonucleoprotein complex	GO:0003723//RNA binding;GO:0003735//structural constituent of ribosome;GO:0097371//MDM2/MDM4 family protein binding;GO:1990948//ubiquitin ligase inhibitor activity	GO:0002181//cytoplasmic translation;GO:0006412//translation;GO:1901798//positive regulation of signal transduction by p53 class mediator
ENSMUSG00000046718	1442	1672	2046	592	623	811	155.507	154.558	213.207	48.94	52.848	53.966	174.424	51.918	1.74829184885978	9.98974e-07	0.000106666	Bst2	Human Diseases;Human Diseases	Infectious disease: viral;Infectious disease: viral	K06731;K06731	--	bone marrow stromal cell antigen 2 [Source:MGI Symbol;Acc:MGI:1916800]	ko05168//Herpes simplex virus 1 infection;ko05170//Human immunodeficiency virus 1 infection	GO:0005737//cytoplasm;GO:0005768//endosome;GO:0005770//late endosome;GO:0005771//multivesicular body;GO:0005794//Golgi apparatus;GO:0005886//plasma membrane;GO:0009986//cell surface;GO:0016020//membrane;GO:0016324//apical plasma membrane;GO:0043231//intracellular membrane-bounded organelle;GO:0045121//membrane raft;GO:0098552//side of membrane	GO:0008191//metalloendopeptidase inhibitor activity;GO:0042802//identical protein binding;GO:0042803//protein homodimerization activity	GO:0002376//immune system process;GO:0002737//negative regulation of plasmacytoid dendritic cell cytokine production;GO:0009615//response to virus;GO:0030308//negative regulation of cell growth;GO:0030336//negative regulation of cell migration;GO:0032956//regulation of actin cytoskeleton organization;GO:0034341//response to interferon-gamma;GO:0035455//response to interferon-alpha;GO:0035456//res…
ENSMUSG00000000581	1396	964	1826	3349	3984	3887	45.621	29.954	64.95	103.685	120.906	92.408	46.8417	105.666	-1.17365147435621	1.0015e-06	0.000106666	C1d	Genetic Information Processing	Folding, sorting and degradation	K12592	--	C1D nuclear receptor co-repressor [Source:MGI Symbol;Acc:MGI:1927354]	ko03018//RNA degradation	GO:0000178//exosome (RNase complex);GO:0005634//nucleus;GO:0005654//nucleoplasm;GO:0005730//nucleolus;GO:0005737//cytoplasm;GO:0017053//transcription repressor complex	GO:0003677//DNA binding;GO:0003714//transcription corepressor activity;GO:0003723//RNA binding;GO:0005515//protein binding;GO:0016922//nuclear receptor binding	GO:0000460//maturation of 5.8S rRNA;GO:0006364//rRNA processing;GO:0006915//apoptotic process;GO:0010468//regulation of gene expression;GO:0045892//negative regulation of transcription, DNA-templated
ENSMUSG00000043716	31038	19323	36472	62733	82482	96347	2280.03	1216.4	2588.21	3531.68	4828.92	4421.57	2028.21	4260.73	-1.07089034430662	1.00655e-06	0.000106666	Rpl7	Human Diseases;Genetic Information Processing	Infectious disease: viral;Translation	K02937;K02937	--	ribosomal protein L7 [Source:MGI Symbol;Acc:MGI:98073]	ko05171//Coronavirus disease - COVID-19;ko03010//Ribosome	GO:0005737//cytoplasm;GO:0005829//cytosol;GO:0005840//ribosome;GO:0014069//postsynaptic density;GO:0022625//cytosolic large ribosomal subunit;GO:0022626//cytosolic ribosome;GO:0031672//A band;GO:0045202//synapse;GO:0098793//presynapse;GO:0098794//postsynapse;GO:1990904//ribonucleoprotein complex	GO:0003677//DNA binding;GO:0003723//RNA binding;GO:0003729//mRNA binding;GO:0003735//structural constituent of ribosome;GO:0008097//5S rRNA binding;GO:0042802//identical protein binding	GO:0000463//maturation of LSU-rRNA from tricistronic rRNA transcript (SSU-rRNA, 5.8S rRNA, LSU-rRNA);GO:0002181//cytoplasmic translation;GO:0006364//rRNA processing;GO:0006412//translation;GO:0042273//ribosomal large subunit biogenesis;GO:0140236//translation at presynapse;GO:0140242//translation at postsynapse
ENSMUSG00000079435	11336	6354	13414	24287	30148	34934	2004.87	963.239	2292.28	3292.59	4193.86	3812.15	1753.46	3766.2	-1.10290279174566	1.01974e-06	0.000107435	Rpl36a	Human Diseases;Genetic Information Processing	Infectious disease: viral;Translation	K02929;K02929	--	ribosomal protein L36A [Source:MGI Symbol;Acc:MGI:1201789]	ko05171//Coronavirus disease - COVID-19;ko03010//Ribosome	GO:0005737//cytoplasm;GO:0005783//endoplasmic reticulum;GO:0005829//cytosol;GO:0005840//ribosome;GO:0005886//plasma membrane;GO:0022625//cytosolic large ribosomal subunit;GO:0022626//cytosolic ribosome;GO:0042788//polysomal ribosome;GO:0045202//synapse;GO:0098793//presynapse;GO:0098794//postsynapse;GO:1990904//ribonucleoprotein complex	GO:0003674//molecular_function;GO:0003735//structural constituent of ribosome	GO:0002181//cytoplasmic translation;GO:0006412//translation;GO:0008150//biological_process;GO:0140236//translation at presynapse;GO:0140242//translation at postsynapse
ENSMUSG00000031004	517	193	516	1097	1311	2029	4.389	1.404	4.233	7.139	8.754	10.628	3.342	8.84033	-1.40338903545748	1.02547e-06	0.000107435	Mki67	-	-	-	--	antigen identified by monoclonal antibody Ki 67 [Source:MGI Symbol;Acc:MGI:106035]	-	GO:0000775//chromosome, centromeric region;GO:0000793//condensed chromosome;GO:0005634//nucleus;GO:0005654//nucleoplasm;GO:0005694//chromosome;GO:0005730//nucleolus;GO:0005737//cytoplasm;GO:0016604//nuclear body	GO:0000166//nucleotide binding;GO:0003677//DNA binding;GO:0005515//protein binding;GO:0005524//ATP binding	GO:0007049//cell cycle;GO:0007088//regulation of mitotic nuclear division;GO:0008283//cell population proliferation;GO:0050673//epithelial cell proliferation;GO:0051321//meiotic cell cycle;GO:0051983//regulation of chromosome segregation;GO:0072089//stem cell proliferation;GO:0072574//hepatocyte proliferation;GO:1902275//regulation of chromatin organization;GO:1990705//cholangiocyte proliferation
ENSMUSG00000020326	8598	7989	10106	4167	3391	3988	209.1	166.54	237.49	77.685	64.869	59.845	204.377	67.4663	1.59899083430639	1.04331e-06	0.000108687	Ccng1	Human Diseases;Cellular Processes	Cancer: overview;Cell growth and death	K10145;K10145	--	cyclin G1 [Source:MGI Symbol;Acc:MGI:102890]	ko05206//MicroRNAs in cancer;ko04115//p53 signaling pathway	GO:0000307//cyclin-dependent protein kinase holoenzyme complex;GO:0005634//nucleus;GO:0005737//cytoplasm;GO:0030425//dendrite;GO:0043025//neuronal cell body;GO:0048471//perinuclear region of cytoplasm	GO:0016538//cyclin-dependent protein serine/threonine kinase regulator activity	GO:0006949//syncytium formation;GO:0007049//cell cycle;GO:0007095//mitotic G2 DNA damage checkpoint signaling;GO:0009629//response to gravity;GO:0010243//response to organonitrogen compound;GO:0043066//negative regulation of apoptotic process;GO:0044772//mitotic cell cycle phase transition;GO:0051301//cell division
ENSMUSG00000041827	195	506	321	102	36	91	7.636	16.985	12.147	3.088	1.109	2.199	12.256	2.132	2.52320885916578	1.0923e-06	0.000113151	Oasl1	Human Diseases	Infectious disease: viral	K14608	--	2'-5' oligoadenylate synthetase-like 1 [Source:MGI Symbol;Acc:MGI:2180849]	ko05165//Human papillomavirus infection	GO:0005634//nucleus;GO:0005654//nucleoplasm;GO:0005730//nucleolus;GO:0005737//cytoplasm;GO:0005829//cytosol;GO:0016020//membrane	GO:0003677//DNA binding;GO:0003723//RNA binding;GO:0003725//double-stranded RNA binding;GO:0005515//protein binding;GO:0016779//nucleotidyltransferase activity	GO:0002376//immune system process;GO:0009615//response to virus;GO:0045071//negative regulation of viral genome replication;GO:0045087//innate immune response;GO:0051607//defense response to virus;GO:0070106//interleukin-27-mediated signaling pathway;GO:1900246//positive regulation of RIG-I signaling pathway
ENSMUSG00000007891	19058	14891	14515	5199	5431	8254	765.266	512.56	563.35	160.141	171.545	204.61	613.725	178.765	1.77952614397922	1.15266e-06	0.000118737	Ctsd	Human Diseases;Human Diseases;Cellular Processes;Cellular Processes;Cellular Processes;Organismal Systems;Environmental Information Processing	Cardiovascular disease;Infectious disease: bacterial;Transport and catabolism;Cell growth and death;Transport and catabolism;Endocrine system;Signal transduction	K01379;K01379;K01379;K01379;K01379;K01379;K01379	--	cathepsin D [Source:MGI Symbol;Acc:MGI:88562]	ko05415//Diabetic cardiomyopathy;ko05152//Tuberculosis;ko04140//Autophagy - animal;ko04210//Apoptosis;ko04142//Lysosome;ko04915//Estrogen signaling pathway;ko04071//Sphingolipid signaling pathway	GO:0005576//extracellular region;GO:0005615//extracellular space;GO:0005739//mitochondrion;GO:0005764//lysosome;GO:0005765//lysosomal membrane;GO:0010008//endosome membrane;GO:0031904//endosome lumen;GO:0042470//melanosome;GO:0045121//membrane raft;GO:0062023//collagen-containing extracellular matrix;GO:0098830//presynaptic endosome;GO:0098982//GABA-ergic synapse	GO:0004175//endopeptidase activity;GO:0004190//aspartic-type endopeptidase activity;GO:0005515//protein binding;GO:0008233//peptidase activity;GO:0016787//hydrolase activity;GO:0042277//peptide binding;GO:0070001//aspartic-type peptidase activity	GO:0000045//autophagosome assembly;GO:0006508//proteolysis;GO:0030163//protein catabolic process;GO:0038020//insulin receptor recycling;GO:0042159//lipoprotein catabolic process;GO:0043065//positive regulation of apoptotic process;GO:0070201//regulation of establishment of protein localization;GO:1901143//insulin catabolic process
ENSMUSG00000091705	156	45	229	657	610	590	11.438	2.795	16.292	36.852	35.21	26.777	10.175	32.9463	-1.69508911911307	1.22886e-06	0.000125883	H2-Q2	Human Diseases;Human Diseases;Cellular Processes;Human Diseases;Human Diseases;Human Diseases;Human Diseases;Human Diseases;Human Diseases;Cellular Processes;Cellular Processes;Environmental Information Processing;Organismal Systems;Human Diseases;Human Diseases;Human Diseases;Human Diseases;Human Diseases	Infectious disease: viral;Infectious disease: viral;Transport and catabolism;Infectious disease: viral;Infectious disease: viral;Infectious disease: viral;Infectious disease: viral;Cancer: overview;Infectious disease: viral;Cell growth and death;Transport and catabolism;Signaling molecules and interaction;Immune system;Cardiovascular disease;Immune disease;Endocrine and metabolic disease;Immune d…	K06751;K06751;K06751;K06751;K06751;K06751;K06751;K06751;K06751;K06751;K06751;K06751;K06751;K06751;K06751;K06751;K06751;K06751	--	histocompatibility 2, Q region locus 2 [Source:MGI Symbol;Acc:MGI:95931]	ko05168//Herpes simplex virus 1 infection;ko05165//Human papillomavirus infection;ko04144//Endocytosis;ko05163//Human cytomegalovirus infection;ko05166//Human T-cell leukemia virus 1 infection;ko05170//Human immunodeficiency virus 1 infection;ko05169//Epstein-Barr virus infection;ko05203//Viral carcinogenesis;ko05167//Kaposi sarcoma-associated herpesvirus infection;ko04218//Cellular senescence;ko…	GO:0000139//Golgi membrane;GO:0005615//extracellular space;GO:0005765//lysosomal membrane;GO:0005769//early endosome;GO:0005783//endoplasmic reticulum;GO:0005794//Golgi apparatus;GO:0005797//Golgi medial cisterna;GO:0005886//plasma membrane;GO:0009897//external side of plasma membrane;GO:0009986//cell surface;GO:0016020//membrane;GO:0030670//phagocytic vesicle membrane;GO:0031901//early endosome …	GO:0005102//signaling receptor binding;GO:0030881//beta-2-microglobulin binding;GO:0042288//MHC class I protein binding;GO:0042605//peptide antigen binding;GO:0042608//T cell receptor binding;GO:0042610//CD8 receptor binding;GO:0042802//identical protein binding;GO:0042803//protein homodimerization activity;GO:0046703//natural killer cell lectin-like receptor binding;GO:0046977//TAP binding;GO:00…	GO:0001815//positive regulation of antibody-dependent cellular cytotoxicity;GO:0001913//T cell mediated cytotoxicity;GO:0001916//positive regulation of T cell mediated cytotoxicity;GO:0002250//adaptive immune response;GO:0002376//immune system process;GO:0002419//T cell mediated cytotoxicity directed against tumor cell target;GO:0002474//antigen processing and presentation of peptide antigen via …
ENSMUSG00000032690	333	439	439	120	112	177	7.345	8.3	9.648	2.01	1.945	2.727	8.431	2.22733	1.92038627726766	1.3112e-06	0.000133576	Oas2	Human Diseases;Human Diseases;Human Diseases;Organismal Systems;Human Diseases;Human Diseases;Human Diseases	Infectious disease: viral;Infectious disease: viral;Infectious disease: viral;Immune system;Infectious disease: viral;Infectious disease: viral;Infectious disease: viral	K14216;K14216;K14216;K14216;K14216;K14216;K14216	--	2'-5' oligoadenylate synthetase 2 [Source:MGI Symbol;Acc:MGI:2180852]	ko05168//Herpes simplex virus 1 infection;ko05171//Coronavirus disease - COVID-19;ko05169//Epstein-Barr virus infection;ko04621//NOD-like receptor signaling pathway;ko05164//Influenza A;ko05160//Hepatitis C;ko05162//Measles	GO:0005654//nucleoplasm;GO:0005737//cytoplasm;GO:0005829//cytosol;GO:0016020//membrane;GO:0048471//perinuclear region of cytoplasm	GO:0000166//nucleotide binding;GO:0001730//2'-5'-oligoadenylate synthetase activity;GO:0003723//RNA binding;GO:0003725//double-stranded RNA binding;GO:0005524//ATP binding;GO:0016740//transferase activity;GO:0016779//nucleotidyltransferase activity;GO:0046872//metal ion binding	GO:0002376//immune system process;GO:0006401//RNA catabolic process;GO:0009615//response to virus;GO:0009617//response to bacterium;GO:0032728//positive regulation of interferon-beta production;GO:0032760//positive regulation of tumor necrosis factor production;GO:0042742//defense response to bacterium;GO:0045071//negative regulation of viral genome replication;GO:0045087//innate immune response;…
ENSMUSG00000057322	16472	8230	18783	36573	42282	47445	3810.72	1633.06	4198.9	6485.46	7690.4	6771.46	3214.22	6982.44	-1.11926060249371	1.32138e-06	0.000133873	Rpl38	Human Diseases;Genetic Information Processing	Infectious disease: viral;Translation	K02923;K02923	--	ribosomal protein L38 [Source:MGI Symbol;Acc:MGI:1914921]	ko05171//Coronavirus disease - COVID-19;ko03010//Ribosome	GO:0005737//cytoplasm;GO:0005829//cytosol;GO:0005840//ribosome;GO:0014069//postsynaptic density;GO:0022625//cytosolic large ribosomal subunit;GO:0022626//cytosolic ribosome;GO:0033291//eukaryotic 80S initiation complex;GO:0042788//polysomal ribosome;GO:0045202//synapse;GO:0098793//presynapse;GO:0098794//postsynapse;GO:1990904//ribonucleoprotein complex	GO:0003735//structural constituent of ribosome	GO:0001501//skeletal system development;GO:0001503//ossification;GO:0002181//cytoplasmic translation;GO:0006412//translation;GO:0006417//regulation of translation;GO:0007605//sensory perception of sound;GO:0022618//ribonucleoprotein complex assembly;GO:0034463//90S preribosome assembly;GO:0042474//middle ear morphogenesis;GO:0048318//axial mesoderm development;GO:0140236//translation at presynaps…
ENSMUSG00000038037	131	77	180	339	439	536	4.005	2.009	5.249	7.948	10.573	10.102	3.75433	9.541	-1.34558373680292	1.40658e-06	0.000140956	Socs1	Environmental Information Processing;Human Diseases;Genetic Information Processing;Organismal Systems;Organismal Systems;Organismal Systems;Human Diseases;Organismal Systems;Human Diseases	Signal transduction;Cancer: overview;Folding, sorting and degradation;Endocrine system;Development and regeneration;Endocrine system;Infectious disease: parasitic;Endocrine system;Endocrine and metabolic disease	K04694;K04694;K04694;K04694;K04694;K04694;K04694;K04694;K04694	--	suppressor of cytokine signaling 1 [Source:MGI Symbol;Acc:MGI:1354910]	ko04630//JAK-STAT signaling pathway;ko05206//MicroRNAs in cancer;ko04120//Ubiquitin mediated proteolysis;ko04910//Insulin signaling pathway;ko04380//Osteoclast differentiation;ko04935//Growth hormone synthesis, secretion and action;ko05145//Toxoplasmosis;ko04917//Prolactin signaling pathway;ko04930//Type II diabetes mellitus	GO:0005634//nucleus;GO:0005654//nucleoplasm;GO:0005829//cytosol;GO:0005942//phosphatidylinositol 3-kinase complex;GO:0031410//cytoplasmic vesicle;GO:0036464//cytoplasmic ribonucleoprotein granule	GO:0005159//insulin-like growth factor receptor binding;GO:0005515//protein binding;GO:0019210//kinase inhibitor activity;GO:0019901//protein kinase binding;GO:0046935//1-phosphatidylinositol-3-kinase regulator activity	GO:0001817//regulation of cytokine production;GO:0001932//regulation of protein phosphorylation;GO:0007259//receptor signaling pathway via JAK-STAT;GO:0009968//negative regulation of signal transduction;GO:0016567//protein ubiquitination;GO:0019221//cytokine-mediated signaling pathway;GO:0030225//macrophage differentiation;GO:0035556//intracellular signal transduction;GO:0042509//regulation of ty…
ENSMUSG00000023892	314	199	446	906	976	939	10.419	5.66	14.294	23.043	25.475	19.226	10.1243	22.5813	-1.15730376113325	1.44889e-06	0.000144411	Zfp51	Human Diseases	Infectious disease: viral	K09228	zf-C2H2	zinc finger protein 51 [Source:MGI Symbol;Acc:MGI:99198]	ko05168//Herpes simplex virus 1 infection	GO:0005634//nucleus	GO:0000978//RNA polymerase II cis-regulatory region sequence-specific DNA binding;GO:0001228//DNA-binding transcription activator activity, RNA polymerase II-specific;GO:0046872//metal ion binding	GO:0006355//regulation of transcription, DNA-templated;GO:0006357//regulation of transcription by RNA polymerase II;GO:0045944//positive regulation of transcription by RNA polymerase II
ENSMUSG00000017830	272	535	415	152	81	128	9.632	16.239	14.2	4.126	2.256	2.797	13.357	3.05967	2.12614961981898	1.53315e-06	0.000151987	Dhx58	Organismal Systems	Immune system	K12649	--	DExH-box helicase 58 [Source:MGI Symbol;Acc:MGI:1931560]	ko04622//RIG-I-like receptor signaling pathway	GO:0005737//cytoplasm	GO:0000166//nucleotide binding;GO:0003677//DNA binding;GO:0003723//RNA binding;GO:0003724//RNA helicase activity;GO:0003725//double-stranded RNA binding;GO:0003727//single-stranded RNA binding;GO:0004386//helicase activity;GO:0005524//ATP binding;GO:0008270//zinc ion binding;GO:0016787//hydrolase activity;GO:0016887//ATP hydrolysis activity;GO:0046872//metal ion binding	GO:0002376//immune system process;GO:0002753//cytoplasmic pattern recognition receptor signaling pathway;GO:0009615//response to virus;GO:0009617//response to bacterium;GO:0032480//negative regulation of type I interferon production;GO:0032481//positive regulation of type I interferon production;GO:0039534//negative regulation of MDA-5 signaling pathway;GO:0039536//negative regulation of RIG-I si…
ENSMUSG00000026333	139	112	139	359	361	339	6.37	4.808	6.62	14.657	15.535	12.093	5.93267	14.095	-1.24843084711166	1.55662e-06	0.000153231	Gin1	-	-	-	--	gypsy retrotransposon integrase 1 [Source:MGI Symbol;Acc:MGI:2182036]	-	-	GO:0003676//nucleic acid binding	GO:0015074//DNA integration
ENSMUSG00000032496	18	9	32	217	55	126	0.56	1.625	2.666	9	2.1	3.029	1.617	4.70967	-1.54230527585351	1.59409e-06	0.000155521	Ltf	-	-	-	Others	lactotransferrin [Source:MGI Symbol;Acc:MGI:96837]	-	GO:0005576//extracellular region;GO:0005615//extracellular space;GO:0005737//cytoplasm;GO:0005769//early endosome;GO:0005886//plasma membrane;GO:0009986//cell surface;GO:0030141//secretory granule;GO:0032991//protein-containing complex;GO:0042581//specific granule;GO:0055037//recycling endosome	GO:0001530//lipopolysaccharide binding;GO:0004252//serine-type endopeptidase activity;GO:0004869//cysteine-type endopeptidase inhibitor activity;GO:0005506//iron ion binding;GO:0008201//heparin binding;GO:0008233//peptidase activity;GO:0008236//serine-type peptidase activity;GO:0016787//hydrolase activity;GO:0043539//protein serine/threonine kinase activator activity;GO:0046872//metal ion binding	GO:0001503//ossification;GO:0001817//regulation of cytokine production;GO:0002227//innate immune response in mucosa;GO:0002376//immune system process;GO:0006508//proteolysis;GO:0006811//ion transport;GO:0006826//iron ion transport;GO:0019731//antibacterial humoral response;GO:0019732//antifungal humoral response;GO:0031640//killing of cells of other organism;GO:0031665//negative regulation of lip…
ENSMUSG00000073489	4599	4640	6165	2061	1485	2468	171.082	147.966	221.606	58.776	43.462	56.644	180.218	52.9607	1.76674992537984	1.61814e-06	0.000157036	Ifi204	Organismal Systems	Immune system	K20914	--	interferon activated gene 204 [Source:MGI Symbol;Acc:MGI:96429]	ko04621//NOD-like receptor signaling pathway	GO:0005634//nucleus;GO:0005654//nucleoplasm;GO:0005730//nucleolus;GO:0005737//cytoplasm;GO:0005829//cytosol;GO:0016607//nuclear speck;GO:0032991//protein-containing complex;GO:0042405//nuclear inclusion body;GO:0043231//intracellular membrane-bounded organelle	GO:0003677//DNA binding;GO:0003690//double-stranded DNA binding;GO:0003712//transcription coregulator activity;GO:0005515//protein binding;GO:0031625//ubiquitin protein ligase binding;GO:0042802//identical protein binding	GO:0000122//negative regulation of transcription by RNA polymerase II;GO:0002218//activation of innate immune response;GO:0002376//immune system process;GO:0006357//regulation of transcription by RNA polymerase II;GO:0009617//response to bacterium;GO:0030224//monocyte differentiation;GO:0032731//positive regulation of interleukin-1 beta production;GO:0035457//cellular response to interferon-alpha…
ENSMUSG00000005696	437	91	577	3313	4020	4166	42.173	7.545	54.297	246.951	307.635	250.298	34.6717	268.295	-2.95198928241051	1.74446e-06	0.000167532	Sh2d1a	Organismal Systems	Immune system	K07990	--	SH2 domain containing 1A [Source:MGI Symbol;Acc:MGI:1328352]	ko04650//Natural killer cell mediated cytotoxicity	GO:0005737//cytoplasm	GO:0005515//protein binding	GO:0002250//adaptive immune response;GO:0002376//immune system process;GO:0006959//humoral immune response;GO:0006968//cellular defense response;GO:0007267//cell-cell signaling;GO:0042267//natural killer cell mediated cytotoxicity;GO:0045087//innate immune response;GO:0045954//positive regulation of natural killer cell mediated cytotoxicity;GO:0050776//regulation of immune response;GO:0050860//ne…
ENSMUSG00000003484	537	325	472	122	144	184	26.948	13.98	22.888	4.693	5.684	5.697	21.272	5.358	1.98918919601529	1.7784e-06	0.000169906	Cyp4f18	-	-	-	--	cytochrome P450, family 4, subfamily f, polypeptide 18 [Source:MGI Symbol;Acc:MGI:1919304]	-	GO:0005737//cytoplasm;GO:0005783//endoplasmic reticulum;GO:0005789//endoplasmic reticulum membrane;GO:0016020//membrane;GO:0016324//apical plasma membrane;GO:0043231//intracellular membrane-bounded organelle	GO:0004497//monooxygenase activity;GO:0005506//iron ion binding;GO:0008392//arachidonic acid epoxygenase activity;GO:0016491//oxidoreductase activity;GO:0016705//oxidoreductase activity, acting on paired donors, with incorporation or reduction of molecular oxygen;GO:0016709//oxidoreductase activity, acting on paired donors, with incorporation or reduction of molecular oxygen, NAD(P)H as one donor…	GO:0006629//lipid metabolic process;GO:0036101//leukotriene B4 catabolic process;GO:0036102//leukotriene B4 metabolic process
ENSMUSG00000074968	85	63	81	10	18	12	1.083	0.688	0.997	0.098	0.18	0.094	0.922667	0.124	2.89546941652869	1.87736e-06	0.000178436	Ano3	-	-	-	--	anoctamin 3 [Source:MGI Symbol;Acc:MGI:3613666]	-	GO:0005886//plasma membrane;GO:0016020//membrane	GO:0005254//chloride channel activity;GO:0017128//phospholipid scramblase activity;GO:0046983//protein dimerization activity	GO:0006869//lipid transport;GO:0016048//detection of temperature stimulus;GO:0050982//detection of mechanical stimulus;GO:0051649//establishment of localization in cell;GO:0061590//calcium activated phosphatidylcholine scrambling;GO:0061591//calcium activated galactosylceramide scrambling;GO:1902476//chloride transmembrane transport
ENSMUSG00000056116	3472	2877	3597	1179	1158	1713	175.101	123.815	174.561	45.352	45.571	53.002	157.826	47.975	1.71797713362535	1.89207e-06	0.000178912	H2-T22	Human Diseases;Human Diseases;Cellular Processes;Human Diseases;Human Diseases;Human Diseases;Human Diseases;Human Diseases;Human Diseases;Cellular Processes;Cellular Processes;Environmental Information Processing;Organismal Systems;Human Diseases;Human Diseases;Human Diseases;Human Diseases;Human Diseases	Infectious disease: viral;Infectious disease: viral;Transport and catabolism;Infectious disease: viral;Infectious disease: viral;Infectious disease: viral;Infectious disease: viral;Cancer: overview;Infectious disease: viral;Cell growth and death;Transport and catabolism;Signaling molecules and interaction;Immune system;Cardiovascular disease;Immune disease;Endocrine and metabolic disease;Immune d…	K06751;K06751;K06751;K06751;K06751;K06751;K06751;K06751;K06751;K06751;K06751;K06751;K06751;K06751;K06751;K06751;K06751;K06751	--	histocompatibility 2, T region locus 22 [Source:MGI Symbol;Acc:MGI:95956]	ko05168//Herpes simplex virus 1 infection;ko05165//Human papillomavirus infection;ko04144//Endocytosis;ko05163//Human cytomegalovirus infection;ko05166//Human T-cell leukemia virus 1 infection;ko05170//Human immunodeficiency virus 1 infection;ko05169//Epstein-Barr virus infection;ko05203//Viral carcinogenesis;ko05167//Kaposi sarcoma-associated herpesvirus infection;ko04218//Cellular senescence;ko…	GO:0000139//Golgi membrane;GO:0005615//extracellular space;GO:0005765//lysosomal membrane;GO:0005769//early endosome;GO:0005783//endoplasmic reticulum;GO:0005794//Golgi apparatus;GO:0005886//plasma membrane;GO:0009897//external side of plasma membrane;GO:0009986//cell surface;GO:0016020//membrane;GO:0031901//early endosome membrane;GO:0032398//MHC class Ib protein complex;GO:0033106//cis-Golgi ne…	GO:0005102//signaling receptor binding;GO:0030881//beta-2-microglobulin binding;GO:0042288//MHC class I protein binding;GO:0042605//peptide antigen binding;GO:0042608//T cell receptor binding;GO:0042610//CD8 receptor binding;GO:0042802//identical protein binding;GO:0042803//protein homodimerization activity;GO:0046703//natural killer cell lectin-like receptor binding;GO:0046978//TAP1 binding;GO:0…	GO:0001815//positive regulation of antibody-dependent cellular cytotoxicity;GO:0001916//positive regulation of T cell mediated cytotoxicity;GO:0002250//adaptive immune response;GO:0002476//antigen processing and presentation of endogenous peptide antigen via MHC class Ib;GO:0002477//antigen processing and presentation of exogenous peptide antigen via MHC class Ib;GO:0002486//antigen processing an…
ENSMUSG00000033880	4961	3618	4957	1619	1543	2272	258.592	162.15	268.864	56.525	55.705	67.393	229.869	59.8743	1.94080023364061	1.94878e-06	0.000183335	Lgals3bp	-	-	-	--	lectin, galactoside-binding, soluble, 3 binding protein [Source:MGI Symbol;Acc:MGI:99554]	-	GO:0005576//extracellular region;GO:0005615//extracellular space;GO:0016020//membrane	GO:0005044//scavenger receptor activity;GO:0005515//protein binding	GO:0006897//endocytosis;GO:0007155//cell adhesion
ENSMUSG00000011463	7	11	9	151	159	9	0.22	0.296	0.273	3.637	3.93	0.175	0.263	2.58067	-3.29460910227886	2.02315e-06	0.000189365	Cpb1	Organismal Systems;Organismal Systems	Digestive system;Digestive system	K01291;K01291	--	carboxypeptidase B1 [Source:MGI Symbol;Acc:MGI:1923953]	ko04972//Pancreatic secretion;ko04974//Protein digestion and absorption	GO:0005576//extracellular region;GO:0005615//extracellular space	GO:0004180//carboxypeptidase activity;GO:0004181//metallocarboxypeptidase activity;GO:0008233//peptidase activity;GO:0008237//metallopeptidase activity;GO:0008270//zinc ion binding;GO:0016787//hydrolase activity;GO:0046872//metal ion binding	GO:0006508//proteolysis
ENSMUSG00000090231	12274	5013	6857	1682	1886	3562	425.076	148.391	248.389	42.803	50.618	77.626	273.952	57.0157	2.26449283602618	2.14695e-06	0.000198933	Cfb	Human Diseases;Human Diseases;Organismal Systems	Infectious disease: viral;Infectious disease: bacterial;Immune system	K01335;K01335;K01335	--	complement factor B [Source:MGI Symbol;Acc:MGI:105975]	ko05171//Coronavirus disease - COVID-19;ko05150//Staphylococcus aureus infection;ko04610//Complement and coagulation cascades	GO:0005576//extracellular region;GO:0005601//classical-complement-pathway C3/C5 convertase complex	GO:0004252//serine-type endopeptidase activity;GO:0008233//peptidase activity;GO:0008236//serine-type peptidase activity;GO:0016787//hydrolase activity	GO:0002376//immune system process;GO:0006508//proteolysis;GO:0006956//complement activation;GO:0006957//complement activation, alternative pathway;GO:0006958//complement activation, classical pathway;GO:0009617//response to bacterium;GO:0042100//B cell proliferation;GO:0045087//innate immune response
ENSMUSG00000041431	180	46	119	340	445	634	6.987	1.596	4.055	8.944	12.296	13.663	4.21267	11.6343	-1.46558287408385	2.21235e-06	0.000203968	Ccnb1	Human Diseases;Cellular Processes;Environmental Information Processing;Cellular Processes;Cellular Processes;Organismal Systems;Cellular Processes	Infectious disease: viral;Cell growth and death;Signal transduction;Cell growth and death;Cell growth and death;Endocrine system;Cell growth and death	K05868;K05868;K05868;K05868;K05868;K05868;K05868	--	cyclin B1 [Source:MGI Symbol;Acc:MGI:88302]	ko05170//Human immunodeficiency virus 1 infection;ko04218//Cellular senescence;ko04068//FoxO signaling pathway;ko04110//Cell cycle;ko04114//Oocyte meiosis;ko04914//Progesterone-mediated oocyte maturation;ko04115//p53 signaling pathway	GO:0000922//spindle pole;GO:0000940//outer kinetochore;GO:0005634//nucleus;GO:0005737//cytoplasm;GO:0005759//mitochondrial matrix;GO:0005813//centrosome;GO:0005829//cytosol;GO:0005856//cytoskeleton;GO:0016020//membrane;GO:0097125//cyclin B1-CDK1 complex	GO:0005113//patched binding;GO:0005515//protein binding;GO:0016538//cyclin-dependent protein serine/threonine kinase regulator activity;GO:0019901//protein kinase binding;GO:0044389//ubiquitin-like protein ligase binding;GO:0044877//protein-containing complex binding;GO:0061575//cyclin-dependent protein serine/threonine kinase activator activity	GO:0001556//oocyte maturation;GO:0001701//in utero embryonic development;GO:0001933//negative regulation of protein phosphorylation;GO:0007049//cell cycle;GO:0007052//mitotic spindle organization;GO:0007080//mitotic metaphase plate congression;GO:0010629//negative regulation of gene expression;GO:0010971//positive regulation of G2/M transition of mitotic cell cycle;GO:0031442//positive regulation…
ENSMUSG00000040552	1849	1216	1751	601	533	753	36.684	20.68	33.569	9.14	8.318	9.218	30.311	8.892	1.76926159584834	2.26644e-06	0.000207915	C3ar1	Environmental Information Processing;Human Diseases;Human Diseases;Human Diseases;Organismal Systems	Signaling molecules and interaction;Infectious disease: viral;Endocrine and metabolic disease;Infectious disease: bacterial;Immune system	K04009;K04009;K04009;K04009;K04009	--	complement component 3a receptor 1 [Source:MGI Symbol;Acc:MGI:1097680]	ko04080//Neuroactive ligand-receptor interaction;ko05171//Coronavirus disease - COVID-19;ko04936//Alcoholic liver disease;ko05150//Staphylococcus aureus infection;ko04610//Complement and coagulation cascades	GO:0005886//plasma membrane;GO:0016020//membrane	GO:0001850//complement component C3a binding;GO:0004875//complement receptor activity;GO:0004876//complement component C3a receptor activity;GO:0004878//complement component C5a receptor activity;GO:0004930//G protein-coupled receptor activity	GO:0002430//complement receptor mediated signaling pathway;GO:0002462//tolerance induction to nonself antigen;GO:0002684//positive regulation of immune system process;GO:0006935//chemotaxis;GO:0006954//inflammatory response;GO:0007165//signal transduction;GO:0007186//G protein-coupled receptor signaling pathway;GO:0007200//phospholipase C-activating G protein-coupled receptor signaling pathway;GO…
ENSMUSG00000050335	4764	2036	3498	948	947	1499	348.062	126.801	252.383	52.862	55.051	67.813	242.415	58.5753	2.04911579137524	2.34639e-06	0.000214184	Lgals3	-	-	-	--	lectin, galactose binding, soluble 3 [Source:MGI Symbol;Acc:MGI:96778]	-	GO:0001772//immunological synapse;GO:0005576//extracellular region;GO:0005634//nucleus;GO:0005654//nucleoplasm;GO:0005681//spliceosomal complex;GO:0005737//cytoplasm;GO:0005743//mitochondrial inner membrane;GO:0005829//cytosol	GO:0019863//IgE binding;GO:0019903//protein phosphatase binding;GO:0030246//carbohydrate binding;GO:0042056//chemoattractant activity;GO:0043236//laminin binding;GO:0140693//molecular condensate scaffold activity	GO:0002548//monocyte chemotaxis;GO:0008380//RNA splicing;GO:0030593//neutrophil chemotaxis;GO:0030855//epithelial cell differentiation;GO:0031334//positive regulation of protein-containing complex assembly;GO:0042129//regulation of T cell proliferation;GO:0045806//negative regulation of endocytosis;GO:0048245//eosinophil chemotaxis;GO:0048246//macrophage chemotaxis;GO:0050918//positive chemotaxis…
ENSMUSG00000037855	115	131	114	37	25	30	2.306	2.252	2.209	0.569	0.394	0.371	2.25567	0.444667	2.34275772202498	2.52923e-06	0.000229737	Zfp365	-	-	-	--	zinc finger protein 365 [Source:MGI Symbol;Acc:MGI:2143676]	-	GO:0005737//cytoplasm;GO:0005813//centrosome;GO:0005856//cytoskeleton	GO:0042802//identical protein binding;GO:0042803//protein homodimerization activity;GO:0046872//metal ion binding	GO:0000281//mitotic cytokinesis;GO:0000723//telomere maintenance;GO:0007399//nervous system development;GO:0010569//regulation of double-strand break repair via homologous recombination;GO:0010975//regulation of neuron projection development;GO:0010977//negative regulation of neuron projection development;GO:0021687//cerebellar molecular layer morphogenesis;GO:0033566//gamma-tubulin complex local…
ENSMUSG00000076490	3092	622	4714	26228	37009	40410	358.364	61.834	527.883	2330.05	3373.68	2889.66	316.027	2864.46	-3.18014480835331	2.54756e-06	0.000230161	Trbc1	-	-	-	--	T cell receptor beta, constant region 1 [Source:MGI Symbol;Acc:MGI:4439726]	-	GO:0005886//plasma membrane;GO:0016020//membrane;GO:0042105//alpha-beta T cell receptor complex	GO:0038023//signaling receptor activity	-
ENSMUSG00000063646	31	23	60	242	124	146	1.436	0.823	2.797	7.646	4.559	3.669	1.68533	5.29133	-1.65059734196695	2.55887e-06	0.000230161	Jakmip1	-	-	-	--	janus kinase and microtubule interacting protein 1 [Source:MGI Symbol;Acc:MGI:1923321]	-	GO:0005737//cytoplasm;GO:0005856//cytoskeleton;GO:0005874//microtubule;GO:0015630//microtubule cytoskeleton;GO:0016020//membrane;GO:1990904//ribonucleoprotein complex	GO:0003723//RNA binding;GO:0008017//microtubule binding;GO:0019894//kinesin binding;GO:0019900//kinase binding;GO:0050811//GABA receptor binding	GO:0015031//protein transport;GO:0050890//cognition
ENSMUSG00000032011	1097	326	1448	3090	3422	4428	60.472	13.756	72.811	143.201	172.098	177.226	49.013	164.175	-1.74399809583711	2.58823e-06	0.000231672	Thy1	Organismal Systems	Immune system	K06514	--	thymus cell antigen 1, theta [Source:MGI Symbol;Acc:MGI:98747]	ko04670//Leukocyte transendothelial migration	GO:0005783//endoplasmic reticulum;GO:0005829//cytosol;GO:0005886//plasma membrane;GO:0009897//external side of plasma membrane;GO:0009986//cell surface;GO:0016020//membrane;GO:0016324//apical plasma membrane;GO:0030425//dendrite;GO:0030426//growth cone;GO:0030673//axolemma;GO:0032590//dendrite membrane;GO:0032809//neuronal cell body membrane;GO:0043209//myelin sheath;GO:0045121//membrane raft;GO:…	GO:0005096//GTPase activator activity;GO:0005178//integrin binding;GO:0019899//enzyme binding;GO:0019901//protein kinase binding;GO:0034235//GPI anchor binding	GO:0001525//angiogenesis;GO:0001952//regulation of cell-matrix adhesion;GO:0002693//positive regulation of cellular extravasation;GO:0006469//negative regulation of protein kinase activity;GO:0007010//cytoskeleton organization;GO:0007155//cell adhesion;GO:0007229//integrin-mediated signaling pathway;GO:0007267//cell-cell signaling;GO:0030334//regulation of cell migration;GO:0030336//negative regu…
ENSMUSG00000045775	116	58	183	365	420	494	5.426	2.675	7.558	13.555	14.49	13.337	5.21967	13.794	-1.40201128904377	2.64304e-06	0.00023498	Slc16a5	-	-	-	--	solute carrier family 16 (monocarboxylic acid transporters), member 5 [Source:MGI Symbol;Acc:MGI:2443515]	-	GO:0005886//plasma membrane;GO:0016020//membrane	GO:0008028//monocarboxylic acid transmembrane transporter activity;GO:0015293//symporter activity;GO:0022857//transmembrane transporter activity	GO:0015718//monocarboxylic acid transport;GO:0055085//transmembrane transport
ENSMUSG00000030091	105	60	107	404	201	336	1.475	0.656	1.429	4.052	1.927	2.696	1.18667	2.89167	-1.28498651649922	2.65068e-06	0.00023498	Nup210	Human Diseases;Genetic Information Processing	Neurodegenerative disease;Translation	K14314;K14314	--	nucleoporin 210 [Source:MGI Symbol;Acc:MGI:1859555]	ko05014//Amyotrophic lateral sclerosis;ko03013//Nucleocytoplasmic transport	GO:0005634//nucleus;GO:0005635//nuclear envelope;GO:0005643//nuclear pore;GO:0005783//endoplasmic reticulum;GO:0005789//endoplasmic reticulum membrane;GO:0016020//membrane;GO:0031965//nuclear membrane	-	GO:0006913//nucleocytoplasmic transport;GO:0015031//protein transport;GO:0051028//mRNA transport;GO:0065003//protein-containing complex assembly
ENSMUSG00000024778	639	538	840	1375	1767	1988	40.456	28.902	49.758	68.198	92.463	78.734	39.7053	79.7983	-1.00702580737089	2.71219e-06	0.000238143	Fas	Human Diseases;Human Diseases;Human Diseases;Human Diseases;Human Diseases;Environmental Information Processing;Environmental Information Processing;Human Diseases;Human Diseases;Human Diseases;Human Diseases;Human Diseases;Human Diseases;Cellular Processes;Human Diseases;Human Diseases;Human Diseases;Human Diseases;Human Diseases;Human Diseases;Cellular Processes;Environmental Information Proces…	Cancer: overview;Neurodegenerative disease;Infectious disease: viral;Neurodegenerative disease;Infectious disease: viral;Signal transduction;Signaling molecules and interaction;Infectious disease: viral;Infectious disease: viral;Infectious disease: viral;Infectious disease: viral;Cardiovascular disease;Cancer: overview;Cell growth and death;Infectious disease: viral;Infectious disease: viral;Infe…	K04390;K04390;K04390;K04390;K04390;K04390;K04390;K04390;K04390;K04390;K04390;K04390;K04390;K04390;K04390;K04390;K04390;K04390;K04390;K04390;K04390;K04390;K04390;K04390;K04390;K04390;K04390;K04390;K04390;K04390;K04390	--	Fas cell surface death receptor [Source:MGI Symbol;Acc:MGI:95484]	ko05200//Pathways in cancer;ko05022//Pathways of neurodegeneration - multiple diseases;ko05168//Herpes simplex virus 1 infection;ko05010//Alzheimer disease;ko05165//Human papillomavirus infection;ko04010//MAPK signaling pathway;ko04060//Cytokine-cytokine receptor interaction;ko05163//Human cytomegalovirus infection;ko05170//Human immunodeficiency virus 1 infection;ko05169//Epstein-Barr virus infe…	GO:0005576//extracellular region;GO:0005615//extracellular space;GO:0005829//cytosol;GO:0005886//plasma membrane;GO:0009897//external side of plasma membrane;GO:0009986//cell surface;GO:0016020//membrane;GO:0016324//apical plasma membrane;GO:0016604//nuclear body;GO:0030141//secretory granule;GO:0031264//death-inducing signaling complex;GO:0031265//CD95 death-inducing signaling complex;GO:0042383…	GO:0002020//protease binding;GO:0004888//transmembrane signaling receptor activity;GO:0005031//tumor necrosis factor-activated receptor activity;GO:0005515//protein binding;GO:0005516//calmodulin binding;GO:0019900//kinase binding;GO:0042802//identical protein binding;GO:0044877//protein-containing complex binding	GO:0001934//positive regulation of protein phosphorylation;GO:0006915//apoptotic process;GO:0006924//activation-induced cell death of T cells;GO:0006925//inflammatory cell apoptotic process;GO:0006955//immune response;GO:0007165//signal transduction;GO:0007623//circadian rhythm;GO:0008625//extrinsic apoptotic signaling pathway via death domain receptors;GO:0009636//response to toxic substance;GO:…
ENSMUSG00000029763	1516	927	1313	419	411	591	27.876	14.477	22.87	6.085	6.032	6.813	21.741	6.31	1.78470638983599	2.82274e-06	0.000246676	Exoc4	Human Diseases	Infectious disease: bacterial	K06111	--	exocyst complex component 4 [Source:MGI Symbol;Acc:MGI:1096376]	ko05132//Salmonella infection	GO:0000145//exocyst;GO:0005737//cytoplasm;GO:0005768//endosome;GO:0005813//centrosome;GO:0005856//cytoskeleton;GO:0005886//plasma membrane;GO:0005902//microvillus;GO:0008021//synaptic vesicle;GO:0014069//postsynaptic density;GO:0030425//dendrite;GO:0030426//growth cone;GO:0031252//cell leading edge;GO:0032584//growth cone membrane;GO:0032991//protein-containing complex;GO:0035748//myelin sheath a…	GO:0005515//protein binding;GO:0030165//PDZ domain binding;GO:0035255//ionotropic glutamate receptor binding;GO:0044877//protein-containing complex binding	GO:0000281//mitotic cytokinesis;GO:0006612//protein targeting to membrane;GO:0006887//exocytosis;GO:0006893//Golgi to plasma membrane transport;GO:0006904//vesicle docking involved in exocytosis;GO:0007268//chemical synaptic transmission;GO:0015031//protein transport;GO:0030010//establishment of cell polarity;GO:0044091//membrane biogenesis;GO:0048341//paraxial mesoderm formation;GO:0048709//olig…
ENSMUSG00000030337	146	91	125	398	306	334	4.701	2.67	4.115	9.639	7.584	6.608	3.82867	7.94367	-1.05296302454772	2.97452e-06	0.000258713	Vamp1	Genetic Information Processing	Folding, sorting and degradation	K08510	--	vesicle-associated membrane protein 1 [Source:MGI Symbol;Acc:MGI:1313276]	ko04130//SNARE interactions in vesicular transport	GO:0005739//mitochondrion;GO:0005886//plasma membrane;GO:0009986//cell surface;GO:0016020//membrane;GO:0030659//cytoplasmic vesicle membrane;GO:0030672//synaptic vesicle membrane;GO:0031201//SNARE complex;GO:0031410//cytoplasmic vesicle;GO:0031594//neuromuscular junction;GO:0035579//specific granule membrane;GO:0043005//neuron projection;GO:0045202//synapse;GO:0070821//tertiary granule membrane;G…	GO:0005484//SNAP receptor activity;GO:0019905//syntaxin binding	GO:0006906//vesicle fusion;GO:0016082//synaptic vesicle priming;GO:0016192//vesicle-mediated transport;GO:0031630//regulation of synaptic vesicle fusion to presynaptic active zone membrane;GO:0035493//SNARE complex assembly
ENSMUSG00000005763	461	119	665	1572	1559	2006	24.299	5.428	33.875	63.401	64.635	64.906	21.2007	64.314	-1.60102318863439	3.05686e-06	0.00026339	Cd247	Human Diseases;Human Diseases;Organismal Systems;Organismal Systems;Organismal Systems;Human Diseases;Human Diseases;Organismal Systems	Infectious disease: viral;Infectious disease: viral;Immune system;Immune system;Immune system;Infectious disease: parasitic;Cancer: overview;Immune system	K06453;K06453;K06453;K06453;K06453;K06453;K06453;K06453	--	CD247 antigen [Source:MGI Symbol;Acc:MGI:88334]	ko05170//Human immunodeficiency virus 1 infection;ko05169//Epstein-Barr virus infection;ko04650//Natural killer cell mediated cytotoxicity;ko04659//Th17 cell differentiation;ko04660//T cell receptor signaling pathway;ko05142//Chagas disease;ko05235//PD-L1 expression and PD-1 checkpoint pathway in cancer;ko04658//Th1 and Th2 cell differentiation	GO:0005737//cytoplasm;GO:0005794//Golgi apparatus;GO:0005886//plasma membrane;GO:0016020//membrane;GO:0033001//Fc-gamma receptor III complex;GO:0042101//T cell receptor complex;GO:0042105//alpha-beta T cell receptor complex;GO:0098797//plasma membrane protein complex	GO:0004888//transmembrane signaling receptor activity;GO:0005515//protein binding;GO:0042802//identical protein binding;GO:0042803//protein homodimerization activity;GO:0046982//protein heterodimerization activity;GO:1990782//protein tyrosine kinase binding	GO:0002250//adaptive immune response;GO:0002376//immune system process;GO:0007166//cell surface receptor signaling pathway;GO:0038094//Fc-gamma receptor signaling pathway;GO:0050852//T cell receptor signaling pathway;GO:0051259//protein complex oligomerization;GO:0065003//protein-containing complex assembly;GO:2000010//positive regulation of protein localization to cell surface
ENSMUSG00000020377	864	757	678	170	239	377	114.385	86.147	86.518	17.408	24.607	31.04	95.6833	24.3517	1.97424713375322	3.16334e-06	0.000271297	Ltc4s	Metabolism;Metabolism	Global and overview maps;Lipid metabolism	K00807;K00807	--	leukotriene C4 synthase [Source:MGI Symbol;Acc:MGI:107498]	ko01100//Metabolic pathways;ko00590//Arachidonic acid metabolism	GO:0005634//nucleus;GO:0005635//nuclear envelope;GO:0005640//nuclear outer membrane;GO:0005783//endoplasmic reticulum;GO:0005789//endoplasmic reticulum membrane;GO:0016020//membrane;GO:0031965//nuclear membrane	GO:0004364//glutathione transferase activity;GO:0004464//leukotriene-C4 synthase activity;GO:0004602//glutathione peroxidase activity;GO:0008047//enzyme activator activity;GO:0008289//lipid binding;GO:0016740//transferase activity;GO:0016829//lyase activity;GO:0042802//identical protein binding;GO:0043295//glutathione binding;GO:0044877//protein-containing complex binding	GO:0006629//lipid metabolic process;GO:0006691//leukotriene metabolic process;GO:0019370//leukotriene biosynthetic process;GO:0042759//long-chain fatty acid biosynthetic process;GO:0098869//cellular oxidant detoxification
ENSMUSG00000026708	124	89	141	253	391	438	5.162	2.966	5.746	8.276	12.942	11.592	4.62467	10.9367	-1.24175180416169	3.25687e-06	0.000276494	Cenpl	-	-	-	--	centromere protein L [Source:MGI Symbol;Acc:MGI:1917704]	-	GO:0000775//chromosome, centromeric region;GO:0000939//inner kinetochore;GO:0005575//cellular_component;GO:0005634//nucleus;GO:0005694//chromosome	GO:0003674//molecular_function	GO:0007059//chromosome segregation;GO:0008150//biological_process
ENSMUSG00000026117	83	34	100	301	223	282	3.158	1.109	3.676	8.778	6.674	6.62	2.64767	7.35733	-1.47446145339345	3.25828e-06	0.000276494	Zap70	Environmental Information Processing;Human Diseases;Organismal Systems;Environmental Information Processing;Organismal Systems;Organismal Systems;Human Diseases;Organismal Systems;Human Diseases	Signal transduction;Infectious disease: bacterial;Immune system;Signal transduction;Immune system;Immune system;Cancer: overview;Immune system;Immune disease	K07360;K07360;K07360;K07360;K07360;K07360;K07360;K07360;K07360	--	zeta-chain (TCR) associated protein kinase [Source:MGI Symbol;Acc:MGI:99613]	ko04014//Ras signaling pathway;ko05135//Yersinia infection;ko04650//Natural killer cell mediated cytotoxicity;ko04064//NF-kappa B signaling pathway;ko04659//Th17 cell differentiation;ko04660//T cell receptor signaling pathway;ko05235//PD-L1 expression and PD-1 checkpoint pathway in cancer;ko04658//Th1 and Th2 cell differentiation;ko05340//Primary immunodeficiency	GO:0001772//immunological synapse;GO:0005737//cytoplasm;GO:0005829//cytosol;GO:0005886//plasma membrane;GO:0005911//cell-cell junction;GO:0016020//membrane;GO:0031234//extrinsic component of cytoplasmic side of plasma membrane;GO:0042101//T cell receptor complex;GO:0045121//membrane raft	GO:0000166//nucleotide binding;GO:0001784//phosphotyrosine residue binding;GO:0004672//protein kinase activity;GO:0004713//protein tyrosine kinase activity;GO:0004715//non-membrane spanning protein tyrosine kinase activity;GO:0005102//signaling receptor binding;GO:0005515//protein binding;GO:0005524//ATP binding;GO:0016301//kinase activity;GO:0016740//transferase activity	GO:0002250//adaptive immune response;GO:0002376//immune system process;GO:0002696//positive regulation of leukocyte activation;GO:0006468//protein phosphorylation;GO:0006955//immune response;GO:0007169//transmembrane receptor protein tyrosine kinase signaling pathway;GO:0016310//phosphorylation;GO:0019722//calcium-mediated signaling;GO:0030154//cell differentiation;GO:0030217//T cell differentiat…
ENSMUSG00000008333	1477	889	1999	3148	4421	4969	74.377	39.881	94.926	129.366	194.692	166.299	69.728	163.452	-1.22905996549736	3.31956e-06	0.000279495	Snrpb2	Genetic Information Processing	Transcription	K11094	--	U2 small nuclear ribonucleoprotein B [Source:MGI Symbol;Acc:MGI:104805]	ko03040//Spliceosome	GO:0001650//fibrillar center;GO:0005634//nucleus;GO:0005681//spliceosomal complex;GO:0005684//U2-type spliceosomal complex;GO:0005685//U1 snRNP;GO:0005686//U2 snRNP;GO:0016607//nuclear speck;GO:0030532//small nuclear ribonucleoprotein complex;GO:0036464//cytoplasmic ribonucleoprotein granule;GO:0071005//U2-type precatalytic spliceosome;GO:0071007//U2-type catalytic step 2 spliceosome;GO:0071013//…	GO:0003676//nucleic acid binding;GO:0003723//RNA binding;GO:0005515//protein binding;GO:0030619//U1 snRNA binding;GO:0070990//snRNP binding	GO:0000398//mRNA splicing, via spliceosome;GO:0006397//mRNA processing;GO:0008380//RNA splicing
ENSMUSG00000042179	2	2	1	43	103	4	0.192	0.09	0.093	1.739	4.274	0.183	0.125	2.06533	-4.04637464340632	4.03526e-06	0.00033366	Pnliprp1	Metabolism;Organismal Systems;Metabolism;Organismal Systems	Global and overview maps;Digestive system;Lipid metabolism;Digestive system	K14074;K14074;K14074;K14074	--	pancreatic lipase related protein 1 [Source:MGI Symbol;Acc:MGI:97723]	ko01100//Metabolic pathways;ko04972//Pancreatic secretion;ko00561//Glycerolipid metabolism;ko04975//Fat digestion and absorption	GO:0005576//extracellular region;GO:0005615//extracellular space	GO:0004806//triglyceride lipase activity;GO:0005509//calcium ion binding;GO:0005515//protein binding;GO:0016298//lipase activity;GO:0046872//metal ion binding;GO:0052689//carboxylic ester hydrolase activity	GO:0006629//lipid metabolic process
ENSMUSG00000070000	73	54	80	267	164	237	1.991	1.531	2.685	7.527	5.23	6.137	2.069	6.298	-1.6059601122754	4.06099e-06	0.000334288	Fcho1	-	-	-	--	FCH domain only 1 [Source:MGI Symbol;Acc:MGI:1921265]	-	GO:0005654//nucleoplasm;GO:0005737//cytoplasm;GO:0005829//cytosol;GO:0005886//plasma membrane;GO:0005905//clathrin-coated pit;GO:0016020//membrane;GO:0030136//clathrin-coated vesicle	GO:0005515//protein binding;GO:0035612//AP-2 adaptor complex binding	GO:0006897//endocytosis;GO:0048268//clathrin coat assembly;GO:0050852//T cell receptor signaling pathway;GO:0050870//positive regulation of T cell activation;GO:0072583//clathrin-dependent endocytosis
ENSMUSG00000060579	69	28	80	173	236	273	6.628	2.837	7.522	13.273	18.192	16.608	5.66233	16.0243	-1.50079575086472	4.09699e-06	0.000335753	Fhit	Metabolism;Metabolism;Human Diseases;Human Diseases	Global and overview maps;Nucleotide metabolism;Cancer: specific types;Cancer: specific types	K01522;K01522;K01522;K01522	--	fragile histidine triad gene [Source:MGI Symbol;Acc:MGI:1277947]	ko01100//Metabolic pathways;ko00230//Purine metabolism;ko05222//Small cell lung cancer;ko05223//Non-small cell lung cancer	GO:0001650//fibrillar center;GO:0005634//nucleus;GO:0005737//cytoplasm;GO:0005739//mitochondrion;GO:0005829//cytosol;GO:0005886//plasma membrane	GO:0000166//nucleotide binding;GO:0003824//catalytic activity;GO:0016151//nickel cation binding;GO:0016740//transferase activity;GO:0016787//hydrolase activity;GO:0031625//ubiquitin protein ligase binding;GO:0042802//identical protein binding;GO:0043530//adenosine 5'-monophosphoramidase activity;GO:0047352//adenylylsulfate-ammonia adenylyltransferase activity;GO:0047627//adenylylsulfatase activit…	GO:0006163//purine nucleotide metabolic process;GO:0006260//DNA replication;GO:0006915//apoptotic process;GO:0015964//diadenosine triphosphate catabolic process;GO:0032435//negative regulation of proteasomal ubiquitin-dependent protein catabolic process;GO:0072332//intrinsic apoptotic signaling pathway by p53 class mediator
ENSMUSG00000015880	74	30	141	193	416	561	1.708	0.584	3.146	3.414	7.544	7.989	1.81267	6.31567	-1.80082137884711	4.40821e-06	0.000359473	Ncapg	-	-	-	--	non-SMC condensin I complex, subunit G [Source:MGI Symbol;Acc:MGI:1930197]	-	GO:0000779//condensed chromosome, centromeric region;GO:0000793//condensed chromosome;GO:0000794//condensed nuclear chromosome;GO:0000796//condensin complex;GO:0005694//chromosome;GO:0005737//cytoplasm	GO:0003674//molecular_function	GO:0007049//cell cycle;GO:0007076//mitotic chromosome condensation;GO:0030261//chromosome condensation;GO:0051301//cell division;GO:0051984//positive regulation of chromosome segregation;GO:1905820//positive regulation of chromosome separation;GO:1905821//positive regulation of chromosome condensation
ENSMUSG00000027636	150	24	141	406	422	647	4.508	0.624	4.027	9.617	10.025	12.29	3.053	10.644	-1.80174092081544	4.42542e-06	0.000359473	Sla2	-	-	-	--	Src-like-adaptor 2 [Source:MGI Symbol;Acc:MGI:1925049]	-	GO:0005654//nucleoplasm;GO:0005737//cytoplasm;GO:0005768//endosome;GO:0005770//late endosome;GO:0005794//Golgi apparatus;GO:0005886//plasma membrane;GO:0005942//phosphatidylinositol 3-kinase complex;GO:0016020//membrane;GO:0031410//cytoplasmic vesicle;GO:0043231//intracellular membrane-bounded organelle	GO:0005515//protein binding;GO:0035591//signaling adaptor activity;GO:0046935//1-phosphatidylinositol-3-kinase regulator activity	GO:0000122//negative regulation of transcription by RNA polymerase II;GO:0002250//adaptive immune response;GO:0002376//immune system process;GO:0042110//T cell activation;GO:0046854//phosphatidylinositol phosphate biosynthetic process;GO:0050849//negative regulation of calcium-mediated signaling;GO:0050860//negative regulation of T cell receptor signaling pathway
ENSMUSG00000024670	114	41	116	485	264	283	3.211	1.043	3.355	10.727	6.001	5.18	2.53633	7.30267	-1.52567901794363	4.67193e-06	0.000377832	Cd6	Environmental Information Processing	Signaling molecules and interaction	K06456	--	CD6 antigen [Source:MGI Symbol;Acc:MGI:103566]	ko04514//Cell adhesion molecules	GO:0001772//immunological synapse;GO:0005886//plasma membrane;GO:0009986//cell surface;GO:0016020//membrane;GO:0042101//T cell receptor complex	GO:0001530//lipopolysaccharide binding;GO:0005515//protein binding;GO:0019901//protein kinase binding;GO:0042802//identical protein binding;GO:0070891//lipoteichoic acid binding	GO:0001771//immunological synapse formation;GO:0001934//positive regulation of protein phosphorylation;GO:0002438//acute inflammatory response to antigenic stimulus;GO:0007155//cell adhesion;GO:0007157//heterophilic cell-cell adhesion via plasma membrane cell adhesion molecules;GO:0031663//lipopolysaccharide-mediated signaling pathway;GO:0032496//response to lipopolysaccharide;GO:0042102//positiv…
ENSMUSG00000040613	969	725	1062	368	328	426	42.019	26.391	44.661	12.042	10.68	10.886	37.6903	11.2027	1.75035236403869	4.7644e-06	0.000383558	Apobec1	-	-	-	--	apolipoprotein B mRNA editing enzyme, catalytic polypeptide 1 [Source:MGI Symbol;Acc:MGI:103298]	-	GO:0005634//nucleus;GO:0005737//cytoplasm;GO:0030895//apolipoprotein B mRNA editing enzyme complex;GO:0045293//mRNA editing complex	GO:0003723//RNA binding;GO:0003729//mRNA binding;GO:0003824//catalytic activity;GO:0004126//cytidine deaminase activity;GO:0004131//cytosine deaminase activity;GO:0005515//protein binding;GO:0008047//enzyme activator activity;GO:0008270//zinc ion binding;GO:0016787//hydrolase activity;GO:0019904//protein domain specific binding;GO:0035925//mRNA 3'-UTR AU-rich region binding;GO:0043021//ribonucleo…	GO:0006397//mRNA processing;GO:0006641//triglyceride metabolic process;GO:0009410//response to xenobiotic stimulus;GO:0009972//cytidine deamination;GO:0010332//response to gamma radiation;GO:0016554//cytidine to uridine editing;GO:0016556//mRNA modification;GO:0042127//regulation of cell population proliferation;GO:0042157//lipoprotein metabolic process;GO:0042158//lipoprotein biosynthetic proces…
ENSMUSG00000006574	2	10	0	222	81	242	0.038	0.161	0	3.198	1.197	2.806	0.0663333	2.40033	-5.17735693107103	4.78433e-06	0.000383558	Slc4a1	Organismal Systems	Excretory system	K06573	--	solute carrier family 4 (anion exchanger), member 1 [Source:MGI Symbol;Acc:MGI:109393]	ko04966//Collecting duct acid secretion	GO:0005886//plasma membrane;GO:0009898//cytoplasmic side of plasma membrane;GO:0009986//cell surface;GO:0014704//intercalated disc;GO:0016020//membrane;GO:0016323//basolateral plasma membrane;GO:0030018//Z disc;GO:0030863//cortical cytoskeleton	GO:0003779//actin binding;GO:0005452//inorganic anion exchanger activity;GO:0005515//protein binding;GO:0008509//anion transmembrane transporter activity;GO:0015075//ion transmembrane transporter activity;GO:0015106//bicarbonate transmembrane transporter activity;GO:0015108//chloride transmembrane transporter activity;GO:0015297//antiporter activity;GO:0019899//enzyme binding;GO:0030492//hemoglob…	GO:0006811//ion transport;GO:0006820//anion transport;GO:0006821//chloride transport;GO:0007596//blood coagulation;GO:0010037//response to carbon dioxide;GO:0014823//response to activity;GO:0015701//bicarbonate transport;GO:0017121//plasma membrane phospholipid scrambling;GO:0035811//negative regulation of urine volume;GO:0042102//positive regulation of T cell proliferation;GO:0042542//response t…
ENSMUSG00000107705	213	120	617	1255	1099	1572	3.112	1.507	8.718	14.07	12.636	14.182	4.44567	13.6293	-1.61624331057757	5.0359e-06	0.000398528	Gm45062	-	-	-	--	predicted gene 45062 [Source:MGI Symbol;Acc:MGI:5753638]	-	-	-	-
ENSMUSG00000034317	376	155	460	892	1100	1157	11.004	3.932	12.917	19.904	25.174	20.793	9.28433	21.957	-1.24181072591229	5.07004e-06	0.000399515	Trim59	-	-	-	--	tripartite motif-containing 59 [Source:MGI Symbol;Acc:MGI:1914199]	-	GO:0005783//endoplasmic reticulum;GO:0005789//endoplasmic reticulum membrane;GO:0016020//membrane	GO:0005515//protein binding;GO:0008270//zinc ion binding;GO:0016740//transferase activity;GO:0046872//metal ion binding;GO:0061630//ubiquitin protein ligase activity	GO:0016567//protein ubiquitination;GO:0043124//negative regulation of I-kappaB kinase/NF-kappaB signaling;GO:0045087//innate immune response;GO:0046597//negative regulation of viral entry into host cell
ENSMUSG00000057841	21925	13510	27654	42557	59012	67900	3621.47	1912.72	4413.79	5388.84	7667.71	6920.88	3315.99	6659.15	-1.00589555815113	5.45486e-06	0.000428009	Rpl32	Human Diseases;Genetic Information Processing	Infectious disease: viral;Translation	K02912;K02912	--	ribosomal protein L32 [Source:MGI Symbol;Acc:MGI:98038]	ko05171//Coronavirus disease - COVID-19;ko03010//Ribosome	GO:0005737//cytoplasm;GO:0005829//cytosol;GO:0005840//ribosome;GO:0022625//cytosolic large ribosomal subunit;GO:0022626//cytosolic ribosome;GO:0042788//polysomal ribosome;GO:0045202//synapse;GO:0098793//presynapse;GO:0098794//postsynapse;GO:1990904//ribonucleoprotein complex	GO:0003735//structural constituent of ribosome	GO:0002181//cytoplasmic translation;GO:0006412//translation;GO:0140236//translation at presynapse;GO:0140242//translation at postsynapse
ENSMUSG00000018774	2789	1928	2849	670	666	1339	193.714	114.758	191.165	35.664	36.378	57.372	166.546	43.138	1.94888662144887	5.8113e-06	0.000454045	Cd68	Cellular Processes	Transport and catabolism	K06501	--	CD68 antigen [Source:MGI Symbol;Acc:MGI:88342]	ko04142//Lysosome	GO:0005764//lysosome;GO:0005765//lysosomal membrane;GO:0005768//endosome;GO:0005886//plasma membrane;GO:0010008//endosome membrane;GO:0016020//membrane;GO:0031902//late endosome membrane	-	GO:0002437//inflammatory response to antigenic stimulus;GO:0002605//negative regulation of dendritic cell antigen processing and presentation;GO:0031669//cellular response to nutrient levels;GO:0035425//autocrine signaling;GO:0071222//cellular response to lipopolysaccharide;GO:0071310//cellular response to organic substance;GO:0072594//establishment of protein localization to organelle;GO:0140052…
ENSMUSG00000029272	482	473	584	239	154	203	33.146	27.882	38.807	12.599	8.33	8.614	33.2783	9.84767	1.75672934729097	5.84885e-06	0.00045505	Sult1e1	Metabolism;Metabolism	Global and overview maps;Lipid metabolism	K01016;K01016	--	sulfotransferase family 1E, member 1 [Source:MGI Symbol;Acc:MGI:98431]	ko01100//Metabolic pathways;ko00140//Steroid hormone biosynthesis	GO:0005829//cytosol;GO:0031965//nuclear membrane	GO:0005496//steroid binding;GO:0008146//sulfotransferase activity;GO:0008289//lipid binding;GO:0016740//transferase activity;GO:0047894//flavonol 3-sulfotransferase activity;GO:0050294//steroid sulfotransferase activity	GO:0006068//ethanol catabolic process;GO:0006711//estrogen catabolic process;GO:0008210//estrogen metabolic process;GO:0045600//positive regulation of fat cell differentiation;GO:0050427//3'-phosphoadenosine 5'-phosphosulfate metabolic process;GO:0051923//sulfation
ENSMUSG00000021939	33204	20942	27035	8590	8312	14405	597.924	323.26	470.423	118.573	117.732	160.056	463.869	132.12	1.81186492064389	5.89391e-06	0.00045663	Ctsb	Organismal Systems;Cellular Processes;Cellular Processes;Cellular Processes;Organismal Systems;Organismal Systems	Immune system;Transport and catabolism;Cell growth and death;Transport and catabolism;Immune system;Endocrine system	K01363;K01363;K01363;K01363;K01363;K01363	--	cathepsin B [Source:MGI Symbol;Acc:MGI:88561]	ko04621//NOD-like receptor signaling pathway;ko04140//Autophagy - animal;ko04210//Apoptosis;ko04142//Lysosome;ko04612//Antigen processing and presentation;ko04924//Renin secretion	GO:0005576//extracellular region;GO:0005615//extracellular space;GO:0005739//mitochondrion;GO:0005764//lysosome;GO:0005886//plasma membrane;GO:0005901//caveola;GO:0009897//external side of plasma membrane;GO:0009986//cell surface;GO:0016020//membrane;GO:0016324//apical plasma membrane;GO:0042383//sarcolemma;GO:0042470//melanosome;GO:0048471//perinuclear region of cytoplasm;GO:0062023//collagen-co…	GO:0004175//endopeptidase activity;GO:0004197//cysteine-type endopeptidase activity;GO:0005518//collagen binding;GO:0008233//peptidase activity;GO:0008234//cysteine-type peptidase activity;GO:0016787//hydrolase activity;GO:0030984//kininogen binding;GO:0042277//peptide binding;GO:0043394//proteoglycan binding;GO:0043621//protein self-association;GO:0044877//protein-containing complex binding	GO:0006508//proteolysis;GO:0006590//thyroid hormone generation;GO:0030163//protein catabolic process;GO:0030574//collagen catabolic process;GO:0030855//epithelial cell differentiation;GO:0046697//decidualization;GO:0046718//viral entry into host cell;GO:0050790//regulation of catalytic activity;GO:0051402//neuron apoptotic process;GO:0051603//proteolysis involved in cellular protein catabolic pro…
ENSMUSG00000044155	481	311	775	1199	1617	1803	50.908	28.214	79.363	97.277	134.618	117.746	52.8283	116.547	-1.14152806845249	5.95016e-06	0.000459059	Lsm8	Genetic Information Processing;Genetic Information Processing	Transcription;Folding, sorting and degradation	K12627;K12627	--	LSM8 homolog, U6 small nuclear RNA associated [Source:MGI Symbol;Acc:MGI:1923772]	ko03040//Spliceosome;ko03018//RNA degradation	GO:0005634//nucleus;GO:0005681//spliceosomal complex;GO:0005688//U6 snRNP;GO:0046540//U4/U6 x U5 tri-snRNP complex;GO:0071005//U2-type precatalytic spliceosome;GO:0071011//precatalytic spliceosome;GO:0120115//Lsm2-8 complex;GO:1990904//ribonucleoprotein complex	GO:0003723//RNA binding	GO:0000398//mRNA splicing, via spliceosome;GO:0006397//mRNA processing;GO:0008380//RNA splicing
ENSMUSG00000044501	426	287	609	1098	1234	1198	12.617	7.248	17.358	24.705	28.67	21.792	12.4077	25.0557	-1.01390509082635	6.13003e-06	0.000469011	Zfp758	-	-	-	zf-C2H2	zinc finger protein 758 [Source:MGI Symbol;Acc:MGI:2385044]	-	GO:0005634//nucleus;GO:0005654//nucleoplasm;GO:0005730//nucleolus;GO:0016604//nuclear body	GO:0000978//RNA polymerase II cis-regulatory region sequence-specific DNA binding;GO:0000981//DNA-binding transcription factor activity, RNA polymerase II-specific;GO:0001228//DNA-binding transcription activator activity, RNA polymerase II-specific;GO:0043565//sequence-specific DNA binding;GO:0046872//metal ion binding	GO:0006355//regulation of transcription, DNA-templated;GO:0006357//regulation of transcription by RNA polymerase II;GO:0045944//positive regulation of transcription by RNA polymerase II
ENSMUSG00000045954	5113	3431	3056	1652	1614	1613	142.947	82.222	82.559	35.405	35.494	27.826	102.576	32.9083	1.64016835186705	6.24224e-06	0.000473665	Cavin2	-	-	-	--	caveolae associated 2 [Source:MGI Symbol;Acc:MGI:99513]	-	GO:0005654//nucleoplasm;GO:0005737//cytoplasm;GO:0005829//cytosol;GO:0005886//plasma membrane;GO:0005901//caveola;GO:0016020//membrane;GO:0045121//membrane raft	GO:0001786//phosphatidylserine binding;GO:0005080//protein kinase C binding;GO:0005515//protein binding;GO:0008289//lipid binding	GO:0045944//positive regulation of transcription by RNA polymerase II;GO:0097320//plasma membrane tubulation
ENSMUSG00000027326	51	31	31	101	150	181	0.574	0.382	0.328	1.077	1.405	1.247	0.428	1.243	-1.53814359465134	6.77271e-06	0.000509722	Knl1	-	-	-	--	kinetochore scaffold 1 [Source:MGI Symbol;Acc:MGI:1923714]	-	GO:0000775//chromosome, centromeric region;GO:0000776//kinetochore;GO:0001669//acrosomal vesicle;GO:0005634//nucleus;GO:0005654//nucleoplasm;GO:0005694//chromosome;GO:0005737//cytoplasm;GO:0016604//nuclear body	GO:0003674//molecular_function	GO:0000070//mitotic sister chromatid segregation;GO:0007049//cell cycle;GO:0007059//chromosome segregation;GO:0008608//attachment of spindle microtubules to kinetochore;GO:0031619//homologous chromosome orientation involved in meiotic metaphase I plate congression;GO:0034501//protein localization to kinetochore;GO:0051301//cell division;GO:0090266//regulation of mitotic cell cycle spindle assembl…
ENSMUSG00000058579	6	10	13	77	174	17	0.479	0.684	1.003	4.725	10.925	0.837	0.722	5.49567	-2.92822375957816	6.93186e-06	0.00051958	Cela2a	Organismal Systems;Organismal Systems	Digestive system;Digestive system	K01346;K01346	--	chymotrypsin-like elastase family, member 2A [Source:MGI Symbol;Acc:MGI:95316]	ko04972//Pancreatic secretion;ko04974//Protein digestion and absorption	GO:0005576//extracellular region;GO:0005615//extracellular space;GO:0036457//keratohyalin granule;GO:0062023//collagen-containing extracellular matrix	GO:0004175//endopeptidase activity;GO:0004252//serine-type endopeptidase activity;GO:0008233//peptidase activity;GO:0008236//serine-type peptidase activity;GO:0016787//hydrolase activity;GO:0017171//serine hydrolase activity	GO:0006508//proteolysis;GO:0032868//response to insulin;GO:0050796//regulation of insulin secretion;GO:0090330//regulation of platelet aggregation;GO:1901143//insulin catabolic process
ENSMUSG00000007783	351	198	233	67	85	100	10.734	5.238	7.161	1.571	2.062	1.898	7.711	1.84367	2.06434012665315	7.2144e-06	0.000538568	Cpt1c	Organismal Systems;Human Diseases;Environmental Information Processing;Organismal Systems;Organismal Systems;Organismal Systems;Metabolism;Metabolism	Environmental adaptation;Endocrine and metabolic disease;Signal transduction;Endocrine system;Endocrine system;Endocrine system;Global and overview maps;Lipid metabolism	K19524;K19524;K19524;K19524;K19524;K19524;K19524;K19524	--	carnitine palmitoyltransferase 1c [Source:MGI Symbol;Acc:MGI:2446526]	ko04714//Thermogenesis;ko04936//Alcoholic liver disease;ko04152//AMPK signaling pathway;ko04922//Glucagon signaling pathway;ko03320//PPAR signaling pathway;ko04920//Adipocytokine signaling pathway;ko01212//Fatty acid metabolism;ko00071//Fatty acid degradation	GO:0005739//mitochondrion;GO:0005783//endoplasmic reticulum;GO:0005789//endoplasmic reticulum membrane;GO:0016020//membrane;GO:0030424//axon;GO:0030425//dendrite;GO:0032281//AMPA glutamate receptor complex;GO:0042995//cell projection;GO:0043197//dendritic spine;GO:0045202//synapse;GO:0098794//postsynapse;GO:0098978//glutamatergic synapse	GO:0004095//carnitine O-palmitoyltransferase activity;GO:0008474//palmitoyl-(protein) hydrolase activity;GO:0016740//transferase activity;GO:0016746//acyltransferase activity;GO:0016787//hydrolase activity	GO:0006629//lipid metabolic process;GO:0006631//fatty acid metabolic process;GO:0006635//fatty acid beta-oxidation;GO:0009437//carnitine metabolic process;GO:0098734//macromolecule depalmitoylation;GO:0099072//regulation of postsynaptic membrane neurotransmitter receptor levels
ENSMUSG00000096847	7	0	10	58	47	63	0.127	0	0.162	0.785	0.653	0.686	0.0963333	0.708	-2.87764236830348	7.42488e-06	0.000552046	Tmem151b	-	-	-	--	transmembrane protein 151B [Source:MGI Symbol;Acc:MGI:2685169]	-	GO:0005575//cellular_component;GO:0016020//membrane	GO:0003674//molecular_function	GO:0008150//biological_process
ENSMUSG00000000204	88	232	179	27	45	49	2.365	4.679	3.879	0.461	0.932	0.657	3.641	0.683333	2.41367333177286	7.46656e-06	0.000552915	Slfn4	-	-	-	--	schlafen 4 [Source:MGI Symbol;Acc:MGI:1329010]	-	GO:0005575//cellular_component;GO:0005634//nucleus;GO:0005829//cytosol	GO:0003674//molecular_function;GO:0004540//ribonuclease activity;GO:0043022//ribosome binding;GO:0140102//catalytic activity, acting on a rRNA	GO:0009617//response to bacterium
ENSMUSG00000030336	160	35	137	459	364	476	8.849	1.746	7.498	20.835	17.076	17.451	6.031	18.454	-1.61346442148703	7.7992e-06	0.000575038	Cd27	Environmental Information Processing	Signaling molecules and interaction	K05144	--	CD27 antigen [Source:MGI Symbol;Acc:MGI:88326]	ko04060//Cytokine-cytokine receptor interaction	GO:0009897//external side of plasma membrane;GO:0009986//cell surface;GO:0016020//membrane	GO:0004888//transmembrane signaling receptor activity;GO:0005515//protein binding;GO:0043027//cysteine-type endopeptidase inhibitor activity involved in apoptotic process	GO:0002639//positive regulation of immunoglobulin production;GO:0006915//apoptotic process;GO:0032729//positive regulation of interferon-gamma production;GO:0042100//B cell proliferation;GO:0043066//negative regulation of apoptotic process;GO:0045579//positive regulation of B cell differentiation;GO:0045582//positive regulation of T cell differentiation;GO:0046330//positive regulation of JNK casc…
ENSMUSG00000039450	902	726	805	224	290	420	88.99	61.262	76.865	16.876	22.442	25.678	75.7057	21.6653	1.80501285838006	7.82767e-06	0.000575038	Dcxr	Metabolism;Metabolism	Global and overview maps;Carbohydrate metabolism	K03331;K03331	--	dicarbonyl L-xylulose reductase [Source:MGI Symbol;Acc:MGI:1915130]	ko01100//Metabolic pathways;ko00040//Pentose and glucuronate interconversions	GO:0005829//cytosol;GO:0005881//cytoplasmic microtubule;GO:0005886//plasma membrane;GO:0005902//microvillus;GO:0005903//brush border;GO:0016020//membrane;GO:0016324//apical plasma membrane	GO:0004090//carbonyl reductase (NADPH) activity;GO:0005515//protein binding;GO:0016491//oxidoreductase activity;GO:0016614//oxidoreductase activity, acting on CH-OH group of donors;GO:0016655//oxidoreductase activity, acting on NAD(P)H, quinone or similar compound as acceptor;GO:0042802//identical protein binding;GO:0050038//L-xylulose reductase (NADP+) activity	GO:0005975//carbohydrate metabolic process;GO:0005997//xylulose metabolic process;GO:0006006//glucose metabolic process;GO:0006739//NADP metabolic process;GO:0019640//glucuronate catabolic process to xylulose 5-phosphate;GO:0042732//D-xylose metabolic process;GO:0071704//organic substance metabolic process;GO:2000379//positive regulation of reactive oxygen species metabolic process
ENSMUSG00000037921	419	509	597	217	161	220	5.713	6.344	8.077	2.426	2.042	1.958	6.71133	2.142	1.64764093347531	7.97896e-06	0.000583826	Ddx60	-	-	-	--	DExD/H box helicase 60 [Source:MGI Symbol;Acc:MGI:2384570]	-	GO:0005737//cytoplasm;GO:0005829//cytosol;GO:0045111//intermediate filament cytoskeleton	GO:0000166//nucleotide binding;GO:0003676//nucleic acid binding;GO:0003690//double-stranded DNA binding;GO:0003723//RNA binding;GO:0003725//double-stranded RNA binding;GO:0003727//single-stranded RNA binding;GO:0005515//protein binding;GO:0005524//ATP binding;GO:0016787//hydrolase activity	GO:0009615//response to virus;GO:0051607//defense response to virus;GO:1900245//positive regulation of MDA-5 signaling pathway;GO:1900246//positive regulation of RIG-I signaling pathway
ENSMUSG00000038352	189	91	227	612	414	537	11.012	5.028	12.824	26.448	19.185	19.251	9.62133	21.628	-1.16859151854778	8.02792e-06	0.000585086	Arl5c	-	-	-	--	ADP-ribosylation factor-like 5C [Source:MGI Symbol;Acc:MGI:3028577]	-	GO:0005802//trans-Golgi network	GO:0000166//nucleotide binding;GO:0003924//GTPase activity;GO:0005525//GTP binding	GO:0006886//intracellular protein transport;GO:0016192//vesicle-mediated transport;GO:1903292//protein localization to Golgi membrane
ENSMUSG00000069272	3	2	7	35	37	54	0.399	0.205	0.848	3.297	3.493	4.052	0.484	3.614	-2.90051755359001	9.16442e-06	0.00065752	H2ac8	Organismal Systems;Human Diseases;Cellular Processes;Human Diseases	Immune system;Substance dependence;Cell growth and death;Immune disease	K11251;K11251;K11251;K11251	--	H2A clustered histone 8 [Source:MGI Symbol;Acc:MGI:2448290]	ko04613//Neutrophil extracellular trap formation;ko05034//Alcoholism;ko04217//Necroptosis;ko05322//Systemic lupus erythematosus	GO:0000786//nucleosome;GO:0005634//nucleus;GO:0005694//chromosome;GO:0043505//CENP-A containing nucleosome	GO:0003677//DNA binding;GO:0019899//enzyme binding;GO:0030527//structural constituent of chromatin;GO:0046982//protein heterodimerization activity	GO:0006325//chromatin organization;GO:0061644//protein localization to CENP-A containing chromatin
ENSMUSG00000076576	7	4	14	22	64	140	1.634	0.8	3.157	3.936	11.748	20.159	1.86367	11.9477	-2.68051314356545	9.23392e-06	0.000659939	Igkv6-32	-	-	-	--	immunoglobulin kappa variable 6-32 [Source:MGI Symbol;Acc:MGI:3641634]	-	GO:0005615//extracellular space	-	GO:0006955//immune response
ENSMUSG00000073409	1718	1018	1292	436	398	686	70.366	35.732	51.148	13.705	12.824	17.33	52.4153	14.6197	1.84207849494739	9.54481e-06	0.000679524	H2-Q6	Human Diseases;Human Diseases;Cellular Processes;Human Diseases;Human Diseases;Human Diseases;Human Diseases;Human Diseases;Human Diseases;Cellular Processes;Cellular Processes;Environmental Information Processing;Organismal Systems;Human Diseases;Human Diseases;Human Diseases;Human Diseases;Human Diseases	Infectious disease: viral;Infectious disease: viral;Transport and catabolism;Infectious disease: viral;Infectious disease: viral;Infectious disease: viral;Infectious disease: viral;Cancer: overview;Infectious disease: viral;Cell growth and death;Transport and catabolism;Signaling molecules and interaction;Immune system;Cardiovascular disease;Immune disease;Endocrine and metabolic disease;Immune d…	K06751;K06751;K06751;K06751;K06751;K06751;K06751;K06751;K06751;K06751;K06751;K06751;K06751;K06751;K06751;K06751;K06751;K06751	--	histocompatibility 2, Q region locus 6 [Source:MGI Symbol;Acc:MGI:95935]	ko05168//Herpes simplex virus 1 infection;ko05165//Human papillomavirus infection;ko04144//Endocytosis;ko05163//Human cytomegalovirus infection;ko05166//Human T-cell leukemia virus 1 infection;ko05170//Human immunodeficiency virus 1 infection;ko05169//Epstein-Barr virus infection;ko05203//Viral carcinogenesis;ko05167//Kaposi sarcoma-associated herpesvirus infection;ko04218//Cellular senescence;ko…	GO:0000139//Golgi membrane;GO:0005615//extracellular space;GO:0005765//lysosomal membrane;GO:0005769//early endosome;GO:0005783//endoplasmic reticulum;GO:0005794//Golgi apparatus;GO:0005797//Golgi medial cisterna;GO:0005886//plasma membrane;GO:0009897//external side of plasma membrane;GO:0009986//cell surface;GO:0016020//membrane;GO:0030670//phagocytic vesicle membrane;GO:0031901//early endosome …	GO:0005102//signaling receptor binding;GO:0030881//beta-2-microglobulin binding;GO:0042277//peptide binding;GO:0042288//MHC class I protein binding;GO:0042605//peptide antigen binding;GO:0042608//T cell receptor binding;GO:0042610//CD8 receptor binding;GO:0042802//identical protein binding;GO:0042803//protein homodimerization activity;GO:0044877//protein-containing complex binding;GO:0046703//nat…	GO:0001815//positive regulation of antibody-dependent cellular cytotoxicity;GO:0001913//T cell mediated cytotoxicity;GO:0001916//positive regulation of T cell mediated cytotoxicity;GO:0002250//adaptive immune response;GO:0002376//immune system process;GO:0002419//T cell mediated cytotoxicity directed against tumor cell target;GO:0002474//antigen processing and presentation of peptide antigen via …
ENSMUSG00000027165	453	406	506	1778	934	932	37.426	30.164	43.132	120.244	66.476	52.15	36.9073	79.6233	-1.10928376709359	9.78559e-06	0.000693986	Iftap	-	-	-	--	intraflagellar transport associated protein [Source:MGI Symbol;Acc:MGI:1915420]	-	GO:0005829//cytosol;GO:0097731//9+0 non-motile cilium	GO:0120160//intraciliary transport particle A binding	GO:0007283//spermatogenesis;GO:0007340//acrosome reaction;GO:0009566//fertilization
ENSMUSG00000033777	569	341	476	153	138	214	11.97	6.149	9.676	2.467	2.284	2.778	9.265	2.50967	1.88429521776651	9.84557e-06	0.000695565	Tlr13	-	-	-	--	toll-like receptor 13 [Source:MGI Symbol;Acc:MGI:3045213]	-	GO:0005737//cytoplasm;GO:0005768//endosome;GO:0010008//endosome membrane;GO:0016020//membrane	GO:0003723//RNA binding;GO:0004888//transmembrane signaling receptor activity;GO:0005515//protein binding;GO:0019843//rRNA binding;GO:0038023//signaling receptor activity;GO:0042802//identical protein binding;GO:0050135//NAD(P)+ nucleosidase activity;GO:0061809//NAD+ nucleotidase, cyclic ADP-ribose generating	GO:0002224//toll-like receptor signaling pathway;GO:0002376//immune system process;GO:0002755//MyD88-dependent toll-like receptor signaling pathway;GO:0006954//inflammatory response;GO:0006955//immune response;GO:0007165//signal transduction;GO:0009615//response to virus;GO:0034178//toll-like receptor 13 signaling pathway;GO:0043408//regulation of MAPK cascade;GO:0045087//innate immune response
ENSMUSG00000032725	3459	1975	2987	954	984	1422	300.461	144.73	246.64	62.312	67.048	76.776	230.61	68.712	1.74682317834411	1.01159e-05	0.000711231	Folr2	Cellular Processes;Human Diseases	Transport and catabolism;Drug resistance: antineoplastic	K13649;K13649	--	folate receptor beta [Source:MGI Symbol;Acc:MGI:95569]	ko04144//Endocytosis;ko01523//Antifolate resistance	GO:0005886//plasma membrane;GO:0009897//external side of plasma membrane;GO:0009986//cell surface;GO:0016020//membrane;GO:0098552//side of membrane	GO:0005542//folic acid binding;GO:0038023//signaling receptor activity;GO:0061714//folic acid receptor activity	GO:0006620//posttranslational protein targeting to endoplasmic reticulum membrane;GO:0007155//cell adhesion;GO:0007342//fusion of sperm to egg plasma membrane involved in single fertilization;GO:0008284//positive regulation of cell population proliferation;GO:0015884//folic acid transport;GO:0035036//sperm-egg recognition;GO:0071231//cellular response to folic acid
ENSMUSG00000071342	10	3	7	52	49	50	0.647	0.181	0.29	2.359	1.971	1.812	0.372667	2.04733	-2.45778832413268	1.01445e-05	0.000711231	Lsmem1	-	-	-	--	leucine-rich single-pass membrane protein 1 [Source:MGI Symbol;Acc:MGI:2685735]	-	GO:0016020//membrane	GO:0003674//molecular_function	GO:0008150//biological_process
ENSMUSG00000033355	871	1730	1712	586	347	595	65.61	109.473	123.964	33.15	20.296	26.89	99.6823	26.7787	1.89625370952073	1.07013e-05	0.000744608	Rtp4	-	-	-	--	receptor transporter protein 4 [Source:MGI Symbol;Acc:MGI:1915025]	-	GO:0005737//cytoplasm;GO:0016020//membrane	GO:0005515//protein binding;GO:0031849//olfactory receptor binding;GO:0046872//metal ion binding	GO:0001580//detection of chemical stimulus involved in sensory perception of bitter taste;GO:0006612//protein targeting to membrane;GO:0051205//protein insertion into membrane;GO:0051607//defense response to virus
ENSMUSG00000040204	104	47	151	223	366	573	4.06	1.573	5.696	6.673	11.238	13.802	3.77633	10.571	-1.48505383911644	1.10661e-05	0.000765269	Pclaf	-	-	-	--	PCNA clamp associated factor [Source:MGI Symbol;Acc:MGI:1915276]	-	GO:0005634//nucleus;GO:0005737//cytoplasm;GO:0005813//centrosome;GO:0048471//perinuclear region of cytoplasm	GO:0003682//chromatin binding;GO:0060090//molecular adaptor activity	GO:0006260//DNA replication;GO:0006281//DNA repair;GO:0006974//cellular response to DNA damage stimulus;GO:0007098//centrosome cycle;GO:0009411//response to UV;GO:0019985//translesion synthesis;GO:0051726//regulation of cell cycle
ENSMUSG00000068744	287	146	179	43	50	81	15.072	6.699	8.927	1.67	1.992	2.626	10.2327	2.096	2.2874715431771	1.10812e-05	0.000765269	Psrc1	-	-	-	--	proline/serine-rich coiled-coil 1 [Source:MGI Symbol;Acc:MGI:1913099]	-	GO:0000922//spindle pole;GO:0005654//nucleoplasm;GO:0005737//cytoplasm;GO:0005819//spindle;GO:0005829//cytosol;GO:0005856//cytoskeleton;GO:0005876//spindle microtubule;GO:0015630//microtubule cytoskeleton;GO:0030496//midbody	GO:0005515//protein binding;GO:0008017//microtubule binding	GO:0001578//microtubule bundle formation;GO:0007049//cell cycle;GO:0007080//mitotic metaphase plate congression;GO:0030308//negative regulation of cell growth;GO:0031116//positive regulation of microtubule polymerization;GO:0045737//positive regulation of cyclin-dependent protein serine/threonine kinase activity;GO:0045893//positive regulation of transcription, DNA-templated;GO:0051301//cell divi…
ENSMUSG00000060985	21	6	38	146	103	99	0.559	0.137	0.977	2.801	2.191	1.532	0.557667	2.17467	-1.96331933667353	1.12827e-05	0.000776273	Tdrd5	-	-	-	--	tudor domain containing 5 [Source:MGI Symbol;Acc:MGI:2684949]	-	GO:0005737//cytoplasm;GO:0033391//chromatoid body;GO:0043186//P granule;GO:0045202//synapse;GO:0071546//pi-body	GO:0003674//molecular_function	GO:0007281//germ cell development;GO:0007283//spermatogenesis;GO:0007286//spermatid development;GO:0030154//cell differentiation;GO:0030719//P granule organization;GO:0034587//piRNA metabolic process
ENSMUSG00000004880	975	444	1340	2250	2883	3075	23.904	9.261	31.508	43.423	55.183	46.17	21.5577	48.2587	-1.16258702222953	1.1551e-05	0.000791784	Lbr	Metabolism;Metabolism	Global and overview maps;Lipid metabolism	K19532;K19532	--	lamin B receptor [Source:MGI Symbol;Acc:MGI:2138281]	ko01100//Metabolic pathways;ko00100//Steroid biosynthesis	GO:0005634//nucleus;GO:0005635//nuclear envelope;GO:0005637//nuclear inner membrane;GO:0005643//nuclear pore;GO:0005652//nuclear lamina;GO:0005737//cytoplasm;GO:0005783//endoplasmic reticulum;GO:0005789//endoplasmic reticulum membrane;GO:0016020//membrane;GO:0031965//nuclear membrane	GO:0003677//DNA binding;GO:0005515//protein binding;GO:0008139//nuclear localization sequence binding;GO:0016491//oxidoreductase activity;GO:0016628//oxidoreductase activity, acting on the CH-CH group of donors, NAD or NADP as acceptor;GO:0050613//delta14-sterol reductase activity;GO:0051087//chaperone binding;GO:0070087//chromo shadow domain binding;GO:0070402//NADPH binding	GO:0006629//lipid metabolic process;GO:0006694//steroid biosynthetic process;GO:0006695//cholesterol biosynthetic process;GO:0008202//steroid metabolic process;GO:0008203//cholesterol metabolic process;GO:0016126//sterol biosynthetic process;GO:0030223//neutrophil differentiation
ENSMUSG00000073491	104	346	442	91	43	75	3.941	12.433	20.518	3.178	1.223	1.633	12.2973	2.01133	2.61212140136523	1.23252e-05	0.000841722	Ifi213	-	-	-	--	interferon activated gene 213 [Source:MGI Symbol;Acc:MGI:3695276]	-	GO:0005634//nucleus;GO:0005654//nucleoplasm;GO:0005730//nucleolus;GO:0005737//cytoplasm;GO:0005829//cytosol	GO:0003690//double-stranded DNA binding;GO:0042802//identical protein binding	GO:0000122//negative regulation of transcription by RNA polymerase II;GO:0002218//activation of innate immune response;GO:0030224//monocyte differentiation;GO:0032731//positive regulation of interleukin-1 beta production;GO:0035458//cellular response to interferon-beta;GO:0042149//cellular response to glucose starvation;GO:0045071//negative regulation of viral genome replication;GO:0045814//negat…
ENSMUSG00000094777	7	0	3	16	50	80	1.278	0	0.584	2.161	7	8.714	0.620667	5.95833	-3.26301826388168	1.2705e-05	0.000861278	H2ac24	Organismal Systems;Human Diseases;Cellular Processes;Human Diseases	Immune system;Substance dependence;Cell growth and death;Immune disease	K11251;K11251;K11251;K11251	--	H2A clustered histone 24 [Source:MGI Symbol;Acc:MGI:3710573]	ko04613//Neutrophil extracellular trap formation;ko05034//Alcoholism;ko04217//Necroptosis;ko05322//Systemic lupus erythematosus	GO:0000786//nucleosome;GO:0005634//nucleus;GO:0005694//chromosome;GO:0043505//CENP-A containing nucleosome	GO:0003677//DNA binding;GO:0019899//enzyme binding;GO:0030527//structural constituent of chromatin;GO:0046982//protein heterodimerization activity	GO:0006325//chromatin organization;GO:0061644//protein localization to CENP-A containing chromatin
ENSMUSG00000023433	2	3	5	49	77	11	0.184	0.237	0.446	3.465	5.587	0.626	0.289	3.226	-3.48060504065496	1.29888e-05	0.000877292	Cela3b	Organismal Systems;Organismal Systems	Digestive system;Digestive system	K01345;K01345	--	chymotrypsin-like elastase family, member 3B [Source:MGI Symbol;Acc:MGI:1915118]	ko04972//Pancreatic secretion;ko04974//Protein digestion and absorption	GO:0005615//extracellular space;GO:0062023//collagen-containing extracellular matrix	GO:0004252//serine-type endopeptidase activity;GO:0008233//peptidase activity;GO:0008236//serine-type peptidase activity;GO:0016787//hydrolase activity	GO:0006508//proteolysis
ENSMUSG00000028071	64	21	100	247	230	255	2.186	0.603	2.965	5.505	5.828	5.261	1.918	5.53133	-1.52802456508173	1.43681e-05	0.000966912	Sh2d2a	Environmental Information Processing	Signal transduction	K08273	--	SH2 domain containing 2A [Source:MGI Symbol;Acc:MGI:1351596]	ko04370//VEGF signaling pathway	GO:0005737//cytoplasm;GO:0005886//plasma membrane;GO:0016020//membrane	GO:0005515//protein binding;GO:0017124//SH3 domain binding	GO:0042098//T cell proliferation
ENSMUSG00000040483	483	808	759	281	182	306	54.035	74.406	73.457	23.171	15.677	22.598	67.2993	20.482	1.71623561693401	1.47784e-05	0.000983753	Xaf1	-	-	-	--	XIAP associated factor 1 [Source:MGI Symbol;Acc:MGI:3772572]	-	GO:0005634//nucleus;GO:0005654//nucleoplasm;GO:0005737//cytoplasm;GO:0005739//mitochondrion	GO:0046872//metal ion binding;GO:0140313//molecular sequestering activity	GO:0006915//apoptotic process;GO:0031333//negative regulation of protein-containing complex assembly;GO:0032480//negative regulation of type I interferon production;GO:0035456//response to interferon-beta
ENSMUSG00000025479	32800	36742	21496	8339	6899	16711	1532.97	1472.09	970.449	299.276	253.617	481.608	1325.17	344.834	1.94220128027979	1.56361e-05	0.00103339	Cyp2e1	Metabolism;Human Diseases;Human Diseases;Human Diseases;Metabolism;Metabolism;Metabolism;Human Diseases;Metabolism;Metabolism;Metabolism	Global and overview maps;Cancer: overview;Endocrine and metabolic disease;Endocrine and metabolic disease;Lipid metabolism;Xenobiotics biodegradation and metabolism;Lipid metabolism;Cancer: overview;Xenobiotics biodegradation and metabolism;Xenobiotics biodegradation and metabolism;Lipid metabolism	K07415;K07415;K07415;K07415;K07415;K07415;K07415;K07415;K07415;K07415;K07415	--	cytochrome P450, family 2, subfamily e, polypeptide 1 [Source:MGI Symbol;Acc:MGI:88607]	ko01100//Metabolic pathways;ko05208//Chemical carcinogenesis - reactive oxygen species;ko04932//Non-alcoholic fatty liver disease;ko04936//Alcoholic liver disease;ko00140//Steroid hormone biosynthesis;ko00983//Drug metabolism - other enzymes;ko00590//Arachidonic acid metabolism;ko05204//Chemical carcinogenesis - DNA adducts;ko00980//Metabolism of xenobiotics by cytochrome P450;ko00982//Drug metab…	GO:0000139//Golgi membrane;GO:0005737//cytoplasm;GO:0005739//mitochondrion;GO:0005743//mitochondrial inner membrane;GO:0005783//endoplasmic reticulum;GO:0005789//endoplasmic reticulum membrane;GO:0016020//membrane;GO:0043231//intracellular membrane-bounded organelle	GO:0004497//monooxygenase activity;GO:0005506//iron ion binding;GO:0008392//arachidonic acid epoxygenase activity;GO:0016491//oxidoreductase activity;GO:0016705//oxidoreductase activity, acting on paired donors, with incorporation or reduction of molecular oxygen;GO:0016712//oxidoreductase activity, acting on paired donors, with incorporation or reduction of molecular oxygen, reduced flavin or fl…	GO:0001676//long-chain fatty acid metabolic process;GO:0002933//lipid hydroxylation;GO:0006629//lipid metabolic process;GO:0006631//fatty acid metabolic process;GO:0006641//triglyceride metabolic process;GO:0006805//xenobiotic metabolic process;GO:0008202//steroid metabolic process;GO:0009617//response to bacterium;GO:0016098//monoterpenoid metabolic process;GO:0018960//4-nitrophenol metabolic pr…
ENSMUSG00000073412	417	262	443	131	121	163	85.822	46.22	88.1	20.668	19.589	20.7	73.3807	20.319	1.85257061000421	1.591e-05	0.00104759	Lst1	-	-	-	--	leukocyte specific transcript 1 [Source:MGI Symbol;Acc:MGI:1096324]	-	GO:0016020//membrane	-	GO:0000902//cell morphogenesis;GO:0006955//immune response
ENSMUSG00000041984	12	12	115	4	1	0	0.247	0.212	2.289	0.063	0.016	0	0.916	0.0263333	5.120385540641	1.59646e-05	0.00104759	Rptn	-	-	-	--	repetin [Source:MGI Symbol;Acc:MGI:1099055]	-	GO:0001533//cornified envelope;GO:0005576//extracellular region	GO:0005509//calcium ion binding;GO:0046872//metal ion binding;GO:0046914//transition metal ion binding	-
ENSMUSG00000003873	1242	1076	1159	430	402	647	116.755	86.712	104.938	31.592	29.801	38.292	102.802	33.2283	1.62937781707684	1.6658e-05	0.00108298	Bax	Human Diseases;Human Diseases;Human Diseases;Human Diseases;Human Diseases;Human Diseases;Human Diseases;Human Diseases;Human Diseases;Human Diseases;Human Diseases;Human Diseases;Human Diseases;Human Diseases;Human Diseases;Human Diseases;Human Diseases;Human Diseases;Cellular Processes;Human Diseases;Genetic Information Processing;Human Diseases;Human Diseases;Human Diseases;Human Diseases;Huma…	Cancer: overview;Neurodegenerative disease;Infectious disease: viral;Neurodegenerative disease;Infectious disease: viral;Neurodegenerative disease;Neurodegenerative disease;Neurodegenerative disease;Infectious disease: bacterial;Infectious disease: viral;Infectious disease: viral;Infectious disease: viral;Infectious disease: viral;Cancer: overview;Infectious disease: viral;Cardiovascular disease;…	K02159;K02159;K02159;K02159;K02159;K02159;K02159;K02159;K02159;K02159;K02159;K02159;K02159;K02159;K02159;K02159;K02159;K02159;K02159;K02159;K02159;K02159;K02159;K02159;K02159;K02159;K02159;K02159;K02159;K02159;K02159;K02159;K02159;K02159;K02159;K02159;K02159;K02159;K02159;K02159;K02159;K02159;K02159;K02159;K02159;K02159;K02159;K02159	--	BCL2-associated X protein [Source:MGI Symbol;Acc:MGI:99702]	ko05200//Pathways in cancer;ko05022//Pathways of neurodegeneration - multiple diseases;ko05168//Herpes simplex virus 1 infection;ko05014//Amyotrophic lateral sclerosis;ko05165//Human papillomavirus infection;ko05016//Huntington disease;ko05020//Prion disease;ko05012//Parkinson disease;ko05132//Salmonella infection;ko05163//Human cytomegalovirus infection;ko05166//Human T-cell leukemia virus 1 inf…	GO:0005634//nucleus;GO:0005635//nuclear envelope;GO:0005737//cytoplasm;GO:0005739//mitochondrion;GO:0005741//mitochondrial outer membrane;GO:0005757//mitochondrial permeability transition pore complex;GO:0005783//endoplasmic reticulum;GO:0005789//endoplasmic reticulum membrane;GO:0005829//cytosol;GO:0016020//membrane;GO:0031966//mitochondrial membrane;GO:0046930//pore complex;GO:0048471//perinucl…	GO:0005515//protein binding;GO:0008289//lipid binding;GO:0015267//channel activity;GO:0030544//Hsp70 protein binding;GO:0031072//heat shock protein binding;GO:0042802//identical protein binding;GO:0042803//protein homodimerization activity;GO:0044877//protein-containing complex binding;GO:0046982//protein heterodimerization activity;GO:0051087//chaperone binding;GO:0051400//BH domain binding;GO:0…	GO:0001541//ovarian follicle development;GO:0001764//neuron migration;GO:0001776//leukocyte homeostasis;GO:0001777//T cell homeostatic proliferation;GO:0001782//B cell homeostasis;GO:0001783//B cell apoptotic process;GO:0001822//kidney development;GO:0001836//release of cytochrome c from mitochondria;GO:0001974//blood vessel remodeling;GO:0002262//myeloid cell homeostasis;GO:0002352//B cell negat…
ENSMUSG00000036887	10043	6508	9024	2419	2700	4788	824.785	458.136	716.12	152.289	174.42	242.63	666.347	189.78	1.81194822827979	1.66802e-05	0.00108298	C1qa	Human Diseases;Human Diseases;Human Diseases;Human Diseases;Human Diseases;Human Diseases;Organismal Systems;Human Diseases	Neurodegenerative disease;Infectious disease: viral;Immune disease;Endocrine and metabolic disease;Infectious disease: bacterial;Infectious disease: parasitic;Immune system;Infectious disease: bacterial	K03986;K03986;K03986;K03986;K03986;K03986;K03986;K03986	--	complement component 1, q subcomponent, alpha polypeptide [Source:MGI Symbol;Acc:MGI:88223]	ko05020//Prion disease;ko05171//Coronavirus disease - COVID-19;ko05322//Systemic lupus erythematosus;ko04936//Alcoholic liver disease;ko05150//Staphylococcus aureus infection;ko05142//Chagas disease;ko04610//Complement and coagulation cascades;ko05133//Pertussis	GO:0005576//extracellular region;GO:0005581//collagen trimer;GO:0005602//complement component C1 complex;GO:0005615//extracellular space;GO:0045202//synapse;GO:0062167//complement component C1q complex;GO:0098794//postsynapse	GO:0005515//protein binding	GO:0001774//microglial cell activation;GO:0002376//immune system process;GO:0006958//complement activation, classical pathway;GO:0016322//neuron remodeling;GO:0045087//innate immune response;GO:0048143//astrocyte activation;GO:0050808//synapse organization;GO:0098883//synapse pruning;GO:0150062//complement-mediated synapse pruning;GO:0150064//vertebrate eye-specific patterning
ENSMUSG00000038390	22	18	18	98	75	72	0.702	0.492	0.555	2.38	1.845	1.407	0.583	1.87733	-1.68711704471564	1.72411e-05	0.00111547	Gpr162	-	-	-	--	G protein-coupled receptor 162 [Source:MGI Symbol;Acc:MGI:1315214]	-	GO:0005575//cellular_component;GO:0005886//plasma membrane;GO:0016020//membrane	GO:0003674//molecular_function;GO:0004930//G protein-coupled receptor activity	GO:0007165//signal transduction;GO:0007186//G protein-coupled receptor signaling pathway;GO:0008150//biological_process
ENSMUSG00000034333	340	173	405	733	809	980	5.353	2.335	6.161	8.846	10.019	9.52	4.61633	9.46167	-1.03534693480593	1.74839e-05	0.00112329	Zbed4	-	-	-	zf-BED	zinc finger, BED type containing 4 [Source:MGI Symbol;Acc:MGI:2682302]	-	GO:0001917//photoreceptor inner segment;GO:0005634//nucleus;GO:0005654//nucleoplasm;GO:0005737//cytoplasm	GO:0000976//transcription cis-regulatory region binding;GO:0000977//RNA polymerase II transcription regulatory region sequence-specific DNA binding;GO:0001228//DNA-binding transcription activator activity, RNA polymerase II-specific;GO:0003677//DNA binding;GO:0003723//RNA binding;GO:0042802//identical protein binding;GO:0046872//metal ion binding;GO:0046983//protein dimerization activity	GO:0045944//positive regulation of transcription by RNA polymerase II
ENSMUSG00000031216	1179	596	1082	317	370	421	21.066	9.434	18.177	4.182	5.165	4.973	16.2257	4.77333	1.76520876381243	1.93655e-05	0.00123986	Stard8	-	-	-	--	StAR related lipid transfer domain containing 8 [Source:MGI Symbol;Acc:MGI:2448556]	-	GO:0005925//focal adhesion;GO:0070161//anchoring junction	GO:0005096//GTPase activator activity;GO:0008289//lipid binding	GO:0007165//signal transduction;GO:0030036//actin cytoskeleton organization;GO:0035023//regulation of Rho protein signal transduction
ENSMUSG00000036552	409	296	313	137	111	150	23.693	15.689	18.372	7.691	6.941	6.046	19.2513	6.89267	1.48182421672447	1.97225e-05	0.00125835	Ermard	-	-	-	--	ER membrane associated RNA degradation [Source:MGI Symbol;Acc:MGI:1917317]	-	GO:0005575//cellular_component	GO:0003674//molecular_function	GO:0008150//biological_process
ENSMUSG00000074896	1690	6313	3267	1497	895	1102	82.733	264.871	154.518	56.17	34.464	33.285	167.374	41.3063	2.01864052966313	2.06171e-05	0.00130639	Ifit3	-	-	-	--	interferon-induced protein with tetratricopeptide repeats 3 [Source:MGI Symbol;Acc:MGI:1101055]	-	GO:0005737//cytoplasm;GO:0005739//mitochondrion;GO:0005829//cytosol	GO:0005515//protein binding;GO:0042802//identical protein binding	GO:0002376//immune system process;GO:0008285//negative regulation of cell population proliferation;GO:0009615//response to virus;GO:0009617//response to bacterium;GO:0035458//cellular response to interferon-beta;GO:0035634//response to stilbenoid;GO:0043066//negative regulation of apoptotic process;GO:0045087//innate immune response;GO:0051607//defense response to virus;GO:0051707//response to ot…
ENSMUSG00000005800	9	7	5	78	26	53	0.317	0.211	0.17	2.106	0.72	1.152	0.232667	1.326	-2.51074433462409	2.08349e-05	0.00131567	Mmp8	-	-	-	--	matrix metallopeptidase 8 [Source:MGI Symbol;Acc:MGI:1202395]	-	GO:0005576//extracellular region;GO:0005615//extracellular space;GO:0031012//extracellular matrix	GO:0004175//endopeptidase activity;GO:0004222//metalloendopeptidase activity;GO:0004252//serine-type endopeptidase activity;GO:0005509//calcium ion binding;GO:0008233//peptidase activity;GO:0008237//metallopeptidase activity;GO:0008270//zinc ion binding;GO:0016787//hydrolase activity;GO:0043120//tumor necrosis factor binding;GO:0046872//metal ion binding	GO:0006508//proteolysis;GO:0030163//protein catabolic process;GO:0030198//extracellular matrix organization;GO:0030574//collagen catabolic process;GO:0032760//positive regulation of tumor necrosis factor production;GO:0035987//endodermal cell differentiation;GO:0071222//cellular response to lipopolysaccharide;GO:0150078//positive regulation of neuroinflammatory response;GO:1903265//positive regul…
ENSMUSG00000064246	986	252	565	165	128	221	50.027	10.936	27.641	6.524	5.17	6.904	29.5347	6.19933	2.25222434577558	2.10324e-05	0.00132174	Chi3l1	-	-	-	--	chitinase 3 like 1 [Source:MGI Symbol;Acc:MGI:1340899]	-	GO:0005576//extracellular region;GO:0005615//extracellular space;GO:0005737//cytoplasm;GO:0005783//endoplasmic reticulum	GO:0005515//protein binding;GO:0008061//chitin binding	GO:0005975//carbohydrate metabolic process;GO:0006032//chitin catabolic process;GO:0006915//apoptotic process;GO:0006954//inflammatory response;GO:0007250//activation of NF-kappaB-inducing kinase activity;GO:0009612//response to mechanical stimulus;GO:0010800//positive regulation of peptidyl-threonine phosphorylation;GO:0030324//lung development;GO:0032757//positive regulation of interleukin-8 pr…
ENSMUSG00000021490	12	53	29	0	1	2	0.421	1.513	1.036	0	0.028	0.026	0.99	0.018	5.78135971352466	2.10744e-05	0.00132174	Slc34a1	Organismal Systems;Organismal Systems	Endocrine system;Digestive system	K14683;K14683	--	solute carrier family 34 (sodium phosphate), member 1 [Source:MGI Symbol;Acc:MGI:1345284]	ko04928//Parathyroid hormone synthesis, secretion and action;ko04978//Mineral absorption	GO:0005654//nucleoplasm;GO:0005768//endosome;GO:0005829//cytosol;GO:0005886//plasma membrane;GO:0009986//cell surface;GO:0016020//membrane;GO:0016324//apical plasma membrane;GO:0016607//nuclear speck;GO:0031526//brush border membrane;GO:0048471//perinuclear region of cytoplasm;GO:0072686//mitotic spindle	GO:0005436//sodium:phosphate symporter activity;GO:0030165//PDZ domain binding;GO:0042802//identical protein binding;GO:0044877//protein-containing complex binding	GO:0001503//ossification;GO:0001822//kidney development;GO:0006817//phosphate ion transport;GO:0007584//response to nutrient;GO:0009100//glycoprotein metabolic process;GO:0009410//response to xenobiotic stimulus;GO:0010288//response to lead ion;GO:0015698//inorganic anion transport;GO:0016036//cellular response to phosphate starvation;GO:0032026//response to magnesium ion;GO:0032355//response to …
ENSMUSG00000024617	8	22	20	135	58	69	0.137	0.536	0.365	2.465	0.917	0.856	0.346	1.41267	-2.02957714401429	2.15033e-05	0.00134407	Camk2a	Organismal Systems;Human Diseases;Human Diseases;Human Diseases;Environmental Information Processing;Environmental Information Processing;Human Diseases;Human Diseases;Human Diseases;Organismal Systems;Human Diseases;Cellular Processes;Environmental Information Processing;Human Diseases;Organismal Systems;Organismal Systems;Organismal Systems;Organismal Systems;Organismal Systems;Cellular Process…	Sensory system;Cancer: overview;Neurodegenerative disease;Neurodegenerative disease;Signal transduction;Signal transduction;Cardiovascular disease;Cardiovascular disease;Cancer: overview;Development and regeneration;Infectious disease: bacterial;Cell growth and death;Signal transduction;Endocrine and metabolic disease;Endocrine system;Circulatory system;Nervous system;Sensory system;Nervous syste…	K04515;K04515;K04515;K04515;K04515;K04515;K04515;K04515;K04515;K04515;K04515;K04515;K04515;K04515;K04515;K04515;K04515;K04515;K04515;K04515;K04515;K04515;K04515;K04515;K04515;K04515;K04515;K04515;K04515;K04515;K04515;K04515;K04515	--	calcium/calmodulin-dependent protein kinase II alpha [Source:MGI Symbol;Acc:MGI:88256]	ko04740//Olfactory transduction;ko05200//Pathways in cancer;ko05022//Pathways of neurodegeneration - multiple diseases;ko05012//Parkinson disease;ko04020//Calcium signaling pathway;ko04024//cAMP signaling pathway;ko05417//Lipid and atherosclerosis;ko05415//Diabetic cardiomyopathy;ko05205//Proteoglycans in cancer;ko04360//Axon guidance;ko05152//Tuberculosis;ko04217//Necroptosis;ko04310//Wnt signal…	GO:0005737//cytoplasm;GO:0005739//mitochondrion;GO:0005954//calcium- and calmodulin-dependent protein kinase complex;GO:0014069//postsynaptic density;GO:0030424//axon;GO:0030425//dendrite;GO:0032839//dendrite cytoplasm;GO:0042995//cell projection;GO:0043005//neuron projection;GO:0043025//neuronal cell body;GO:0043197//dendritic spine;GO:0043226//organelle;GO:0045202//synapse;GO:0045211//postsynap…	GO:0000166//nucleotide binding;GO:0004672//protein kinase activity;GO:0004674//protein serine/threonine kinase activity;GO:0004683//calmodulin-dependent protein kinase activity;GO:0005515//protein binding;GO:0005516//calmodulin binding;GO:0005524//ATP binding;GO:0009931//calcium-dependent protein serine/threonine kinase activity;GO:0016301//kinase activity;GO:0016740//transferase activity;GO:0032…	GO:0000082//G1/S transition of mitotic cell cycle;GO:0002931//response to ischemia;GO:0006468//protein phosphorylation;GO:0006816//calcium ion transport;GO:0010666//positive regulation of cardiac muscle cell apoptotic process;GO:0016310//phosphorylation;GO:0018105//peptidyl-serine phosphorylation;GO:0035235//ionotropic glutamate receptor signaling pathway;GO:0035458//cellular response to interfer…
ENSMUSG00000024679	1474	994	1422	522	348	669	88.783	51.32	82.764	24.288	16.488	24.864	74.289	21.88	1.76353586805327	2.17637e-05	0.00135268	Ms4a6d	-	-	-	--	membrane-spanning 4-domains, subfamily A, member 6D [Source:MGI Symbol;Acc:MGI:1916024]	-	GO:0016020//membrane	-	-
ENSMUSG00000044811	553	308	633	122	140	238	39.075	18.62	43.367	6.631	7.758	10.414	33.6873	8.26767	2.02665410131206	2.17878e-05	0.00135268	Cd300c2	-	-	-	--	CD300C molecule 2 [Source:MGI Symbol;Acc:MGI:2153249]	-	GO:0005886//plasma membrane;GO:0016020//membrane	GO:0005515//protein binding	GO:0001819//positive regulation of cytokine production;GO:0002376//immune system process
ENSMUSG00000068245	754	1297	1112	465	291	485	45.12	69.478	65.622	21.787	14.429	18.112	60.0733	18.1093	1.72999128125531	2.30061e-05	0.00139185	Phf11d	-	-	-	--	PHD finger protein 11D [Source:MGI Symbol;Acc:MGI:1277133]	-	GO:0005634//nucleus;GO:0005654//nucleoplasm;GO:0031965//nuclear membrane	GO:0003674//molecular_function;GO:0046872//metal ion binding	GO:0008150//biological_process
ENSMUSG00000031886	228	142	176	33	23	81	9.335	4.98	6.888	1.004	0.72	2.1	7.06767	1.27467	2.47111397687223	2.30205e-05	0.00139185	Ces2e	Metabolism	Xenobiotics biodegradation and metabolism	K03927	--	carboxylesterase 2E [Source:MGI Symbol;Acc:MGI:2443170]	ko00983//Drug metabolism - other enzymes	GO:0005783//endoplasmic reticulum;GO:0043231//intracellular membrane-bounded organelle	GO:0016787//hydrolase activity;GO:0047376//all-trans-retinyl-palmitate hydrolase, all-trans-retinol forming activity;GO:0050253//retinyl-palmitate esterase activity;GO:0052689//carboxylic ester hydrolase activity;GO:0102209//trans-permethrin hydrolase activity	GO:0006693//prostaglandin metabolic process;GO:0042572//retinol metabolic process
ENSMUSG00000030711	5936	4666	4088	2102	1664	2656	400.994	271.499	266.334	108.265	88.972	110.514	312.942	102.584	1.6090957887639	2.30226e-05	0.00139185	Sult1a1	Human Diseases	Cancer: overview	K01014	--	sulfotransferase family 1A, phenol-preferring, member 1 [Source:MGI Symbol;Acc:MGI:102896]	ko05204//Chemical carcinogenesis - DNA adducts	GO:0005737//cytoplasm	GO:0004062//aryl sulfotransferase activity;GO:0008146//sulfotransferase activity;GO:0016740//transferase activity;GO:0042802//identical protein binding;GO:0050656//3'-phosphoadenosine 5'-phosphosulfate binding	GO:0006584//catecholamine metabolic process;GO:0006805//xenobiotic metabolic process;GO:0008210//estrogen metabolic process;GO:0008217//regulation of blood pressure;GO:0014823//response to activity;GO:0017085//response to insecticide;GO:0018960//4-nitrophenol metabolic process;GO:0051384//response to glucocorticoid;GO:0051923//sulfation
ENSMUSG00000040997	1859	1628	1742	662	788	962	66.35	49.542	59.96	18.253	22.757	21.158	58.6173	20.7227	1.50011767116752	2.37804e-05	0.00142728	Abhd4	-	-	-	--	abhydrolase domain containing 4 [Source:MGI Symbol;Acc:MGI:1915938]	-	GO:0005739//mitochondrion;GO:0005811//lipid droplet	GO:0004622//lysophospholipase activity;GO:0016787//hydrolase activity;GO:0042171//lysophosphatidic acid acyltransferase activity	GO:0006629//lipid metabolic process;GO:0006654//phosphatidic acid biosynthetic process;GO:0016042//lipid catabolic process;GO:0055088//lipid homeostasis;GO:0070291//N-acylethanolamine metabolic process;GO:0070292//N-acylphosphatidylethanolamine metabolic process
ENSMUSG00000050756	160	30	262	35	20	22	42.309	6.8	66.945	7.095	4.16	3.59	38.6847	4.94833	2.96674725005917	2.38409e-05	0.00142728	Defb6	Organismal Systems;Human Diseases;Organismal Systems	Immune system;Infectious disease: bacterial;Immune system	K21100;K21100;K21100	--	defensin beta 6 [Source:MGI Symbol;Acc:MGI:2151044]	ko04621//NOD-like receptor signaling pathway;ko05150//Staphylococcus aureus infection;ko04657//IL-17 signaling pathway	GO:0005576//extracellular region;GO:0005615//extracellular space	GO:0005546//phosphatidylinositol-4,5-bisphosphate binding;GO:0031731//CCR6 chemokine receptor binding;GO:0042056//chemoattractant activity	GO:0006952//defense response;GO:0042742//defense response to bacterium;GO:0050829//defense response to Gram-negative bacterium;GO:0050918//positive chemotaxis;GO:0060326//cell chemotaxis
ENSMUSG00000024225	0	2	3	72	53	3	0	0.24	0.405	7.715	5.828	0.259	0.215	4.60067	-4.41943436733038	2.39314e-05	0.00142806	Clps	Organismal Systems	Digestive system	K14460	--	colipase, pancreatic [Source:MGI Symbol;Acc:MGI:88421]	ko04975//Fat digestion and absorption	GO:0005576//extracellular region	GO:0008047//enzyme activator activity;GO:0035473//lipase binding	GO:0006629//lipid metabolic process;GO:0007586//digestion;GO:0009617//response to bacterium;GO:0016042//lipid catabolic process;GO:0032094//response to food;GO:0043085//positive regulation of catalytic activity
ENSMUSG00000057163	20	8	30	156	134	40	2.096	0.719	3.038	12.532	11.046	2.587	1.951	8.72167	-2.1603900751719	2.4524e-05	0.00145402	Prss2	Environmental Information Processing;Human Diseases;Organismal Systems;Organismal Systems	Signaling molecules and interaction;Infectious disease: viral;Digestive system;Digestive system	K01312;K01312;K01312;K01312	--	serine protease 2 [Source:MGI Symbol;Acc:MGI:102759]	ko04080//Neuroactive ligand-receptor interaction;ko05164//Influenza A;ko04972//Pancreatic secretion;ko04974//Protein digestion and absorption	GO:0005576//extracellular region;GO:0005615//extracellular space;GO:0062023//collagen-containing extracellular matrix	GO:0004252//serine-type endopeptidase activity;GO:0005509//calcium ion binding;GO:0008233//peptidase activity;GO:0008236//serine-type peptidase activity;GO:0016787//hydrolase activity;GO:0046872//metal ion binding	GO:0006508//proteolysis;GO:0007584//response to nutrient;GO:0007586//digestion;GO:0010033//response to organic substance;GO:0030574//collagen catabolic process;GO:0031000//response to caffeine;GO:0035094//response to nicotine
ENSMUSG00000015437	109	64	143	25	24	30	6.483	3.263	8.219	1.14	1.123	1.101	5.98833	1.12133	2.41693932463439	2.47754e-05	0.00146421	Gzmb	Human Diseases;Cellular Processes;Organismal Systems;Human Diseases;Human Diseases;Human Diseases;Human Diseases	Cancer: overview;Cell growth and death;Immune system;Immune disease;Endocrine and metabolic disease;Immune disease;Immune disease	K01353;K01353;K01353;K01353;K01353;K01353;K01353	--	granzyme B [Source:MGI Symbol;Acc:MGI:109267]	ko05202//Transcriptional misregulation in cancer;ko04210//Apoptosis;ko04650//Natural killer cell mediated cytotoxicity;ko05320//Autoimmune thyroid disease;ko04940//Type I diabetes mellitus;ko05330//Allograft rejection;ko05332//Graft-versus-host disease	GO:0005576//extracellular region;GO:0005615//extracellular space;GO:0005737//cytoplasm;GO:0005764//lysosome;GO:0005769//early endosome;GO:0005829//cytosol;GO:0043231//intracellular membrane-bounded organelle;GO:0044194//cytolytic granule	GO:0004252//serine-type endopeptidase activity;GO:0005515//protein binding;GO:0008233//peptidase activity;GO:0008236//serine-type peptidase activity;GO:0016787//hydrolase activity	GO:0001913//T cell mediated cytotoxicity;GO:0006508//proteolysis;GO:0006915//apoptotic process;GO:0031640//killing of cells of other organism;GO:0042267//natural killer cell mediated cytotoxicity;GO:0042742//defense response to bacterium;GO:0051603//proteolysis involved in cellular protein catabolic process;GO:0051604//protein maturation;GO:0070269//pyroptosis;GO:0140507//granzyme-mediated progra…
ENSMUSG00000060550	1098	807	1031	268	246	554	77.823	48.862	69.901	14.152	13.015	23.943	65.5287	17.0367	1.94348308641922	2.5437e-05	0.00149851	H2-Q7	Human Diseases;Human Diseases;Cellular Processes;Human Diseases;Human Diseases;Human Diseases;Human Diseases;Human Diseases;Human Diseases;Cellular Processes;Cellular Processes;Environmental Information Processing;Organismal Systems;Human Diseases;Human Diseases;Human Diseases;Human Diseases;Human Diseases	Infectious disease: viral;Infectious disease: viral;Transport and catabolism;Infectious disease: viral;Infectious disease: viral;Infectious disease: viral;Infectious disease: viral;Cancer: overview;Infectious disease: viral;Cell growth and death;Transport and catabolism;Signaling molecules and interaction;Immune system;Cardiovascular disease;Immune disease;Endocrine and metabolic disease;Immune d…	K06751;K06751;K06751;K06751;K06751;K06751;K06751;K06751;K06751;K06751;K06751;K06751;K06751;K06751;K06751;K06751;K06751;K06751	--	histocompatibility 2, Q region locus 7 [Source:MGI Symbol;Acc:MGI:95936]	ko05168//Herpes simplex virus 1 infection;ko05165//Human papillomavirus infection;ko04144//Endocytosis;ko05163//Human cytomegalovirus infection;ko05166//Human T-cell leukemia virus 1 infection;ko05170//Human immunodeficiency virus 1 infection;ko05169//Epstein-Barr virus infection;ko05203//Viral carcinogenesis;ko05167//Kaposi sarcoma-associated herpesvirus infection;ko04218//Cellular senescence;ko…	GO:0000139//Golgi membrane;GO:0005615//extracellular space;GO:0005765//lysosomal membrane;GO:0005769//early endosome;GO:0005783//endoplasmic reticulum;GO:0005794//Golgi apparatus;GO:0005797//Golgi medial cisterna;GO:0005886//plasma membrane;GO:0009897//external side of plasma membrane;GO:0009986//cell surface;GO:0016020//membrane;GO:0030670//phagocytic vesicle membrane;GO:0031901//early endosome …	GO:0005102//signaling receptor binding;GO:0030881//beta-2-microglobulin binding;GO:0042288//MHC class I protein binding;GO:0042605//peptide antigen binding;GO:0042608//T cell receptor binding;GO:0042610//CD8 receptor binding;GO:0042802//identical protein binding;GO:0042803//protein homodimerization activity;GO:0046703//natural killer cell lectin-like receptor binding;GO:0046977//TAP binding;GO:00…	GO:0001815//positive regulation of antibody-dependent cellular cytotoxicity;GO:0001913//T cell mediated cytotoxicity;GO:0001916//positive regulation of T cell mediated cytotoxicity;GO:0002250//adaptive immune response;GO:0002376//immune system process;GO:0002419//T cell mediated cytotoxicity directed against tumor cell target;GO:0002474//antigen processing and presentation of peptide antigen via …
ENSMUSG00000027347	473	196	733	1578	1231	1541	7.726	2.744	11.569	19.758	15.816	15.531	7.34633	17.035	-1.21340568376408	2.55631e-05	0.00150114	Rasgrp1	Human Diseases;Environmental Information Processing;Environmental Information Processing;Organismal Systems;Organismal Systems;Human Diseases	Cancer: overview;Signal transduction;Signal transduction;Immune system;Immune system;Cancer: overview	K04350;K04350;K04350;K04350;K04350;K04350	--	RAS guanyl releasing protein 1 [Source:MGI Symbol;Acc:MGI:1314635]	ko05200//Pathways in cancer;ko04010//MAPK signaling pathway;ko04014//Ras signaling pathway;ko04611//Platelet activation;ko04660//T cell receptor signaling pathway;ko05235//PD-L1 expression and PD-1 checkpoint pathway in cancer	GO:0000139//Golgi membrane;GO:0005737//cytoplasm;GO:0005783//endoplasmic reticulum;GO:0005789//endoplasmic reticulum membrane;GO:0005794//Golgi apparatus;GO:0005829//cytosol;GO:0005886//plasma membrane;GO:0016020//membrane	GO:0005085//guanyl-nucleotide exchange factor activity;GO:0005509//calcium ion binding;GO:0008270//zinc ion binding;GO:0019992//diacylglycerol binding;GO:0031210//phosphatidylcholine binding;GO:0042802//identical protein binding;GO:0046872//metal ion binding	GO:0001934//positive regulation of protein phosphorylation;GO:0002437//inflammatory response to antigenic stimulus;GO:0007264//small GTPase mediated signal transduction;GO:0007265//Ras protein signal transduction;GO:0030101//natural killer cell activation;GO:0030154//cell differentiation;GO:0032252//secretory granule localization;GO:0032725//positive regulation of granulocyte macrophage colony-st…
ENSMUSG00000061232	24381	14955	21447	6269	6634	11505	1311.64	686.212	1158.91	267.96	281.049	385.181	1052.26	311.397	1.75665895860907	2.63896e-05	0.00153355	H2-K1	Human Diseases;Human Diseases;Cellular Processes;Human Diseases;Human Diseases;Human Diseases;Human Diseases;Human Diseases;Human Diseases;Cellular Processes;Cellular Processes;Environmental Information Processing;Organismal Systems;Human Diseases;Human Diseases;Human Diseases;Human Diseases;Human Diseases	Infectious disease: viral;Infectious disease: viral;Transport and catabolism;Infectious disease: viral;Infectious disease: viral;Infectious disease: viral;Infectious disease: viral;Cancer: overview;Infectious disease: viral;Cell growth and death;Transport and catabolism;Signaling molecules and interaction;Immune system;Cardiovascular disease;Immune disease;Endocrine and metabolic disease;Immune d…	K06751;K06751;K06751;K06751;K06751;K06751;K06751;K06751;K06751;K06751;K06751;K06751;K06751;K06751;K06751;K06751;K06751;K06751	--	histocompatibility 2, K1, K region [Source:MGI Symbol;Acc:MGI:95904]	ko05168//Herpes simplex virus 1 infection;ko05165//Human papillomavirus infection;ko04144//Endocytosis;ko05163//Human cytomegalovirus infection;ko05166//Human T-cell leukemia virus 1 infection;ko05170//Human immunodeficiency virus 1 infection;ko05169//Epstein-Barr virus infection;ko05203//Viral carcinogenesis;ko05167//Kaposi sarcoma-associated herpesvirus infection;ko04218//Cellular senescence;ko…	GO:0000139//Golgi membrane;GO:0005615//extracellular space;GO:0005765//lysosomal membrane;GO:0005769//early endosome;GO:0005783//endoplasmic reticulum;GO:0005794//Golgi apparatus;GO:0005797//Golgi medial cisterna;GO:0005886//plasma membrane;GO:0009897//external side of plasma membrane;GO:0009986//cell surface;GO:0016020//membrane;GO:0030670//phagocytic vesicle membrane;GO:0031901//early endosome …	GO:0005102//signaling receptor binding;GO:0005515//protein binding;GO:0030881//beta-2-microglobulin binding;GO:0042277//peptide binding;GO:0042288//MHC class I protein binding;GO:0042605//peptide antigen binding;GO:0042608//T cell receptor binding;GO:0042610//CD8 receptor binding;GO:0042802//identical protein binding;GO:0042803//protein homodimerization activity;GO:0044877//protein-containing com…	GO:0001815//positive regulation of antibody-dependent cellular cytotoxicity;GO:0001913//T cell mediated cytotoxicity;GO:0001916//positive regulation of T cell mediated cytotoxicity;GO:0002250//adaptive immune response;GO:0002376//immune system process;GO:0002419//T cell mediated cytotoxicity directed against tumor cell target;GO:0002474//antigen processing and presentation of peptide antigen via …
ENSMUSG00000023064	149	336	103	65	31	49	14.937	28.872	9.977	4.995	2.444	3.031	17.9287	3.49	2.36096925915656	2.66128e-05	0.00153355	Sncg	-	-	-	--	synuclein, gamma [Source:MGI Symbol;Acc:MGI:1298397]	-	GO:0005737//cytoplasm;GO:0005813//centrosome;GO:0005819//spindle;GO:0005856//cytoskeleton;GO:0030424//axon;GO:0043025//neuronal cell body;GO:0043679//axon terminus;GO:0048471//perinuclear region of cytoplasm	GO:0005515//protein binding;GO:0043014//alpha-tubulin binding;GO:0048487//beta-tubulin binding;GO:1903136//cuprous ion binding	GO:0007268//chemical synaptic transmission;GO:0008344//adult locomotory behavior;GO:0009306//protein secretion;GO:0014059//regulation of dopamine secretion;GO:0046928//regulation of neurotransmitter secretion;GO:0048488//synaptic vesicle endocytosis;GO:0050808//synapse organization;GO:0080135//regulation of cellular response to stress
ENSMUSG00000053040	128	85	135	32	34	35	6.874	3.673	6.587	0.884	1.27	1.306	5.71133	1.15333	2.30801805062506	2.68733e-05	0.00154366	Aph1c	Human Diseases;Environmental Information Processing	Neurodegenerative disease;Signal transduction	K06172;K06172	--	aph1 homolog C, gamma secretase subunit [Source:MGI Symbol;Acc:MGI:1915568]	ko05010//Alzheimer disease;ko04330//Notch signaling pathway	GO:0005783//endoplasmic reticulum;GO:0005886//plasma membrane;GO:0016020//membrane;GO:0030133//transport vesicle;GO:0045202//synapse;GO:0070765//gamma-secretase complex	GO:0030674//protein-macromolecule adaptor activity;GO:0061133//endopeptidase activator activity	GO:0001656//metanephros development;GO:0001963//synaptic transmission, dopaminergic;GO:0006509//membrane protein ectodomain proteolysis;GO:0007219//Notch signaling pathway;GO:0007220//Notch receptor processing;GO:0007614//short-term memory;GO:0007626//locomotory behavior;GO:0016485//protein processing;GO:0034205//amyloid-beta formation;GO:0035249//synaptic transmission, glutamatergic;GO:0042987//…
ENSMUSG00000042726	1651	1469	1488	684	686	836	67.075	49.259	60.657	21.758	22.953	19.187	58.997	21.2993	1.46983332026435	2.76462e-05	0.00157403	Trafd1	-	-	-	--	TRAF type zinc finger domain containing 1 [Source:MGI Symbol;Acc:MGI:1923551]	-	GO:0005739//mitochondrion	GO:0005515//protein binding;GO:0008270//zinc ion binding;GO:0046872//metal ion binding	GO:0045824//negative regulation of innate immune response
ENSMUSG00000071172	2483	1884	3524	4194	7357	9992	81.314	52.813	111.716	105.069	188.953	201.304	81.9477	165.109	-1.01064107377917	2.76579e-05	0.00157403	Srsf3	Human Diseases;Human Diseases;Genetic Information Processing	Infectious disease: viral;Neurodegenerative disease;Transcription	K12892;K12892;K12892	--	serine and arginine-rich splicing factor 3 [Source:MGI Symbol;Acc:MGI:98285]	ko05168//Herpes simplex virus 1 infection;ko05014//Amyotrophic lateral sclerosis;ko03040//Spliceosome	GO:0005634//nucleus;GO:0005737//cytoplasm;GO:0016607//nuclear speck	GO:0003676//nucleic acid binding;GO:0003723//RNA binding;GO:0005515//protein binding;GO:0043274//phospholipase binding;GO:0070878//primary miRNA binding;GO:0140517//protein-RNA adaptor activity;GO:1990825//sequence-specific mRNA binding	GO:0000398//mRNA splicing, via spliceosome;GO:0006397//mRNA processing;GO:0006406//mRNA export from nucleus;GO:0008286//insulin receptor signaling pathway;GO:0008380//RNA splicing;GO:0031053//primary miRNA processing;GO:0048024//regulation of mRNA splicing, via spliceosome;GO:0051028//mRNA transport;GO:1990830//cellular response to leukemia inhibitory factor
ENSMUSG00000026601	10	9	22	82	50	82	0.409	0.512	1.116	2.356	1.63	2.708	0.679	2.23133	-1.71642257072064	2.7658e-05	0.00157403	Axdnd1	-	-	-	--	axonemal dynein light chain domain containing 1 [Source:MGI Symbol;Acc:MGI:1924602]	-	GO:0005575//cellular_component;GO:0005737//cytoplasm	GO:0003674//molecular_function	GO:0007283//spermatogenesis;GO:0008150//biological_process;GO:0030154//cell differentiation;GO:1905198//manchette assembly
ENSMUSG00000045348	29	6	26	99	93	100	0.887	0.125	0.596	2.121	2.027	1.604	0.536	1.91733	-1.83879626926037	2.88191e-05	0.00163506	Nyap1	-	-	-	--	neuronal tyrosine-phosphorylated phosphoinositide 3-kinase adaptor 1 [Source:MGI Symbol;Acc:MGI:2443880]	-	-	GO:0005515//protein binding	GO:0043491//protein kinase B signaling;GO:0048812//neuron projection morphogenesis
ENSMUSG00000027750	2435	834	2081	515	457	808	74.952	23.736	65.033	11.352	11.493	15.528	54.5737	12.791	2.09307591951456	2.8919e-05	0.0016357	Postn	-	-	-	--	periostin, osteoblast specific factor [Source:MGI Symbol;Acc:MGI:1926321]	-	GO:0005576//extracellular region;GO:0005615//extracellular space;GO:0005794//Golgi apparatus;GO:0005802//trans-Golgi network;GO:0031012//extracellular matrix;GO:0031594//neuromuscular junction;GO:0062023//collagen-containing extracellular matrix	GO:0005201//extracellular matrix structural constituent;GO:0005515//protein binding;GO:0008201//heparin binding;GO:0046872//metal ion binding;GO:0050839//cell adhesion molecule binding	GO:0001666//response to hypoxia;GO:0001953//negative regulation of cell-matrix adhesion;GO:0003073//regulation of systemic arterial blood pressure;GO:0007155//cell adhesion;GO:0008593//regulation of Notch signaling pathway;GO:0009612//response to mechanical stimulus;GO:0009888//tissue development;GO:0014850//response to muscle activity;GO:0014911//positive regulation of smooth muscle cell migrati…
ENSMUSG00000031362	65	29	153	207	349	477	4.684	1.723	11.867	11.809	23.936	25.77	6.09133	20.505	-1.75114578400962	2.90187e-05	0.00163632	Xlr4c	-	-	-	--	X-linked lymphocyte-regulated 4C [Source:MGI Symbol;Acc:MGI:3574099]	-	GO:0000795//synaptonemal complex	GO:0003674//molecular_function	GO:0007286//spermatid development;GO:0051321//meiotic cell cycle
ENSMUSG00000022604	231	110	225	584	444	499	5.725	2.041	6.289	13.094	11.452	12.148	4.685	12.2313	-1.38446072711831	2.98515e-05	0.0016731	Cep97	-	-	-	--	centrosomal protein 97 [Source:MGI Symbol;Acc:MGI:1921451]	-	GO:0005737//cytoplasm;GO:0005813//centrosome;GO:0005814//centriole;GO:0005856//cytoskeleton;GO:0032991//protein-containing complex	GO:0003674//molecular_function;GO:0005515//protein binding	GO:0030030//cell projection organization;GO:1901673//regulation of mitotic spindle assembly;GO:1902018//negative regulation of cilium assembly
ENSMUSG00000021451	144	125	169	542	271	374	2.937	2.345	3.3	8.83	4.256	4.892	2.86067	5.99267	-1.06684672796981	2.98525e-05	0.0016731	Sema4d	Organismal Systems	Development and regeneration	K06521	--	sema domain, immunoglobulin domain (Ig), transmembrane domain (TM) and short cytoplasmic domain, (semaphorin) 4D [Source:MGI Symbol;Acc:MGI:109244]	ko04360//Axon guidance	GO:0002116//semaphorin receptor complex;GO:0005615//extracellular space;GO:0005886//plasma membrane;GO:0016020//membrane	GO:0004888//transmembrane signaling receptor activity;GO:0005102//signaling receptor binding;GO:0005515//protein binding;GO:0030215//semaphorin receptor binding;GO:0038023//signaling receptor activity;GO:0042802//identical protein binding;GO:0045499//chemorepellent activity;GO:0048018//receptor ligand activity	GO:0000122//negative regulation of transcription by RNA polymerase II;GO:0001755//neural crest cell migration;GO:0001934//positive regulation of protein phosphorylation;GO:0007162//negative regulation of cell adhesion;GO:0007165//signal transduction;GO:0007399//nervous system development;GO:0007409//axonogenesis;GO:0007411//axon guidance;GO:0008360//regulation of cell shape;GO:0030154//cell diffe…
ENSMUSG00000014846	3114	1541	2039	979	773	994	237.374	99.758	153.081	58.738	45.871	46.063	163.404	50.224	1.70199740379738	3.11962e-05	0.00174311	Tppp3	-	-	-	--	tubulin polymerization-promoting protein family member 3 [Source:MGI Symbol;Acc:MGI:1915221]	-	GO:0005737//cytoplasm;GO:0005856//cytoskeleton;GO:0005874//microtubule;GO:0048471//perinuclear region of cytoplasm;GO:0097427//microtubule bundle	GO:0015631//tubulin binding	GO:0001578//microtubule bundle formation;GO:0007566//embryo implantation;GO:0032273//positive regulation of protein polymerization;GO:0046697//decidualization;GO:0046785//microtubule polymerization
ENSMUSG00000050921	536	190	1065	3396	4600	4330	16.395	4.937	31.09	78.427	108.894	80.243	17.474	89.188	-2.35163971697242	3.13235e-05	0.00174494	P2ry10	Environmental Information Processing	Signaling molecules and interaction	K04274	--	purinergic receptor P2Y, G-protein coupled 10 [Source:MGI Symbol;Acc:MGI:1926076]	ko04080//Neuroactive ligand-receptor interaction	GO:0005886//plasma membrane;GO:0016020//membrane	GO:0004930//G protein-coupled receptor activity	GO:0007165//signal transduction;GO:0007186//G protein-coupled receptor signaling pathway;GO:0007200//phospholipase C-activating G protein-coupled receptor signaling pathway;GO:0035025//positive regulation of Rho protein signal transduction
ENSMUSG00000020334	398	342	216	97	70	150	15.021	11.064	7.878	2.806	2.078	3.493	11.321	2.79233	2.01945832119179	3.15041e-05	0.00174971	Slc22a4	Human Diseases	Cancer: overview	K08202	--	solute carrier family 22 (organic cation transporter), member 4 [Source:MGI Symbol;Acc:MGI:1353479]	ko05231//Choline metabolism in cancer	GO:0005739//mitochondrion;GO:0005886//plasma membrane;GO:0009925//basal plasma membrane;GO:0016020//membrane;GO:0016324//apical plasma membrane;GO:0031966//mitochondrial membrane	GO:0000166//nucleotide binding;GO:0005277//acetylcholine transmembrane transporter activity;GO:0005524//ATP binding;GO:0015101//organic cation transmembrane transporter activity;GO:0015171//amino acid transmembrane transporter activity;GO:0015199//amino-acid betaine transmembrane transporter activity;GO:0015226//carnitine transmembrane transporter activity;GO:0015293//symporter activity;GO:001565…	GO:0006641//triglyceride metabolic process;GO:0006811//ion transport;GO:0006814//sodium ion transport;GO:0006836//neurotransmitter transport;GO:0009437//carnitine metabolic process;GO:0015697//quaternary ammonium group transport;GO:0015879//carnitine transport;GO:0042908//xenobiotic transport;GO:0055085//transmembrane transport;GO:0071705//nitrogen compound transport;GO:0089718//amino acid import…
ENSMUSG00000027435	550	240	414	96	120	183	7.035	2.632	5.117	0.942	1.207	1.444	4.928	1.19767	2.04077582141389	3.21351e-05	0.0017794	Cd93	-	-	-	--	CD93 antigen [Source:MGI Symbol;Acc:MGI:106664]	-	GO:0005886//plasma membrane;GO:0009986//cell surface;GO:0016020//membrane;GO:0031410//cytoplasmic vesicle	GO:0001849//complement component C1q complex binding;GO:0005509//calcium ion binding;GO:0030246//carbohydrate binding	GO:0007155//cell adhesion;GO:0098609//cell-cell adhesion
ENSMUSG00000034795	291	185	229	68	82	103	14.816	8.328	11.446	2.638	3.688	3.268	11.53	3.198	1.8501506690588	3.31943e-05	0.00183254	Ccdc122	-	-	-	--	coiled-coil domain containing 122 [Source:MGI Symbol;Acc:MGI:1918358]	-	GO:0005575//cellular_component	GO:0003674//molecular_function	GO:0008150//biological_process
ENSMUSG00000036905	10925	7011	9758	2806	3052	5359	857.637	471.771	740.205	168.859	188.461	259.585	689.871	205.635	1.74624077682498	3.41195e-05	0.001878	C1qb	Human Diseases;Human Diseases;Human Diseases;Human Diseases;Human Diseases;Human Diseases;Organismal Systems;Human Diseases	Neurodegenerative disease;Infectious disease: viral;Immune disease;Endocrine and metabolic disease;Infectious disease: bacterial;Infectious disease: parasitic;Immune system;Infectious disease: bacterial	K03987;K03987;K03987;K03987;K03987;K03987;K03987;K03987	--	complement component 1, q subcomponent, beta polypeptide [Source:MGI Symbol;Acc:MGI:88224]	ko05020//Prion disease;ko05171//Coronavirus disease - COVID-19;ko05322//Systemic lupus erythematosus;ko04936//Alcoholic liver disease;ko05150//Staphylococcus aureus infection;ko05142//Chagas disease;ko04610//Complement and coagulation cascades;ko05133//Pertussis	GO:0005576//extracellular region;GO:0005581//collagen trimer;GO:0005602//complement component C1 complex;GO:0005615//extracellular space;GO:0045202//synapse;GO:0062167//complement component C1q complex;GO:0098794//postsynapse	GO:0005515//protein binding;GO:0042802//identical protein binding	GO:0002376//immune system process;GO:0006958//complement activation, classical pathway;GO:0045087//innate immune response;GO:0048839//inner ear development;GO:0098883//synapse pruning
ENSMUSG00000101389	1161	516	830	428	206	216	118.614	45.188	81.939	33.52	16.555	13.617	81.9137	21.2307	1.94795450035272	3.53366e-05	0.0019392	Ms4a4a	-	-	-	--	membrane-spanning 4-domains, subfamily A, member 4A [Source:MGI Symbol;Acc:MGI:3643932]	-	GO:0005783//endoplasmic reticulum;GO:0005794//Golgi apparatus;GO:0005886//plasma membrane;GO:0016020//membrane;GO:0044853//plasma membrane raft	GO:0003674//molecular_function	GO:0008150//biological_process
ENSMUSG00000034164	4	9	14	57	44	64	0.178	0.493	0.751	2.098	2.218	2.109	0.474	2.14167	-2.17577498934919	3.63418e-05	0.00198845	Emid1	-	-	-	--	EMI domain containing 1 [Source:MGI Symbol;Acc:MGI:2155091]	-	GO:0005576//extracellular region;GO:0005581//collagen trimer;GO:0005783//endoplasmic reticulum;GO:0005794//Golgi apparatus;GO:0031012//extracellular matrix;GO:0062023//collagen-containing extracellular matrix	GO:0005201//extracellular matrix structural constituent;GO:0005515//protein binding	-
ENSMUSG00000052889	498	187	517	1002	1083	1305	16.32	5.091	16.292	24.805	28.003	26.253	12.5677	26.3537	-1.06828688090003	3.73674e-05	0.00203851	Prkcb	Human Diseases;Human Diseases;Environmental Information Processing;Human Diseases;Environmental Information Processing;Human Diseases;Human Diseases;Environmental Information Processing;Environmental Information Processing;Human Diseases;Human Diseases;Human Diseases;Cellular Processes;Organismal Systems;Organismal Systems;Human Diseases;Human Diseases;Environmental Information Processing;Human D…	Cancer: overview;Neurodegenerative disease;Signal transduction;Infectious disease: viral;Signal transduction;Infectious disease: viral;Infectious disease: viral;Signal transduction;Signal transduction;Cancer: overview;Cardiovascular disease;Cancer: overview;Cellular community - eukaryotes;Immune system;Immune system;Cancer: specific types;Infectious disease: viral;Signal transduction;Infectious d…	K19662;K19662;K19662;K19662;K19662;K19662;K19662;K19662;K19662;K19662;K19662;K19662;K19662;K19662;K19662;K19662;K19662;K19662;K19662;K19662;K19662;K19662;K19662;K19662;K19662;K19662;K19662;K19662;K19662;K19662;K19662;K19662;K19662;K19662;K19662;K19662;K19662;K19662;K19662;K19662;K19662;K19662;K19662;K19662;K19662;K19662;K19662;K19662;K19662;K19662;K19662;K19662;K19662;K19662;K19662;K19662;K19662;…	--	protein kinase C, beta [Source:MGI Symbol;Acc:MGI:97596]	ko05200//Pathways in cancer;ko05022//Pathways of neurodegeneration - multiple diseases;ko04010//MAPK signaling pathway;ko05163//Human cytomegalovirus infection;ko04020//Calcium signaling pathway;ko05170//Human immunodeficiency virus 1 infection;ko05171//Coronavirus disease - COVID-19;ko04014//Ras signaling pathway;ko04015//Rap1 signaling pathway;ko05207//Chemical carcinogenesis - receptor activat…	GO:0005634//nucleus;GO:0005654//nucleoplasm;GO:0005737//cytoplasm;GO:0005813//centrosome;GO:0005829//cytosol;GO:0005886//plasma membrane;GO:0008091//spectrin;GO:0016020//membrane;GO:0031526//brush border membrane;GO:0044305//calyx of Held;GO:0099523//presynaptic cytosol	GO:0000166//nucleotide binding;GO:0003682//chromatin binding;GO:0004672//protein kinase activity;GO:0004674//protein serine/threonine kinase activity;GO:0004697//protein kinase C activity;GO:0005080//protein kinase C binding;GO:0005246//calcium channel regulator activity;GO:0005515//protein binding;GO:0005524//ATP binding;GO:0008270//zinc ion binding;GO:0016301//kinase activity;GO:0016740//transf…	GO:0002250//adaptive immune response;GO:0002376//immune system process;GO:0006325//chromatin organization;GO:0006338//chromatin remodeling;GO:0006357//regulation of transcription by RNA polymerase II;GO:0006468//protein phosphorylation;GO:0006816//calcium ion transport;GO:0006874//cellular calcium ion homeostasis;GO:0006915//apoptotic process;GO:0007207//phospholipase C-activating G protein-coupl…
ENSMUSG00000034708	5917	4454	5905	1682	2132	3156	222.343	143.205	211.55	48.245	61.449	71.881	192.366	60.525	1.66825075113293	3.78602e-05	0.00205325	Grn	-	-	-	--	granulin [Source:MGI Symbol;Acc:MGI:95832]	-	GO:0005576//extracellular region;GO:0005615//extracellular space;GO:0005739//mitochondrion;GO:0005764//lysosome;GO:0005765//lysosomal membrane;GO:0005768//endosome;GO:0005770//late endosome;GO:0005783//endoplasmic reticulum;GO:0005794//Golgi apparatus;GO:0005802//trans-Golgi network;GO:0005886//plasma membrane;GO:0016020//membrane;GO:0031982//vesicle;GO:0045202//synapse;GO:0098793//presynapse;GO:…	GO:0005125//cytokine activity;GO:0005515//protein binding;GO:0051087//chaperone binding	GO:0001834//trophectodermal cell proliferation;GO:0001835//blastocyst hatching;GO:0002265//astrocyte activation involved in immune response;GO:0002282//microglial cell activation involved in immune response;GO:0007040//lysosome organization;GO:0007041//lysosomal transport;GO:0007042//lysosomal lumen acidification;GO:0007165//signal transduction;GO:0007566//embryo implantation;GO:0008284//positive…
ENSMUSG00000023919	213	107	403	664	800	790	9.368	4.034	17.127	22.386	27.676	21.439	10.1763	23.8337	-1.22778308552861	3.85082e-05	0.00208227	Cenpq	-	-	-	--	centromere protein Q [Source:MGI Symbol;Acc:MGI:1933744]	-	GO:0000775//chromosome, centromeric region;GO:0000939//inner kinetochore;GO:0005634//nucleus;GO:0005654//nucleoplasm;GO:0005694//chromosome;GO:0015629//actin cytoskeleton	-	GO:0007059//chromosome segregation;GO:0051310//metaphase plate congression;GO:1905342//positive regulation of protein localization to kinetochore
ENSMUSG00000066009	3	4	11	40	62	36	0.092	0.093	0.325	0.932	1.477	0.678	0.17	1.029	-2.59763633075627	4.1877e-05	0.00223818	Zfp987	Human Diseases	Infectious disease: viral	K09228	zf-C2H2	zinc finger protein 987 [Source:MGI Symbol;Acc:MGI:3702694]	ko05168//Herpes simplex virus 1 infection	GO:0005634//nucleus	GO:0000978//RNA polymerase II cis-regulatory region sequence-specific DNA binding;GO:0000981//DNA-binding transcription factor activity, RNA polymerase II-specific;GO:0046872//metal ion binding	GO:0006355//regulation of transcription, DNA-templated;GO:0006357//regulation of transcription by RNA polymerase II
ENSMUSG00000036639	90	84	98	230	210	244	8.257	6.448	8.48	16.681	16.169	14.011	7.72833	15.6203	-1.01519601450627	4.28658e-05	0.0022844	Nudt1	-	-	-	--	nudix hydrolase 1 [Source:MGI Symbol;Acc:MGI:109280]	-	GO:0001669//acrosomal vesicle;GO:0005615//extracellular space;GO:0005634//nucleus;GO:0005737//cytoplasm;GO:0005739//mitochondrion;GO:0005759//mitochondrial matrix;GO:0005829//cytosol;GO:0016020//membrane;GO:0031410//cytoplasmic vesicle;GO:0031965//nuclear membrane	GO:0003723//RNA binding;GO:0008413//8-oxo-7,8-dihydroguanosine triphosphate pyrophosphatase activity;GO:0008828//dATP pyrophosphohydrolase activity;GO:0016787//hydrolase activity;GO:0016818//hydrolase activity, acting on acid anhydrides, in phosphorus-containing anhydrides;GO:0030515//snoRNA binding;GO:0035539//8-oxo-7,8-dihydrodeoxyguanosine triphosphate pyrophosphatase activity;GO:0046872//meta…	GO:0006152//purine nucleoside catabolic process;GO:0008584//male gonad development;GO:0042262//DNA protection;GO:0046686//response to cadmium ion
ENSMUSG00000050359	45	90	35	6	13	8	4.769	8.175	3.584	0.487	1.084	0.523	5.50933	0.698	2.98057881193425	4.35708e-05	0.00231528	Sprr1a	-	-	-	--	small proline-rich protein 1A [Source:MGI Symbol;Acc:MGI:106660]	-	GO:0001533//cornified envelope;GO:0005737//cytoplasm;GO:0071944//cell periphery	GO:0030280//structural constituent of skin epidermis	GO:0030216//keratinocyte differentiation;GO:0031424//keratinization
ENSMUSG00000034818	38	32	18	0	2	3	0.779	0.534	0.403	0	0.032	0.038	0.572	0.0233333	4.61555082055458	4.4839e-05	0.00236697	Celf5	-	-	-	--	CUGBP, Elav-like family member 5 [Source:MGI Symbol;Acc:MGI:2442333]	-	GO:0005634//nucleus;GO:0005737//cytoplasm;GO:1990904//ribonucleoprotein complex	GO:0003676//nucleic acid binding;GO:0003723//RNA binding;GO:0003729//mRNA binding	GO:0000381//regulation of alternative mRNA splicing, via spliceosome;GO:0006376//mRNA splice site selection
ENSMUSG00000047959	6	5	2	61	23	35	0.269	0.192	0.087	2.1	0.812	0.97	0.182667	1.294	-2.82455231975313	4.69696e-05	0.00246744	Kcna3	-	-	-	--	potassium voltage-gated channel, shaker-related subfamily, member 3 [Source:MGI Symbol;Acc:MGI:96660]	-	GO:0005886//plasma membrane;GO:0008076//voltage-gated potassium channel complex;GO:0016020//membrane;GO:0030424//axon;GO:0034702//ion channel complex;GO:0042734//presynaptic membrane;GO:0044305//calyx of Held;GO:0045121//membrane raft;GO:0045211//postsynaptic membrane;GO:0098978//glutamatergic synapse	GO:0005216//ion channel activity;GO:0005249//voltage-gated potassium channel activity;GO:0005251//delayed rectifier potassium channel activity;GO:0005267//potassium channel activity;GO:0005515//protein binding;GO:0015271//outward rectifier potassium channel activity	GO:0006811//ion transport;GO:0006813//potassium ion transport;GO:0021554//optic nerve development;GO:0022038//corpus callosum development;GO:0034220//ion transmembrane transport;GO:0051260//protein homooligomerization;GO:0055085//transmembrane transport;GO:0071805//potassium ion transmembrane transport
ENSMUSG00000035455	58	32	104	139	263	299	1.686	0.8	2.991	3.141	6.017	5.436	1.82567	4.86467	-1.41391757339347	4.72857e-05	0.00247699	Fignl1	-	-	-	--	fidgetin-like 1 [Source:MGI Symbol;Acc:MGI:1890648]	-	GO:0000228//nuclear chromosome;GO:0005634//nucleus;GO:0005737//cytoplasm;GO:0048471//perinuclear region of cytoplasm	GO:0000166//nucleotide binding;GO:0000287//magnesium ion binding;GO:0005524//ATP binding;GO:0008568//microtubule-severing ATPase activity;GO:0016787//hydrolase activity;GO:0016887//ATP hydrolysis activity;GO:0046872//metal ion binding	GO:0000226//microtubule cytoskeleton organization;GO:0001649//osteoblast differentiation;GO:0007140//male meiotic nuclear division;GO:0010569//regulation of double-strand break repair via homologous recombination;GO:0033687//osteoblast proliferation;GO:0043066//negative regulation of apoptotic process;GO:0046034//ATP metabolic process;GO:0051726//regulation of cell cycle;GO:0071479//cellular resp…
ENSMUSG00000046186	855	361	437	189	228	184	12.462	4.51	6.155	2.112	2.614	1.655	7.709	2.127	1.85772369472642	4.99039e-05	0.00260674	Cd109	-	-	-	--	CD109 antigen [Source:MGI Symbol;Acc:MGI:2445221]	-	GO:0005576//extracellular region;GO:0005615//extracellular space;GO:0005829//cytosol;GO:0005886//plasma membrane;GO:0016020//membrane;GO:0098552//side of membrane	GO:0004866//endopeptidase inhibitor activity;GO:0004867//serine-type endopeptidase inhibitor activity;GO:0030414//peptidase inhibitor activity;GO:0050431//transforming growth factor beta binding	GO:0001933//negative regulation of protein phosphorylation;GO:0001942//hair follicle development;GO:0010839//negative regulation of keratinocyte proliferation;GO:0030512//negative regulation of transforming growth factor beta receptor signaling pathway;GO:0043616//keratinocyte proliferation;GO:0045616//regulation of keratinocyte differentiation;GO:0061045//negative regulation of wound healing;GO:…
ENSMUSG00000041801	1395	1816	1234	655	479	800	83.03	92.65	70.971	29.885	22.426	29.381	82.217	27.2307	1.59420442748096	5.0623e-05	0.0026315	Phlda3	-	-	-	--	pleckstrin homology like domain, family A, member 3 [Source:MGI Symbol;Acc:MGI:1351485]	-	GO:0005737//cytoplasm;GO:0005886//plasma membrane;GO:0016020//membrane	GO:0005546//phosphatidylinositol-4,5-bisphosphate binding;GO:0005547//phosphatidylinositol-3,4,5-trisphosphate binding;GO:0010314//phosphatidylinositol-5-phosphate binding;GO:0032266//phosphatidylinositol-3-phosphate binding;GO:0043325//phosphatidylinositol-3,4-bisphosphate binding;GO:0080025//phosphatidylinositol-3,5-bisphosphate binding;GO:1901981//phosphatidylinositol phosphate binding	GO:0006915//apoptotic process;GO:0042771//intrinsic apoptotic signaling pathway in response to DNA damage by p53 class mediator;GO:0043065//positive regulation of apoptotic process;GO:0051898//negative regulation of protein kinase B signaling
ENSMUSG00000021215	3131	3795	2695	1449	1199	1798	96.775	77.983	94.746	42.247	30.021	33.977	89.8347	35.415	1.34291173761078	5.07317e-05	0.0026315	Net1	-	-	-	--	neuroepithelial cell transforming gene 1 [Source:MGI Symbol;Acc:MGI:1927138]	-	GO:0005634//nucleus;GO:0005737//cytoplasm	GO:0005085//guanyl-nucleotide exchange factor activity;GO:0005515//protein binding	GO:0035025//positive regulation of Rho protein signal transduction;GO:0035556//intracellular signal transduction;GO:0043065//positive regulation of apoptotic process;GO:0043547//positive regulation of GTPase activity;GO:0051451//myoblast migration;GO:0070301//cellular response to hydrogen peroxide;GO:0071479//cellular response to ionizing radiation
ENSMUSG00000044350	523	456	581	159	208	280	18.439	13.66	19.62	4.372	5.718	6.038	17.2397	5.376	1.68112683659236	5.0806e-05	0.0026315	Lacc1	Metabolism;Metabolism	Nucleotide metabolism;Amino acid metabolism	K05810;K05810	--	laccase domain containing 1 [Source:MGI Symbol;Acc:MGI:2445077]	ko00230//Purine metabolism;ko00270//Cysteine and methionine metabolism	GO:0005634//nucleus;GO:0005737//cytoplasm;GO:0005777//peroxisome;GO:0005783//endoplasmic reticulum	GO:0004000//adenosine deaminase activity;GO:0004731//purine-nucleoside phosphorylase activity;GO:0005507//copper ion binding;GO:0016740//transferase activity;GO:0016787//hydrolase activity;GO:0017061//S-methyl-5-thioadenosine phosphorylase activity;GO:0046872//metal ion binding;GO:0046936//2'-deoxyadenosine deaminase activity;GO:0047975//guanosine phosphorylase activity	GO:0002221//pattern recognition receptor signaling pathway;GO:0002376//immune system process;GO:0002720//positive regulation of cytokine production involved in immune response;GO:0006954//inflammatory response;GO:0030641//regulation of cellular pH;GO:0045087//innate immune response;GO:0050727//regulation of inflammatory response;GO:0070431//nucleotide-binding oligomerization domain containing 2 s…
ENSMUSG00000034652	836	537	875	185	234	413	15.386	8.462	15.542	2.61	3.388	4.683	13.13	3.56033	1.88278269244492	5.09666e-05	0.00263242	Cd300a	-	-	-	--	CD300A molecule [Source:MGI Symbol;Acc:MGI:2443411]	-	GO:0005886//plasma membrane;GO:0016020//membrane	GO:0001786//phosphatidylserine binding;GO:0005515//protein binding;GO:0008429//phosphatidylethanolamine binding;GO:0019902//phosphatase binding;GO:0038023//signaling receptor activity	GO:0001820//serotonin secretion;GO:0002376//immune system process;GO:0002552//serotonin secretion by mast cell;GO:0006898//receptor-mediated endocytosis;GO:0014063//negative regulation of serotonin secretion;GO:0030889//negative regulation of B cell proliferation;GO:0033007//negative regulation of mast cell activation involved in immune response;GO:0034125//negative regulation of MyD88-dependent …
ENSMUSG00000021091	5038	3084	3409	1185	932	2235	208.471	109.383	136.313	37.59	30.337	57.068	151.389	41.665	1.86135249698259	5.19464e-05	0.00267553	Serpina3n	-	-	-	--	serine (or cysteine) peptidase inhibitor, clade A, member 3N [Source:MGI Symbol;Acc:MGI:105045]	-	GO:0005615//extracellular space	GO:0004867//serine-type endopeptidase inhibitor activity	-
ENSMUSG00000089722	150	103	137	36	48	42	15.066	8.834	13.272	2.738	3.77	2.621	12.3907	3.043	2.02568757327683	5.22776e-05	0.00268509	Cd300ld5	-	-	-	--	CD300 molecule like family member D5 [Source:MGI Symbol;Acc:MGI:3702661]	-	GO:0005575//cellular_component;GO:0005886//plasma membrane;GO:0016020//membrane	GO:0003674//molecular_function	GO:0008150//biological_process
ENSMUSG00000055561	96	35	296	33	20	23	1.714	0.536	5.105	0.452	0.281	0.253	2.45167	0.328667	2.89906578976428	5.29804e-05	0.00270611	Spink5	-	-	-	--	serine peptidase inhibitor, Kazal type 5 [Source:MGI Symbol;Acc:MGI:1919682]	-	GO:0005576//extracellular region;GO:0005737//cytoplasm;GO:0005783//endoplasmic reticulum;GO:0005789//endoplasmic reticulum membrane;GO:0005829//cytosol;GO:0005938//cell cortex;GO:0043231//intracellular membrane-bounded organelle;GO:0048471//perinuclear region of cytoplasm;GO:0097209//epidermal lamellar body	GO:0004867//serine-type endopeptidase inhibitor activity;GO:0005515//protein binding;GO:0030414//peptidase inhibitor activity	GO:0002787//negative regulation of antibacterial peptide production;GO:0007417//central nervous system development;GO:0009913//epidermal cell differentiation;GO:0030154//cell differentiation;GO:0030155//regulation of cell adhesion;GO:0045861//negative regulation of proteolysis;GO:1900004//negative regulation of serine-type endopeptidase activity
ENSMUSG00000022686	49	46	94	200	153	231	0.945	0.791	1.759	3.11	2.359	2.837	1.165	2.76867	-1.248861416162	5.29805e-05	0.00270611	B3gnt5	Metabolism;Metabolism	Global and overview maps;Glycan biosynthesis and metabolism	K03766;K03766	--	UDP-GlcNAc:betaGal beta-1,3-N-acetylglucosaminyltransferase 5 [Source:MGI Symbol;Acc:MGI:2137302]	ko01100//Metabolic pathways;ko00601//Glycosphingolipid biosynthesis - lacto and neolacto series	GO:0000139//Golgi membrane;GO:0005794//Golgi apparatus;GO:0016020//membrane	GO:0008457//beta-galactosyl-N-acetylglucosaminylgalactosylglucosyl-ceramide beta-1,3-acetylglucosaminyltransferase activity;GO:0016740//transferase activity;GO:0016757//glycosyltransferase activity;GO:0016758//hexosyltransferase activity;GO:0047256//lactosylceramide 1,3-N-acetyl-beta-D-glucosaminyltransferase activity	GO:0006486//protein glycosylation;GO:0006493//protein O-linked glycosylation;GO:0006629//lipid metabolic process;GO:0007417//central nervous system development;GO:0030148//sphingolipid biosynthetic process
ENSMUSG00000032540	1483	2549	1522	625	537	1024	68.219	101.592	61.518	20.914	18.096	26.771	77.1097	21.927	1.8142032920403	5.37861e-05	0.00273968	Abhd5	Organismal Systems	Endocrine system	K13699	--	abhydrolase domain containing 5 [Source:MGI Symbol;Acc:MGI:1914719]	ko04923//Regulation of lipolysis in adipocytes	GO:0005654//nucleoplasm;GO:0005737//cytoplasm;GO:0005739//mitochondrion;GO:0005811//lipid droplet;GO:0005829//cytosol;GO:0043231//intracellular membrane-bounded organelle	GO:0003841//1-acylglycerol-3-phosphate O-acyltransferase activity;GO:0005515//protein binding;GO:0008233//peptidase activity;GO:0016740//transferase activity;GO:0016746//acyltransferase activity;GO:0042171//lysophosphatidic acid acyltransferase activity;GO:0052689//carboxylic ester hydrolase activity;GO:0060229//lipase activator activity	GO:0006508//proteolysis;GO:0006629//lipid metabolic process;GO:0006631//fatty acid metabolic process;GO:0006654//phosphatidic acid biosynthetic process;GO:0008654//phospholipid biosynthetic process;GO:0010891//negative regulation of sequestering of triglyceride;GO:0010898//positive regulation of triglyceride catabolic process;GO:0030154//cell differentiation;GO:0050996//positive regulation of lip…
ENSMUSG00000018927	24344	13831	16623	6787	5185	10293	1443.91	703.188	952.724	308.589	241.909	376.707	1033.27	309.068	1.74122512321848	5.41391e-05	0.00274899	Ccl6	Environmental Information Processing;Organismal Systems;Environmental Information Processing	Signaling molecules and interaction;Immune system;Signaling molecules and interaction	K05510;K05510;K05510	--	C-C motif chemokine ligand 6 [Source:MGI Symbol;Acc:MGI:98263]	ko04060//Cytokine-cytokine receptor interaction;ko04062//Chemokine signaling pathway;ko04061//Viral protein interaction with cytokine and cytokine receptor	GO:0005576//extracellular region;GO:0005615//extracellular space	GO:0005125//cytokine activity;GO:0008009//chemokine activity;GO:0031726//CCR1 chemokine receptor binding;GO:0042056//chemoattractant activity;GO:0048020//CCR chemokine receptor binding	GO:0002548//monocyte chemotaxis;GO:0006935//chemotaxis;GO:0006954//inflammatory response;GO:0006955//immune response;GO:0007186//G protein-coupled receptor signaling pathway;GO:0030593//neutrophil chemotaxis;GO:0048245//eosinophil chemotaxis;GO:0048247//lymphocyte chemotaxis;GO:0050918//positive chemotaxis;GO:0060326//cell chemotaxis;GO:0070098//chemokine-mediated signaling pathway;GO:0070374//po…
ENSMUSG00000028549	232	101	260	544	540	528	7.062	2.635	7.647	12.693	12.929	9.917	5.78133	11.8463	-1.03496642543335	5.42672e-05	0.00274899	Itgb3bp	-	-	-	--	integrin beta 3 binding protein (beta3-endonexin) [Source:MGI Symbol;Acc:MGI:1914983]	-	GO:0000775//chromosome, centromeric region;GO:0000776//kinetochore;GO:0000939//inner kinetochore;GO:0005634//nucleus;GO:0005654//nucleoplasm;GO:0005694//chromosome	GO:0003674//molecular_function	GO:0006355//regulation of transcription, DNA-templated;GO:0006915//apoptotic process;GO:0007049//cell cycle;GO:0007059//chromosome segregation;GO:0034080//CENP-A containing nucleosome assembly;GO:0050679//positive regulation of epithelial cell proliferation;GO:0051301//cell division;GO:1904036//negative regulation of epithelial cell apoptotic process
ENSMUSG00000034947	1040	790	1151	338	336	570	46.285	31.665	48.126	11.521	11.489	16.424	42.0253	13.1447	1.67678170520002	5.56438e-05	0.00279862	Tmem106a	-	-	-	--	transmembrane protein 106A [Source:MGI Symbol;Acc:MGI:1922056]	-	GO:0005886//plasma membrane;GO:0016020//membrane	GO:0003674//molecular_function	GO:0002376//immune system process;GO:0032731//positive regulation of interleukin-1 beta production;GO:0032755//positive regulation of interleukin-6 production;GO:0032760//positive regulation of tumor necrosis factor production;GO:0035780//CD80 biosynthetic process;GO:0035781//CD86 biosynthetic process;GO:0042116//macrophage activation;GO:0043123//positive regulation of I-kappaB kinase/NF-kappaB s…
ENSMUSG00000036395	756	953	510	167	200	407	17.725	19.205	11.665	2.965	3.665	5.816	16.1983	4.14867	1.96512572944182	5.57022e-05	0.00279862	Glb1l2	-	-	-	--	galactosidase, beta 1-like 2 [Source:MGI Symbol;Acc:MGI:2388283]	-	-	GO:0004553//hydrolase activity, hydrolyzing O-glycosyl compounds;GO:0004565//beta-galactosidase activity;GO:0016787//hydrolase activity;GO:0016798//hydrolase activity, acting on glycosyl bonds	GO:0005975//carbohydrate metabolic process;GO:0008152//metabolic process
ENSMUSG00000048458	191	149	162	66	63	55	3.808	2.821	3.086	1.015	0.9	0.617	3.23833	0.844	1.93993659104436	5.8117e-05	0.00289627	Inka2	-	-	-	--	inka box actin regulator 2 [Source:MGI Symbol;Acc:MGI:1923497]	-	GO:0005634//nucleus;GO:0005654//nucleoplasm;GO:0005730//nucleolus;GO:0043231//intracellular membrane-bounded organelle	GO:0019901//protein kinase binding;GO:0030291//protein serine/threonine kinase inhibitor activity	-
ENSMUSG00000051906	1595	1053	1046	433	387	696	114.902	65.056	72.814	23.923	21.958	30.925	84.2573	25.602	1.71854574028625	5.87739e-05	0.00292111	Cd209f	Human Diseases;Cellular Processes;Human Diseases;Organismal Systems	Infectious disease: bacterial;Transport and catabolism;Infectious disease: viral;Immune system	K06563;K06563;K06563;K06563	--	CD209f antigen [Source:MGI Symbol;Acc:MGI:1916392]	ko05152//Tuberculosis;ko04145//Phagosome;ko05162//Measles;ko04625//C-type lectin receptor signaling pathway	GO:0009897//external side of plasma membrane;GO:0016020//membrane	GO:0005537//mannose binding;GO:0030246//carbohydrate binding	GO:0006955//immune response
ENSMUSG00000024675	203	519	522	105	43	184	19.117	41.928	46.045	4.769	2.998	10.218	35.6967	5.995	2.57395770379376	6.10574e-05	0.00301114	Ms4a4c	-	-	-	--	membrane-spanning 4-domains, subfamily A, member 4C [Source:MGI Symbol;Acc:MGI:1927656]	-	GO:0005794//Golgi apparatus;GO:0005886//plasma membrane;GO:0016020//membrane	GO:0003674//molecular_function	GO:0008150//biological_process
ENSMUSG00000033952	92	43	51	156	189	222	0.796	0.33	0.521	1.462	1.93	1.674	0.549	1.68867	-1.62100652198615	6.14739e-05	0.00302271	Aspm	-	-	-	--	abnormal spindle microtubule assembly [Source:MGI Symbol;Acc:MGI:1334448]	-	GO:0000922//spindle pole;GO:0005634//nucleus;GO:0005737//cytoplasm;GO:0005813//centrosome;GO:0005819//spindle;GO:0005856//cytoskeleton;GO:0005874//microtubule;GO:0016324//apical plasma membrane;GO:0030496//midbody;GO:0036449//microtubule minus-end;GO:0043226//organelle;GO:0072687//meiotic spindle;GO:0097431//mitotic spindle pole	GO:0005515//protein binding;GO:0005516//calmodulin binding	GO:0001764//neuron migration;GO:0002052//positive regulation of neuroblast proliferation;GO:0007049//cell cycle;GO:0007051//spindle organization;GO:0007283//spermatogenesis;GO:0007405//neuroblast proliferation;GO:0007420//brain development;GO:0008356//asymmetric cell division;GO:0008584//male gonad development;GO:0021873//forebrain neuroblast division;GO:0021987//cerebral cortex development;GO:00…
ENSMUSG00000058331	196	97	270	457	563	536	7.995	3.263	10.219	14.399	17.611	12.632	7.159	14.8807	-1.05560917706335	6.23344e-05	0.00305687	Zfp85	Human Diseases	Infectious disease: viral	K09228	zf-C2H2	zinc finger protein 85 [Source:MGI Symbol;Acc:MGI:107767]	ko05168//Herpes simplex virus 1 infection	GO:0005634//nucleus	GO:0000978//RNA polymerase II cis-regulatory region sequence-specific DNA binding;GO:0000981//DNA-binding transcription factor activity, RNA polymerase II-specific;GO:0046872//metal ion binding	GO:0006355//regulation of transcription, DNA-templated;GO:0006357//regulation of transcription by RNA polymerase II
ENSMUSG00000062488	317	1359	580	285	173	218	13.525	49.74	23.932	9.328	5.806	5.742	29.0657	6.95867	2.06243319307362	6.72857e-05	0.00327356	Ifit3b	-	-	-	--	interferon-induced protein with tetratricopeptide repeats 3B [Source:MGI Symbol;Acc:MGI:3698419]	-	GO:0005737//cytoplasm;GO:0005739//mitochondrion;GO:0005829//cytosol	GO:0005515//protein binding;GO:0042802//identical protein binding	GO:0008285//negative regulation of cell population proliferation;GO:0009615//response to virus;GO:0043066//negative regulation of apoptotic process;GO:0051607//defense response to virus;GO:0051707//response to other organism;GO:0140374//antiviral innate immune response
ENSMUSG00000014030	69	99	89	226	170	309	0.941	1.514	1.511	3.497	2.057	3.214	1.322	2.92267	-1.14456312073168	6.86465e-05	0.00332773	Pax5	Human Diseases	Cancer: overview	K09383	PAX	paired box 5 [Source:MGI Symbol;Acc:MGI:97489]	ko05202//Transcriptional misregulation in cancer	GO:0005634//nucleus;GO:0005654//nucleoplasm;GO:0005667//transcription regulator complex	GO:0000978//RNA polymerase II cis-regulatory region sequence-specific DNA binding;GO:0000981//DNA-binding transcription factor activity, RNA polymerase II-specific;GO:0001228//DNA-binding transcription activator activity, RNA polymerase II-specific;GO:0003677//DNA binding;GO:0003700//DNA-binding transcription factor activity;GO:0005515//protein binding;GO:0043565//sequence-specific DNA binding	GO:0000122//negative regulation of transcription by RNA polymerase II;GO:0006355//regulation of transcription, DNA-templated;GO:0006357//regulation of transcription by RNA polymerase II;GO:0007283//spermatogenesis;GO:0007399//nervous system development;GO:0009887//animal organ morphogenesis;GO:0009888//tissue development;GO:0021670//lateral ventricle development;GO:0021987//cerebral cortex develo…
ENSMUSG00000038068	382	250	400	139	110	162	7.412	4.164	7.461	2.111	1.72	1.996	6.34567	1.94233	1.70798092954276	7.03747e-05	0.00339696	Rnf144b	-	-	-	--	ring finger protein 144B [Source:MGI Symbol;Acc:MGI:2384986]	-	GO:0000151//ubiquitin ligase complex;GO:0005737//cytoplasm;GO:0005739//mitochondrion;GO:0016020//membrane;GO:0031966//mitochondrial membrane	GO:0004842//ubiquitin-protein transferase activity;GO:0008270//zinc ion binding;GO:0016740//transferase activity;GO:0031624//ubiquitin conjugating enzyme binding;GO:0046872//metal ion binding;GO:0061630//ubiquitin protein ligase activity	GO:0000209//protein polyubiquitination;GO:0006511//ubiquitin-dependent protein catabolic process;GO:0006915//apoptotic process;GO:0016567//protein ubiquitination;GO:0019538//protein metabolic process;GO:0032436//positive regulation of proteasomal ubiquitin-dependent protein catabolic process;GO:0043066//negative regulation of apoptotic process
ENSMUSG00000030609	640	555	614	220	211	349	23.865	17.56	22.466	6.968	5.964	7.85	21.297	6.92733	1.62027821862558	7.08464e-05	0.00340756	Aen	-	-	-	--	apoptosis enhancing nuclease [Source:MGI Symbol;Acc:MGI:1915298]	-	GO:0005634//nucleus;GO:0005654//nucleoplasm;GO:0005730//nucleolus;GO:0031965//nuclear membrane	GO:0003676//nucleic acid binding;GO:0004518//nuclease activity;GO:0004527//exonuclease activity;GO:0004529//exodeoxyribonuclease activity;GO:0016787//hydrolase activity	GO:0006259//DNA metabolic process;GO:0006915//apoptotic process;GO:0006974//cellular response to DNA damage stimulus;GO:0010212//response to ionizing radiation;GO:0042771//intrinsic apoptotic signaling pathway in response to DNA damage by p53 class mediator
ENSMUSG00000069310	4	2	9	8	58	93	0.542	0.238	1.137	0.864	6.165	7.742	0.639	4.92367	-2.9458452580669	7.14139e-05	0.00342026	H3c3	Human Diseases;Organismal Systems;Human Diseases;Human Diseases	Cancer: overview;Immune system;Substance dependence;Immune disease	K11253;K11253;K11253;K11253	--	H3 clustered histone 3 [Source:MGI Symbol;Acc:MGI:2448320]	ko05202//Transcriptional misregulation in cancer;ko04613//Neutrophil extracellular trap formation;ko05034//Alcoholism;ko05322//Systemic lupus erythematosus	GO:0000785//chromatin;GO:0000786//nucleosome;GO:0005634//nucleus;GO:0005654//nucleoplasm;GO:0005694//chromosome;GO:0032991//protein-containing complex	GO:0003677//DNA binding;GO:0003682//chromatin binding;GO:0005515//protein binding;GO:0030527//structural constituent of chromatin;GO:0046982//protein heterodimerization activity	GO:0000122//negative regulation of transcription by RNA polymerase II;GO:0006325//chromatin organization;GO:0006334//nucleosome assembly;GO:0010467//gene expression;GO:0040029//regulation of gene expression, epigenetic
ENSMUSG00000026616	10	11	22	82	33	112	0.138	0.13	0.39	2.523	0.492	1.401	0.219333	1.472	-2.74658068304293	7.21078e-05	0.00344455	Cr2	Human Diseases;Organismal Systems;Organismal Systems;Organismal Systems	Infectious disease: viral;Immune system;Immune system;Immune system	K04012;K04012;K04012;K04012	--	complement receptor 2 [Source:MGI Symbol;Acc:MGI:88489]	ko05169//Epstein-Barr virus infection;ko04610//Complement and coagulation cascades;ko04640//Hematopoietic cell lineage;ko04662//B cell receptor signaling pathway	GO:0005615//extracellular space;GO:0009986//cell surface;GO:0016020//membrane	-	-
ENSMUSG00000036896	11426	7789	11333	3408	3514	6170	811.221	474.02	777.498	185.481	196.247	270.298	687.58	217.342	1.66155988821987	7.33602e-05	0.003491	C1qc	Human Diseases;Human Diseases;Human Diseases;Human Diseases;Human Diseases;Human Diseases;Organismal Systems;Human Diseases	Neurodegenerative disease;Infectious disease: viral;Immune disease;Endocrine and metabolic disease;Infectious disease: bacterial;Infectious disease: parasitic;Immune system;Infectious disease: bacterial	K03988;K03988;K03988;K03988;K03988;K03988;K03988;K03988	--	complement component 1, q subcomponent, C chain [Source:MGI Symbol;Acc:MGI:88225]	ko05020//Prion disease;ko05171//Coronavirus disease - COVID-19;ko05322//Systemic lupus erythematosus;ko04936//Alcoholic liver disease;ko05150//Staphylococcus aureus infection;ko05142//Chagas disease;ko04610//Complement and coagulation cascades;ko05133//Pertussis	GO:0005576//extracellular region;GO:0005581//collagen trimer;GO:0005602//complement component C1 complex;GO:0005615//extracellular space;GO:0045202//synapse;GO:0062167//complement component C1q complex;GO:0098794//postsynapse	GO:0005515//protein binding	GO:0002376//immune system process;GO:0006958//complement activation, classical pathway;GO:0030853//negative regulation of granulocyte differentiation;GO:0045087//innate immune response;GO:0045650//negative regulation of macrophage differentiation;GO:0098883//synapse pruning
ENSMUSG00000037224	21	5	18	136	67	42	0.45	0.092	0.373	2.236	1.13	0.556	0.305	1.30733	-2.09974588702074	7.34588e-05	0.003491	Zfyve28	-	-	-	--	zinc finger, FYVE domain containing 28 [Source:MGI Symbol;Acc:MGI:2684992]	-	GO:0005737//cytoplasm;GO:0005768//endosome;GO:0005829//cytosol;GO:0016020//membrane;GO:0031901//early endosome membrane	GO:0032266//phosphatidylinositol-3-phosphate binding;GO:0046872//metal ion binding	GO:0007175//negative regulation of epidermal growth factor-activated receptor activity;GO:0042059//negative regulation of epidermal growth factor receptor signaling pathway
ENSMUSG00000024030	1500	723	1703	476	451	623	22.711	9.277	24.323	5.629	5.289	5.667	18.7703	5.52833	1.76353775911973	7.9003e-05	0.00372567	Abcg1	Human Diseases;Environmental Information Processing	Cardiovascular disease;Membrane transport	K05679;K05679	--	ATP binding cassette subfamily G member 1 [Source:MGI Symbol;Acc:MGI:107704]	ko05417//Lipid and atherosclerosis;ko02010//ABC transporters	GO:0000139//Golgi membrane;GO:0005739//mitochondrion;GO:0005768//endosome;GO:0005783//endoplasmic reticulum;GO:0005789//endoplasmic reticulum membrane;GO:0005794//Golgi apparatus;GO:0005886//plasma membrane;GO:0009897//external side of plasma membrane;GO:0016020//membrane;GO:0055037//recycling endosome	GO:0000166//nucleotide binding;GO:0005524//ATP binding;GO:0016887//ATP hydrolysis activity;GO:0019534//toxin transmembrane transporter activity;GO:0034041//ABC-type sterol transporter activity;GO:0042803//protein homodimerization activity;GO:0043531//ADP binding;GO:0046982//protein heterodimerization activity;GO:0090554//phosphatidylcholine floppase activity;GO:0120020//cholesterol transfer activ…	GO:0006869//lipid transport;GO:0008203//cholesterol metabolic process;GO:0010033//response to organic substance;GO:0010745//negative regulation of macrophage derived foam cell differentiation;GO:0010875//positive regulation of cholesterol efflux;GO:0010888//negative regulation of lipid storage;GO:0030301//cholesterol transport;GO:0032367//intracellular cholesterol transport;GO:0033344//cholestero…
ENSMUSG00000027858	62	58	81	171	169	192	1.181	0.947	1.491	2.497	2.532	2.257	1.20633	2.42867	-1.00953588737025	8.23272e-05	0.00385287	Tspan2	-	-	-	--	tetraspanin 2 [Source:MGI Symbol;Acc:MGI:1917997]	-	GO:0005654//nucleoplasm;GO:0005886//plasma membrane;GO:0016020//membrane;GO:0043209//myelin sheath	GO:0003674//molecular_function	GO:0006954//inflammatory response;GO:0014002//astrocyte development;GO:0014005//microglia development;GO:0042552//myelination;GO:0048709//oligodendrocyte differentiation;GO:0061564//axon development
ENSMUSG00000005883	45	4	46	130	176	152	2.416	0.184	2.341	5.251	7.383	5.022	1.647	5.88533	-1.8372835738321	8.309e-05	0.00387872	Spo11	-	-	-	--	SPO11 initiator of meiotic double stranded breaks [Source:MGI Symbol;Acc:MGI:1349669]	-	GO:0000228//nuclear chromosome;GO:0000781//chromosome, telomeric region;GO:0005634//nucleus;GO:0005654//nucleoplasm;GO:0005694//chromosome	GO:0003677//DNA binding;GO:0003824//catalytic activity;GO:0003916//DNA topoisomerase activity;GO:0003918//DNA topoisomerase type II (double strand cut, ATP-hydrolyzing) activity;GO:0005515//protein binding;GO:0005524//ATP binding;GO:0016853//isomerase activity;GO:0046872//metal ion binding	GO:0000706//meiotic DNA double-strand break processing;GO:0001541//ovarian follicle development;GO:0006259//DNA metabolic process;GO:0007129//homologous chromosome pairing at meiosis;GO:0007130//synaptonemal complex assembly;GO:0007131//reciprocal meiotic recombination;GO:0007141//male meiosis I;GO:0007286//spermatid development;GO:0019953//sexual reproduction;GO:0022414//reproductive process;GO:…
ENSMUSG00000028078	13	8	17	74	58	48	0.248	0.107	0.313	0.869	0.675	0.466	0.222667	0.67	-1.58927549359224	9.01048e-05	0.00415546	Dclk2	-	-	-	--	doublecortin-like kinase 2 [Source:MGI Symbol;Acc:MGI:1918012]	-	GO:0005737//cytoplasm;GO:0005856//cytoskeleton	GO:0000166//nucleotide binding;GO:0004672//protein kinase activity;GO:0004674//protein serine/threonine kinase activity;GO:0005524//ATP binding;GO:0008017//microtubule binding;GO:0016301//kinase activity;GO:0016740//transferase activity;GO:0106310//protein serine kinase activity	GO:0000226//microtubule cytoskeleton organization;GO:0006468//protein phosphorylation;GO:0016310//phosphorylation;GO:0021766//hippocampus development;GO:0021860//pyramidal neuron development;GO:0034504//protein localization to nucleus;GO:0035556//intracellular signal transduction;GO:1900181//negative regulation of protein localization to nucleus
ENSMUSG00000095609	431	264	419	120	123	193	22.045	11.598	20.715	4.704	4.94	6.107	18.1193	5.25033	1.78704895045121	9.10486e-05	0.00418664	Anxa2r1	-	-	-	--	annexin A2 receptor 1 [Source:MGI Symbol;Acc:MGI:5434543]	-	-	GO:0038023//signaling receptor activity	-
ENSMUSG00000025014	789	181	1784	6860	9243	11383	34.188	6.689	75.162	228.529	316.299	305.655	38.6797	283.494	-2.87367263080663	9.28015e-05	0.00424607	Dntt	Organismal Systems;Genetic Information Processing	Immune system;Replication and repair	K00977;K00977	--	deoxynucleotidyltransferase, terminal [Source:MGI Symbol;Acc:MGI:98659]	ko04640//Hematopoietic cell lineage;ko03450//Non-homologous end-joining	GO:0000785//chromatin;GO:0000791//euchromatin;GO:0005634//nucleus;GO:0005654//nucleoplasm;GO:0005737//cytoplasm;GO:0005829//cytosol;GO:0016363//nuclear matrix	GO:0003677//DNA binding;GO:0003887//DNA-directed DNA polymerase activity;GO:0003912//DNA nucleotidylexotransferase activity;GO:0016740//transferase activity;GO:0016779//nucleotidyltransferase activity;GO:0016787//hydrolase activity;GO:0034061//DNA polymerase activity;GO:0046872//metal ion binding	GO:0006259//DNA metabolic process;GO:0006281//DNA repair;GO:0006303//double-strand break repair via nonhomologous end joining;GO:0006304//DNA modification;GO:0033198//response to ATP;GO:0043170//macromolecule metabolic process;GO:0071897//DNA biosynthetic process
ENSMUSG00000026728	40912	20263	27300	11572	11201	15781	1598.85	677.673	1031.5	347.225	343.389	379.995	1102.67	356.87	1.62753714345241	9.40262e-05	0.00429146	Vim	Human Diseases;Human Diseases	Infectious disease: viral;Cancer: overview	K07606;K07606	--	vimentin [Source:MGI Symbol;Acc:MGI:98932]	ko05169//Epstein-Barr virus infection;ko05206//MicroRNAs in cancer	GO:0005634//nucleus;GO:0005737//cytoplasm;GO:0005777//peroxisome;GO:0005829//cytosol;GO:0005844//polysome;GO:0005856//cytoskeleton;GO:0005882//intermediate filament;GO:0005886//plasma membrane;GO:0016020//membrane;GO:0016363//nuclear matrix;GO:0030424//axon;GO:0031252//cell leading edge;GO:0042995//cell projection;GO:0043005//neuron projection;GO:0043229//intracellular organelle;GO:0044297//cell …	GO:0003723//RNA binding;GO:0003725//double-stranded RNA binding;GO:0005200//structural constituent of cytoskeleton;GO:0005212//structural constituent of eye lens;GO:0005515//protein binding;GO:0019900//kinase binding;GO:0019904//protein domain specific binding;GO:0042802//identical protein binding;GO:0051721//protein phosphatase 2A binding;GO:0060090//molecular adaptor activity;GO:0097110//scaffo…	GO:0007010//cytoskeleton organization;GO:0010628//positive regulation of gene expression;GO:0010977//negative regulation of neuron projection development;GO:0014002//astrocyte development;GO:0031175//neuron projection development;GO:0032967//positive regulation of collagen biosynthetic process;GO:0043488//regulation of mRNA stability;GO:0045103//intermediate filament-based process;GO:0045109//int…
ENSMUSG00000031125	32	23	23	94	109	70	2.687	1.672	1.857	6.04	7.196	3.61	2.072	5.61533	-1.43834766235712	9.91744e-05	0.00449306	3830403N18Rik	-	-	-	--	RIKEN cDNA 3830403N18 gene [Source:MGI Symbol;Acc:MGI:1917941]	-	GO:0000795//synaptonemal complex	GO:0003674//molecular_function	GO:0002244//hematopoietic progenitor cell differentiation;GO:0007286//spermatid development;GO:0051321//meiotic cell cycle
ENSMUSG00000073411	26343	16429	19634	6577	7640	12629	1097.15	588.659	789.466	211.516	252.865	325.91	825.092	263.43	1.6471335149182	0.000100587	0.00454193	H2-D1	Human Diseases;Human Diseases;Cellular Processes;Human Diseases;Human Diseases;Human Diseases;Human Diseases;Human Diseases;Human Diseases;Cellular Processes;Cellular Processes;Environmental Information Processing;Organismal Systems;Human Diseases;Human Diseases;Human Diseases;Human Diseases;Human Diseases	Infectious disease: viral;Infectious disease: viral;Transport and catabolism;Infectious disease: viral;Infectious disease: viral;Infectious disease: viral;Infectious disease: viral;Cancer: overview;Infectious disease: viral;Cell growth and death;Transport and catabolism;Signaling molecules and interaction;Immune system;Cardiovascular disease;Immune disease;Endocrine and metabolic disease;Immune d…	K06751;K06751;K06751;K06751;K06751;K06751;K06751;K06751;K06751;K06751;K06751;K06751;K06751;K06751;K06751;K06751;K06751;K06751	--	histocompatibility 2, D region locus 1 [Source:MGI Symbol;Acc:MGI:95896]	ko05168//Herpes simplex virus 1 infection;ko05165//Human papillomavirus infection;ko04144//Endocytosis;ko05163//Human cytomegalovirus infection;ko05166//Human T-cell leukemia virus 1 infection;ko05170//Human immunodeficiency virus 1 infection;ko05169//Epstein-Barr virus infection;ko05203//Viral carcinogenesis;ko05167//Kaposi sarcoma-associated herpesvirus infection;ko04218//Cellular senescence;ko…	GO:0000139//Golgi membrane;GO:0005615//extracellular space;GO:0005765//lysosomal membrane;GO:0005769//early endosome;GO:0005783//endoplasmic reticulum;GO:0005794//Golgi apparatus;GO:0005797//Golgi medial cisterna;GO:0005886//plasma membrane;GO:0009897//external side of plasma membrane;GO:0009986//cell surface;GO:0016020//membrane;GO:0030670//phagocytic vesicle membrane;GO:0031901//early endosome …	GO:0005102//signaling receptor binding;GO:0005515//protein binding;GO:0030881//beta-2-microglobulin binding;GO:0042277//peptide binding;GO:0042288//MHC class I protein binding;GO:0042605//peptide antigen binding;GO:0042608//T cell receptor binding;GO:0042610//CD8 receptor binding;GO:0042802//identical protein binding;GO:0042803//protein homodimerization activity;GO:0044877//protein-containing com…	GO:0001815//positive regulation of antibody-dependent cellular cytotoxicity;GO:0001913//T cell mediated cytotoxicity;GO:0001916//positive regulation of T cell mediated cytotoxicity;GO:0002250//adaptive immune response;GO:0002376//immune system process;GO:0002419//T cell mediated cytotoxicity directed against tumor cell target;GO:0002474//antigen processing and presentation of peptide antigen via …
ENSMUSG00000074115	51	144	68	19	7	27	7.153	17.299	9.215	2.043	0.772	2.337	11.2223	1.71733	2.70813067261671	0.000100746	0.00454193	Saa1	-	-	-	--	serum amyloid A 1 [Source:MGI Symbol;Acc:MGI:98221]	-	GO:0005576//extracellular region;GO:0005615//extracellular space;GO:0005881//cytoplasmic microtubule;GO:0034364//high-density lipoprotein particle	GO:0001664//G protein-coupled receptor binding;GO:0005515//protein binding;GO:0008201//heparin binding	GO:0006953//acute-phase response;GO:0008203//cholesterol metabolic process;GO:0009617//response to bacterium
ENSMUSG00000090124	2296	1260	1194	596	565	825	62.741	29.382	31.731	12.294	12.443	13.462	41.2847	12.733	1.69703368675294	0.000103665	0.00466214	Ugt1a7c	Metabolism;Human Diseases;Organismal Systems;Metabolism;Metabolism;Metabolism;Human Diseases;Metabolism;Metabolism;Metabolism;Metabolism;Metabolism	Global and overview maps;Cancer: overview;Digestive system;Metabolism of cofactors and vitamins;Lipid metabolism;Xenobiotics biodegradation and metabolism;Cancer: overview;Xenobiotics biodegradation and metabolism;Xenobiotics biodegradation and metabolism;Metabolism of cofactors and vitamins;Carbohydrate metabolism;Carbohydrate metabolism	K00699;K00699;K00699;K00699;K00699;K00699;K00699;K00699;K00699;K00699;K00699;K00699	--	UDP glucuronosyltransferase 1 family, polypeptide A7C [Source:MGI Symbol;Acc:MGI:3032636]	ko01100//Metabolic pathways;ko05207//Chemical carcinogenesis - receptor activation;ko04976//Bile secretion;ko00830//Retinol metabolism;ko00140//Steroid hormone biosynthesis;ko00983//Drug metabolism - other enzymes;ko05204//Chemical carcinogenesis - DNA adducts;ko00980//Metabolism of xenobiotics by cytochrome P450;ko00982//Drug metabolism - cytochrome P450;ko00860//Porphyrin metabolism;ko00040//Pe…	GO:0005743//mitochondrial inner membrane;GO:0005783//endoplasmic reticulum;GO:0005789//endoplasmic reticulum membrane;GO:0016020//membrane;GO:0032991//protein-containing complex;GO:0043231//intracellular membrane-bounded organelle	GO:0004857//enzyme inhibitor activity;GO:0005080//protein kinase C binding;GO:0005496//steroid binding;GO:0005504//fatty acid binding;GO:0008194//UDP-glycosyltransferase activity;GO:0015020//glucuronosyltransferase activity;GO:0016740//transferase activity;GO:0016757//glycosyltransferase activity;GO:0016758//hexosyltransferase activity;GO:0019899//enzyme binding;GO:0042803//protein homodimerizati…	GO:0001889//liver development;GO:0006629//lipid metabolic process;GO:0006711//estrogen catabolic process;GO:0006805//xenobiotic metabolic process;GO:0008210//estrogen metabolic process;GO:0018880//4-chlorobiphenyl metabolic process;GO:0019439//aromatic compound catabolic process;GO:0019585//glucuronate metabolic process;GO:0019853//L-ascorbic acid biosynthetic process;GO:0046226//coumarin catabol…
ENSMUSG00000058135	11225	8092	8900	4327	3771	5565	748.512	463.048	573.358	221.48	198.152	228.375	594.973	216.002	1.46177649485873	0.000105919	0.0047519	Gstm1	Metabolism;Human Diseases;Human Diseases;Human Diseases;Human Diseases;Human Diseases;Metabolism;Human Diseases;Human Diseases;Metabolism;Metabolism;Metabolism	Global and overview maps;Cancer: overview;Cancer: overview;Cancer: overview;Cancer: specific types;Cardiovascular disease;Xenobiotics biodegradation and metabolism;Cancer: overview;Drug resistance: antineoplastic;Xenobiotics biodegradation and metabolism;Metabolism of other amino acids;Xenobiotics biodegradation and metabolism	K00799;K00799;K00799;K00799;K00799;K00799;K00799;K00799;K00799;K00799;K00799;K00799	--	glutathione S-transferase, mu 1 [Source:MGI Symbol;Acc:MGI:95860]	ko01100//Metabolic pathways;ko05200//Pathways in cancer;ko05208//Chemical carcinogenesis - reactive oxygen species;ko05207//Chemical carcinogenesis - receptor activation;ko05225//Hepatocellular carcinoma;ko05418//Fluid shear stress and atherosclerosis;ko00983//Drug metabolism - other enzymes;ko05204//Chemical carcinogenesis - DNA adducts;ko01524//Platinum drug resistance;ko00980//Metabolism of xe…	GO:0005576//extracellular region;GO:0005737//cytoplasm;GO:0005829//cytosol;GO:0032991//protein-containing complex;GO:0043209//myelin sheath;GO:0045171//intercellular bridge	GO:0004364//glutathione transferase activity;GO:0005496//steroid binding;GO:0005515//protein binding;GO:0016151//nickel cation binding;GO:0016740//transferase activity;GO:0019899//enzyme binding;GO:0019901//protein kinase binding;GO:0042802//identical protein binding;GO:0042803//protein homodimerization activity;GO:0043295//glutathione binding	GO:0006629//lipid metabolic process;GO:0006693//prostaglandin metabolic process;GO:0006749//glutathione metabolic process;GO:0042178//xenobiotic catabolic process;GO:0051122//hepoxilin biosynthetic process;GO:0071466//cellular response to xenobiotic stimulus;GO:1901687//glutathione derivative biosynthetic process
ENSMUSG00000005339	205	67	188	49	42	41	17.544	4.915	15.547	3.215	2.827	2.165	12.6687	2.73567	2.2113003361182	0.000106542	0.00476829	Fcer1a	Environmental Information Processing;Environmental Information Processing;Organismal Systems;Human Diseases	Signal transduction;Signal transduction;Immune system;Immune disease	K08089;K08089;K08089;K08089	--	Fc receptor, IgE, high affinity I, alpha polypeptide [Source:MGI Symbol;Acc:MGI:95494]	ko04072//Phospholipase D signaling pathway;ko04071//Sphingolipid signaling pathway;ko04664//Fc epsilon RI signaling pathway;ko05310//Asthma	GO:0005886//plasma membrane;GO:0009897//external side of plasma membrane;GO:0009986//cell surface;GO:0016020//membrane;GO:0045121//membrane raft	GO:0004888//transmembrane signaling receptor activity;GO:0005515//protein binding;GO:0019767//IgE receptor activity;GO:0019768//high-affinity IgE receptor activity;GO:0019863//IgE binding	GO:0001812//positive regulation of type I hypersensitivity;GO:0001820//serotonin secretion;GO:0007165//signal transduction;GO:0007166//cell surface receptor signaling pathway;GO:0016068//type I hypersensitivity;GO:0019370//leukotriene biosynthetic process;GO:0019722//calcium-mediated signaling;GO:0032725//positive regulation of granulocyte macrophage colony-stimulating factor production;GO:003275…
ENSMUSG00000025154	543	256	582	134	187	198	9.088	3.673	9.464	1.719	2.462	2.045	7.40833	2.07533	1.83580593713532	0.00010692	0.00477359	Arhgap19	-	-	-	--	Rho GTPase activating protein 19 [Source:MGI Symbol;Acc:MGI:1918335]	-	GO:0005737//cytoplasm;GO:0005886//plasma membrane;GO:0043231//intracellular membrane-bounded organelle	GO:0005096//GTPase activator activity	GO:0007165//signal transduction;GO:0051056//regulation of small GTPase mediated signal transduction
ENSMUSG00000037725	525	288	395	104	161	199	17.293	8.131	12.572	2.626	4.171	4.045	12.6653	3.614	1.8092166358907	0.000110555	0.00490662	Ckap2	-	-	-	--	cytoskeleton associated protein 2 [Source:MGI Symbol;Acc:MGI:1931797]	-	GO:0000922//spindle pole;GO:0005737//cytoplasm;GO:0005813//centrosome;GO:0005819//spindle;GO:0005856//cytoskeleton;GO:0005874//microtubule;GO:0015630//microtubule cytoskeleton;GO:0072686//mitotic spindle	GO:0003674//molecular_function	GO:0000281//mitotic cytokinesis;GO:0006915//apoptotic process;GO:0007026//negative regulation of microtubule depolymerization;GO:0007049//cell cycle;GO:0045944//positive regulation of transcription by RNA polymerase II
ENSMUSG00000026011	55	19	94	171	216	214	2.43	0.815	4.013	5.792	7.507	5.835	2.41933	6.378	-1.39849454149409	0.000110623	0.00490662	Ctla4	Environmental Information Processing;Organismal Systems;Human Diseases;Human Diseases	Signaling molecules and interaction;Immune system;Immune disease;Immune disease	K06538;K06538;K06538;K06538	--	cytotoxic T-lymphocyte-associated protein 4 [Source:MGI Symbol;Acc:MGI:88556]	ko04514//Cell adhesion molecules;ko04660//T cell receptor signaling pathway;ko05323//Rheumatoid arthritis;ko05320//Autoimmune thyroid disease	GO:0005794//Golgi apparatus;GO:0005886//plasma membrane;GO:0009897//external side of plasma membrane;GO:0016020//membrane;GO:0045334//clathrin-coated endocytic vesicle;GO:0048471//perinuclear region of cytoplasm;GO:0098636//protein complex involved in cell adhesion	-	GO:0002250//adaptive immune response;GO:0002376//immune system process;GO:0006955//immune response;GO:0006974//cellular response to DNA damage stimulus;GO:0030889//negative regulation of B cell proliferation;GO:0042129//regulation of T cell proliferation;GO:0042130//negative regulation of T cell proliferation;GO:0043065//positive regulation of apoptotic process;GO:0045590//negative regulation of …
ENSMUSG00000072949	533	511	488	219	183	289	42.22	28.763	37.832	11.101	9.207	10.428	36.2717	10.2453	1.82387611462051	0.000111031	0.00490662	Acot1	Metabolism;Organismal Systems;Metabolism;Metabolism	Global and overview maps;Endocrine system;Lipid metabolism;Lipid metabolism	K01068;K01068;K01068;K01068	--	acyl-CoA thioesterase 1 [Source:MGI Symbol;Acc:MGI:1349396]	ko01100//Metabolic pathways;ko04913//Ovarian steroidogenesis;ko01040//Biosynthesis of unsaturated fatty acids;ko00062//Fatty acid elongation	GO:0005737//cytoplasm;GO:0005739//mitochondrion;GO:0005829//cytosol	GO:0016290//palmitoyl-CoA hydrolase activity;GO:0016787//hydrolase activity;GO:0016790//thiolester hydrolase activity;GO:0047617//acyl-CoA hydrolase activity;GO:0052689//carboxylic ester hydrolase activity;GO:0102991//myristoyl-CoA hydrolase activity	GO:0000038//very long-chain fatty acid metabolic process;GO:0001676//long-chain fatty acid metabolic process;GO:0006629//lipid metabolic process;GO:0006631//fatty acid metabolic process;GO:0006637//acyl-CoA metabolic process;GO:0010667//negative regulation of cardiac muscle cell apoptotic process
ENSMUSG00000021242	12582	8626	11219	4119	4481	6556	325.745	191.429	280.667	81.748	91.256	104.732	265.947	92.5787	1.52238707285176	0.00011123	0.00490662	Npc2	Cellular Processes;Organismal Systems	Transport and catabolism;Digestive system	K13443;K13443	--	NPC intracellular cholesterol transporter 2 [Source:MGI Symbol;Acc:MGI:1915213]	ko04142//Lysosome;ko04979//Cholesterol metabolism	GO:0005576//extracellular region;GO:0005615//extracellular space;GO:0005764//lysosome;GO:0005783//endoplasmic reticulum	GO:0015485//cholesterol binding;GO:0019899//enzyme binding;GO:0032934//sterol binding;GO:0120020//cholesterol transfer activity	GO:0006629//lipid metabolic process;GO:0006869//lipid transport;GO:0008202//steroid metabolic process;GO:0008203//cholesterol metabolic process;GO:0009615//response to virus;GO:0010467//gene expression;GO:0010878//cholesterol storage;GO:0015918//sterol transport;GO:0016125//sterol metabolic process;GO:0030301//cholesterol transport;GO:0032366//intracellular sterol transport;GO:0032367//intracellu…
ENSMUSG00000068417	255	174	210	68	86	96	15.863	9.271	12.64	3.249	4.191	3.685	12.5913	3.70833	1.76358822701094	0.000117142	0.00510981	Pnp2	Metabolism;Metabolism;Metabolism	Global and overview maps;Nucleotide metabolism;Metabolism of cofactors and vitamins	K03783;K03783;K03783	--	purine-nucleoside phosphorylase 2 [Source:MGI Symbol;Acc:MGI:3712328]	ko01100//Metabolic pathways;ko00230//Purine metabolism;ko00760//Nicotinate and nicotinamide metabolism	GO:0005576//extracellular region;GO:0005737//cytoplasm;GO:0005829//cytosol	GO:0001882//nucleoside binding;GO:0002060//purine nucleobase binding;GO:0003824//catalytic activity;GO:0004731//purine-nucleoside phosphorylase activity;GO:0016740//transferase activity;GO:0016757//glycosyltransferase activity;GO:0016763//pentosyltransferase activity;GO:0042301//phosphate ion binding;GO:0042802//identical protein binding	GO:0006139//nucleobase-containing compound metabolic process;GO:0006166//purine ribonucleoside salvage;GO:0006738//nicotinamide riboside catabolic process;GO:0006955//immune response;GO:0009116//nucleoside metabolic process;GO:0009165//nucleotide biosynthetic process;GO:0009410//response to xenobiotic stimulus;GO:0032743//positive regulation of interleukin-2 production;GO:0043101//purine-containi…
ENSMUSG00000025912	89	73	83	27	21	23	1.677	1.118	1.376	0.355	0.283	0.284	1.39033	0.307333	2.17755465645989	0.000123831	0.00538203	Mybl1	-	-	-	MYB	myeloblastosis oncogene-like 1 [Source:MGI Symbol;Acc:MGI:99925]	-	GO:0005634//nucleus;GO:0005654//nucleoplasm	GO:0000978//RNA polymerase II cis-regulatory region sequence-specific DNA binding;GO:0001228//DNA-binding transcription activator activity, RNA polymerase II-specific;GO:0003677//DNA binding	GO:0006355//regulation of transcription, DNA-templated;GO:0010468//regulation of gene expression;GO:0045944//positive regulation of transcription by RNA polymerase II
ENSMUSG00000076534	23	30	42	130	65	142	5.812	6.498	10.255	25.182	12.92	22.141	7.52167	20.081	-1.41670683703307	0.000124221	0.00538203	Igkv12-89	-	-	-	--	immunoglobulin kappa chain variable 12-89 [Source:MGI Symbol;Acc:MGI:4439829]	-	GO:0005615//extracellular space	-	GO:0006955//immune response
ENSMUSG00000036938	6	5	9	73	115	4	0.622	0.45	0.9	5.983	9.658	0.263	0.657333	5.30133	-3.01165820518437	0.000124342	0.00538203	Try5	Environmental Information Processing;Human Diseases;Organismal Systems;Organismal Systems	Signaling molecules and interaction;Infectious disease: viral;Digestive system;Digestive system	K01312;K01312;K01312;K01312	--	trypsin 5 [Source:MGI Symbol;Acc:MGI:102756]	ko04080//Neuroactive ligand-receptor interaction;ko05164//Influenza A;ko04972//Pancreatic secretion;ko04974//Protein digestion and absorption	GO:0001669//acrosomal vesicle;GO:0005576//extracellular region;GO:0005615//extracellular space;GO:0031410//cytoplasmic vesicle	GO:0004252//serine-type endopeptidase activity;GO:0005509//calcium ion binding;GO:0008233//peptidase activity;GO:0008236//serine-type peptidase activity;GO:0016787//hydrolase activity	GO:0006508//proteolysis
ENSMUSG00000045826	573	163	942	2370	4206	4758	52.629	12.843	83.868	167.346	304.823	270.407	49.78	247.525	-2.31393805199909	0.000125362	0.00541348	Ptprcap	-	-	-	--	protein tyrosine phosphatase receptor type C polypeptide-associated protein [Source:MGI Symbol;Acc:MGI:97811]	-	GO:0005886//plasma membrane;GO:0016020//membrane	-	-
ENSMUSG00000112640	127	54	161	376	290	309	4.556	1.659	5.576	10.345	8.178	6.845	3.93033	8.456	-1.10532370343423	0.00012619	0.00543648	Gm32687	Human Diseases	Infectious disease: viral	K09228	zf-C2H2	predicted gene, 32687 [Source:MGI Symbol;Acc:MGI:5591846]	ko05168//Herpes simplex virus 1 infection	-	GO:0000978//RNA polymerase II cis-regulatory region sequence-specific DNA binding;GO:0000981//DNA-binding transcription factor activity, RNA polymerase II-specific;GO:0046872//metal ion binding	GO:0006355//regulation of transcription, DNA-templated;GO:0006357//regulation of transcription by RNA polymerase II
ENSMUSG00000045932	660	1765	1612	596	445	529	15.383	34.39	35.727	10.352	7.831	7.509	28.5	8.564	1.73460521844132	0.000128226	0.00550818	Ifit2	-	-	-	--	interferon-induced protein with tetratricopeptide repeats 2 [Source:MGI Symbol;Acc:MGI:99449]	-	GO:0005737//cytoplasm;GO:0005783//endoplasmic reticulum	GO:0005515//protein binding	GO:0009615//response to virus;GO:0043065//positive regulation of apoptotic process;GO:0051707//response to other organism;GO:0140374//antiviral innate immune response
ENSMUSG00000063193	280	189	201	82	78	105	8.471	4.978	6.111	1.955	1.82	2.029	6.52	1.93467	1.75278694577285	0.000131808	0.00562592	Cd300lb	-	-	-	--	CD300 molecule like family member B [Source:MGI Symbol;Acc:MGI:2685099]	-	GO:0005886//plasma membrane;GO:0016020//membrane	GO:0005515//protein binding;GO:0042802//identical protein binding	GO:0002376//immune system process;GO:0002446//neutrophil mediated immunity;GO:0033005//positive regulation of mast cell activation;GO:0071222//cellular response to lipopolysaccharide
ENSMUSG00000054446	2	11	9	59	114	11	0.108	0.509	0.469	2.44	4.838	0.366	0.362	2.548	-2.8153036751731	0.000137887	0.00585827	Cpa1	Organismal Systems;Organismal Systems	Digestive system;Digestive system	K08779;K08779	--	carboxypeptidase A1, pancreatic [Source:MGI Symbol;Acc:MGI:88478]	ko04972//Pancreatic secretion;ko04974//Protein digestion and absorption	GO:0005576//extracellular region;GO:0005615//extracellular space	GO:0004180//carboxypeptidase activity;GO:0004181//metallocarboxypeptidase activity;GO:0008233//peptidase activity;GO:0008237//metallopeptidase activity;GO:0008238//exopeptidase activity;GO:0008270//zinc ion binding;GO:0016787//hydrolase activity;GO:0046872//metal ion binding	GO:0006508//proteolysis;GO:0046686//response to cadmium ion;GO:0051603//proteolysis involved in cellular protein catabolic process
ENSMUSG00000024187	1336	1201	1159	409	459	776	40.794	31.403	34.368	9.261	11.135	14.624	35.5217	11.6733	1.60548269107366	0.000138962	0.00589038	Fam234a	-	-	-	--	family with sequence similarity 234, member A [Source:MGI Symbol;Acc:MGI:2146854]	-	GO:0009986//cell surface;GO:0016020//membrane	GO:0003674//molecular_function	GO:0008150//biological_process
ENSMUSG00000048779	837	473	779	221	204	400	36.736	17.795	33.038	7.436	7.043	10.833	29.1897	8.43733	1.79059873178042	0.000140755	0.00595272	P2ry6	Environmental Information Processing	Signaling molecules and interaction	K04272	--	pyrimidinergic receptor P2Y, G-protein coupled, 6 [Source:MGI Symbol;Acc:MGI:2673874]	ko04080//Neuroactive ligand-receptor interaction	GO:0005886//plasma membrane;GO:0016020//membrane;GO:0016323//basolateral plasma membrane;GO:0016324//apical plasma membrane	GO:0001621//G protein-coupled ADP receptor activity;GO:0004930//G protein-coupled receptor activity;GO:0019103//pyrimidine nucleotide binding;GO:0045028//G protein-coupled purinergic nucleotide receptor activity;GO:0045029//G protein-coupled UDP receptor activity;GO:0045030//G protein-coupled UTP receptor activity	GO:0006909//phagocytosis;GO:0007165//signal transduction;GO:0007186//G protein-coupled receptor signaling pathway;GO:0014911//positive regulation of smooth muscle cell migration;GO:0030321//transepithelial chloride transport;GO:0032962//positive regulation of inositol trisphosphate biosynthetic process;GO:0035589//G protein-coupled purinergic nucleotide receptor signaling pathway;GO:0070374//posi…
ENSMUSG00000027663	582	368	531	208	188	258	6.375	3.455	5.621	1.747	1.62	1.744	5.15033	1.70367	1.59602271697686	0.000150191	0.00630251	Zmat3	Cellular Processes	Cell growth and death	K10137	zf-C2H2	zinc finger matrin type 3 [Source:MGI Symbol;Acc:MGI:1195270]	ko04115//p53 signaling pathway	GO:0005654//nucleoplasm;GO:0005886//plasma membrane	GO:0003676//nucleic acid binding;GO:0008270//zinc ion binding;GO:0046872//metal ion binding	-
ENSMUSG00000022034	71	29	97	127	236	307	2.082	1.343	2.748	2.854	5.443	5.554	2.05767	4.617	-1.16594644174753	0.000150393	0.00630251	Esco2	-	-	-	--	establishment of sister chromatid cohesion N-acetyltransferase 2 [Source:MGI Symbol;Acc:MGI:1919238]	-	GO:0000785//chromatin;GO:0001741//XY body;GO:0005634//nucleus;GO:0005654//nucleoplasm;GO:0005694//chromosome;GO:0005721//pericentric heterochromatin;GO:0005794//Golgi apparatus;GO:0010369//chromocenter;GO:0030054//cell junction;GO:0035861//site of double-strand break	GO:0004468//lysine N-acetyltransferase activity, acting on acetyl phosphate as donor;GO:0016407//acetyltransferase activity;GO:0016740//transferase activity;GO:0016746//acyltransferase activity;GO:0046872//metal ion binding;GO:0061733//peptide-lysine-N-acetyltransferase activity	GO:0002244//hematopoietic progenitor cell differentiation;GO:0006275//regulation of DNA replication;GO:0006302//double-strand break repair;GO:0007049//cell cycle;GO:0007059//chromosome segregation;GO:0007064//mitotic sister chromatid cohesion;GO:0071168//protein localization to chromatin
ENSMUSG00000049037	848	499	771	220	237	409	46.488	23.448	40.842	9.245	10.22	13.835	36.926	11.1	1.73407731484138	0.000151299	0.00632609	Clec4a1	-	-	-	--	C-type lectin domain family 4, member a1 [Source:MGI Symbol;Acc:MGI:3036291]	-	GO:0009897//external side of plasma membrane;GO:0016020//membrane	GO:0005509//calcium ion binding;GO:0005537//mannose binding;GO:0030246//carbohydrate binding	GO:0001818//negative regulation of cytokine production;GO:0002470//plasmacytoid dendritic cell antigen processing and presentation;GO:0032720//negative regulation of tumor necrosis factor production;GO:0036037//CD8-positive, alpha-beta T cell activation;GO:0042590//antigen processing and presentation of exogenous peptide antigen via MHC class I;GO:0061760//antifungal innate immune response
ENSMUSG00000015476	62	27	38	195	101	123	2.73	1.019	1.617	6.581	3.498	3.341	1.78867	4.47333	-1.32246571182702	0.00015172	0.00632932	Prrt1	-	-	-	--	proline-rich transmembrane protein 1 [Source:MGI Symbol;Acc:MGI:1932118]	-	GO:0005886//plasma membrane;GO:0016020//membrane;GO:0030672//synaptic vesicle membrane;GO:0045202//synapse;GO:0045211//postsynaptic membrane;GO:0098839//postsynaptic density membrane;GO:0098978//glutamatergic synapse	GO:0030545//signaling receptor regulator activity;GO:0042802//identical protein binding	GO:0006468//protein phosphorylation;GO:0007611//learning or memory;GO:0008104//protein localization;GO:0034394//protein localization to cell surface;GO:0050808//synapse organization;GO:0060291//long-term synaptic potentiation;GO:0060292//long-term synaptic depression;GO:2000311//regulation of AMPA receptor activity
ENSMUSG00000063130	44	40	64	9	7	13	2.645	2.061	3.717	0.415	0.331	0.673	2.80767	0.473	2.56945957670428	0.000155392	0.00646789	Calml3	Organismal Systems;Human Diseases;Human Diseases;Human Diseases;Human Diseases;Human Diseases;Environmental Information Processing;Human Diseases;Environmental Information Processing;Environmental Information Processing;Human Diseases;Human Diseases;Environmental Information Processing;Human Diseases;Human Diseases;Cellular Processes;Environmental Information Processing;Organismal Systems;Organis…	Sensory system;Cancer: overview;Neurodegenerative disease;Neurodegenerative disease;Neurodegenerative disease;Infectious disease: viral;Signal transduction;Infectious disease: viral;Signal transduction;Signal transduction;Infectious disease: viral;Cardiovascular disease;Signal transduction;Substance dependence;Infectious disease: bacterial;Cell growth and death;Signal transduction;Endocrine syste…	K02183;K02183;K02183;K02183;K02183;K02183;K02183;K02183;K02183;K02183;K02183;K02183;K02183;K02183;K02183;K02183;K02183;K02183;K02183;K02183;K02183;K02183;K02183;K02183;K02183;K02183;K02183;K02183;K02183;K02183;K02183;K02183;K02183;K02183;K02183;K02183;K02183;K02183;K02183;K02183;K02183;K02183;K02183	--	calmodulin-like 3 [Source:MGI Symbol;Acc:MGI:1917655]	ko04740//Olfactory transduction;ko05200//Pathways in cancer;ko05022//Pathways of neurodegeneration - multiple diseases;ko05010//Alzheimer disease;ko05012//Parkinson disease;ko05163//Human cytomegalovirus infection;ko04020//Calcium signaling pathway;ko05170//Human immunodeficiency virus 1 infection;ko04014//Ras signaling pathway;ko04024//cAMP signaling pathway;ko05167//Kaposi sarcoma-associated he…	-	GO:0005509//calcium ion binding;GO:0046872//metal ion binding	-
ENSMUSG00000069607	400	330	317	99	91	206	40.068	28.358	30.682	7.581	7.143	12.741	33.036	9.155	1.85140722463202	0.000160852	0.00666505	Cd300ld3	-	-	-	--	CD300 molecule like family member D3 [Source:MGI Symbol;Acc:MGI:2687214]	-	GO:0005764//lysosome;GO:0005768//endosome;GO:0005769//early endosome;GO:0005886//plasma membrane;GO:0016020//membrane	GO:0005515//protein binding	GO:0002376//immune system process;GO:0031398//positive regulation of protein ubiquitination;GO:0034162//toll-like receptor 9 signaling pathway;GO:0034165//positive regulation of toll-like receptor 9 signaling pathway
ENSMUSG00000039238	43	16	97	2	8	10	1.136	0.362	2.477	0.041	0.166	0.163	1.325	0.123333	3.42535768454277	0.00016305	0.00672592	Zfp750	-	-	-	Others	zinc finger protein 750 [Source:MGI Symbol;Acc:MGI:2442210]	-	GO:0005634//nucleus	GO:0000978//RNA polymerase II cis-regulatory region sequence-specific DNA binding;GO:0001227//DNA-binding transcription repressor activity, RNA polymerase II-specific;GO:0001228//DNA-binding transcription activator activity, RNA polymerase II-specific;GO:0046872//metal ion binding;GO:1990841//promoter-specific chromatin binding	GO:0000122//negative regulation of transcription by RNA polymerase II;GO:0008544//epidermis development;GO:0010719//negative regulation of epithelial to mesenchymal transition;GO:0030154//cell differentiation;GO:0045944//positive regulation of transcription by RNA polymerase II
ENSMUSG00000061780	32876	36539	19474	11598	8659	17396	3140.39	2992.59	1798.57	849.417	650.353	1024.97	2643.85	841.581	1.65146792523753	0.000164037	0.00674784	Cfd	Human Diseases;Human Diseases;Organismal Systems	Infectious disease: viral;Infectious disease: bacterial;Immune system	K01334;K01334;K01334	--	complement factor D [Source:MGI Symbol;Acc:MGI:87931]	ko05171//Coronavirus disease - COVID-19;ko05150//Staphylococcus aureus infection;ko04610//Complement and coagulation cascades	GO:0005576//extracellular region;GO:0005615//extracellular space	GO:0004175//endopeptidase activity;GO:0004252//serine-type endopeptidase activity;GO:0008233//peptidase activity;GO:0008236//serine-type peptidase activity;GO:0016787//hydrolase activity	GO:0002376//immune system process;GO:0006508//proteolysis;GO:0006957//complement activation, alternative pathway;GO:0007219//Notch signaling pathway;GO:0009617//response to bacterium;GO:0045087//innate immune response
ENSMUSG00000020340	217	125	359	794	491	601	2.921	1.453	4.679	8.254	5.238	5.007	3.01767	6.16633	-1.03097942560865	0.000164356	0.00674784	Cyfip2	Human Diseases;Cellular Processes	Infectious disease: bacterial;Cell motility	K05749;K05749	--	cytoplasmic FMR1 interacting protein 2 [Source:MGI Symbol;Acc:MGI:1924134]	ko05132//Salmonella infection;ko04810//Regulation of actin cytoskeleton	GO:0005634//nucleus;GO:0005737//cytoplasm;GO:0031209//SCAR complex;GO:0043005//neuron projection;GO:0045202//synapse;GO:0048471//perinuclear region of cytoplasm	GO:0005515//protein binding;GO:0031267//small GTPase binding	GO:0000902//cell morphogenesis;GO:0006915//apoptotic process;GO:0007155//cell adhesion;GO:0007411//axon guidance;GO:0030031//cell projection assembly;GO:0030833//regulation of actin filament polymerization;GO:0031175//neuron projection development;GO:0045862//positive regulation of proteolysis;GO:0051388//positive regulation of neurotrophin TRK receptor signaling pathway;GO:0097484//dendrite exte…
ENSMUSG00000043832	635	281	561	135	155	258	41.72	15.825	36.011	6.799	8.01	10.459	31.1853	8.42267	1.88851870304763	0.00016468	0.00674784	Clec4a3	-	-	-	--	C-type lectin domain family 4, member a3 [Source:MGI Symbol;Acc:MGI:1920399]	-	GO:0009897//external side of plasma membrane;GO:0016020//membrane	GO:0004190//aspartic-type endopeptidase activity;GO:0005509//calcium ion binding;GO:0005537//mannose binding;GO:0030246//carbohydrate binding	GO:0006508//proteolysis;GO:0061760//antifungal innate immune response
ENSMUSG00000018168	99	110	123	411	198	249	2.312	2.202	2.775	7.356	3.637	3.587	2.42967	4.86	-1.00019791412897	0.000166726	0.00681654	Ikzf3	-	-	-	zf-C2H2	IKAROS family zinc finger 3 [Source:MGI Symbol;Acc:MGI:1342542]	-	GO:0005634//nucleus;GO:0005654//nucleoplasm;GO:0005737//cytoplasm;GO:0005829//cytosol	GO:0000977//RNA polymerase II transcription regulatory region sequence-specific DNA binding;GO:0000978//RNA polymerase II cis-regulatory region sequence-specific DNA binding;GO:0001228//DNA-binding transcription activator activity, RNA polymerase II-specific;GO:0003677//DNA binding;GO:0003700//DNA-binding transcription factor activity;GO:0005515//protein binding;GO:0042802//identical protein bind…	GO:0006357//regulation of transcription by RNA polymerase II;GO:0009617//response to bacterium;GO:0030183//B cell differentiation;GO:0030217//T cell differentiation;GO:0030888//regulation of B cell proliferation;GO:0042113//B cell activation;GO:0042981//regulation of apoptotic process;GO:0045577//regulation of B cell differentiation;GO:0045619//regulation of lymphocyte differentiation;GO:0045944/…
ENSMUSG00000024795	100	51	115	169	276	308	3.595	1.459	7.397	6.102	11.34	10.246	4.15033	9.22933	-1.15299922985642	0.000171256	0.00695548	Kif20b	-	-	-	--	kinesin family member 20B [Source:MGI Symbol;Acc:MGI:2444576]	-	GO:0000922//spindle pole;GO:0005634//nucleus;GO:0005654//nucleoplasm;GO:0005730//nucleolus;GO:0005737//cytoplasm;GO:0005813//centrosome;GO:0005819//spindle;GO:0005829//cytosol;GO:0005856//cytoskeleton;GO:0005871//kinesin complex;GO:0005874//microtubule;GO:0015630//microtubule cytoskeleton;GO:0030424//axon;GO:0030426//growth cone;GO:0030496//midbody;GO:0042995//cell projection;GO:0045171//intercel…	GO:0000166//nucleotide binding;GO:0003774//cytoskeletal motor activity;GO:0003777//microtubule motor activity;GO:0005515//protein binding;GO:0005524//ATP binding;GO:0008017//microtubule binding;GO:0008574//plus-end-directed microtubule motor activity;GO:0016887//ATP hydrolysis activity;GO:0042803//protein homodimerization activity;GO:0050699//WW domain binding	GO:0001843//neural tube closure;GO:0007018//microtubule-based movement;GO:0007049//cell cycle;GO:0008284//positive regulation of cell population proliferation;GO:0032467//positive regulation of cytokinesis;GO:0035372//protein localization to microtubule;GO:0048812//neuron projection morphogenesis;GO:0051301//cell division;GO:0070201//regulation of establishment of protein localization;GO:0090316/…
ENSMUSG00000004730	2808	1859	2373	664	781	1489	81.085	45.297	65.088	15.141	17.314	28.998	63.8233	20.4843	1.63956301815679	0.00017273	0.00698457	Adgre1	-	-	-	--	adhesion G protein-coupled receptor E1 [Source:MGI Symbol;Acc:MGI:106912]	-	GO:0005886//plasma membrane;GO:0009897//external side of plasma membrane;GO:0016020//membrane;GO:0071944//cell periphery	GO:0004888//transmembrane signaling receptor activity;GO:0004930//G protein-coupled receptor activity;GO:0005509//calcium ion binding	GO:0002250//adaptive immune response;GO:0002376//immune system process;GO:0007165//signal transduction;GO:0007166//cell surface receptor signaling pathway;GO:0007186//G protein-coupled receptor signaling pathway;GO:0007189//adenylate cyclase-activating G protein-coupled receptor signaling pathway
ENSMUSG00000022225	1852	620	1736	450	573	578	147.155	42.264	133.342	27.433	35.844	28.363	107.587	30.5467	1.81641690102595	0.000175223	0.00704987	Cma1	Human Diseases;Organismal Systems	Cardiovascular disease;Endocrine system	K01329;K01329	--	chymase 1, mast cell [Source:MGI Symbol;Acc:MGI:96941]	ko05415//Diabetic cardiomyopathy;ko04614//Renin-angiotensin system	GO:0005576//extracellular region;GO:0005615//extracellular space;GO:0005737//cytoplasm;GO:0005829//cytosol;GO:0030141//secretory granule;GO:0036464//cytoplasmic ribonucleoprotein granule;GO:0043231//intracellular membrane-bounded organelle	GO:0004175//endopeptidase activity;GO:0004252//serine-type endopeptidase activity;GO:0008233//peptidase activity;GO:0008236//serine-type peptidase activity;GO:0016787//hydrolase activity;GO:0042277//peptide binding	GO:0006508//proteolysis;GO:0006518//peptide metabolic process;GO:0016485//protein processing;GO:0022617//extracellular matrix disassembly;GO:0030163//protein catabolic process;GO:0030901//midbrain development;GO:0034769//basement membrane disassembly;GO:0045766//positive regulation of angiogenesis;GO:0050727//regulation of inflammatory response;GO:0071333//cellular response to glucose stimulus;GO…
ENSMUSG00000044583	877	542	1350	382	295	437	21.047	10.492	30.021	7.68	5.617	6.391	20.52	6.56267	1.64467666875741	0.000175285	0.00704987	Tlr7	Human Diseases;Organismal Systems;Human Diseases;Human Diseases;Organismal Systems	Infectious disease: viral;Immune system;Infectious disease: viral;Infectious disease: viral;Immune system	K05404;K05404;K05404;K05404;K05404	--	toll-like receptor 7 [Source:MGI Symbol;Acc:MGI:2176882]	ko05171//Coronavirus disease - COVID-19;ko04613//Neutrophil extracellular trap formation;ko05164//Influenza A;ko05162//Measles;ko04620//Toll-like receptor signaling pathway	GO:0005737//cytoplasm;GO:0005764//lysosome;GO:0005768//endosome;GO:0005783//endoplasmic reticulum;GO:0005789//endoplasmic reticulum membrane;GO:0005886//plasma membrane;GO:0010008//endosome membrane;GO:0016020//membrane;GO:0031410//cytoplasmic vesicle;GO:0032009//early phagosome;GO:0043235//receptor complex;GO:0045335//phagocytic vesicle	GO:0003725//double-stranded RNA binding;GO:0003727//single-stranded RNA binding;GO:0005515//protein binding;GO:0035197//siRNA binding;GO:0038187//pattern recognition receptor activity	GO:0000165//MAPK cascade;GO:0001819//positive regulation of cytokine production;GO:0001932//regulation of protein phosphorylation;GO:0002218//activation of innate immune response;GO:0002224//toll-like receptor signaling pathway;GO:0002376//immune system process;GO:0006954//inflammatory response;GO:0007165//signal transduction;GO:0007249//I-kappaB kinase/NF-kappaB signaling;GO:0007254//JNK cascade…
ENSMUSG00000045838	182	151	151	58	62	70	3.305	2.351	2.65	0.807	0.886	0.784	2.76867	0.825667	1.74556000317843	0.000175492	0.00704987	Ccdc9b	-	-	-	--	coiled-coil domain containing 9B [Source:MGI Symbol;Acc:MGI:2685199]	-	-	-	-
ENSMUSG00000021701	262	238	300	85	90	148	7.992	6.223	8.843	1.988	2.159	2.786	7.686	2.311	1.73371571659517	0.000177637	0.00712054	Plk2	Environmental Information Processing	Signal transduction	K08861	--	polo like kinase 2 [Source:MGI Symbol;Acc:MGI:1099790]	ko04068//FoxO signaling pathway	GO:0000776//kinetochore;GO:0000785//chromatin;GO:0000922//spindle pole;GO:0005634//nucleus;GO:0005654//nucleoplasm;GO:0005737//cytoplasm;GO:0005813//centrosome;GO:0005814//centriole;GO:0005856//cytoskeleton;GO:0030425//dendrite;GO:0042995//cell projection	GO:0000166//nucleotide binding;GO:0004672//protein kinase activity;GO:0004674//protein serine/threonine kinase activity;GO:0005515//protein binding;GO:0005524//ATP binding;GO:0016301//kinase activity;GO:0016740//transferase activity;GO:0019901//protein kinase binding;GO:0032050//clathrin heavy chain binding;GO:0043008//ATP-dependent protein binding;GO:0044877//protein-containing complex binding;G…	GO:0000082//G1/S transition of mitotic cell cycle;GO:0000278//mitotic cell cycle;GO:0002092//positive regulation of receptor internalization;GO:0006468//protein phosphorylation;GO:0007052//mitotic spindle organization;GO:0007265//Ras protein signal transduction;GO:0007613//memory;GO:0010508//positive regulation of autophagy;GO:0016310//phosphorylation;GO:0016525//negative regulation of angiogenes…
ENSMUSG00000036223	23	3	35	64	104	140	1.139	0.122	1.721	1.975	3.84	3.879	0.994	3.23133	-1.70081182488296	0.000178979	0.00715878	Ska1	-	-	-	--	spindle and kinetochore associated complex subunit 1 [Source:MGI Symbol;Acc:MGI:1913718]	-	GO:0000776//kinetochore;GO:0000940//outer kinetochore;GO:0005876//spindle microtubule;GO:0015630//microtubule cytoskeleton;GO:0034451//centriolar satellite;GO:0045171//intercellular bridge	GO:0008017//microtubule binding	GO:0000278//mitotic cell cycle;GO:0007059//chromosome segregation;GO:0031110//regulation of microtubule polymerization or depolymerization;GO:0051301//cell division;GO:0051315//attachment of mitotic spindle microtubules to kinetochore
ENSMUSG00000018752	447	256	333	124	144	168	21.075	9.961	14.943	4.149	4.686	4.042	15.3263	4.29233	1.8361785662785	0.000180624	0.00719337	Tnfsfm13	-	-	-	--	tumor necrosis factor (ligand) superfamily, membrane-bound member 13 [Source:MGI Symbol;Acc:MGI:3845075]	-	GO:0005576//extracellular region;GO:0005615//extracellular space;GO:0016020//membrane	GO:0005125//cytokine activity;GO:0005164//tumor necrosis factor receptor binding;GO:0005515//protein binding	GO:0006955//immune response;GO:0007165//signal transduction;GO:0050896//response to stimulus
ENSMUSG00000052102	823	623	850	252	285	467	30.964	22.324	31.8	7.436	8.512	11.788	28.3627	9.24533	1.61719594065484	0.000186382	0.00740669	Gnpda1	Metabolism;Metabolism	Global and overview maps;Carbohydrate metabolism	K02564;K02564	--	glucosamine-6-phosphate deaminase 1 [Source:MGI Symbol;Acc:MGI:1347054]	ko01100//Metabolic pathways;ko00520//Amino sugar and nucleotide sugar metabolism	GO:0005737//cytoplasm	GO:0004342//glucosamine-6-phosphate deaminase activity;GO:0016787//hydrolase activity;GO:0016853//isomerase activity;GO:0042802//identical protein binding	GO:0005975//carbohydrate metabolic process;GO:0006002//fructose 6-phosphate metabolic process;GO:0006041//glucosamine metabolic process;GO:0006043//glucosamine catabolic process;GO:0006044//N-acetylglucosamine metabolic process;GO:0006046//N-acetylglucosamine catabolic process;GO:0006048//UDP-N-acetylglucosamine biosynthetic process;GO:0006091//generation of precursor metabolites and energy;GO:00…
ENSMUSG00000031271	30	8	102	8	3	0	1.282	0.251	4.163	0.276	0.106	0	1.89867	0.127333	3.89830460293066	0.00018829	0.00746273	Serpina7	Organismal Systems	Endocrine system	K20734	--	serine (or cysteine) peptidase inhibitor, clade A (alpha-1 antiproteinase, antitrypsin), member 7 [Source:MGI Symbol;Acc:MGI:3041197]	ko04918//Thyroid hormone synthesis	GO:0005615//extracellular space	GO:0004867//serine-type endopeptidase inhibitor activity	GO:0070327//thyroid hormone transport
ENSMUSG00000022864	407	242	410	749	711	851	13.043	5.931	13.709	26.229	27.019	23.671	10.8943	25.6397	-1.23479959101979	0.000188602	0.00746273	D16Ertd472e	-	-	-	--	DNA segment, Chr 16, ERATO Doi 472, expressed [Source:MGI Symbol;Acc:MGI:1196400]	-	GO:0005575//cellular_component	GO:0005515//protein binding	GO:0007399//nervous system development;GO:0021895//cerebral cortex neuron differentiation;GO:0030154//cell differentiation;GO:0060999//positive regulation of dendritic spine development
ENSMUSG00000026315	661	328	455	200	154	239	19.21	9.34	11.091	4.616	3.069	3.495	13.2137	3.72667	1.82607316881464	0.000189852	0.00749612	Serpinb8	-	-	-	--	serine (or cysteine) peptidase inhibitor, clade B, member 8 [Source:MGI Symbol;Acc:MGI:894657]	-	GO:0005615//extracellular space;GO:0005737//cytoplasm;GO:0005829//cytosol	GO:0004867//serine-type endopeptidase inhibitor activity;GO:0030414//peptidase inhibitor activity	GO:0090136//epithelial cell-cell adhesion
ENSMUSG00000075334	17	35	34	2	1	5	0.995	1.755	1.922	0.09	0.046	0.18	1.55733	0.105333	3.88604381070292	0.000198744	0.00781469	Rprm	Cellular Processes	Cell growth and death	K10128	--	reprimo, TP53 dependent G2 arrest mediator candidate [Source:MGI Symbol;Acc:MGI:1915124]	ko04115//p53 signaling pathway	GO:0005737//cytoplasm;GO:0016020//membrane	GO:0003674//molecular_function	GO:0007346//regulation of mitotic cell cycle;GO:0051726//regulation of cell cycle
ENSMUSG00000067220	15	6	36	55	115	98	0.51	0.175	1.184	1.435	3.078	2.058	0.623	2.19033	-1.81384637304107	0.000200261	0.00784086	Cnga1	Environmental Information Processing;Environmental Information Processing;Organismal Systems	Signal transduction;Signal transduction;Sensory system	K04948;K04948;K04948	--	cyclic nucleotide gated channel alpha 1 [Source:MGI Symbol;Acc:MGI:88436]	ko04024//cAMP signaling pathway;ko04022//cGMP-PKG signaling pathway;ko04744//Phototransduction	GO:0001750//photoreceptor outer segment;GO:0005886//plasma membrane;GO:0016020//membrane;GO:0017071//intracellular cyclic nucleotide activated cation channel complex;GO:0042622//photoreceptor outer segment membrane;GO:0043195//terminal bouton	GO:0000166//nucleotide binding;GO:0005216//ion channel activity;GO:0005222//intracellular cAMP-activated cation channel activity;GO:0005223//intracellular cGMP-activated cation channel activity;GO:0030553//cGMP binding;GO:0044877//protein-containing complex binding	GO:0006811//ion transport;GO:0007601//visual perception;GO:0034220//ion transmembrane transport;GO:0050896//response to stimulus;GO:0051480//regulation of cytosolic calcium ion concentration;GO:0051899//membrane depolarization;GO:0055085//transmembrane transport;GO:0098655//cation transmembrane transport
ENSMUSG00000045679	1345	780	1237	484	466	606	61.427	31.43	54.264	18.021	18.255	17.325	49.0403	17.867	1.45667136957918	0.000200395	0.00784086	Slc66a3	-	-	-	--	solute carrier family 66 member 3 [Source:MGI Symbol;Acc:MGI:2444067]	-	GO:0016020//membrane	GO:0003674//molecular_function	-
ENSMUSG00000015243	6143	2807	6747	1965	2125	2595	51.128	20.026	54.262	12.537	13.912	13.327	41.8053	13.2587	1.65675130570427	0.000200949	0.00784086	Abca1	Human Diseases;Environmental Information Processing;Organismal Systems;Organismal Systems	Cardiovascular disease;Membrane transport;Digestive system;Digestive system	K05641;K05641;K05641;K05641	--	ATP-binding cassette, sub-family A member 1 [Source:MGI Symbol;Acc:MGI:99607]	ko05417//Lipid and atherosclerosis;ko02010//ABC transporters;ko04979//Cholesterol metabolism;ko04975//Fat digestion and absorption	GO:0005768//endosome;GO:0005794//Golgi apparatus;GO:0005886//plasma membrane;GO:0009897//external side of plasma membrane;GO:0009986//cell surface;GO:0016020//membrane;GO:0016323//basolateral plasma membrane;GO:0030139//endocytic vesicle;GO:0043231//intracellular membrane-bounded organelle;GO:0045121//membrane raft;GO:0045335//phagocytic vesicle;GO:0048471//perinuclear region of cytoplasm;GO:0097…	GO:0000166//nucleotide binding;GO:0005102//signaling receptor binding;GO:0005515//protein binding;GO:0005524//ATP binding;GO:0005548//phospholipid transporter activity;GO:0008035//high-density lipoprotein particle binding;GO:0008320//protein transmembrane transporter activity;GO:0016887//ATP hydrolysis activity;GO:0019905//syntaxin binding;GO:0031210//phosphatidylcholine binding;GO:0031267//small…	GO:0002790//peptide secretion;GO:0006911//phagocytosis, engulfment;GO:0007040//lysosome organization;GO:0007186//G protein-coupled receptor signaling pathway;GO:0007189//adenylate cyclase-activating G protein-coupled receptor signaling pathway;GO:0007584//response to nutrient;GO:0008203//cholesterol metabolic process;GO:0009306//protein secretion;GO:0009410//response to xenobiotic stimulus;GO:001…
ENSMUSG00000024737	306	321	341	111	70	186	11.145	10.022	11.999	3.099	2.005	4.18	11.0553	3.09467	1.83688659795335	0.000201228	0.00784086	Slc15a3	-	-	-	--	solute carrier family 15, member 3 [Source:MGI Symbol;Acc:MGI:1929691]	-	GO:0005764//lysosome;GO:0005765//lysosomal membrane;GO:0005768//endosome;GO:0010008//endosome membrane;GO:0016020//membrane;GO:0043231//intracellular membrane-bounded organelle	GO:0015293//symporter activity;GO:0015647//peptidoglycan transmembrane transporter activity;GO:0022857//transmembrane transporter activity;GO:0071916//dipeptide transmembrane transporter activity	GO:0002376//immune system process;GO:0006857//oligopeptide transport;GO:0015031//protein transport;GO:0015833//peptide transport;GO:0015835//peptidoglycan transport;GO:0045087//innate immune response;GO:0055085//transmembrane transport;GO:0070434//positive regulation of nucleotide-binding oligomerization domain containing 2 signaling pathway;GO:0140206//dipeptide import across plasma membrane
ENSMUSG00000025467	22	12	97	6	3	5	3.031	1.417	12.912	0.634	0.325	0.425	5.78667	0.461333	3.64885109969512	0.000201946	0.00784086	Prap1	Cellular Processes	Transport and catabolism	K21250	--	proline-rich acidic protein 1 [Source:MGI Symbol;Acc:MGI:893573]	ko04140//Autophagy - animal	GO:0005576//extracellular region;GO:0005783//endoplasmic reticulum	GO:0005515//protein binding;GO:0008289//lipid binding;GO:0017129//triglyceride binding	GO:0006974//cellular response to DNA damage stimulus;GO:0006977//DNA damage response, signal transduction by p53 class mediator resulting in cell cycle arrest;GO:0043066//negative regulation of apoptotic process;GO:0071481//cellular response to X-ray;GO:1902426//deactivation of mitotic spindle assembly checkpoint;GO:1904731//positive regulation of intestinal lipid absorption;GO:1905885//positive …
ENSMUSG00000037731	585	648	619	213	240	381	16.228	15.408	16.592	4.529	5.237	6.521	16.076	5.429	1.56615009352946	0.000201985	0.00784086	Themis2	-	-	-	--	thymocyte selection associated family member 2 [Source:MGI Symbol;Acc:MGI:2446213]	-	GO:0005634//nucleus;GO:0005737//cytoplasm	GO:0005515//protein binding	GO:0002376//immune system process;GO:0006954//inflammatory response;GO:0050852//T cell receptor signaling pathway;GO:0050864//regulation of B cell activation
ENSMUSG00000005233	184	105	289	294	609	801	11.068	5.658	17.169	14.413	29.79	30.67	11.2983	24.9577	-1.14337309050353	0.000203606	0.00788716	Spc25	-	-	-	--	SPC25, NDC80 kinetochore complex component, homolog (S. cerevisiae) [Source:MGI Symbol;Acc:MGI:1913692]	-	GO:0000775//chromosome, centromeric region;GO:0000776//kinetochore;GO:0005634//nucleus;GO:0005694//chromosome;GO:0005829//cytosol;GO:0031262//Ndc80 complex	GO:0003674//molecular_function	GO:0007049//cell cycle;GO:0007052//mitotic spindle organization;GO:0007059//chromosome segregation;GO:0007094//mitotic spindle assembly checkpoint signaling;GO:0008608//attachment of spindle microtubules to kinetochore;GO:0051301//cell division
ENSMUSG00000029561	3295	3002	3549	1896	1394	1813	136.06	99.516	138.748	61.199	44.314	46.079	124.775	50.5307	1.30409393059546	0.000206708	0.00799053	Oasl2	Human Diseases	Infectious disease: viral	K14608	--	2'-5' oligoadenylate synthetase-like 2 [Source:MGI Symbol;Acc:MGI:1344390]	ko05165//Human papillomavirus infection	GO:0005654//nucleoplasm;GO:0005829//cytosol;GO:0016020//membrane	GO:0000166//nucleotide binding;GO:0001730//2'-5'-oligoadenylate synthetase activity;GO:0003723//RNA binding;GO:0003725//double-stranded RNA binding;GO:0005515//protein binding;GO:0005524//ATP binding;GO:0016740//transferase activity;GO:0016779//nucleotidyltransferase activity;GO:0046872//metal ion binding	GO:0002376//immune system process;GO:0006164//purine nucleotide biosynthetic process;GO:0009615//response to virus;GO:0045071//negative regulation of viral genome replication;GO:0045087//innate immune response;GO:0051607//defense response to virus;GO:0070106//interleukin-27-mediated signaling pathway
ENSMUSG00000028262	109	38	131	32	19	14	2.558	0.765	2.957	0.778	0.346	0.202	2.09333	0.442	2.2436837836664	0.000208126	0.00802852	Clca3a2	Organismal Systems;Organismal Systems	Digestive system;Endocrine system	K05030;K05030	--	chloride channel accessory 3A2 [Source:MGI Symbol;Acc:MGI:1931471]	ko04972//Pancreatic secretion;ko04924//Renin secretion	GO:0005886//plasma membrane	GO:0005229//intracellular calcium activated chloride channel activity;GO:0008233//peptidase activity;GO:0008237//metallopeptidase activity;GO:0046872//metal ion binding	GO:0006508//proteolysis;GO:0006821//chloride transport;GO:0043276//anoikis;GO:0097192//extrinsic apoptotic signaling pathway in absence of ligand;GO:1902476//chloride transmembrane transport
ENSMUSG00000030641	108	83	164	30	25	52	2.853	1.794	4.748	0.58	0.496	0.809	3.13167	0.628333	2.31732863815139	0.000218078	0.00837739	Ddias	-	-	-	--	DNA damage-induced apoptosis suppressor [Source:MGI Symbol;Acc:MGI:1921291]	-	-	-	GO:1902230//negative regulation of intrinsic apoptotic signaling pathway in response to DNA damage
ENSMUSG00000050708	54450	38323	46815	16600	18310	30210	4807.01	2900.76	3992.86	1123.49	1271.59	1645.73	3900.21	1346.94	1.53386716646957	0.000223403	0.0085463	Ftl1	Cellular Processes;Organismal Systems;Cellular Processes	Cell growth and death;Digestive system;Cell growth and death	K13625;K13625;K13625	--	ferritin light polypeptide 1 [Source:MGI Symbol;Acc:MGI:95589]	ko04217//Necroptosis;ko04978//Mineral absorption;ko04216//Ferroptosis	-	GO:0008199//ferric iron binding;GO:0046872//metal ion binding	GO:0006826//iron ion transport;GO:0006879//cellular iron ion homeostasis
ENSMUSG00000028497	1277	719	1079	398	431	575	23.339	11.321	19.083	5.578	6.21	6.504	17.9143	6.09733	1.5548640323433	0.000241508	0.00914407	Hacd4	Metabolism;Metabolism;Metabolism;Metabolism	Global and overview maps;Global and overview maps;Lipid metabolism;Lipid metabolism	K10703;K10703;K10703;K10703	--	3-hydroxyacyl-CoA dehydratase 4 [Source:MGI Symbol;Acc:MGI:1914025]	ko01100//Metabolic pathways;ko01212//Fatty acid metabolism;ko01040//Biosynthesis of unsaturated fatty acids;ko00062//Fatty acid elongation	GO:0005783//endoplasmic reticulum;GO:0005789//endoplasmic reticulum membrane;GO:0016020//membrane	GO:0016829//lyase activity;GO:0018812//3-hydroxyacyl-CoA dehydratase activity;GO:0019899//enzyme binding;GO:0102158//very-long-chain 3-hydroxyacyl-CoA dehydratase activity	GO:0006629//lipid metabolic process;GO:0006631//fatty acid metabolic process;GO:0006633//fatty acid biosynthetic process;GO:0030148//sphingolipid biosynthetic process;GO:0030497//fatty acid elongation;GO:0042761//very long-chain fatty acid biosynthetic process
ENSMUSG00000003824	99	62	151	155	319	490	10.312	4.953	14.652	11.715	24.796	28.688	9.97233	21.733	-1.12388432434057	0.000246453	0.0093089	Syce2	-	-	-	--	synaptonemal complex central element protein 2 [Source:MGI Symbol;Acc:MGI:1919096]	-	GO:0000795//synaptonemal complex;GO:0000801//central element;GO:0005634//nucleus;GO:0005654//nucleoplasm;GO:0005694//chromosome	GO:0005515//protein binding	GO:0007049//cell cycle;GO:0007130//synaptonemal complex assembly;GO:0051301//cell division;GO:0051321//meiotic cell cycle
ENSMUSG00000036181	2837	1928	1262	1031	696	897	155.326	90.482	66.766	43.27	29.974	30.303	104.191	34.5157	1.59391202362057	0.000246871	0.0093089	H1f2	-	-	-	--	H1.2 linker histone, cluster member [Source:MGI Symbol;Acc:MGI:1931526]	-	GO:0000786//nucleosome;GO:0000791//euchromatin;GO:0005634//nucleus;GO:0005694//chromosome;GO:0043229//intracellular organelle	GO:0003677//DNA binding;GO:0003690//double-stranded DNA binding;GO:0005515//protein binding;GO:0030527//structural constituent of chromatin;GO:0031490//chromatin DNA binding;GO:0031492//nucleosomal DNA binding	GO:0000122//negative regulation of transcription by RNA polymerase II;GO:0006325//chromatin organization;GO:0006334//nucleosome assembly;GO:0006357//regulation of transcription by RNA polymerase II;GO:0030261//chromosome condensation;GO:0045910//negative regulation of DNA recombination
ENSMUSG00000029205	57	10	91	196	195	221	5.185	0.632	5.573	15.979	17.221	14.683	3.79667	15.961	-2.07174579682972	0.000250076	0.00937816	Chrna9	Environmental Information Processing;Human Diseases	Signaling molecules and interaction;Cancer: overview	K04810;K04810	--	cholinergic receptor, nicotinic, alpha polypeptide 9 [Source:MGI Symbol;Acc:MGI:1202403]	ko04080//Neuroactive ligand-receptor interaction;ko05207//Chemical carcinogenesis - receptor activation	GO:0005886//plasma membrane;GO:0005892//acetylcholine-gated channel complex;GO:0016020//membrane;GO:0043005//neuron projection;GO:0045202//synapse;GO:0045211//postsynaptic membrane;GO:0097060//synaptic membrane;GO:0098981//cholinergic synapse;GO:0099634//postsynaptic specialization membrane	GO:0004888//transmembrane signaling receptor activity;GO:0005216//ion channel activity;GO:0005230//extracellular ligand-gated ion channel activity;GO:0005515//protein binding;GO:0022848//acetylcholine-gated cation-selective channel activity;GO:1904315//transmitter-gated ion channel activity involved in regulation of postsynaptic membrane potential	GO:0006811//ion transport;GO:0006812//cation transport;GO:0007204//positive regulation of cytosolic calcium ion concentration;GO:0010996//response to auditory stimulus;GO:0034220//ion transmembrane transport;GO:0042472//inner ear morphogenesis;GO:0050910//detection of mechanical stimulus involved in sensory perception of sound;GO:0051899//membrane depolarization;GO:0060078//regulation of postsyna…
ENSMUSG00000032046	1689	1289	1839	632	632	1007	72.698	47.736	77.934	21.129	21.246	27.73	66.1227	23.3683	1.50059006588784	0.000255057	0.00953953	Abhd12	-	-	-	--	abhydrolase domain containing 12 [Source:MGI Symbol;Acc:MGI:1923442]	-	GO:0005737//cytoplasm;GO:0005739//mitochondrion;GO:0005783//endoplasmic reticulum;GO:0005789//endoplasmic reticulum membrane;GO:0016020//membrane;GO:0032281//AMPA glutamate receptor complex;GO:0032839//dendrite cytoplasm	GO:0004620//phospholipase activity;GO:0004622//lysophospholipase activity;GO:0008474//palmitoyl-(protein) hydrolase activity;GO:0016787//hydrolase activity;GO:0047372//acylglycerol lipase activity	GO:0002084//protein depalmitoylation;GO:0006629//lipid metabolic process;GO:0006660//phosphatidylserine catabolic process;GO:0007628//adult walking behavior;GO:0009395//phospholipid catabolic process;GO:0010996//response to auditory stimulus;GO:0046464//acylglycerol catabolic process;GO:0046475//glycerophospholipid catabolic process;GO:0050727//regulation of inflammatory response;GO:0052651//mono…
ENSMUSG00000057137	1564	1098	1549	648	669	794	55.407	33.791	51.688	17.304	18.3	17.061	46.962	17.555	1.41961185449165	0.000258612	0.00965292	Tmem140	-	-	-	--	transmembrane protein 140 [Source:MGI Symbol;Acc:MGI:1915737]	-	GO:0005575//cellular_component;GO:0016020//membrane	GO:0003674//molecular_function	GO:0008150//biological_process
ENSMUSG00000025597	42	34	52	122	117	116	1.001	0.766	1.249	2.233	2.2	1.713	1.00533	2.04867	-1.02701133832431	0.00026477	0.00982312	Klhl4	-	-	-	--	kelch-like 4 [Source:MGI Symbol;Acc:MGI:2442829]	-	GO:0005575//cellular_component;GO:0015630//microtubule cytoskeleton;GO:0034451//centriolar satellite	GO:0003674//molecular_function;GO:0005515//protein binding	GO:0008150//biological_process
ENSMUSG00000020432	3868	3072	3189	1266	1384	2207	168.477	114.576	133.559	42.375	47.54	59.26	138.871	49.725	1.48169861815344	0.000266857	0.00988068	Tcn2	Organismal Systems	Digestive system	K14619	--	transcobalamin 2 [Source:MGI Symbol;Acc:MGI:98534]	ko04977//Vitamin digestion and absorption	GO:0005576//extracellular region;GO:0005615//extracellular space;GO:0009897//external side of plasma membrane	GO:0031419//cobalamin binding;GO:0046872//metal ion binding;GO:0140355//cargo receptor ligand activity	GO:0006811//ion transport;GO:0006824//cobalt ion transport;GO:0015889//cobalamin transport
ENSMUSG00000075296	121	223	107	45	33	68	4.824	7.621	4.122	1.371	1.035	1.672	5.52233	1.35933	2.02237869837647	0.00028145	0.0103586	Aldh3b2	Metabolism;Metabolism;Metabolism;Metabolism;Metabolism;Metabolism;Metabolism;Metabolism	Global and overview maps;Xenobiotics biodegradation and metabolism;Xenobiotics biodegradation and metabolism;Carbohydrate metabolism;Amino acid metabolism;Metabolism of other amino acids;Amino acid metabolism;Amino acid metabolism	K00129;K00129;K00129;K00129;K00129;K00129;K00129;K00129	--	aldehyde dehydrogenase 3 family, member B2 [Source:MGI Symbol;Acc:MGI:2147613]	ko01100//Metabolic pathways;ko00980//Metabolism of xenobiotics by cytochrome P450;ko00982//Drug metabolism - cytochrome P450;ko00010//Glycolysis / Gluconeogenesis;ko00350//Tyrosine metabolism;ko00410//beta-Alanine metabolism;ko00340//Histidine metabolism;ko00360//Phenylalanine metabolism	GO:0005737//cytoplasm;GO:0005811//lipid droplet	GO:0004028//3-chloroallyl aldehyde dehydrogenase activity;GO:0004029//aldehyde dehydrogenase (NAD+) activity;GO:0004030//aldehyde dehydrogenase [NAD(P)+] activity;GO:0016491//oxidoreductase activity;GO:0016620//oxidoreductase activity, acting on the aldehyde or oxo group of donors, NAD or NADP as acceptor;GO:0043878//glyceraldehyde-3-phosphate dehydrogenase (NAD+) (non-phosphorylating) activity	GO:0006068//ethanol catabolic process;GO:0006081//cellular aldehyde metabolic process;GO:0006629//lipid metabolic process
ENSMUSG00000057058	162	53	322	611	482	626	10.342	2.749	18.588	28.893	23.63	24.203	10.5597	25.5753	-1.27618874894107	0.000282394	0.0103726	Skap1	Environmental Information Processing	Signal transduction	K17699	--	src family associated phosphoprotein 1 [Source:MGI Symbol;Acc:MGI:1925723]	ko04015//Rap1 signaling pathway	GO:0001772//immunological synapse;GO:0005634//nucleus;GO:0005654//nucleoplasm;GO:0005737//cytoplasm;GO:0005829//cytosol;GO:0005886//plasma membrane;GO:0005911//cell-cell junction;GO:0016020//membrane;GO:0032991//protein-containing complex;GO:0042101//T cell receptor complex;GO:0044853//plasma membrane raft	GO:0005515//protein binding;GO:0019901//protein kinase binding;GO:0019903//protein phosphatase binding;GO:0042169//SH2 domain binding;GO:0044877//protein-containing complex binding	GO:0001954//positive regulation of cell-matrix adhesion;GO:0002250//adaptive immune response;GO:0002376//immune system process;GO:0002821//positive regulation of adaptive immune response;GO:0033625//positive regulation of integrin activation;GO:0033634//positive regulation of cell-cell adhesion mediated by integrin;GO:0034116//positive regulation of heterotypic cell-cell adhesion;GO:0045785//posi…
ENSMUSG00000034744	559	342	471	170	188	253	34.612	18.162	27.93	8.106	9.245	9.49	26.9013	8.947	1.58820175856386	0.000284967	0.0104463	Nagk	Metabolism;Metabolism	Global and overview maps;Carbohydrate metabolism	K00884;K00884	--	N-acetylglucosamine kinase [Source:MGI Symbol;Acc:MGI:1860418]	ko01100//Metabolic pathways;ko00520//Amino sugar and nucleotide sugar metabolism	-	GO:0000166//nucleotide binding;GO:0005524//ATP binding;GO:0009384//N-acylmannosamine kinase activity;GO:0016301//kinase activity;GO:0016740//transferase activity;GO:0045127//N-acetylglucosamine kinase activity	GO:0002376//immune system process;GO:0006044//N-acetylglucosamine metabolic process;GO:0016310//phosphorylation;GO:0019262//N-acetylneuraminate catabolic process;GO:0032495//response to muramyl dipeptide;GO:0042742//defense response to bacterium;GO:0045087//innate immune response;GO:0046835//carbohydrate phosphorylation;GO:0070434//positive regulation of nucleotide-binding oligomerization domain …
ENSMUSG00000051124	158	114	443	600	646	840	11.184	7.444	30.257	32.814	39.017	40.73	16.295	37.5203	-1.20324329284	0.000295854	0.0108048	Gimap9	-	-	-	--	GTPase, IMAP family member 9 [Source:MGI Symbol;Acc:MGI:3511744]	-	-	GO:0000166//nucleotide binding;GO:0005525//GTP binding	-
ENSMUSG00000038253	464	399	244	132	149	187	21.114	15.563	10.729	4.604	5.333	5.251	15.802	5.06267	1.64213776312209	0.000295919	0.0108048	Hoxa5	-	-	-	Homeobox	homeobox A5 [Source:MGI Symbol;Acc:MGI:96177]	-	GO:0005634//nucleus	GO:0000978//RNA polymerase II cis-regulatory region sequence-specific DNA binding;GO:0000981//DNA-binding transcription factor activity, RNA polymerase II-specific;GO:0001228//DNA-binding transcription activator activity, RNA polymerase II-specific;GO:0003677//DNA binding;GO:0003700//DNA-binding transcription factor activity;GO:0005515//protein binding;GO:1990837//sequence-specific double-strande…	GO:0001501//skeletal system development;GO:0002009//morphogenesis of an epithelium;GO:0003016//respiratory system process;GO:0006355//regulation of transcription, DNA-templated;GO:0006357//regulation of transcription by RNA polymerase II;GO:0007389//pattern specification process;GO:0007585//respiratory gaseous exchange by respiratory system;GO:0009952//anterior/posterior pattern specification;GO:…
ENSMUSG00000026896	948	1128	1367	537	481	679	18.142	19.017	25.349	7.7	7.326	8.101	20.836	7.709	1.43446270906361	0.000297364	0.0108331	Ifih1	Human Diseases;Human Diseases;Human Diseases;Human Diseases;Human Diseases;Organismal Systems	Infectious disease: viral;Infectious disease: viral;Infectious disease: viral;Infectious disease: viral;Infectious disease: viral;Immune system	K12647;K12647;K12647;K12647;K12647;K12647	--	interferon induced with helicase C domain 1 [Source:MGI Symbol;Acc:MGI:1918836]	ko05168//Herpes simplex virus 1 infection;ko05171//Coronavirus disease - COVID-19;ko05164//Influenza A;ko05161//Hepatitis B;ko05162//Measles;ko04622//RIG-I-like receptor signaling pathway	GO:0005634//nucleus;GO:0005737//cytoplasm;GO:0005739//mitochondrion	GO:0000166//nucleotide binding;GO:0003677//DNA binding;GO:0003723//RNA binding;GO:0003724//RNA helicase activity;GO:0003725//double-stranded RNA binding;GO:0003727//single-stranded RNA binding;GO:0004386//helicase activity;GO:0005515//protein binding;GO:0005524//ATP binding;GO:0008270//zinc ion binding;GO:0016787//hydrolase activity;GO:0016887//ATP hydrolysis activity;GO:0019904//protein domain s…	GO:0002376//immune system process;GO:0009615//response to virus;GO:0016925//protein sumoylation;GO:0032727//positive regulation of interferon-alpha production;GO:0032728//positive regulation of interferon-beta production;GO:0032755//positive regulation of interleukin-6 production;GO:0032760//positive regulation of tumor necrosis factor production;GO:0039530//MDA-5 signaling pathway;GO:0045071//ne…
ENSMUSG00000052142	143	84	250	476	355	423	3.316	1.703	5.601	8.692	6.535	6.074	3.54	7.10033	-1.00413739488068	0.000297867	0.0108331	Rasal3	Environmental Information Processing	Signal transduction	K17634	--	RAS protein activator like 3 [Source:MGI Symbol;Acc:MGI:2444128]	ko04014//Ras signaling pathway	GO:0005737//cytoplasm;GO:0005938//cell cortex;GO:0098562//cytoplasmic side of membrane	GO:0005096//GTPase activator activity;GO:0042802//identical protein binding	GO:0043087//regulation of GTPase activity;GO:0046580//negative regulation of Ras protein signal transduction;GO:0051142//positive regulation of NK T cell proliferation
ENSMUSG00000043592	24	6	18	75	58	70	1.037	0.367	0.876	3.196	2.694	2.414	0.76	2.768	-1.86477261930578	0.000299236	0.0108615	Unc5cl	-	-	-	--	unc-5 family C-terminal like [Source:MGI Symbol;Acc:MGI:1923839]	-	GO:0016020//membrane	GO:0005042//netrin receptor activity;GO:0005515//protein binding;GO:0008233//peptidase activity	GO:0007165//signal transduction;GO:0038007//netrin-activated signaling pathway;GO:0043123//positive regulation of I-kappaB kinase/NF-kappaB signaling;GO:0046330//positive regulation of JNK cascade
ENSMUSG00000023913	2859	1563	3143	861	1031	1448	118.529	54.985	125.66	27.142	33.997	36.837	99.7247	32.6587	1.61048450389417	0.000304625	0.0110294	Pla2g7	Metabolism;Metabolism	Global and overview maps;Lipid metabolism	K01062;K01062	--	phospholipase A2, group VII (platelet-activating factor acetylhydrolase, plasma) [Source:MGI Symbol;Acc:MGI:1351327]	ko01100//Metabolic pathways;ko00565//Ether lipid metabolism	GO:0005576//extracellular region;GO:0005615//extracellular space;GO:0034362//low-density lipoprotein particle;GO:0034364//high-density lipoprotein particle	GO:0003847//1-alkyl-2-acetylglycerophosphocholine esterase activity;GO:0005543//phospholipid binding;GO:0016787//hydrolase activity;GO:0047499//calcium-independent phospholipase A2 activity	GO:0006629//lipid metabolic process;GO:0006954//inflammatory response;GO:0009395//phospholipid catabolic process;GO:0016042//lipid catabolic process;GO:0034374//low-density lipoprotein particle remodeling;GO:0034440//lipid oxidation;GO:0034441//plasma lipoprotein particle oxidation;GO:0034638//phosphatidylcholine catabolic process;GO:0046469//platelet activating factor metabolic process;GO:006223…
ENSMUSG00000068246	353	422	318	186	134	183	20.604	21.163	17.954	8.134	6.273	6.439	19.907	6.94867	1.51846774183301	0.000305658	0.0110294	Apol9b	-	-	-	--	apolipoprotein L 9b [Source:MGI Symbol;Acc:MGI:1919148]	-	GO:0005575//cellular_component;GO:0005576//extracellular region;GO:0005615//extracellular space;GO:0034361//very-low-density lipoprotein particle;GO:0034364//high-density lipoprotein particle	GO:0003674//molecular_function;GO:0005254//chloride channel activity;GO:0008289//lipid binding	GO:0006869//lipid transport;GO:0008150//biological_process;GO:0042157//lipoprotein metabolic process;GO:1902476//chloride transmembrane transport
ENSMUSG00000027485	0	2	0	32	17	14	0	0.089	0	1.233	0.698	0.434	0.0296667	0.788333	-4.73189103726036	0.000313304	0.0112608	Bpifb1	-	-	-	--	BPI fold containing family B, member 1 [Source:MGI Symbol;Acc:MGI:2137431]	-	GO:0005576//extracellular region;GO:0005615//extracellular space	GO:0008289//lipid binding	GO:0002227//innate immune response in mucosa;GO:0002376//immune system process;GO:0034144//negative regulation of toll-like receptor 4 signaling pathway;GO:0045087//innate immune response
ENSMUSG00000030894	2594	1678	2405	1031	870	1337	62.269	34.528	55.787	18.972	16.428	19.804	50.8613	18.4013	1.46675897725939	0.000313903	0.0112608	Tpp1	Cellular Processes	Transport and catabolism	K01279	--	tripeptidyl peptidase I [Source:MGI Symbol;Acc:MGI:1336194]	ko04142//Lysosome	GO:0005739//mitochondrion;GO:0005764//lysosome;GO:0005794//Golgi apparatus;GO:0042470//melanosome;GO:0045121//membrane raft;GO:0055037//recycling endosome	GO:0004175//endopeptidase activity;GO:0004252//serine-type endopeptidase activity;GO:0005515//protein binding;GO:0008233//peptidase activity;GO:0008236//serine-type peptidase activity;GO:0008240//tripeptidyl-peptidase activity;GO:0016787//hydrolase activity;GO:0035727//lysophosphatidic acid binding;GO:0042277//peptide binding;GO:0046872//metal ion binding;GO:0120146//sulfatide binding	GO:0006508//proteolysis;GO:0007040//lysosome organization;GO:0007399//nervous system development;GO:0007417//central nervous system development;GO:0030163//protein catabolic process;GO:0030855//epithelial cell differentiation;GO:0043171//peptide catabolic process;GO:0045453//bone resorption;GO:0050885//neuromuscular process controlling balance;GO:0070198//protein localization to chromosome, telom…
ENSMUSG00000036622	940	626	695	287	330	443	20.452	11.716	14.621	4.786	5.698	5.952	15.5963	5.47867	1.50931015934507	0.00031563	0.0113008	Atp13a2	-	-	-	--	ATPase type 13A2 [Source:MGI Symbol;Acc:MGI:1922022]	-	GO:0000421//autophagosome membrane;GO:0005764//lysosome;GO:0005765//lysosomal membrane;GO:0005768//endosome;GO:0005770//late endosome;GO:0005771//multivesicular body;GO:0005776//autophagosome;GO:0012506//vesicle membrane;GO:0016020//membrane;GO:0030133//transport vesicle;GO:0031410//cytoplasmic vesicle;GO:0031902//late endosome membrane;GO:0031982//vesicle;GO:0032585//multivesicular body membrane…	GO:0000166//nucleotide binding;GO:0005215//transporter activity;GO:0005524//ATP binding;GO:0015203//polyamine transmembrane transporter activity;GO:0015417//ABC-type polyamine transporter activity;GO:0015662//P-type ion transporter activity;GO:0016887//ATP hydrolysis activity;GO:0019829//ATPase-coupled cation transmembrane transporter activity;GO:0046872//metal ion binding;GO:0070300//phosphatidi…	GO:0006874//cellular calcium ion homeostasis;GO:0006879//cellular iron ion homeostasis;GO:0006882//cellular zinc ion homeostasis;GO:0006914//autophagy;GO:0007041//lysosomal transport;GO:0010628//positive regulation of gene expression;GO:0010821//regulation of mitochondrion organization;GO:0016241//regulation of macroautophagy;GO:0016243//regulation of autophagosome size;GO:0033157//regulation of …
[truncated: 1,819 more rows]
