# Supplementary material for: Intervention of Fish (Perca fluviatilis) Maw Hydrolysate in Cyclophosphamide-Induced Immunosuppressed Mice via NF-κB Pathway
Source: Foods. 2026 Apr 3;15(7):1227. doi: 10.3390/foods15071227 (PMC13072735; doi:10.3390/foods15071227)
Supplement: Supplementary file 1 [file foods-15-01227-s001.zip › Supplementary Table S4. Differentially expressed genes (DEGs) in the CTX+FMH vs CTX comparison.xlsx]

## Sheet: F-vs-B.all.annot
id	CTX+FMH1_count	CTX+FMH2_count	CTX+FMH3_count	CTX1_count	CTX2_count	CTX3_count	CTX+FMH1_tpm	CTX+FMH2_tpm	CTX+FMH3_tpm	CTX1_tpm	CTX2_tpm	CTX3_tpm	CTX+FMH_mean	CTX_mean	log2(fc)	PValue	FDR	Symbol	KEGG_A_class	KEGG_B_class	K_ID	TF_family	Description	Pathway	GO Component	GO Function	GO Process
ENSMUSG00000071637	779	587	661	2080	1319	2875	15.652	12.771	13.633	47.434	25.775	63.344	14.0187	45.5177	-1.69907746459303	1.16869e-07	0.00218077	Cebpd	-	-	-	TF_bZIP	CCAAT/enhancer binding protein delta [Source:MGI Symbol;Acc:MGI:103573]	-	GO:0005634//nucleus;GO:0005654//nucleoplasm;GO:0090575//RNA polymerase II transcription regulator complex	GO:0000976//transcription cis-regulatory region binding;GO:0000978//RNA polymerase II cis-regulatory region sequence-specific DNA binding;GO:0000981//DNA-binding transcription factor activity, RNA polymerase II-specific;GO:0001228//DNA-binding transcription activator activity, RNA polymerase II-specific;GO:0003677//DNA binding;GO:0003700//DNA-binding transcription factor activity;GO:0005515//prot…	GO:0002244//hematopoietic progenitor cell differentiation;GO:0006351//transcription, DNA-templated;GO:0006355//regulation of transcription, DNA-templated;GO:0006357//regulation of transcription by RNA polymerase II;GO:0045444//fat cell differentiation;GO:0045595//regulation of cell differentiation;GO:0045669//positive regulation of osteoblast differentiation;GO:0045892//negative regulation of tra…
ENSMUSG00000022491	788	140	235	78	23	18	94.464	18.159	28.898	10.608	2.681	2.366	47.1737	5.21833	3.17632073379956	3.1798e-07	0.00296676	Glycam1	Environmental Information Processing	Signaling molecules and interaction	K06815	--	glycosylation dependent cell adhesion molecule 1 [Source:MGI Symbol;Acc:MGI:95759]	ko04514//Cell adhesion molecules	GO:0005576//extracellular region;GO:0005886//plasma membrane;GO:0016020//membrane	GO:0043199//sulfate binding;GO:0050839//cell adhesion molecule binding	GO:0007155//cell adhesion;GO:0009617//response to bacterium
ENSMUSG00000005540	152	24	39	6	6	2	5.106	1.047	1.521	0.23	0.196	0.074	2.558	0.166667	3.9399787649407	1.90751e-06	0.0118647	Fcer2a	Human Diseases;Organismal Systems	Infectious disease: viral;Immune system	K06468;K06468	--	Fc receptor, IgE, low affinity II, alpha polypeptide [Source:MGI Symbol;Acc:MGI:95497]	ko05169//Epstein-Barr virus infection;ko04640//Hematopoietic cell lineage	GO:0005576//extracellular region;GO:0005886//plasma membrane;GO:0009897//external side of plasma membrane;GO:0016020//membrane	GO:0019769//low-affinity IgE receptor activity;GO:0019863//IgE binding;GO:0030246//carbohydrate binding;GO:0046872//metal ion binding	GO:0002450//B cell antigen processing and presentation;GO:0002925//positive regulation of humoral immune response mediated by circulating immunoglobulin;GO:0006955//immune response;GO:0038095//Fc-epsilon receptor signaling pathway;GO:0042116//macrophage activation;GO:0051712//positive regulation of killing of cells of other organism;GO:0051770//positive regulation of nitric-oxide synthase biosynt…
ENSMUSG00000028967	851	781	710	1783	1189	3492	21.062	20.911	18.022	50.046	28.606	94.709	19.9983	57.787	-1.53086520424313	5.38506e-05	0.251213	Errfi1	-	-	-	--	ERBB receptor feedback inhibitor 1 [Source:MGI Symbol;Acc:MGI:1921405]	-	GO:0005634//nucleus;GO:0005737//cytoplasm;GO:0005829//cytosol;GO:0005886//plasma membrane;GO:0016020//membrane	GO:0005515//protein binding;GO:0017124//SH3 domain binding;GO:0019900//kinase binding;GO:0019901//protein kinase binding;GO:0031267//small GTPase binding	GO:0001501//skeletal system development;GO:0001889//liver development;GO:0001894//tissue homeostasis;GO:0006006//glucose metabolic process;GO:0006629//lipid metabolic process;GO:0006699//bile acid biosynthetic process;GO:0006915//apoptotic process;GO:0007173//epidermal growth factor receptor signaling pathway;GO:0007175//negative regulation of epidermal growth factor-activated receptor activity;G…
ENSMUSG00000104213	496	98	160	65	57	51	21.373	4.421	6.843	3.074	2.866	2.331	10.879	2.757	1.98037477738622	7.529e-05	0.280982	Ighd	-	-	-	--	immunoglobulin heavy constant delta [Source:MGI Symbol;Acc:MGI:96447]	-	GO:0009897//external side of plasma membrane;GO:0016020//membrane;GO:0019815//B cell receptor complex	GO:0003823//antigen binding	GO:0016064//immunoglobulin mediated immune response;GO:0016446//somatic hypermutation of immunoglobulin genes;GO:0030890//positive regulation of B cell proliferation;GO:0032732//positive regulation of interleukin-1 production;GO:0042100//B cell proliferation;GO:0050776//regulation of immune response
ENSMUSG00000074141	264	165	58	52	23	33	11.051	6.504	2.181	2.317	0.778	1.317	6.57867	1.47067	2.16132492470874	9.14602e-05	0.284441	Il4i1	Metabolism;Metabolism;Metabolism;Metabolism;Metabolism;Metabolism;Metabolism;Metabolism	Global and overview maps;Amino acid metabolism;Amino acid metabolism;Amino acid metabolism;Amino acid metabolism;Amino acid metabolism;Amino acid metabolism;Amino acid metabolism	K03334;K03334;K03334;K03334;K03334;K03334;K03334;K03334	--	interleukin 4 induced 1 [Source:MGI Symbol;Acc:MGI:109552]	ko01100//Metabolic pathways;ko00280//Valine, leucine and isoleucine degradation;ko00270//Cysteine and methionine metabolism;ko00380//Tryptophan metabolism;ko00350//Tyrosine metabolism;ko00250//Alanine, aspartate and glutamate metabolism;ko00360//Phenylalanine metabolism;ko00400//Phenylalanine, tyrosine and tryptophan biosynthesis	GO:0001669//acrosomal vesicle;GO:0001772//immunological synapse;GO:0005576//extracellular region;GO:0097225//sperm midpiece	GO:0001716//L-amino-acid oxidase activity;GO:0008131//primary amine oxidase activity;GO:0016491//oxidoreductase activity	GO:0002819//regulation of adaptive immune response;GO:0002841//negative regulation of T cell mediated immune response to tumor cell;GO:0006559//L-phenylalanine catabolic process;GO:0006569//tryptophan catabolic process;GO:0006572//tyrosine catabolic process;GO:0019440//tryptophan catabolic process to indole-3-acetate;GO:0042130//negative regulation of T cell proliferation;GO:0045591//positive reg…
ENSMUSG00000031933	45	205	53	14	8	27	2.699	13.8	3.241	1.111	0.46	1.754	6.58	1.10833	2.56969574406785	0.000135746	0.361861	Izumo1r	-	-	-	--	IZUMO1 receptor, JUNO [Source:MGI Symbol;Acc:MGI:1929185]	-	GO:0005886//plasma membrane;GO:0009897//external side of plasma membrane;GO:0016020//membrane;GO:0098552//side of membrane	GO:0005102//signaling receptor binding;GO:0005515//protein binding;GO:0038023//signaling receptor activity	GO:0007155//cell adhesion;GO:0007338//single fertilization;GO:0007342//fusion of sperm to egg plasma membrane involved in single fertilization;GO:0035036//sperm-egg recognition
ENSMUSG00000024399	346	948	267	159	128	200	22.465	66.584	17.778	11.864	8.079	14.23	35.609	11.391	1.64434751657999	0.000195801	0.365805	Ltb	Environmental Information Processing;Environmental Information Processing;Human Diseases	Signaling molecules and interaction;Signal transduction;Immune disease	K03157;K03157;K03157	--	lymphotoxin B [Source:MGI Symbol;Acc:MGI:104796]	ko04060//Cytokine-cytokine receptor interaction;ko04064//NF-kappa B signaling pathway;ko05323//Rheumatoid arthritis	GO:0005615//extracellular space;GO:0005886//plasma membrane;GO:0016020//membrane	GO:0005125//cytokine activity;GO:0005164//tumor necrosis factor receptor binding;GO:0005515//protein binding	GO:0006955//immune response;GO:0007165//signal transduction;GO:0010467//gene expression;GO:0032735//positive regulation of interleukin-12 production;GO:0043123//positive regulation of I-kappaB kinase/NF-kappaB signaling;GO:0043588//skin development;GO:0048535//lymph node development;GO:2001238//positive regulation of extrinsic apoptotic signaling pathway
ENSMUSG00000030091	195	731	157	105	60	107	2.277	9.592	1.748	1.475	0.656	1.429	4.539	1.18667	1.93545974780529	0.000211451	0.365805	Nup210	Human Diseases;Genetic Information Processing	Neurodegenerative disease;Translation	K14314;K14314	--	nucleoporin 210 [Source:MGI Symbol;Acc:MGI:1859555]	ko05014//Amyotrophic lateral sclerosis;ko03013//Nucleocytoplasmic transport	GO:0005634//nucleus;GO:0005635//nuclear envelope;GO:0005643//nuclear pore;GO:0005783//endoplasmic reticulum;GO:0005789//endoplasmic reticulum membrane;GO:0016020//membrane;GO:0031965//nuclear membrane	-	GO:0006913//nucleocytoplasmic transport;GO:0015031//protein transport;GO:0051028//mRNA transport;GO:0065003//protein-containing complex assembly
ENSMUSG00000027022	10	3	5	40	155	7	0.226	0.031	0.089	0.304	2.031	0.091	0.115333	0.808667	-2.80973560748379	0.00021564	0.365805	Xirp2	-	-	-	--	xin actin-binding repeat containing 2 [Source:MGI Symbol;Acc:MGI:2685198]	-	GO:0001725//stress fiber;GO:0005829//cytosol;GO:0005925//focal adhesion;GO:0030018//Z disc;GO:0030054//cell junction;GO:0070161//anchoring junction	GO:0003779//actin binding;GO:0005515//protein binding;GO:0046872//metal ion binding;GO:0051015//actin filament binding;GO:0051393//alpha-actinin binding	GO:0003281//ventricular septum development;GO:0007015//actin filament organization;GO:0030036//actin cytoskeleton organization;GO:0045216//cell-cell junction organization;GO:0055008//cardiac muscle tissue morphogenesis
ENSMUSG00000057606	90	290	49	23	19	43	2.389	8.319	1.334	0.692	0.49	1.251	4.014	0.811	2.30726679714534	0.00023539	0.366032	Colq	-	-	-	--	collagen like tail subunit of asymmetric acetylcholinesterase [Source:MGI Symbol;Acc:MGI:1338761]	-	GO:0005581//collagen trimer;GO:0005615//extracellular space;GO:0005886//plasma membrane;GO:0030054//cell junction;GO:0031594//neuromuscular junction;GO:0045202//synapse;GO:0062023//collagen-containing extracellular matrix	GO:0005201//extracellular matrix structural constituent;GO:0005515//protein binding;GO:0008201//heparin binding;GO:0030020//extracellular matrix structural constituent conferring tensile strength	GO:0008582//regulation of synaptic assembly at neuromuscular junction;GO:0030198//extracellular matrix organization;GO:0071340//skeletal muscle acetylcholine-gated channel clustering;GO:0090150//establishment of protein localization to membrane
ENSMUSG00000001670	627	598	231	1215	1498	994	19.883	20.514	7.734	43.694	46.177	34.542	16.0437	41.471	-1.37009893847422	0.000257027	0.367182	Tat	Metabolism;Metabolism;Metabolism;Metabolism;Metabolism;Metabolism	Global and overview maps;Amino acid metabolism;Amino acid metabolism;Amino acid metabolism;Metabolism of cofactors and vitamins;Amino acid metabolism	K00815;K00815;K00815;K00815;K00815;K00815	--	tyrosine aminotransferase [Source:MGI Symbol;Acc:MGI:98487]	ko01100//Metabolic pathways;ko00270//Cysteine and methionine metabolism;ko00350//Tyrosine metabolism;ko00360//Phenylalanine metabolism;ko00130//Ubiquinone and other terpenoid-quinone biosynthesis;ko00400//Phenylalanine, tyrosine and tryptophan biosynthesis	GO:0005739//mitochondrion	GO:0003824//catalytic activity;GO:0004838//L-tyrosine:2-oxoglutarate aminotransferase activity;GO:0008483//transaminase activity;GO:0016597//amino acid binding;GO:0016740//transferase activity;GO:0030170//pyridoxal phosphate binding;GO:0042802//identical protein binding	GO:0006103//2-oxoglutarate metabolic process;GO:0006520//cellular amino acid metabolic process;GO:0006536//glutamate metabolic process;GO:0006559//L-phenylalanine catabolic process;GO:0006572//tyrosine catabolic process;GO:0006979//response to oxidative stress;GO:0009058//biosynthetic process;GO:0009072//aromatic amino acid family metabolic process;GO:0009074//aromatic amino acid family catabolic…
ENSMUSG00000076615	205	108	167	10	67	38	14.217	7.989	11.605	0.656	3.724	2.795	11.2703	2.39167	2.23644194936007	0.000290367	0.367182	Ighg3	-	-	-	--	Immunoglobulin heavy constant gamma 3 [Source:MGI Symbol;Acc:MGI:2144790]	-	GO:0005615//extracellular space;GO:0005886//plasma membrane;GO:0016020//membrane;GO:0042571//immunoglobulin complex, circulating;GO:0071735//IgG immunoglobulin complex	GO:0003823//antigen binding;GO:0034987//immunoglobulin receptor binding;GO:0034988//Fc-gamma receptor I complex binding	GO:0006958//complement activation, classical pathway;GO:0019731//antibacterial humoral response
ENSMUSG00000039760	917	122	226	146	60	59	27.648	3.979	6.988	4.992	1.758	1.949	12.8717	2.89967	2.15023990185145	0.000297929	0.367182	Il22ra2	Environmental Information Processing	Signal transduction	K05139	--	interleukin 22 receptor, alpha 2 [Source:MGI Symbol;Acc:MGI:2665114]	ko04630//JAK-STAT signaling pathway	GO:0005576//extracellular region;GO:0005829//cytosol	GO:0005515//protein binding;GO:0042017//interleukin-22 binding;GO:0042018//interleukin-22 receptor activity	GO:0019221//cytokine-mediated signaling pathway;GO:0042509//regulation of tyrosine phosphorylation of STAT protein;GO:0050728//negative regulation of inflammatory response
ENSMUSG00000015093	141	121	214	74	62	52	13.143	12.209	20.457	7.822	5.618	5.32	15.2697	6.25333	1.28797124164338	0.00031484	0.367182	Clic3	-	-	-	--	chloride intracellular channel 3 [Source:MGI Symbol;Acc:MGI:1916704]	-	GO:0005634//nucleus;GO:0005737//cytoplasm;GO:0016020//membrane;GO:0016604//nuclear body;GO:0034702//ion channel complex;GO:0034707//chloride channel complex	GO:0005254//chloride channel activity	GO:0006811//ion transport;GO:0006821//chloride transport;GO:0034220//ion transmembrane transport;GO:1902476//chloride transmembrane transport
ENSMUSG00000054641	102	164	99	44	47	14	1.717	2.985	1.708	0.839	0.769	0.258	2.13667	0.622	1.78037537065435	0.000351126	0.385412	Mmrn1	-	-	-	--	multimerin 1 [Source:MGI Symbol;Acc:MGI:1918195]	-	GO:0031091//platelet alpha granule;GO:0062023//collagen-containing extracellular matrix;GO:1990972//multimerin complex	GO:0005509//calcium ion binding;GO:0005515//protein binding	GO:0033627//cell adhesion mediated by integrin;GO:0048583//regulation of response to stimulus;GO:0061045//negative regulation of wound healing;GO:1901731//positive regulation of platelet aggregation
ENSMUSG00000050357	86	670	72	41	46	72	1.55	13.013	1.326	0.835	0.803	1.417	5.29633	1.01833	2.37878404403331	0.000618697	0.641383	Carmil2	-	-	-	--	capping protein regulator and myosin 1 linker 2 [Source:MGI Symbol;Acc:MGI:2685431]	-	GO:0001726//ruffle;GO:0005737//cytoplasm;GO:0005886//plasma membrane;GO:0015629//actin cytoskeleton;GO:0030027//lamellipodium;GO:0031252//cell leading edge;GO:0044354//macropinosome;GO:0045111//intermediate filament cytoskeleton	GO:0005515//protein binding;GO:0005543//phospholipid binding;GO:0044877//protein-containing complex binding	GO:0007163//establishment or maintenance of cell polarity;GO:0010592//positive regulation of lamellipodium assembly;GO:0030335//positive regulation of cell migration;GO:0044319//wound healing, spreading of cells;GO:0051639//actin filament network formation;GO:0061339//establishment or maintenance of monopolar cell polarity;GO:0090091//positive regulation of extracellular matrix disassembly;GO:190…
ENSMUSG00000040276	22	213	27	11	12	16	0.446	5.496	0.623	0.206	0.3	0.436	2.18833	0.314	2.80099604616746	0.000700249	0.678206	Pacsin1	-	-	-	--	protein kinase C and casein kinase substrate in neurons 1 [Source:MGI Symbol;Acc:MGI:1345181]	-	GO:0005737//cytoplasm;GO:0005768//endosome;GO:0005829//cytosol;GO:0005886//plasma membrane;GO:0016020//membrane;GO:0030137//COPI-coated vesicle;GO:0030659//cytoplasmic vesicle membrane;GO:0031410//cytoplasmic vesicle;GO:0032587//ruffle membrane;GO:0042995//cell projection;GO:0043005//neuron projection;GO:0043209//myelin sheath;GO:0043679//axon terminus;GO:0045202//synapse;GO:0048471//perinuclear …	GO:0005515//protein binding;GO:0005543//phospholipid binding;GO:0008092//cytoskeletal protein binding;GO:0008289//lipid binding;GO:0042802//identical protein binding	GO:0006897//endocytosis;GO:0007010//cytoskeleton organization;GO:0007015//actin filament organization;GO:0007165//signal transduction;GO:0030100//regulation of endocytosis;GO:0045806//negative regulation of endocytosis;GO:0048488//synaptic vesicle endocytosis;GO:0048666//neuron development;GO:0048812//neuron projection morphogenesis;GO:0072657//protein localization to membrane;GO:0072659//protein…
ENSMUSG00000000486	281	1210	218	175	114	187	14.862	69.481	11.725	10.352	5.791	10.691	32.0227	8.94467	1.83999382764991	0.000743329	0.678206	Septin1	Human Diseases	Infectious disease: bacterial	K13737	--	septin 1 [Source:MGI Symbol;Acc:MGI:1858916]	ko05100//Bacterial invasion of epithelial cells	GO:0005737//cytoplasm;GO:0005813//centrosome;GO:0005856//cytoskeleton;GO:0005940//septin ring;GO:0008021//synaptic vesicle;GO:0015630//microtubule cytoskeleton;GO:0030496//midbody;GO:0031105//septin complex;GO:0032153//cell division site;GO:0072687//meiotic spindle	GO:0000166//nucleotide binding;GO:0003924//GTPase activity;GO:0005525//GTP binding;GO:0042802//identical protein binding;GO:0060090//molecular adaptor activity	GO:0007049//cell cycle;GO:0007056//spindle assembly involved in female meiosis;GO:0017157//regulation of exocytosis;GO:0051301//cell division;GO:0051311//meiotic metaphase plate congression;GO:0061640//cytoskeleton-dependent cytokinesis
ENSMUSG00000023087	2229	4519	2427	1167	1772	1428	32.472	76.183	34.89	12.804	22.388	19.189	47.8483	18.127	1.40032849294452	0.000763255	0.678206	Noct	-	-	-	--	nocturnin [Source:MGI Symbol;Acc:MGI:109382]	-	GO:0000932//P-body;GO:0005634//nucleus;GO:0005737//cytoplasm;GO:0005739//mitochondrion;GO:0048471//perinuclear region of cytoplasm	GO:0000175//3'-5'-exoribonuclease activity;GO:0003723//RNA binding;GO:0003729//mRNA binding;GO:0003824//catalytic activity;GO:0004535//poly(A)-specific ribonuclease activity;GO:0005515//protein binding;GO:0016787//hydrolase activity;GO:0019178//NADP phosphatase activity;GO:0046872//metal ion binding;GO:0102757//NADPH phosphatase activity	GO:0000290//deadenylation-dependent decapping of nuclear-transcribed mRNA;GO:0006739//NADP metabolic process;GO:0007623//circadian rhythm;GO:0009991//response to extracellular stimulus;GO:0010629//negative regulation of gene expression;GO:0032496//response to lipopolysaccharide;GO:0032922//circadian regulation of gene expression;GO:0033962//P-body assembly;GO:0042752//regulation of circadian rhyt…
ENSMUSG00000024670	146	860	157	114	41	116	3.729	23.909	4.017	3.211	1.043	3.355	10.5517	2.53633	2.05665462802589	0.000809903	0.686945	Cd6	Environmental Information Processing	Signaling molecules and interaction	K06456	--	CD6 antigen [Source:MGI Symbol;Acc:MGI:103566]	ko04514//Cell adhesion molecules	GO:0001772//immunological synapse;GO:0005886//plasma membrane;GO:0009986//cell surface;GO:0016020//membrane;GO:0042101//T cell receptor complex	GO:0001530//lipopolysaccharide binding;GO:0005515//protein binding;GO:0019901//protein kinase binding;GO:0042802//identical protein binding;GO:0070891//lipoteichoic acid binding	GO:0001771//immunological synapse formation;GO:0001934//positive regulation of protein phosphorylation;GO:0002438//acute inflammatory response to antigenic stimulus;GO:0007155//cell adhesion;GO:0007157//heterophilic cell-cell adhesion via plasma membrane cell adhesion molecules;GO:0031663//lipopolysaccharide-mediated signaling pathway;GO:0032496//response to lipopolysaccharide;GO:0042102//positiv…
ENSMUSG00000031431	2507	2671	1215	5789	2349	10007	96.793	110.796	48.283	251.644	87.635	419.614	85.2907	252.964	-1.56847420510969	0.000879871	0.713843	Tsc22d3	-	-	-	TSC22	TSC22 domain family, member 3 [Source:MGI Symbol;Acc:MGI:1196284]	-	GO:0005634//nucleus;GO:0005737//cytoplasm	GO:0005515//protein binding	GO:0006357//regulation of transcription by RNA polymerase II;GO:0006970//response to osmotic stress;GO:0070236//negative regulation of activation-induced cell death of T cells
ENSMUSG00000026616	169	20	49	10	11	22	2.771	0.331	0.908	0.138	0.13	0.39	1.33667	0.219333	2.60744274760705	0.00102837	0.794583	Cr2	Human Diseases;Organismal Systems;Organismal Systems;Organismal Systems	Infectious disease: viral;Immune system;Immune system;Immune system	K04012;K04012;K04012;K04012	--	complement receptor 2 [Source:MGI Symbol;Acc:MGI:88489]	ko05169//Epstein-Barr virus infection;ko04610//Complement and coagulation cascades;ko04640//Hematopoietic cell lineage;ko04662//B cell receptor signaling pathway	GO:0005615//extracellular space;GO:0009986//cell surface;GO:0016020//membrane	-	-
ENSMUSG00000001588	142	688	119	71	45	120	4.309	22.584	3.703	2.443	1.327	3.99	10.1987	2.58667	1.97921449547878	0.00106455	0.794583	Acap1	Cellular Processes	Transport and catabolism	K12489	--	ArfGAP with coiled-coil, ankyrin repeat and PH domains 1 [Source:MGI Symbol;Acc:MGI:2388270]	ko04144//Endocytosis	GO:0005737//cytoplasm;GO:0005768//endosome;GO:0016020//membrane;GO:0055038//recycling endosome membrane	GO:0003674//molecular_function;GO:0005096//GTPase activator activity;GO:0005515//protein binding;GO:0046872//metal ion binding	GO:0006629//lipid metabolic process;GO:0007165//signal transduction;GO:0008150//biological_process;GO:0016042//lipid catabolic process
ENSMUSG00000044037	151	882	194	130	86	127	2.485	16	2.934	2.194	1.231	2.073	7.13967	1.83267	1.96191231384276	0.00115407	0.807844	Als2cl	-	-	-	--	ALS2 C-terminal like [Source:MGI Symbol;Acc:MGI:2447532]	-	-	-	-
ENSMUSG00000049134	21	12	9	43	172	20	0.3	0.177	0.125	0.692	2.311	0.331	0.200667	1.11133	-2.46941871222671	0.00116891	0.807844	Nrap	-	-	-	--	nebulin-related anchoring protein [Source:MGI Symbol;Acc:MGI:1098765]	-	GO:0005737//cytoplasm;GO:0005916//fascia adherens;GO:0005927//muscle tendon junction;GO:0030016//myofibril;GO:0030018//Z disc	GO:0003779//actin binding;GO:0005515//protein binding;GO:0017166//vinculin binding;GO:0046872//metal ion binding;GO:0051015//actin filament binding;GO:0051371//muscle alpha-actinin binding	GO:0030036//actin cytoskeleton organization;GO:0071691//cardiac muscle thin filament assembly
ENSMUSG00000031779	78	341	70	29	20	65	2.651	12.537	2.44	1.118	0.661	2.421	5.876	1.4	2.06940756872395	0.0012458	0.817827	Ccl22	Environmental Information Processing;Organismal Systems;Organismal Systems;Environmental Information Processing	Signaling molecules and interaction;Immune system;Immune system;Signaling molecules and interaction	K21095;K21095;K21095;K21095	--	C-C motif chemokine ligand 22 [Source:MGI Symbol;Acc:MGI:1306779]	ko04060//Cytokine-cytokine receptor interaction;ko04062//Chemokine signaling pathway;ko04625//C-type lectin receptor signaling pathway;ko04061//Viral protein interaction with cytokine and cytokine receptor	GO:0005576//extracellular region;GO:0005615//extracellular space	GO:0005125//cytokine activity;GO:0008009//chemokine activity;GO:0048020//CCR chemokine receptor binding	GO:0002548//monocyte chemotaxis;GO:0006935//chemotaxis;GO:0006954//inflammatory response;GO:0006955//immune response;GO:0007165//signal transduction;GO:0007186//G protein-coupled receptor signaling pathway;GO:0030593//neutrophil chemotaxis;GO:0031640//killing of cells of other organism;GO:0048245//eosinophil chemotaxis;GO:0048247//lymphocyte chemotaxis;GO:0060326//cell chemotaxis;GO:0061844//anti…
ENSMUSG00000096715	16	166	287	23	11	48	3.347	37.553	61.577	5.457	2.154	11.103	34.159	6.238	2.45311028305413	0.00127101	0.817827	Igkv3-4	-	-	-	--	immunoglobulin kappa variable 3-4 [Source:MGI Symbol;Acc:MGI:1330855]	-	GO:0005615//extracellular space;GO:0019814//immunoglobulin complex;GO:0071748//monomeric IgA immunoglobulin complex;GO:0071751//secretory IgA immunoglobulin complex;GO:0071756//pentameric IgM immunoglobulin complex	-	GO:0006955//immune response
ENSMUSG00000021451	311	681	180	144	125	169	5.778	13.127	3.43	2.937	2.345	3.3	7.445	2.86067	1.37992044844223	0.00138959	0.861584	Sema4d	Organismal Systems	Development and regeneration	K06521	--	sema domain, immunoglobulin domain (Ig), transmembrane domain (TM) and short cytoplasmic domain, (semaphorin) 4D [Source:MGI Symbol;Acc:MGI:109244]	ko04360//Axon guidance	GO:0002116//semaphorin receptor complex;GO:0005615//extracellular space;GO:0005886//plasma membrane;GO:0016020//membrane	GO:0004888//transmembrane signaling receptor activity;GO:0005102//signaling receptor binding;GO:0005515//protein binding;GO:0030215//semaphorin receptor binding;GO:0038023//signaling receptor activity;GO:0042802//identical protein binding;GO:0045499//chemorepellent activity;GO:0048018//receptor ligand activity	GO:0000122//negative regulation of transcription by RNA polymerase II;GO:0001755//neural crest cell migration;GO:0001934//positive regulation of protein phosphorylation;GO:0007162//negative regulation of cell adhesion;GO:0007165//signal transduction;GO:0007399//nervous system development;GO:0007409//axonogenesis;GO:0007411//axon guidance;GO:0008360//regulation of cell shape;GO:0030154//cell diffe…
ENSMUSG00000022696	26	49	32	9	10	6	0.445	0.907	0.561	0.175	0.166	0.112	0.637667	0.151	2.07825391829988	0.00147753	0.861584	Sidt1	-	-	-	--	SID1 transmembrane family, member 1 [Source:MGI Symbol;Acc:MGI:2443155]	-	GO:0005764//lysosome;GO:0005886//plasma membrane;GO:0016020//membrane	GO:0003723//RNA binding;GO:0003725//double-stranded RNA binding;GO:0015485//cholesterol binding;GO:0051033//RNA transmembrane transporter activity	GO:0050658//RNA transport
ENSMUSG00000024910	84	327	94	37	25	75	5.098	21.468	5.85	2.546	1.548	4.988	10.8053	3.02733	1.8356241373768	0.00153926	0.870381	Ctsw	Cellular Processes;Cellular Processes	Cell growth and death;Transport and catabolism	K08569;K08569	--	cathepsin W [Source:MGI Symbol;Acc:MGI:1338045]	ko04210//Apoptosis;ko04142//Lysosome	GO:0005615//extracellular space;GO:0005783//endoplasmic reticulum	GO:0004197//cysteine-type endopeptidase activity;GO:0008233//peptidase activity;GO:0008234//cysteine-type peptidase activity;GO:0016787//hydrolase activity	GO:0006508//proteolysis;GO:0051603//proteolysis involved in cellular protein catabolic process
ENSMUSG00000074934	103	45	37	18	7	21	1.87	0.884	0.689	0.371	0.125	0.418	1.14767	0.304667	1.91340011051185	0.00162102	0.889656	Grem1	Environmental Information Processing	Signal transduction	K23318	--	gremlin 1, DAN family BMP antagonist [Source:MGI Symbol;Acc:MGI:1344337]	ko04350//TGF-beta signaling pathway	GO:0005576//extracellular region;GO:0005615//extracellular space;GO:0009986//cell surface	GO:0005125//cytokine activity;GO:0030297//transmembrane receptor protein tyrosine kinase activator activity;GO:0036122//BMP binding;GO:0042803//protein homodimerization activity;GO:0043184//vascular endothelial growth factor receptor 2 binding;GO:0043395//heparan sulfate proteoglycan binding;GO:0048018//receptor ligand activity	GO:0000902//cell morphogenesis;GO:0001525//angiogenesis;GO:0002042//cell migration involved in sprouting angiogenesis;GO:0002092//positive regulation of receptor internalization;GO:0002689//negative regulation of leukocyte chemotaxis;GO:0003337//mesenchymal to epithelial transition involved in metanephros morphogenesis;GO:0007165//signal transduction;GO:0007267//cell-cell signaling;GO:0008284//po…
ENSMUSG00000025494	78	195	55	29	33	42	3.428	8.732	2.469	1.422	2.172	2.054	4.87633	1.88267	1.37301916028309	0.00197123	1	Sigirr	-	-	-	--	single immunoglobulin and toll-interleukin 1 receptor (TIR) domain [Source:MGI Symbol;Acc:MGI:1344402]	-	GO:0016020//membrane	-	GO:0001960//negative regulation of cytokine-mediated signaling pathway;GO:0006953//acute-phase response;GO:0007165//signal transduction;GO:0032682//negative regulation of chemokine production;GO:0043433//negative regulation of DNA-binding transcription factor activity
ENSMUSG00000059013	120	234	76	60	55	46	2.921	6.161	1.898	1.656	1.3	1.222	3.66	1.39267	1.39399365682545	0.00228011	1	Sh2d3c	-	-	-	--	SH2 domain containing 3C [Source:MGI Symbol;Acc:MGI:1351631]	-	GO:0005737//cytoplasm;GO:0005829//cytosol;GO:0005886//plasma membrane;GO:0016020//membrane;GO:0030424//axon;GO:0032587//ruffle membrane;GO:0042995//cell projection	GO:0001784//phosphotyrosine residue binding;GO:0005068//transmembrane receptor protein tyrosine kinase adaptor activity;GO:0005085//guanyl-nucleotide exchange factor activity;GO:0005515//protein binding	GO:0007165//signal transduction;GO:0007169//transmembrane receptor protein tyrosine kinase signaling pathway;GO:0007264//small GTPase mediated signal transduction;GO:0033138//positive regulation of peptidyl-serine phosphorylation
ENSMUSG00000071716	87	419	85	30	27	90	2.96	15.448	2.973	1.155	0.908	3.351	7.127	1.80467	1.9815625375352	0.0023742	1	Apol7e	-	-	-	--	apolipoprotein L 7e [Source:MGI Symbol;Acc:MGI:3704456]	-	GO:0005576//extracellular region	GO:0008289//lipid binding	GO:0006869//lipid transport;GO:0042157//lipoprotein metabolic process
ENSMUSG00000094651	75	40	19	14	6	10	1.99	1.148	0.522	0.407	0.151	0.294	1.22	0.284	2.10291831294557	0.00239808	1	Gal3st2	-	-	-	--	galactose-3-O-sulfotransferase 2 [Source:MGI Symbol;Acc:MGI:2685834]	-	GO:0016020//membrane	GO:0001733//galactosylceramide sulfotransferase activity;GO:0016740//transferase activity	GO:0009247//glycolipid biosynthetic process
ENSMUSG00000028655	26	22	21	30	129	76	0.91	0.898	0.754	1.191	4.587	2.916	0.854	2.898	-1.76274961993644	0.00241577	1	Mfsd2a	-	-	-	--	MFSD2 lysolipid transporter A, lysophospholipid [Source:MGI Symbol;Acc:MGI:1923824]	-	GO:0005783//endoplasmic reticulum;GO:0005789//endoplasmic reticulum membrane;GO:0005886//plasma membrane;GO:0016020//membrane	GO:0005324//long-chain fatty acid transporter activity;GO:0015245//fatty acid transmembrane transporter activity;GO:0015293//symporter activity;GO:0051978//lysophospholipid:sodium symporter activity;GO:0140348//lysophosphatidylcholine flippase activity;GO:1901480//oleate transmembrane transporter activity	GO:0003406//retinal pigment epithelium development;GO:0006869//lipid transport;GO:0007420//brain development;GO:0008594//photoreceptor cell morphogenesis;GO:0008643//carbohydrate transport;GO:0009267//cellular response to starvation;GO:0010867//positive regulation of triglyceride biosynthetic process;GO:0015908//fatty acid transport;GO:0015909//long-chain fatty acid transport;GO:0021766//hippocam…
ENSMUSG00000027072	22	13	10	0	1	2	1.746	1.116	0.814	0	0.077	0.174	1.22533	0.0836667	3.87237749733826	0.00248956	1	Prg3	-	-	-	--	proteoglycan 3 [Source:MGI Symbol;Acc:MGI:1858200]	-	-	GO:0030246//carbohydrate binding	GO:0001694//histamine biosynthetic process;GO:0006955//immune response;GO:0017148//negative regulation of translation;GO:0019370//leukotriene biosynthetic process;GO:0032757//positive regulation of interleukin-8 production;GO:0042119//neutrophil activation;GO:0042554//superoxide anion generation;GO:0045575//basophil activation
ENSMUSG00000041642	253	1247	239	225	146	182	2.281	11.146	2.478	2.108	1.401	1.648	5.30167	1.719	1.62487642122766	0.00253177	1	Kif21b	-	-	-	--	kinesin family member 21B [Source:MGI Symbol;Acc:MGI:109234]	-	-	GO:0000166//nucleotide binding;GO:0003774//cytoskeletal motor activity;GO:0003777//microtubule motor activity;GO:0005515//protein binding;GO:0005524//ATP binding;GO:0008017//microtubule binding	GO:0007018//microtubule-based movement
ENSMUSG00000030745	259	634	222	144	176	159	8.253	21.82	7.241	5.006	5.377	5.324	12.438	5.23567	1.24830936741303	0.00296387	1	Il21r	Environmental Information Processing;Environmental Information Processing;Organismal Systems;Human Diseases	Signaling molecules and interaction;Signal transduction;Immune system;Immune disease	K05075;K05075;K05075;K05075	--	interleukin 21 receptor [Source:MGI Symbol;Acc:MGI:1890475]	ko04060//Cytokine-cytokine receptor interaction;ko04630//JAK-STAT signaling pathway;ko04659//Th17 cell differentiation;ko05321//Inflammatory bowel disease	GO:0009897//external side of plasma membrane;GO:0016020//membrane	GO:0004888//transmembrane signaling receptor activity;GO:0004896//cytokine receptor activity;GO:0005515//protein binding	GO:0016064//immunoglobulin mediated immune response;GO:0019221//cytokine-mediated signaling pathway
ENSMUSG00000076576	18	94	24	7	4	14	3.704	20.925	5.065	1.634	0.8	3.157	9.898	1.86367	2.4089931979589	0.0030141	1	Igkv6-32	-	-	-	--	immunoglobulin kappa variable 6-32 [Source:MGI Symbol;Acc:MGI:3641634]	-	GO:0005615//extracellular space	-	GO:0006955//immune response
ENSMUSG00000076612	487	401	200	78	41	232	33.014	29.357	13.884	5.996	2.702	17.216	25.4183	8.638	1.55710021503606	0.00305473	1	Ighg2c	-	-	-	--	immunoglobulin heavy constant gamma 2C [Source:MGI Symbol;Acc:MGI:2686979]	-	GO:0005615//extracellular space;GO:0005886//plasma membrane;GO:0016020//membrane;GO:0042571//immunoglobulin complex, circulating;GO:0071735//IgG immunoglobulin complex	GO:0003823//antigen binding;GO:0034987//immunoglobulin receptor binding;GO:0034988//Fc-gamma receptor I complex binding	GO:0002455//humoral immune response mediated by circulating immunoglobulin;GO:0006958//complement activation, classical pathway;GO:0016064//immunoglobulin mediated immune response;GO:0019731//antibacterial humoral response;GO:0042742//defense response to bacterium
ENSMUSG00000020108	426	612	376	879	553	1816	18.281	28.412	16.548	42.778	23.069	85.4	21.0803	50.4157	-1.2579744410215	0.00315259	1	Ddit4	Environmental Information Processing;Human Diseases;Environmental Information Processing;Cellular Processes	Signal transduction;Cancer: overview;Signal transduction;Transport and catabolism	K08270;K08270;K08270;K08270	--	DNA-damage-inducible transcript 4 [Source:MGI Symbol;Acc:MGI:1921997]	ko04151//PI3K-Akt signaling pathway;ko05206//MicroRNAs in cancer;ko04150//mTOR signaling pathway;ko04140//Autophagy - animal	GO:0005737//cytoplasm;GO:0005739//mitochondrion;GO:0005829//cytosol	GO:0071889//14-3-3 protein binding	GO:0001666//response to hypoxia;GO:0001764//neuron migration;GO:0006915//apoptotic process;GO:0007420//brain development;GO:0009968//negative regulation of signal transduction;GO:0030182//neuron differentiation;GO:0032007//negative regulation of TOR signaling;GO:0032984//protein-containing complex disassembly;GO:0035556//intracellular signal transduction;GO:0042771//intrinsic apoptotic signaling …
ENSMUSG00000027398	29	61	47	111	115	91	1.611	3.665	2.677	6.992	6.209	5.539	2.651	6.24667	-1.23654987695814	0.0032914	1	Il1b	Human Diseases;Human Diseases;Human Diseases;Environmental Information Processing;Environmental Information Processing;Human Diseases;Human Diseases;Human Diseases;Human Diseases;Human Diseases;Organismal Systems;Human Diseases;Cellular Processes;Human Diseases;Human Diseases;Human Diseases;Human Diseases;Human Diseases;Human Diseases;Organismal Systems;Organismal Systems;Environmental Informatio…	Neurodegenerative disease;Infectious disease: viral;Neurodegenerative disease;Signal transduction;Signaling molecules and interaction;Neurodegenerative disease;Infectious disease: bacterial;Infectious disease: viral;Infectious disease: viral;Cardiovascular disease;Immune system;Infectious disease: bacterial;Cell growth and death;Infectious disease: viral;Endocrine and metabolic disease;Cardiovasc…	K04519;K04519;K04519;K04519;K04519;K04519;K04519;K04519;K04519;K04519;K04519;K04519;K04519;K04519;K04519;K04519;K04519;K04519;K04519;K04519;K04519;K04519;K04519;K04519;K04519;K04519;K04519;K04519;K04519;K04519;K04519;K04519;K04519;K04519;K04519;K04519;K04519;K04519;K04519;K04519;K04519;K04519	--	interleukin 1 beta [Source:MGI Symbol;Acc:MGI:96543]	ko05022//Pathways of neurodegeneration - multiple diseases;ko05168//Herpes simplex virus 1 infection;ko05010//Alzheimer disease;ko04010//MAPK signaling pathway;ko04060//Cytokine-cytokine receptor interaction;ko05020//Prion disease;ko05132//Salmonella infection;ko05163//Human cytomegalovirus infection;ko05171//Coronavirus disease - COVID-19;ko05417//Lipid and atherosclerosis;ko04621//NOD-like rece…	GO:0005576//extracellular region;GO:0005615//extracellular space;GO:0005737//cytoplasm;GO:0005764//lysosome;GO:0005829//cytosol;GO:0030141//secretory granule;GO:0031982//vesicle	GO:0005125//cytokine activity;GO:0005149//interleukin-1 receptor binding;GO:0005178//integrin binding;GO:0019904//protein domain specific binding;GO:0048018//receptor ligand activity	GO:0000122//negative regulation of transcription by RNA polymerase II;GO:0001660//fever generation;GO:0001819//positive regulation of cytokine production;GO:0001934//positive regulation of protein phosphorylation;GO:0006954//inflammatory response;GO:0006955//immune response;GO:0007204//positive regulation of cytosolic calcium ion concentration;GO:0007254//JNK cascade;GO:0007613//memory;GO:0008284…
ENSMUSG00000025422	103	313	90	75	54	55	1.762	5.918	1.499	1.424	0.909	1.024	3.05967	1.119	1.45116445172075	0.00401997	1	Agap2	Cellular Processes;Environmental Information Processing	Transport and catabolism;Signal transduction	K17848;K17848	--	ArfGAP with GTPase domain, ankyrin repeat and PH domain 2 [Source:MGI Symbol;Acc:MGI:3580016]	ko04144//Endocytosis;ko04068//FoxO signaling pathway	GO:0005634//nucleus;GO:0005654//nucleoplasm;GO:0005737//cytoplasm;GO:0005768//endosome;GO:0005829//cytosol;GO:0009897//external side of plasma membrane;GO:0030425//dendrite;GO:0090543//Flemming body;GO:0098794//postsynapse;GO:0098978//glutamatergic synapse	GO:0000166//nucleotide binding;GO:0003924//GTPase activity;GO:0005096//GTPase activator activity;GO:0005515//protein binding;GO:0005524//ATP binding;GO:0005525//GTP binding;GO:0019901//protein kinase binding;GO:0030295//protein kinase activator activity;GO:0035014//phosphatidylinositol 3-kinase regulator activity;GO:0035255//ionotropic glutamate receptor binding;GO:0044877//protein-containing com…	GO:0006915//apoptotic process;GO:0007259//receptor signaling pathway via JAK-STAT;GO:0016197//endosomal transport;GO:0030036//actin cytoskeleton organization;GO:0033598//mammary gland epithelial cell proliferation;GO:0033601//positive regulation of mammary gland epithelial cell proliferation;GO:0042177//negative regulation of protein catabolic process;GO:0043066//negative regulation of apoptotic …
ENSMUSG00000034164	16	111	21	4	9	14	0.762	4.98	0.833	0.178	0.493	0.751	2.19167	0.474	2.20906942944761	0.00417307	1	Emid1	-	-	-	--	EMI domain containing 1 [Source:MGI Symbol;Acc:MGI:2155091]	-	GO:0005576//extracellular region;GO:0005581//collagen trimer;GO:0005783//endoplasmic reticulum;GO:0005794//Golgi apparatus;GO:0031012//extracellular matrix;GO:0062023//collagen-containing extracellular matrix	GO:0005201//extracellular matrix structural constituent;GO:0005515//protein binding	-
ENSMUSG00000093485	0	22	13	0	0	0	0	1.028	0.575	0	0	0	0.534333	0.001	9.06159620943339	0.00423082	1	Gm20708	-	-	-	--	predicted gene 20708 [Source:MGI Symbol;Acc:MGI:5313155]	-	-	-	-
ENSMUSG00000093931	0	0	0	1	27	3	0	0.003	0.004	0.031	0.523	0.058	0.00233333	0.204	-6.45003292063505	0.00428838	1	Amy2a3	-	-	-	--	amylase 2a3 [Source:MGI Symbol;Acc:MGI:3714985]	-	GO:0005576//extracellular region;GO:0005615//extracellular space	GO:0003824//catalytic activity;GO:0004556//alpha-amylase activity;GO:0005509//calcium ion binding;GO:0016160//amylase activity;GO:0016787//hydrolase activity;GO:0016798//hydrolase activity, acting on glycosyl bonds;GO:0031404//chloride ion binding;GO:0043169//cation binding;GO:0046872//metal ion binding	GO:0005975//carbohydrate metabolic process;GO:0008152//metabolic process;GO:0016052//carbohydrate catabolic process
ENSMUSG00000096569	0	0	0	1	27	3	0	0.003	0.004	0.031	0.523	0.058	0.00233333	0.204	-6.45003292063505	0.00428838	1	Amy2a2	-	-	-	--	amylase 2a2 [Source:MGI Symbol;Acc:MGI:3711220]	-	GO:0005576//extracellular region;GO:0005615//extracellular space	GO:0003824//catalytic activity;GO:0004556//alpha-amylase activity;GO:0005509//calcium ion binding;GO:0016160//amylase activity;GO:0016787//hydrolase activity;GO:0016798//hydrolase activity, acting on glycosyl bonds;GO:0031404//chloride ion binding;GO:0043169//cation binding;GO:0046872//metal ion binding	GO:0005975//carbohydrate metabolic process;GO:0008152//metabolic process;GO:0016052//carbohydrate catabolic process
ENSMUSG00000096770	0	0	0	1	27	3	0	0.003	0.004	0.031	0.523	0.058	0.00233333	0.204	-6.45003292063505	0.00428838	1	Amy2a4	-	-	-	--	amylase 2a4 [Source:MGI Symbol;Acc:MGI:3711258]	-	GO:0005576//extracellular region;GO:0005615//extracellular space	GO:0003824//catalytic activity;GO:0004556//alpha-amylase activity;GO:0005509//calcium ion binding;GO:0016160//amylase activity;GO:0016787//hydrolase activity;GO:0016798//hydrolase activity, acting on glycosyl bonds;GO:0031404//chloride ion binding;GO:0043169//cation binding;GO:0046872//metal ion binding	GO:0005975//carbohydrate metabolic process;GO:0008152//metabolic process;GO:0016052//carbohydrate catabolic process
ENSMUSG00000039264	394	1323	393	253	229	374	13.986	51.298	14.208	10.22	7.882	14.512	26.4973	10.8713	1.28531828248547	0.0045681	1	Gimap3	-	-	-	--	GTPase, IMAP family member 3 [Source:MGI Symbol;Acc:MGI:1932723]	-	GO:0005739//mitochondrion;GO:0005741//mitochondrial outer membrane;GO:0005783//endoplasmic reticulum;GO:0005789//endoplasmic reticulum membrane;GO:0016020//membrane	GO:0000166//nucleotide binding;GO:0005515//protein binding;GO:0005525//GTP binding	GO:0000002//mitochondrial genome maintenance;GO:0001659//temperature homeostasis;GO:0002729//positive regulation of natural killer cell cytokine production;GO:0002925//positive regulation of humoral immune response mediated by circulating immunoglobulin;GO:0010524//positive regulation of calcium ion transport into cytosol;GO:0032689//negative regulation of interferon-gamma production;GO:0032831//…
ENSMUSG00000006731	406	1281	391	278	188	377	12.808	43.713	12.613	9.932	5.762	12.991	23.0447	9.56167	1.26909888245943	0.00479362	1	B4galnt1	Metabolism;Metabolism	Global and overview maps;Glycan biosynthesis and metabolism	K00725;K00725	--	beta-1,4-N-acetyl-galactosaminyl transferase 1 [Source:MGI Symbol;Acc:MGI:1342057]	ko01100//Metabolic pathways;ko00604//Glycosphingolipid biosynthesis - ganglio series	GO:0000139//Golgi membrane;GO:0005794//Golgi apparatus;GO:0016020//membrane	GO:0003947//(N-acetylneuraminyl)-galactosylglucosylceramide N-acetylgalactosaminyltransferase activity;GO:0008376//acetylgalactosaminyltransferase activity;GO:0016740//transferase activity;GO:0016757//glycosyltransferase activity;GO:0016758//hexosyltransferase activity	GO:0001574//ganglioside biosynthetic process;GO:0006629//lipid metabolic process;GO:0006665//sphingolipid metabolic process;GO:0006687//glycosphingolipid metabolic process;GO:0006688//glycosphingolipid biosynthetic process;GO:0007033//vacuole organization;GO:0007283//spermatogenesis;GO:0008340//determination of adult lifespan;GO:0019915//lipid storage;GO:0021675//nerve development;GO:0030259//lip…
ENSMUSG00000057465	8	9	9	28	58	18	0.968	1.125	1.066	3.909	6.662	2.282	1.053	4.28433	-2.02456529387366	0.0049985	1	Saa2	-	-	-	--	serum amyloid A 2 [Source:MGI Symbol;Acc:MGI:98222]	-	GO:0005576//extracellular region;GO:0005881//cytoplasmic microtubule;GO:0034364//high-density lipoprotein particle	GO:0001664//G protein-coupled receptor binding;GO:0005515//protein binding	GO:0006953//acute-phase response;GO:0035634//response to stilbenoid
ENSMUSG00000023008	187	349	113	95	84	104	3.347	6.828	2.089	1.888	1.39	2.009	4.088	1.76233	1.21390837027784	0.00507655	1	Fmnl3	-	-	-	--	formin-like 3 [Source:MGI Symbol;Acc:MGI:109569]	-	GO:0005737//cytoplasm;GO:0005794//Golgi apparatus;GO:0005829//cytosol;GO:0005886//plasma membrane;GO:0016020//membrane;GO:0043231//intracellular membrane-bounded organelle	GO:0003779//actin binding;GO:0005515//protein binding;GO:0031267//small GTPase binding;GO:0032794//GTPase activating protein binding;GO:0051015//actin filament binding	GO:0001525//angiogenesis;GO:0007010//cytoskeleton organization;GO:0008360//regulation of cell shape;GO:0016043//cellular component organization;GO:0016477//cell migration;GO:0022604//regulation of cell morphogenesis;GO:0030036//actin cytoskeleton organization;GO:0030866//cortical actin cytoskeleton organization;GO:0046847//filopodium assembly
ENSMUSG00000076545	10	33	11	61	62	48	1.789	6.757	2.058	12.999	11.209	9.924	3.53467	11.3773	-1.68651637781055	0.00542395	1	Igkv4-72	-	-	-	--	immunoglobulin kappa chain variable 4-72 [Source:MGI Symbol;Acc:MGI:2686345]	-	GO:0005615//extracellular space	-	GO:0006955//immune response
ENSMUSG00000028179	61	153	72	84	773	158	2.531	6.868	3.064	3.953	31.18	7.185	4.15433	14.106	-1.76362006063752	0.00558414	1	Cth	Metabolism;Metabolism;Metabolism;Metabolism;Metabolism	Global and overview maps;Global and overview maps;Amino acid metabolism;Amino acid metabolism;Metabolism of other amino acids	K01758;K01758;K01758;K01758;K01758	--	cystathionine gamma lyase [Source:MGI Symbol;Acc:MGI:1339968]	ko01100//Metabolic pathways;ko01230//Biosynthesis of amino acids;ko00270//Cysteine and methionine metabolism;ko00260//Glycine, serine and threonine metabolism;ko00450//Selenocompound metabolism	GO:0005737//cytoplasm;GO:0005829//cytosol	GO:0004121//cystathionine beta-lyase activity;GO:0004123//cystathionine gamma-lyase activity;GO:0005515//protein binding;GO:0005516//calmodulin binding;GO:0016829//lyase activity;GO:0016846//carbon-sulfur lyase activity;GO:0030170//pyridoxal phosphate binding;GO:0042802//identical protein binding;GO:0044540//L-cystine L-cysteine-lyase (deaminating);GO:0047982//homocysteine desulfhydrase activity;…	GO:0006629//lipid metabolic process;GO:0006749//glutathione metabolic process;GO:0008285//negative regulation of cell population proliferation;GO:0008652//cellular amino acid biosynthetic process;GO:0018272//protein-pyridoxal-5-phosphate linkage via peptidyl-N6-pyridoxal phosphate-L-lysine;GO:0019343//cysteine biosynthetic process via cystathionine;GO:0019344//cysteine biosynthetic process;GO:001…
ENSMUSG00000029695	29	40	22	53	224	40	0.59	0.881	0.459	1.223	4.431	0.892	0.643333	2.182	-1.76201275488932	0.00567522	1	Aass	Metabolism;Metabolism	Global and overview maps;Amino acid metabolism	K14157;K14157	--	aminoadipate-semialdehyde synthase [Source:MGI Symbol;Acc:MGI:1353573]	ko01100//Metabolic pathways;ko00310//Lysine degradation	GO:0005737//cytoplasm;GO:0005739//mitochondrion;GO:0043231//intracellular membrane-bounded organelle	GO:0003824//catalytic activity;GO:0004753//saccharopine dehydrogenase activity;GO:0016491//oxidoreductase activity;GO:0047130//saccharopine dehydrogenase (NADP+, L-lysine-forming) activity;GO:0047131//saccharopine dehydrogenase (NAD+, L-glutamate-forming) activity	GO:0006091//generation of precursor metabolites and energy;GO:0006553//lysine metabolic process;GO:0006554//lysine catabolic process;GO:0008152//metabolic process;GO:0019477//L-lysine catabolic process;GO:0019878//lysine biosynthetic process via aminoadipic acid;GO:0033512//L-lysine catabolic process to acetyl-CoA via saccharopine
ENSMUSG00000048416	34	23	30	35	294	34	2.299	1.682	2.081	2.685	19.334	2.519	2.02067	8.17933	-2.01715190791642	0.00577752	1	Mlf1	Human Diseases	Cancer: overview	K15622	--	myeloid leukemia factor 1 [Source:MGI Symbol;Acc:MGI:1341819]	ko05202//Transcriptional misregulation in cancer	GO:0005634//nucleus;GO:0005737//cytoplasm;GO:0005856//cytoskeleton;GO:0005929//cilium;GO:0031514//motile cilium;GO:0036064//ciliary basal body;GO:0042995//cell projection;GO:0048471//perinuclear region of cytoplasm;GO:0097546//ciliary base;GO:0097730//non-motile cilium	GO:0003677//DNA binding;GO:0005515//protein binding;GO:0019904//protein domain specific binding	GO:0002318//myeloid progenitor cell differentiation;GO:0006351//transcription, DNA-templated;GO:0006355//regulation of transcription, DNA-templated;GO:0007049//cell cycle;GO:0030154//cell differentiation;GO:1901796//regulation of signal transduction by p53 class mediator;GO:1902806//regulation of cell cycle G1/S phase transition
ENSMUSG00000072720	5	1	3	6	92	2	0.045	0.01	0.028	0.062	0.813	0.02	0.0276667	0.298333	-3.43070444080469	0.00580822	1	Myo18b	-	-	-	--	myosin XVIIIb [Source:MGI Symbol;Acc:MGI:1921626]	-	GO:0005737//cytoplasm;GO:0016459//myosin complex;GO:0016460//myosin II complex;GO:0016461//unconventional myosin complex;GO:0030018//Z disc;GO:0031941//filamentous actin;GO:0032982//myosin filament	GO:0000166//nucleotide binding;GO:0003674//molecular_function;GO:0003774//cytoskeletal motor activity;GO:0003779//actin binding;GO:0005515//protein binding;GO:0005524//ATP binding;GO:0051015//actin filament binding	GO:0001570//vasculogenesis;GO:0001701//in utero embryonic development;GO:0031032//actomyosin structure organization;GO:0055013//cardiac muscle cell development
ENSMUSG00000027887	1	2	2	2	65	3	0.018	0.04	0.038	0.042	1.164	0.061	0.032	0.422333	-3.72223830841965	0.00590588	1	Sypl2	-	-	-	--	synaptophysin like 2 [Source:MGI Symbol;Acc:MGI:1328311]	-	GO:0008021//synaptic vesicle;GO:0016020//membrane;GO:0030672//synaptic vesicle membrane	-	GO:0006874//cellular calcium ion homeostasis;GO:0007507//heart development;GO:0033292//T-tubule organization
ENSMUSG00000018168	199	498	122	99	110	123	4.097	11.092	2.576	2.312	2.202	2.775	5.92167	2.42967	1.28524488313326	0.00603975	1	Ikzf3	-	-	-	zf-C2H2	IKAROS family zinc finger 3 [Source:MGI Symbol;Acc:MGI:1342542]	-	GO:0005634//nucleus;GO:0005654//nucleoplasm;GO:0005737//cytoplasm;GO:0005829//cytosol	GO:0000977//RNA polymerase II transcription regulatory region sequence-specific DNA binding;GO:0000978//RNA polymerase II cis-regulatory region sequence-specific DNA binding;GO:0001228//DNA-binding transcription activator activity, RNA polymerase II-specific;GO:0003677//DNA binding;GO:0003700//DNA-binding transcription factor activity;GO:0005515//protein binding;GO:0042802//identical protein bind…	GO:0006357//regulation of transcription by RNA polymerase II;GO:0009617//response to bacterium;GO:0030183//B cell differentiation;GO:0030217//T cell differentiation;GO:0030888//regulation of B cell proliferation;GO:0042113//B cell activation;GO:0042981//regulation of apoptotic process;GO:0045577//regulation of B cell differentiation;GO:0045619//regulation of lymphocyte differentiation;GO:0045944/…
ENSMUSG00000030592	34	20	32	43	320	22	0.167	0.107	0.162	0.24	1.525	0.119	0.145333	0.628	-2.11139892483586	0.00608683	1	Ryr1	Human Diseases;Human Diseases;Environmental Information Processing;Organismal Systems;Human Diseases;Environmental Information Processing;Organismal Systems;Organismal Systems	Neurodegenerative disease;Neurodegenerative disease;Signal transduction;Endocrine system;Neurodegenerative disease;Signal transduction;Environmental adaptation;Nervous system	K04961;K04961;K04961;K04961;K04961;K04961;K04961;K04961	--	ryanodine receptor 1, skeletal muscle [Source:MGI Symbol;Acc:MGI:99659]	ko05022//Pathways of neurodegeneration - multiple diseases;ko05020//Prion disease;ko04020//Calcium signaling pathway;ko04921//Oxytocin signaling pathway;ko05017//Spinocerebellar ataxia;ko04371//Apelin signaling pathway;ko04713//Circadian entrainment;ko04730//Long-term depression	GO:0005737//cytoplasm;GO:0005790//smooth endoplasmic reticulum;GO:0005886//plasma membrane;GO:0005938//cell cortex;GO:0009898//cytoplasmic side of plasma membrane;GO:0014802//terminal cisterna;GO:0016020//membrane;GO:0016529//sarcoplasmic reticulum;GO:0030017//sarcomere;GO:0030018//Z disc;GO:0030314//junctional membrane complex;GO:0030315//T-tubule;GO:0031090//organelle membrane;GO:0031234//extri…	GO:0000166//nucleotide binding;GO:0002020//protease binding;GO:0005216//ion channel activity;GO:0005219//ryanodine-sensitive calcium-release channel activity;GO:0005245//voltage-gated calcium channel activity;GO:0005262//calcium channel activity;GO:0005509//calcium ion binding;GO:0005515//protein binding;GO:0005516//calmodulin binding;GO:0005524//ATP binding;GO:0019899//enzyme binding;GO:0046872/…	GO:0001666//response to hypoxia;GO:0003151//outflow tract morphogenesis;GO:0006811//ion transport;GO:0006816//calcium ion transport;GO:0006874//cellular calcium ion homeostasis;GO:0006936//muscle contraction;GO:0006937//regulation of muscle contraction;GO:0006941//striated muscle contraction;GO:0014808//release of sequestered calcium ion into cytosol by sarcoplasmic reticulum;GO:0019722//calcium-…
ENSMUSG00000044199	99	193	68	57	35	54	3.125	6.59	2.201	2.04	1.074	1.868	3.972	1.66067	1.25810310200869	0.00656022	1	S1pr4	Environmental Information Processing;Environmental Information Processing;Environmental Information Processing	Signaling molecules and interaction;Signal transduction;Signal transduction	K04293;K04293;K04293	--	sphingosine-1-phosphate receptor 4 [Source:MGI Symbol;Acc:MGI:1333809]	ko04080//Neuroactive ligand-receptor interaction;ko04068//FoxO signaling pathway;ko04071//Sphingolipid signaling pathway	GO:0005737//cytoplasm;GO:0005739//mitochondrion;GO:0005886//plasma membrane;GO:0016020//membrane	GO:0004930//G protein-coupled receptor activity;GO:0038036//sphingosine-1-phosphate receptor activity	GO:0003376//sphingosine-1-phosphate receptor signaling pathway;GO:0007165//signal transduction;GO:0007186//G protein-coupled receptor signaling pathway;GO:0007189//adenylate cyclase-activating G protein-coupled receptor signaling pathway;GO:0019222//regulation of metabolic process
ENSMUSG00000039521	23	48	12	2	1	10	0.696	1.139	0.245	0.05	0.033	0.233	0.693333	0.105333	2.71858706485136	0.00665189	1	Foxp3	Organismal Systems;Human Diseases	Immune system;Immune disease	K10163;K10163	Fork_head	forkhead box P3 [Source:MGI Symbol;Acc:MGI:1891436]	ko04659//Th17 cell differentiation;ko05321//Inflammatory bowel disease	GO:0005634//nucleus;GO:0005654//nucleoplasm;GO:0005737//cytoplasm;GO:0005829//cytosol	GO:0000978//RNA polymerase II cis-regulatory region sequence-specific DNA binding;GO:0000981//DNA-binding transcription factor activity, RNA polymerase II-specific;GO:0001227//DNA-binding transcription repressor activity, RNA polymerase II-specific;GO:0001228//DNA-binding transcription activator activity, RNA polymerase II-specific;GO:0003677//DNA binding;GO:0003700//DNA-binding transcription fac…	GO:0000122//negative regulation of transcription by RNA polymerase II;GO:0001782//B cell homeostasis;GO:0001818//negative regulation of cytokine production;GO:0002262//myeloid cell homeostasis;GO:0002361//CD4-positive, CD25-positive, alpha-beta regulatory T cell differentiation;GO:0002362//CD4-positive, CD25-positive, alpha-beta regulatory T cell lineage commitment;GO:0002456//T cell mediated imm…
ENSMUSG00000049892	284	144	491	38	195	86	13.277	7.283	23.541	2.015	8.862	4.406	14.7003	5.09433	1.52888360236982	0.0066681	1	Rasd1	Human Diseases;Organismal Systems	Endocrine and metabolic disease;Environmental adaptation	K07843;K07843	--	RAS, dexamethasone-induced 1 [Source:MGI Symbol;Acc:MGI:1270848]	ko04934//Cushing syndrome;ko04713//Circadian entrainment	GO:0005634//nucleus;GO:0005737//cytoplasm;GO:0005886//plasma membrane;GO:0016020//membrane;GO:0016529//sarcoplasmic reticulum;GO:0048471//perinuclear region of cytoplasm	GO:0000166//nucleotide binding;GO:0003924//GTPase activity;GO:0005515//protein binding;GO:0005525//GTP binding;GO:0031681//G-protein beta-subunit binding	GO:0007165//signal transduction;GO:0007263//nitric oxide mediated signal transduction;GO:0045892//negative regulation of transcription, DNA-templated
ENSMUSG00000015452	27	48	180	22	23	27	1.484	2.874	10.187	1.372	1.229	1.637	4.84833	1.41267	1.77906780361549	0.00675662	1	Ager	Human Diseases;Human Diseases;Human Diseases;Human Diseases;Organismal Systems;Human Diseases	Neurodegenerative disease;Neurodegenerative disease;Cardiovascular disease;Cardiovascular disease;Immune system;Endocrine and metabolic disease	K19722;K19722;K19722;K19722;K19722;K19722	--	advanced glycosylation end product-specific receptor [Source:MGI Symbol;Acc:MGI:893592]	ko05022//Pathways of neurodegeneration - multiple diseases;ko05010//Alzheimer disease;ko05417//Lipid and atherosclerosis;ko05415//Diabetic cardiomyopathy;ko04613//Neutrophil extracellular trap formation;ko04933//AGE-RAGE signaling pathway in diabetic complications	GO:0001650//fibrillar center;GO:0005576//extracellular region;GO:0005615//extracellular space;GO:0005886//plasma membrane;GO:0009925//basal plasma membrane;GO:0009986//cell surface;GO:0016020//membrane;GO:0016324//apical plasma membrane;GO:0030054//cell junction;GO:0030424//axon;GO:0043025//neuronal cell body	GO:0001540//amyloid-beta binding;GO:0005055//laminin receptor activity;GO:0005515//protein binding;GO:0038023//signaling receptor activity;GO:0042802//identical protein binding;GO:0044548//S100 protein binding;GO:0044877//protein-containing complex binding;GO:0060090//molecular adaptor activity;GO:0070379//high mobility group box 1 binding	GO:0001666//response to hypoxia;GO:0001774//microglial cell activation;GO:0001914//regulation of T cell mediated cytotoxicity;GO:0001933//negative regulation of protein phosphorylation;GO:0001934//positive regulation of protein phosphorylation;GO:0001937//negative regulation of endothelial cell proliferation;GO:0006954//inflammatory response;GO:0007155//cell adhesion;GO:0007162//negative regulati…
ENSMUSG00000076518	3	3	1	3	35	21	0.631	0.683	0.214	0.71	7.098	4.801	0.509333	4.203	-3.04473741383738	0.0070706	1	Igkv2-112	-	-	-	--	immunoglobulin kappa variable 2-112 [Source:MGI Symbol;Acc:MGI:3644894]	-	GO:0005615//extracellular space;GO:0019814//immunoglobulin complex	-	GO:0002250//adaptive immune response;GO:0002376//immune system process;GO:0006955//immune response
ENSMUSG00000019997	498	187	270	582	467	971	16.081	6.349	8.697	20.699	14.253	33.937	10.3757	22.963	-1.14610709837194	0.00727314	1	Ccn2	Environmental Information Processing;Environmental Information Processing	Signal transduction;Signal transduction	K06827;K06827	--	cellular communication network factor 2 [Source:MGI Symbol;Acc:MGI:95537]	ko04390//Hippo signaling pathway;ko04371//Apelin signaling pathway	GO:0005576//extracellular region;GO:0005615//extracellular space;GO:0005794//Golgi apparatus;GO:0005938//cell cortex;GO:0031012//extracellular matrix;GO:0043231//intracellular membrane-bounded organelle;GO:0048471//perinuclear region of cytoplasm	GO:0001968//fibronectin binding;GO:0005178//integrin binding;GO:0005515//protein binding;GO:0008083//growth factor activity;GO:0008201//heparin binding	GO:0001502//cartilage condensation;GO:0001503//ossification;GO:0001525//angiogenesis;GO:0001894//tissue homeostasis;GO:0001934//positive regulation of protein phosphorylation;GO:0002062//chondrocyte differentiation;GO:0007019//microtubule depolymerization;GO:0007155//cell adhesion;GO:0007160//cell-matrix adhesion;GO:0007165//signal transduction;GO:0007229//integrin-mediated signaling pathway;GO:0…
ENSMUSG00000050600	64	146	43	32	23	36	0.491	1.213	0.339	0.279	0.172	0.303	0.681	0.251333	1.43805277546457	0.00732323	1	Zfp831	-	-	-	zf-C2H2	zinc finger protein 831 [Source:MGI Symbol;Acc:MGI:3641861]	-	GO:0005575//cellular_component	GO:0003674//molecular_function	GO:0008150//biological_process
ENSMUSG00000022439	207	664	214	172	120	172	5.953	20.632	6.311	5.577	3.354	5.42	10.9653	4.78367	1.19676090000652	0.00737001	1	Parvg	Cellular Processes	Cellular community - eukaryotes	K06275	--	parvin, gamma [Source:MGI Symbol;Acc:MGI:2158329]	ko04510//Focal adhesion	GO:0005737//cytoplasm;GO:0005856//cytoskeleton;GO:0005886//plasma membrane;GO:0005925//focal adhesion;GO:0015629//actin cytoskeleton;GO:0016020//membrane;GO:0070161//anchoring junction	GO:0003779//actin binding;GO:0005515//protein binding	GO:0007155//cell adhesion;GO:0007163//establishment or maintenance of cell polarity;GO:0030031//cell projection assembly;GO:0030036//actin cytoskeleton organization;GO:0034446//substrate adhesion-dependent cell spreading
ENSMUSG00000037224	28	112	32	21	5	18	0.529	2.291	0.621	0.45	0.092	0.373	1.147	0.305	1.91098424356558	0.00795126	1	Zfyve28	-	-	-	--	zinc finger, FYVE domain containing 28 [Source:MGI Symbol;Acc:MGI:2684992]	-	GO:0005737//cytoplasm;GO:0005768//endosome;GO:0005829//cytosol;GO:0016020//membrane;GO:0031901//early endosome membrane	GO:0032266//phosphatidylinositol-3-phosphate binding;GO:0046872//metal ion binding	GO:0007175//negative regulation of epidermal growth factor-activated receptor activity;GO:0042059//negative regulation of epidermal growth factor receptor signaling pathway
ENSMUSG00000095079	721	2540	549	299	427	746	49.167	187.442	38.197	23.018	28.323	55.141	91.602	35.494	1.36780392964246	0.00801123	1	Igha	-	-	-	--	immunoglobulin heavy constant alpha [Source:MGI Symbol;Acc:MGI:96444]	-	GO:0005615//extracellular space;GO:0042571//immunoglobulin complex, circulating;GO:0071748//monomeric IgA immunoglobulin complex;GO:0071751//secretory IgA immunoglobulin complex;GO:0071752//secretory dimeric IgA immunoglobulin complex	GO:0003823//antigen binding;GO:0034987//immunoglobulin receptor binding	GO:0002385//mucosal immune response;GO:0002455//humoral immune response mediated by circulating immunoglobulin;GO:0006958//complement activation, classical pathway;GO:0016064//immunoglobulin mediated immune response;GO:0019731//antibacterial humoral response
ENSMUSG00000076547	18	6	3	93	18	22	3.631	1.294	0.628	21.033	3.442	4.749	1.851	9.74133	-2.39581435777029	0.00844474	1	Igkv4-70	-	-	-	--	immunoglobulin kappa chain variable 4-70 [Source:MGI Symbol;Acc:MGI:2686348]	-	GO:0005615//extracellular space	-	GO:0006955//immune response
ENSMUSG00000052142	206	1000	194	143	84	250	4.282	22.821	4.114	3.316	1.703	5.601	10.4057	3.54	1.55554813270215	0.00858589	1	Rasal3	Environmental Information Processing	Signal transduction	K17634	--	RAS protein activator like 3 [Source:MGI Symbol;Acc:MGI:2444128]	ko04014//Ras signaling pathway	GO:0005737//cytoplasm;GO:0005938//cell cortex;GO:0098562//cytoplasmic side of membrane	GO:0005096//GTPase activator activity;GO:0042802//identical protein binding	GO:0043087//regulation of GTPase activity;GO:0046580//negative regulation of Ras protein signal transduction;GO:0051142//positive regulation of NK T cell proliferation
ENSMUSG00000025279	187	155	64	31	73	60	2.967	2.66	1.041	0.558	1.126	1.043	2.22267	0.909	1.28993940407116	0.00867005	1	Dnase1l3	-	-	-	--	deoxyribonuclease 1-like 3 [Source:MGI Symbol;Acc:MGI:1314633]	-	GO:0005576//extracellular region;GO:0005634//nucleus;GO:0005783//endoplasmic reticulum	GO:0003677//DNA binding;GO:0003824//catalytic activity;GO:0004518//nuclease activity;GO:0004519//endonuclease activity;GO:0004520//endodeoxyribonuclease activity;GO:0004530//deoxyribonuclease I activity;GO:0004536//deoxyribonuclease activity;GO:0016787//hydrolase activity	GO:0002283//neutrophil activation involved in immune response;GO:0002673//regulation of acute inflammatory response;GO:0006259//DNA metabolic process;GO:0006308//DNA catabolic process;GO:0006309//apoptotic DNA fragmentation;GO:0006915//apoptotic process;GO:0010623//programmed cell death involved in cell development;GO:0012501//programmed cell death;GO:0070948//regulation of neutrophil mediated cy…
ENSMUSG00000030996	23	17	12	22	222	13	1.259	0.972	0.65	1.319	11.536	0.753	0.960333	4.536	-2.23981348050352	0.00878368	1	Art1	-	-	-	--	ADP-ribosyltransferase 1 [Source:MGI Symbol;Acc:MGI:107511]	-	GO:0009986//cell surface;GO:0016020//membrane;GO:0016529//sarcoplasmic reticulum;GO:0033017//sarcoplasmic reticulum membrane;GO:0098552//side of membrane	GO:0003950//NAD+ ADP-ribosyltransferase activity;GO:0016740//transferase activity;GO:0016757//glycosyltransferase activity;GO:0016779//nucleotidyltransferase activity;GO:0106274//NAD+-protein-arginine ADP-ribosyltransferase activity	-
ENSMUSG00000041333	0	1	0	40	0	3	0	0.088	0	3.708	0	0.269	0.0293333	1.32567	-5.49803322816792	0.00893937	1	Mup4	-	-	-	--	major urinary protein 4 [Source:MGI Symbol;Acc:MGI:97236]	-	GO:0005576//extracellular region;GO:0005615//extracellular space;GO:0005634//nucleus;GO:0005829//cytosol	GO:0005009//insulin-activated receptor activity;GO:0005515//protein binding;GO:0005549//odorant binding;GO:0005550//pheromone binding;GO:0036094//small molecule binding	GO:0006112//energy reserve metabolic process;GO:0007005//mitochondrion organization;GO:0008286//insulin receptor signaling pathway;GO:0009060//aerobic respiration;GO:0010628//positive regulation of gene expression;GO:0010888//negative regulation of lipid storage;GO:0010907//positive regulation of glucose metabolic process;GO:0031649//heat generation;GO:0042593//glucose homeostasis;GO:0045475//loc…
ENSMUSG00000070000	101	319	95	73	54	80	3.914	11.199	3.316	1.991	1.531	2.685	6.143	2.069	1.57000973810391	0.00911611	1	Fcho1	-	-	-	--	FCH domain only 1 [Source:MGI Symbol;Acc:MGI:1921265]	-	GO:0005654//nucleoplasm;GO:0005737//cytoplasm;GO:0005829//cytosol;GO:0005886//plasma membrane;GO:0005905//clathrin-coated pit;GO:0016020//membrane;GO:0030136//clathrin-coated vesicle	GO:0005515//protein binding;GO:0035612//AP-2 adaptor complex binding	GO:0006897//endocytosis;GO:0048268//clathrin coat assembly;GO:0050852//T cell receptor signaling pathway;GO:0050870//positive regulation of T cell activation;GO:0072583//clathrin-dependent endocytosis
ENSMUSG00000071068	172	514	117	97	60	148	3.801	11.727	2.591	2.327	1.274	3.187	6.03967	2.26267	1.41644486426225	0.00949965	1	Treml2	-	-	-	--	triggering receptor expressed on myeloid cells-like 2 [Source:MGI Symbol;Acc:MGI:2147038]	-	GO:0005886//plasma membrane;GO:0009986//cell surface;GO:0016020//membrane	GO:0038023//signaling receptor activity	GO:0042110//T cell activation
ENSMUSG00000044770	63	256	45	23	26	61	1.708	6.821	1.314	0.617	0.536	1.41	3.281	0.854333	1.941264615948	0.00966653	1	Scml4	-	-	-	--	Scm polycomb group protein like 4 [Source:MGI Symbol;Acc:MGI:2446140]	-	GO:0005634//nucleus	GO:0003682//chromatin binding;GO:0005515//protein binding;GO:0042393//histone binding	GO:0045892//negative regulation of transcription, DNA-templated
ENSMUSG00000040405	58	24	16	12	3	8	2.152	0.988	0.825	0.505	0.116	0.325	1.32167	0.315333	2.06740877725195	0.0098848	1	Havcr1	-	-	-	--	hepatitis A virus cellular receptor 1 [Source:MGI Symbol;Acc:MGI:2159680]	-	GO:0005886//plasma membrane;GO:0016020//membrane	-	-
ENSMUSG00000029603	93	277	89	58	28	85	1.736	5.593	1.704	1.228	0.508	1.739	3.011	1.15833	1.37819223094761	0.0101737	1	Dtx1	Environmental Information Processing	Signal transduction	K06058	--	deltex 1, E3 ubiquitin ligase [Source:MGI Symbol;Acc:MGI:1352744]	ko04330//Notch signaling pathway	GO:0005634//nucleus;GO:0005654//nucleoplasm;GO:0005737//cytoplasm;GO:0005829//cytosol;GO:0016604//nuclear body	GO:0005112//Notch binding;GO:0005515//protein binding;GO:0008270//zinc ion binding;GO:0016740//transferase activity;GO:0017124//SH3 domain binding;GO:0031625//ubiquitin protein ligase binding;GO:0046872//metal ion binding;GO:0061630//ubiquitin protein ligase activity	GO:0007219//Notch signaling pathway;GO:0008593//regulation of Notch signaling pathway;GO:0010001//glial cell differentiation;GO:0016567//protein ubiquitination;GO:0030217//T cell differentiation;GO:0045581//negative regulation of T cell differentiation;GO:0045665//negative regulation of neuron differentiation;GO:1990830//cellular response to leukemia inhibitory factor
ENSMUSG00000032528	53	129	41	18	26	36	0.814	2.144	0.646	0.314	0.388	0.606	1.20133	0.436	1.46223647031545	0.0101777	1	Vipr1	Environmental Information Processing	Signaling molecules and interaction	K04589	--	vasoactive intestinal peptide receptor 1 [Source:MGI Symbol;Acc:MGI:109272]	ko04080//Neuroactive ligand-receptor interaction	GO:0005886//plasma membrane;GO:0016020//membrane;GO:0043235//receptor complex	GO:0004888//transmembrane signaling receptor activity;GO:0004930//G protein-coupled receptor activity;GO:0004999//vasoactive intestinal polypeptide receptor activity;GO:0008528//G protein-coupled peptide receptor activity;GO:0017046//peptide hormone binding	GO:0007165//signal transduction;GO:0007166//cell surface receptor signaling pathway;GO:0007186//G protein-coupled receptor signaling pathway;GO:0007187//G protein-coupled receptor signaling pathway, coupled to cyclic nucleotide second messenger;GO:0007188//adenylate cyclase-modulating G protein-coupled receptor signaling pathway
ENSMUSG00000020205	123	78	70	184	121	233	4.753	3.261	2.774	8.063	4.545	9.867	3.596	7.49167	-1.05889368905357	0.0104439	1	Phlda1	-	-	-	--	pleckstrin homology like domain, family A, member 1 [Source:MGI Symbol;Acc:MGI:1096880]	-	GO:0005634//nucleus;GO:0005654//nucleoplasm;GO:0005730//nucleolus;GO:0005737//cytoplasm;GO:0031410//cytoplasmic vesicle	GO:0005515//protein binding;GO:1901981//phosphatidylinositol phosphate binding	GO:0006915//apoptotic process;GO:0043065//positive regulation of apoptotic process;GO:0045210//FasL biosynthetic process
ENSMUSG00000076549	150	102	35	14	39	44	28.686	21.15	6.818	2.972	7.273	9.227	18.8847	6.49067	1.54077674654327	0.0106896	1	Igkv4-68	-	-	-	--	immunoglobulin kappa variable 4-68 [Source:MGI Symbol;Acc:MGI:2686265]	-	GO:0005615//extracellular space	-	GO:0006955//immune response
ENSMUSG00000057037	1	8	0	1	107	6	0.042	0.364	0	0.048	4.358	0.322	0.135333	1.576	-3.54167840299236	0.0108409	1	Cfhr1	Organismal Systems	Immune system	K23815	--	complement factor H-related 1 [Source:MGI Symbol;Acc:MGI:2138169]	ko04610//Complement and coagulation cascades	GO:0005615//extracellular space;GO:0032991//protein-containing complex	GO:0001851//complement component C3b binding;GO:0042802//identical protein binding	GO:0006956//complement activation
ENSMUSG00000005465	154	422	130	77	66	148	4.354	12.906	3.769	2.469	1.814	4.585	7.00967	2.956	1.2456995713594	0.0109571	1	Il27ra	Environmental Information Processing;Environmental Information Processing;Organismal Systems	Signaling molecules and interaction;Signal transduction;Immune system	K19598;K19598;K19598	--	interleukin 27 receptor, alpha [Source:MGI Symbol;Acc:MGI:1355318]	ko04060//Cytokine-cytokine receptor interaction;ko04630//JAK-STAT signaling pathway;ko04659//Th17 cell differentiation	GO:0005576//extracellular region;GO:0005737//cytoplasm;GO:0005886//plasma membrane;GO:0009897//external side of plasma membrane;GO:0016020//membrane;GO:0043235//receptor complex	GO:0005515//protein binding;GO:0019955//cytokine binding;GO:0045509//interleukin-27 receptor activity	GO:0002692//negative regulation of cellular extravasation;GO:0002827//positive regulation of T-helper 1 type immune response;GO:0002829//negative regulation of type 2 immune response;GO:0019221//cytokine-mediated signaling pathway;GO:0032700//negative regulation of interleukin-17 production;GO:0032715//negative regulation of interleukin-6 production;GO:0032720//negative regulation of tumor necros…
ENSMUSG00000020788	567	1234	308	299	318	373	9.315	22.036	5.21	5.599	5.075	6.741	12.187	5.805	1.06997505795578	0.0112603	1	Atp2a3	Human Diseases;Human Diseases;Environmental Information Processing;Environmental Information Processing;Human Diseases;Environmental Information Processing;Organismal Systems;Human Diseases;Organismal Systems;Organismal Systems;Human Diseases;Human Diseases;Organismal Systems;Human Diseases	Neurodegenerative disease;Neurodegenerative disease;Signal transduction;Signal transduction;Cardiovascular disease;Signal transduction;Circulatory system;Neurodegenerative disease;Endocrine system;Digestive system;Cardiovascular disease;Cardiovascular disease;Circulatory system;Cardiovascular disease	K05853;K05853;K05853;K05853;K05853;K05853;K05853;K05853;K05853;K05853;K05853;K05853;K05853;K05853	--	ATPase, Ca++ transporting, ubiquitous [Source:MGI Symbol;Acc:MGI:1194503]	ko05022//Pathways of neurodegeneration - multiple diseases;ko05010//Alzheimer disease;ko04020//Calcium signaling pathway;ko04024//cAMP signaling pathway;ko05415//Diabetic cardiomyopathy;ko04022//cGMP-PKG signaling pathway;ko04261//Adrenergic signaling in cardiomyocytes;ko05017//Spinocerebellar ataxia;ko04919//Thyroid hormone signaling pathway;ko04972//Pancreatic secretion;ko05414//Dilated cardiom…	GO:0005783//endoplasmic reticulum;GO:0005789//endoplasmic reticulum membrane;GO:0016020//membrane;GO:0016529//sarcoplasmic reticulum;GO:0031090//organelle membrane;GO:0033017//sarcoplasmic reticulum membrane	GO:0000166//nucleotide binding;GO:0005215//transporter activity;GO:0005388//P-type calcium transporter activity;GO:0005515//protein binding;GO:0005524//ATP binding;GO:0008656//cysteine-type endopeptidase activator activity involved in apoptotic process;GO:0015085//calcium ion transmembrane transporter activity;GO:0016887//ATP hydrolysis activity;GO:0030899//calcium-dependent ATPase activity;GO:00…	GO:0006811//ion transport;GO:0006816//calcium ion transport;GO:0006874//cellular calcium ion homeostasis;GO:0032469//endoplasmic reticulum calcium ion homeostasis;GO:0070059//intrinsic apoptotic signaling pathway in response to endoplasmic reticulum stress;GO:0070588//calcium ion transmembrane transport;GO:1903515//calcium ion transport from cytosol to endoplasmic reticulum
ENSMUSG00000051747	66	26	41	79	432	20	0.075	0.026	0.047	0.094	0.516	0.041	0.0493333	0.217	-2.13706036753669	0.0113444	1	Ttn	Human Diseases;Human Diseases	Cardiovascular disease;Cardiovascular disease	K12567;K12567	--	titin [Source:MGI Symbol;Acc:MGI:98864]	ko05414//Dilated cardiomyopathy;ko05410//Hypertrophic cardiomyopathy	GO:0000794//condensed nuclear chromosome;GO:0005634//nucleus;GO:0005737//cytoplasm;GO:0005859//muscle myosin complex;GO:0005865//striated muscle thin filament;GO:0005886//plasma membrane;GO:0030016//myofibril;GO:0030017//sarcomere;GO:0030018//Z disc;GO:0031430//M band;GO:0031672//A band;GO:0031674//I band;GO:0043229//intracellular organelle;GO:0043232//intracellular non-membrane-bounded organelle	GO:0000166//nucleotide binding;GO:0002020//protease binding;GO:0003779//actin binding;GO:0004672//protein kinase activity;GO:0004674//protein serine/threonine kinase activity;GO:0004713//protein tyrosine kinase activity;GO:0005200//structural constituent of cytoskeleton;GO:0005509//calcium ion binding;GO:0005515//protein binding;GO:0005516//calmodulin binding;GO:0005524//ATP binding;GO:0008307//s…	GO:0001701//in utero embryonic development;GO:0001756//somitogenesis;GO:0003007//heart morphogenesis;GO:0003300//cardiac muscle hypertrophy;GO:0006468//protein phosphorylation;GO:0006936//muscle contraction;GO:0007155//cell adhesion;GO:0007411//axon guidance;GO:0007507//heart development;GO:0007512//adult heart development;GO:0010628//positive regulation of gene expression;GO:0010737//protein kin…
ENSMUSG00000051998	74	244	60	48	31	60	2.414	8.791	2.007	1.776	0.987	2.145	4.404	1.636	1.42864172062262	0.0114031	1	Lax1	-	-	-	--	lymphocyte transmembrane adaptor 1 [Source:MGI Symbol;Acc:MGI:2443362]	-	GO:0005794//Golgi apparatus;GO:0005829//cytosol;GO:0005886//plasma membrane;GO:0016020//membrane	GO:0019901//protein kinase binding;GO:0042169//SH2 domain binding	GO:0002250//adaptive immune response;GO:0002376//immune system process;GO:0006955//immune response;GO:0035556//intracellular signal transduction;GO:0042113//B cell activation;GO:0046649//lymphocyte activation;GO:0050851//antigen receptor-mediated signaling pathway;GO:0050868//negative regulation of T cell activation;GO:0051249//regulation of lymphocyte activation
ENSMUSG00000031132	6	52	6	2	5	1	0.362	3.389	0.371	0.137	0.293	0.066	1.374	0.165333	3.05493247915238	0.0114245	1	Cd40lg	Environmental Information Processing;Human Diseases;Environmental Information Processing;Human Diseases;Human Diseases;Environmental Information Processing;Organismal Systems;Human Diseases;Human Diseases;Human Diseases;Human Diseases;Organismal Systems;Human Diseases;Human Diseases	Signaling molecules and interaction;Cardiovascular disease;Signaling molecules and interaction;Immune disease;Infectious disease: parasitic;Signal transduction;Immune system;Cardiovascular disease;Immune disease;Infectious disease: parasitic;Immune disease;Immune system;Immune disease;Immune disease	K03161;K03161;K03161;K03161;K03161;K03161;K03161;K03161;K03161;K03161;K03161;K03161;K03161;K03161	--	CD40 ligand [Source:MGI Symbol;Acc:MGI:88337]	ko04060//Cytokine-cytokine receptor interaction;ko05417//Lipid and atherosclerosis;ko04514//Cell adhesion molecules;ko05322//Systemic lupus erythematosus;ko05145//Toxoplasmosis;ko04064//NF-kappa B signaling pathway;ko04660//T cell receptor signaling pathway;ko05416//Viral myocarditis;ko05320//Autoimmune thyroid disease;ko05144//Malaria;ko05330//Allograft rejection;ko04672//Intestinal immune netwo…	GO:0005576//extracellular region;GO:0005615//extracellular space;GO:0005794//Golgi apparatus;GO:0005886//plasma membrane;GO:0009897//external side of plasma membrane;GO:0009986//cell surface;GO:0016020//membrane;GO:0042995//cell projection;GO:0044297//cell body	GO:0005125//cytokine activity;GO:0005164//tumor necrosis factor receptor binding;GO:0005174//CD40 receptor binding;GO:0005178//integrin binding;GO:0005515//protein binding;GO:0043539//protein serine/threonine kinase activator activity	GO:0002637//regulation of immunoglobulin production;GO:0002839//positive regulation of immune response to tumor cell;GO:0006954//inflammatory response;GO:0006955//immune response;GO:0007165//signal transduction;GO:0007229//integrin-mediated signaling pathway;GO:0010628//positive regulation of gene expression;GO:0023035//CD40 signaling pathway;GO:0030168//platelet activation;GO:0030183//B cell dif…
ENSMUSG00000017639	53	400	67	40	33	82	0.558	5.099	0.981	0.477	0.338	0.946	2.21267	0.587	1.91435372024709	0.0115631	1	Rab11fip4	Cellular Processes	Transport and catabolism	K12485	--	RAB11 family interacting protein 4 (class II) [Source:MGI Symbol;Acc:MGI:2442920]	ko04144//Endocytosis	GO:0005768//endosome;GO:0016020//membrane;GO:0030139//endocytic vesicle;GO:0030496//midbody;GO:0031410//cytoplasmic vesicle;GO:0032154//cleavage furrow;GO:0055038//recycling endosome membrane	GO:0005509//calcium ion binding;GO:0031267//small GTPase binding;GO:0042803//protein homodimerization activity;GO:0046872//metal ion binding	GO:0007049//cell cycle;GO:0032456//endocytic recycling;GO:0032465//regulation of cytokinesis;GO:0051301//cell division
ENSMUSG00000070644	25	27	10	47	117	30	0.875	0.958	0.372	1.787	3.729	1.078	0.735	2.198	-1.5803752312255	0.0115694	1	Etnk2	Metabolism;Metabolism	Global and overview maps;Lipid metabolism	K00894;K00894	--	ethanolamine kinase 2 [Source:MGI Symbol;Acc:MGI:2443760]	ko01100//Metabolic pathways;ko00564//Glycerophospholipid metabolism	GO:0005737//cytoplasm	GO:0000166//nucleotide binding;GO:0004305//ethanolamine kinase activity;GO:0005524//ATP binding;GO:0016301//kinase activity;GO:0016740//transferase activity	GO:0001701//in utero embryonic development;GO:0001890//placenta development;GO:0006629//lipid metabolic process;GO:0006646//phosphatidylethanolamine biosynthetic process;GO:0008654//phospholipid biosynthetic process;GO:0009791//post-embryonic development;GO:0016310//phosphorylation;GO:0035264//multicellular organism growth;GO:0046474//glycerophospholipid biosynthetic process
ENSMUSG00000116378	0	8	19	0	0	0	0	0.391	0.828	0	0.013	0	0.406333	0.00433333	6.55104269247912	0.0116792	1	Gcat	Metabolism;Metabolism	Global and overview maps;Amino acid metabolism	K00639;K00639	--	glycine C-acetyltransferase (2-amino-3-ketobutyrate-coenzyme A ligase) [Source:MGI Symbol;Acc:MGI:1349389]	ko01100//Metabolic pathways;ko00260//Glycine, serine and threonine metabolism	-	GO:0008890//glycine C-acetyltransferase activity;GO:0016740//transferase activity;GO:0016746//acyltransferase activity;GO:0030170//pyridoxal phosphate binding	GO:0006567//threonine catabolic process;GO:0009058//biosynthetic process
ENSMUSG00000078680	0	0	0	0	13	13	0	0	0	0	1.002	1.151	0.001	0.717667	-9.48717010344608	0.0125076	1	Mup10	-	-	-	--	major urinary protein 10 [Source:MGI Symbol;Acc:MGI:1924164]	-	GO:0005576//extracellular region;GO:0005615//extracellular space	GO:0003674//molecular_function;GO:0005549//odorant binding;GO:0005550//pheromone binding;GO:0036094//small molecule binding	GO:0008150//biological_process
ENSMUSG00000040699	929	2871	766	737	464	869	38.649	134.896	33.365	26.686	15.422	32.456	68.97	24.8547	1.47245221177963	0.0125348	1	Limd2	-	-	-	--	LIM domain containing 2 [Source:MGI Symbol;Acc:MGI:1915053]	-	GO:0005634//nucleus;GO:0005654//nucleoplasm;GO:0005737//cytoplasm;GO:0005829//cytosol;GO:0005886//plasma membrane;GO:0015629//actin cytoskeleton	GO:0003674//molecular_function;GO:0046872//metal ion binding;GO:0051015//actin filament binding	GO:0008150//biological_process;GO:0051017//actin filament bundle assembly
ENSMUSG00000030283	42	268	55	37	7	53	0.352	2.429	0.472	0.38	0.057	0.489	1.08433	0.308667	1.81268672378089	0.0127801	1	St8sia1	Metabolism;Metabolism;Metabolism;Metabolism	Global and overview maps;Glycan biosynthesis and metabolism;Glycan biosynthesis and metabolism;Glycan biosynthesis and metabolism	K03371;K03371;K03371;K03371	--	ST8 alpha-N-acetyl-neuraminide alpha-2,8-sialyltransferase 1 [Source:MGI Symbol;Acc:MGI:106011]	ko01100//Metabolic pathways;ko00601//Glycosphingolipid biosynthesis - lacto and neolacto series;ko00603//Glycosphingolipid biosynthesis - globo and isoglobo series;ko00604//Glycosphingolipid biosynthesis - ganglio series	GO:0000139//Golgi membrane;GO:0005794//Golgi apparatus;GO:0016020//membrane	GO:0003828//alpha-N-acetylneuraminate alpha-2,8-sialyltransferase activity;GO:0008373//sialyltransferase activity;GO:0016740//transferase activity;GO:0016757//glycosyltransferase activity	GO:0006486//protein glycosylation;GO:0006491//N-glycan processing;GO:0006629//lipid metabolic process;GO:0006665//sphingolipid metabolic process;GO:0008283//cell population proliferation;GO:0009311//oligosaccharide metabolic process;GO:0034605//cellular response to heat;GO:0050673//epithelial cell proliferation;GO:0050679//positive regulation of epithelial cell proliferation
ENSMUSG00000042474	267	73	62	51	63	35	12.568	3.717	2.993	2.722	2.883	1.805	6.426	2.47	1.37940993899937	0.013036	1	Fcmr	-	-	-	--	Fc fragment of IgM receptor [Source:MGI Symbol;Acc:MGI:1916419]	-	GO:0005765//lysosomal membrane;GO:0005886//plasma membrane;GO:0016020//membrane;GO:0031901//early endosome membrane;GO:0032588//trans-Golgi network membrane	GO:0001790//polymeric immunoglobulin binding;GO:0002172//high-affinity IgM receptor activity	GO:0038093//Fc receptor signaling pathway
ENSMUSG00000026117	85	515	80	83	34	100	2.852	18.69	2.752	3.158	1.109	3.676	8.098	2.64767	1.61284414043779	0.013219	1	Zap70	Environmental Information Processing;Human Diseases;Organismal Systems;Environmental Information Processing;Organismal Systems;Organismal Systems;Human Diseases;Organismal Systems;Human Diseases	Signal transduction;Infectious disease: bacterial;Immune system;Signal transduction;Immune system;Immune system;Cancer: overview;Immune system;Immune disease	K07360;K07360;K07360;K07360;K07360;K07360;K07360;K07360;K07360	--	zeta-chain (TCR) associated protein kinase [Source:MGI Symbol;Acc:MGI:99613]	ko04014//Ras signaling pathway;ko05135//Yersinia infection;ko04650//Natural killer cell mediated cytotoxicity;ko04064//NF-kappa B signaling pathway;ko04659//Th17 cell differentiation;ko04660//T cell receptor signaling pathway;ko05235//PD-L1 expression and PD-1 checkpoint pathway in cancer;ko04658//Th1 and Th2 cell differentiation;ko05340//Primary immunodeficiency	GO:0001772//immunological synapse;GO:0005737//cytoplasm;GO:0005829//cytosol;GO:0005886//plasma membrane;GO:0005911//cell-cell junction;GO:0016020//membrane;GO:0031234//extrinsic component of cytoplasmic side of plasma membrane;GO:0042101//T cell receptor complex;GO:0045121//membrane raft	GO:0000166//nucleotide binding;GO:0001784//phosphotyrosine residue binding;GO:0004672//protein kinase activity;GO:0004713//protein tyrosine kinase activity;GO:0004715//non-membrane spanning protein tyrosine kinase activity;GO:0005102//signaling receptor binding;GO:0005515//protein binding;GO:0005524//ATP binding;GO:0016301//kinase activity;GO:0016740//transferase activity	GO:0002250//adaptive immune response;GO:0002376//immune system process;GO:0002696//positive regulation of leukocyte activation;GO:0006468//protein phosphorylation;GO:0006955//immune response;GO:0007169//transmembrane receptor protein tyrosine kinase signaling pathway;GO:0016310//phosphorylation;GO:0019722//calcium-mediated signaling;GO:0030154//cell differentiation;GO:0030217//T cell differentiat…
ENSMUSG00000030337	119	736	142	146	91	125	3.462	21.196	3.986	4.701	2.67	4.115	9.548	3.82867	1.3183565054169	0.0132203	1	Vamp1	Genetic Information Processing	Folding, sorting and degradation	K08510	--	vesicle-associated membrane protein 1 [Source:MGI Symbol;Acc:MGI:1313276]	ko04130//SNARE interactions in vesicular transport	GO:0005739//mitochondrion;GO:0005886//plasma membrane;GO:0009986//cell surface;GO:0016020//membrane;GO:0030659//cytoplasmic vesicle membrane;GO:0030672//synaptic vesicle membrane;GO:0031201//SNARE complex;GO:0031410//cytoplasmic vesicle;GO:0031594//neuromuscular junction;GO:0035579//specific granule membrane;GO:0043005//neuron projection;GO:0045202//synapse;GO:0070821//tertiary granule membrane;G…	GO:0005484//SNAP receptor activity;GO:0019905//syntaxin binding	GO:0006906//vesicle fusion;GO:0016082//synaptic vesicle priming;GO:0016192//vesicle-mediated transport;GO:0031630//regulation of synaptic vesicle fusion to presynaptic active zone membrane;GO:0035493//SNARE complex assembly
ENSMUSG00000054065	63	160	76	52	33	46	1.666	4.577	2.061	1.649	0.848	1.333	2.768	1.27667	1.11646205154556	0.0134346	1	Pkp3	-	-	-	--	plakophilin 3 [Source:MGI Symbol;Acc:MGI:1891830]	-	GO:0001533//cornified envelope;GO:0005634//nucleus;GO:0005654//nucleoplasm;GO:0005737//cytoplasm;GO:0005886//plasma membrane;GO:0005912//adherens junction;GO:0005914//spot adherens junction;GO:0030054//cell junction;GO:0030057//desmosome;GO:0070161//anchoring junction;GO:1990124//messenger ribonucleoprotein complex	GO:0005515//protein binding;GO:0019899//enzyme binding;GO:0045294//alpha-catenin binding;GO:0045296//cadherin binding;GO:0050839//cell adhesion molecule binding	GO:0002159//desmosome assembly;GO:0007043//cell-cell junction assembly;GO:0007155//cell adhesion;GO:0010628//positive regulation of gene expression;GO:0072659//protein localization to plasma membrane;GO:0098609//cell-cell adhesion;GO:1902373//negative regulation of mRNA catabolic process
ENSMUSG00000031822	212	459	138	165	93	114	2.688	6.143	1.716	2.291	1.047	1.338	3.51567	1.55867	1.17348586057519	0.0135397	1	Gse1	-	-	-	--	genetic suppressor element 1, coiled-coil protein [Source:MGI Symbol;Acc:MGI:1098275]	-	GO:0005575//cellular_component	GO:0003674//molecular_function	GO:0008150//biological_process
ENSMUSG00000020826	9	51	13	1	7	5	0.196	0.991	0.24	0.02	0.129	0.098	0.475667	0.0823333	2.53040238789109	0.0141231	1	Nos2	Metabolism;Human Diseases;Human Diseases;Human Diseases;Human Diseases;Environmental Information Processing;Human Diseases;Environmental Information Processing;Organismal Systems;Environmental Information Processing;Human Diseases;Human Diseases;Human Diseases;Human Diseases;Cellular Processes;Human Diseases;Human Diseases;Metabolism;Metabolism	Global and overview maps;Cancer: overview;Neurodegenerative disease;Neurodegenerative disease;Neurodegenerative disease;Signal transduction;Infectious disease: bacterial;Signal transduction;Endocrine system;Signal transduction;Infectious disease: parasitic;Infectious disease: parasitic;Infectious disease: parasitic;Cancer: specific types;Transport and catabolism;Infectious disease: bacterial;Infe…	K13241;K13241;K13241;K13241;K13241;K13241;K13241;K13241;K13241;K13241;K13241;K13241;K13241;K13241;K13241;K13241;K13241;K13241;K13241	--	nitric oxide synthase 2, inducible [Source:MGI Symbol;Acc:MGI:97361]	ko01100//Metabolic pathways;ko05200//Pathways in cancer;ko05022//Pathways of neurodegeneration - multiple diseases;ko05010//Alzheimer disease;ko05014//Amyotrophic lateral sclerosis;ko04020//Calcium signaling pathway;ko05152//Tuberculosis;ko04371//Apelin signaling pathway;ko04926//Relaxin signaling pathway;ko04066//HIF-1 signaling pathway;ko05145//Toxoplasmosis;ko05146//Amoebiasis;ko05142//Chagas …	GO:0005615//extracellular space;GO:0005634//nucleus;GO:0005737//cytoplasm;GO:0005777//peroxisome;GO:0005829//cytosol;GO:0005886//plasma membrane;GO:0030863//cortical cytoskeleton;GO:0048471//perinuclear region of cytoplasm	GO:0003779//actin binding;GO:0004517//nitric-oxide synthase activity;GO:0005515//protein binding;GO:0005516//calmodulin binding;GO:0008013//beta-catenin binding;GO:0008603//cAMP-dependent protein kinase regulator activity;GO:0010181//FMN binding;GO:0016491//oxidoreductase activity;GO:0019901//protein kinase binding;GO:0020037//heme binding;GO:0034617//tetrahydrobiopterin binding;GO:0034618//argin…	GO:0001666//response to hypoxia;GO:0001974//blood vessel remodeling;GO:0006527//arginine catabolic process;GO:0006801//superoxide metabolic process;GO:0006809//nitric oxide biosynthetic process;GO:0006954//inflammatory response;GO:0007199//G protein-coupled receptor signaling pathway coupled to cGMP nucleotide second messenger;GO:0007263//nitric oxide mediated signal transduction;GO:0007623//circ…
ENSMUSG00000032093	142	984	151	80	27	115	7.315	54.836	7.977	4.674	1.352	6.492	23.376	4.17267	2.48598650258077	0.014132	1	Cd3e	Human Diseases;Human Diseases;Human Diseases;Human Diseases;Organismal Systems;Organismal Systems;Human Diseases;Organismal Systems;Human Diseases;Organismal Systems;Human Diseases	Infectious disease: viral;Infectious disease: viral;Infectious disease: viral;Infectious disease: viral;Immune system;Immune system;Infectious disease: parasitic;Immune system;Cancer: overview;Immune system;Immune disease	K06451;K06451;K06451;K06451;K06451;K06451;K06451;K06451;K06451;K06451;K06451	--	CD3 antigen, epsilon polypeptide [Source:MGI Symbol;Acc:MGI:88332]	ko05166//Human T-cell leukemia virus 1 infection;ko05170//Human immunodeficiency virus 1 infection;ko05169//Epstein-Barr virus infection;ko05162//Measles;ko04659//Th17 cell differentiation;ko04660//T cell receptor signaling pathway;ko05142//Chagas disease;ko04640//Hematopoietic cell lineage;ko05235//PD-L1 expression and PD-1 checkpoint pathway in cancer;ko04658//Th1 and Th2 cell differentiation;k…	GO:0001772//immunological synapse;GO:0005783//endoplasmic reticulum;GO:0005794//Golgi apparatus;GO:0005886//plasma membrane;GO:0005911//cell-cell junction;GO:0009897//external side of plasma membrane;GO:0016020//membrane;GO:0042101//T cell receptor complex;GO:0042105//alpha-beta T cell receptor complex;GO:0043197//dendritic spine;GO:0044297//cell body	GO:0004888//transmembrane signaling receptor activity;GO:0005515//protein binding;GO:0017124//SH3 domain binding;GO:0042802//identical protein binding	GO:0001954//positive regulation of cell-matrix adhesion;GO:0002250//adaptive immune response;GO:0002376//immune system process;GO:0002669//positive regulation of T cell anergy;GO:0002870//T cell anergy;GO:0007166//cell surface receptor signaling pathway;GO:0007224//smoothened signaling pathway;GO:0007584//response to nutrient;GO:0010628//positive regulation of gene expression;GO:0010629//negative…
ENSMUSG00000040899	18	11	8	1	1	3	1.764	0.709	0.478	0.061	0.062	0.147	0.983667	0.09	3.45017260838118	0.0147472	1	Ccr6	Environmental Information Processing;Organismal Systems;Environmental Information Processing	Signaling molecules and interaction;Immune system;Signaling molecules and interaction	K04181;K04181;K04181	--	C-C motif chemokine receptor 6 [Source:MGI Symbol;Acc:MGI:1333797]	ko04060//Cytokine-cytokine receptor interaction;ko04062//Chemokine signaling pathway;ko04061//Viral protein interaction with cytokine and cytokine receptor	GO:0005886//plasma membrane;GO:0009897//external side of plasma membrane;GO:0009986//cell surface;GO:0016020//membrane;GO:0036126//sperm flagellum;GO:0097225//sperm midpiece;GO:0097228//sperm principal piece;GO:0097524//sperm plasma membrane	GO:0004930//G protein-coupled receptor activity;GO:0004950//chemokine receptor activity;GO:0005515//protein binding;GO:0016493//C-C chemokine receptor activity;GO:0019957//C-C chemokine binding	GO:0002523//leukocyte migration involved in inflammatory response;GO:0006935//chemotaxis;GO:0006955//immune response;GO:0007165//signal transduction;GO:0007186//G protein-coupled receptor signaling pathway;GO:0007204//positive regulation of cytosolic calcium ion concentration;GO:0010634//positive regulation of epithelial cell migration;GO:0019722//calcium-mediated signaling;GO:0048290//isotype sw…
ENSMUSG00000058952	56	71	54	74	451	46	2.029	2.782	2.006	3.04	15.882	1.826	2.27233	6.916	-1.60576338665818	0.0151041	1	Cfi	Human Diseases;Organismal Systems	Infectious disease: bacterial;Immune system	K01333;K01333	--	complement component factor i [Source:MGI Symbol;Acc:MGI:105937]	ko05150//Staphylococcus aureus infection;ko04610//Complement and coagulation cascades	GO:0005576//extracellular region;GO:0005615//extracellular space;GO:0016020//membrane	GO:0004252//serine-type endopeptidase activity;GO:0005515//protein binding;GO:0008233//peptidase activity;GO:0008236//serine-type peptidase activity;GO:0016787//hydrolase activity;GO:0046872//metal ion binding	GO:0002376//immune system process;GO:0006508//proteolysis;GO:0006956//complement activation;GO:0006958//complement activation, classical pathway;GO:0045087//innate immune response
ENSMUSG00000050106	73	277	63	45	61	53	2.106	8.599	1.864	1.545	1.681	1.687	4.18967	1.63767	1.35519372811609	0.0151857	1	Tmc8	-	-	-	--	transmembrane channel-like gene family 8 [Source:MGI Symbol;Acc:MGI:2669037]	-	GO:0005737//cytoplasm;GO:0005783//endoplasmic reticulum;GO:0005789//endoplasmic reticulum membrane;GO:0005794//Golgi apparatus;GO:0005886//plasma membrane;GO:0016020//membrane;GO:0031965//nuclear membrane	GO:0008381//mechanosensitive ion channel activity;GO:0043120//tumor necrosis factor binding;GO:0140311//protein sequestering activity	GO:0006811//ion transport;GO:0006882//cellular zinc ion homeostasis;GO:0031333//negative regulation of protein-containing complex assembly;GO:0034220//ion transmembrane transport;GO:1902041//regulation of extrinsic apoptotic signaling pathway via death domain receptors
ENSMUSG00000076540	78	7	1	4	5	1	16.902	1.674	0.222	1.097	1.052	0.237	6.266	0.795333	2.97791322739698	0.0155737	1	Igkv4-80	-	-	-	--	immunoglobulin kappa variable 4-80 [Source:MGI Symbol;Acc:MGI:4439653]	-	GO:0005615//extracellular space	-	GO:0006955//immune response
ENSMUSG00000044309	64	32	26	9	4	22	2.34	1.277	0.975	0.373	0.142	0.902	1.53067	0.472333	1.69628288375767	0.0156254	1	Apol7c	-	-	-	--	apolipoprotein L 7c [Source:MGI Symbol;Acc:MGI:1920912]	-	GO:0005576//extracellular region	GO:0008289//lipid binding	GO:0006869//lipid transport;GO:0042157//lipoprotein metabolic process
ENSMUSG00000095633	3	3	1	13	31	4	0.631	0.837	0.265	3.101	6.34	0.922	0.577667	3.45433	-2.58009815177189	0.0158942	1	Igkv4-58	-	-	-	--	immunoglobulin kappa variable 4-58 [Source:MGI Symbol;Acc:MGI:2685923]	-	GO:0005615//extracellular space	-	GO:0006955//immune response
ENSMUSG00000028965	22	108	40	14	4	28	1.354	4.646	2.405	0.858	0.233	1.886	2.80167	0.992333	1.4973885978855	0.0162353	1	Tnfrsf9	Environmental Information Processing	Signaling molecules and interaction	K05146	--	tumor necrosis factor receptor superfamily, member 9 [Source:MGI Symbol;Acc:MGI:1101059]	ko04060//Cytokine-cytokine receptor interaction	GO:0005886//plasma membrane;GO:0009897//external side of plasma membrane;GO:0016020//membrane	GO:0005515//protein binding;GO:0038023//signaling receptor activity	GO:0006915//apoptotic process;GO:0008285//negative regulation of cell population proliferation;GO:0033084//regulation of immature T cell proliferation in thymus;GO:0042127//regulation of cell population proliferation
ENSMUSG00000023263	0	0	0	37	0	0	0	0	0	3.935	0	0	0.001	1.31167	-10.3571854196737	0.0162538	1	9530002B09Rik	-	-	-	--	RIKEN cDNA 9530002B09 gene [Source:MGI Symbol;Acc:MGI:1924682]	-	GO:0005575//cellular_component	GO:0003674//molecular_function	GO:0008150//biological_process
ENSMUSG00000040694	22	15	23	20	264	7	1.167	0.861	1.251	1.203	13.611	0.407	1.093	5.07367	-2.21473533830851	0.0162937	1	Apobec2	-	-	-	--	apolipoprotein B mRNA editing enzyme, catalytic polypeptide 2 [Source:MGI Symbol;Acc:MGI:1343178]	-	GO:0005634//nucleus;GO:0005737//cytoplasm	GO:0003723//RNA binding;GO:0003824//catalytic activity;GO:0004126//cytidine deaminase activity;GO:0016787//hydrolase activity;GO:0042802//identical protein binding;GO:0046872//metal ion binding	GO:0006397//mRNA processing;GO:0009972//cytidine deamination;GO:0016554//cytidine to uridine editing;GO:0016556//mRNA modification;GO:0080111//DNA demethylation
ENSMUSG00000091491	36	345	72	32	18	80	0.215	2.229	0.441	0.217	0.104	0.524	0.961667	0.281667	1.7715480723633	0.016359	1	Vmn2r97	-	-	-	--	vomeronasal 2, receptor 97 [Source:MGI Symbol;Acc:MGI:3645271]	-	GO:0005886//plasma membrane;GO:0016020//membrane	GO:0004930//G protein-coupled receptor activity	GO:0007165//signal transduction;GO:0007186//G protein-coupled receptor signaling pathway
ENSMUSG00000052468	0	23	3	0	0	0	0	1.331	0.165	0	0	0	0.498667	0.001	8.96193195916648	0.0165176	1	Pmp2	-	-	-	--	peripheral myelin protein 2 [Source:MGI Symbol;Acc:MGI:102667]	-	GO:0005634//nucleus;GO:0005737//cytoplasm;GO:0005829//cytosol;GO:0043209//myelin sheath	GO:0005504//fatty acid binding;GO:0008289//lipid binding;GO:0015485//cholesterol binding	GO:0015908//fatty acid transport;GO:0061024//membrane organization
ENSMUSG00000063646	50	268	42	31	23	60	1.726	10.404	1.647	1.436	0.823	2.797	4.59233	1.68533	1.4461934006687	0.0168705	1	Jakmip1	-	-	-	--	janus kinase and microtubule interacting protein 1 [Source:MGI Symbol;Acc:MGI:1923321]	-	GO:0005737//cytoplasm;GO:0005856//cytoskeleton;GO:0005874//microtubule;GO:0015630//microtubule cytoskeleton;GO:0016020//membrane;GO:1990904//ribonucleoprotein complex	GO:0003723//RNA binding;GO:0008017//microtubule binding;GO:0019894//kinesin binding;GO:0019900//kinase binding;GO:0050811//GABA receptor binding	GO:0015031//protein transport;GO:0050890//cognition
ENSMUSG00000041954	101	285	117	92	36	89	6.476	19.704	7.766	6.924	2.217	6.178	11.3153	5.10633	1.14791946216387	0.0172408	1	Tnfrsf18	Environmental Information Processing	Signaling molecules and interaction	K05154	--	tumor necrosis factor receptor superfamily, member 18 [Source:MGI Symbol;Acc:MGI:894675]	ko04060//Cytokine-cytokine receptor interaction	GO:0005576//extracellular region;GO:0005886//plasma membrane;GO:0009897//external side of plasma membrane;GO:0016020//membrane	GO:0005031//tumor necrosis factor-activated receptor activity;GO:0005515//protein binding	GO:0002687//positive regulation of leukocyte migration;GO:0006915//apoptotic process;GO:0033209//tumor necrosis factor-mediated signaling pathway;GO:0042531//positive regulation of tyrosine phosphorylation of STAT protein;GO:0043066//negative regulation of apoptotic process;GO:0045785//positive regulation of cell adhesion
ENSMUSG00000078880	22	23	26	34	38	119	2.103	2.403	2.581	3.746	3.56	10.231	2.36233	5.84567	-1.30715501739054	0.0183452	1	Gm14308	Human Diseases	Infectious disease: viral	K09228	zf-C2H2	predicted gene 14308 [Source:MGI Symbol;Acc:MGI:3782921]	ko05168//Herpes simplex virus 1 infection	GO:0005575//cellular_component;GO:0005634//nucleus	GO:0000978//RNA polymerase II cis-regulatory region sequence-specific DNA binding;GO:0001228//DNA-binding transcription activator activity, RNA polymerase II-specific;GO:0003674//molecular_function;GO:0046872//metal ion binding	GO:0006355//regulation of transcription, DNA-templated;GO:0006357//regulation of transcription by RNA polymerase II;GO:0008150//biological_process;GO:0045944//positive regulation of transcription by RNA polymerase II
ENSMUSG00000040247	309	1052	314	287	165	319	13.664	51.219	14.223	16.108	7.001	16.384	26.3687	13.1643	1.00219016064261	0.0183755	1	Tbc1d10c	-	-	-	--	TBC1 domain family, member 10c [Source:MGI Symbol;Acc:MGI:1922072]	-	GO:0005829//cytosol;GO:0005886//plasma membrane;GO:0031527//filopodium membrane	GO:0005096//GTPase activator activity	GO:0033173//calcineurin-NFAT signaling cascade;GO:0042113//B cell activation;GO:0042147//retrograde transport, endosome to Golgi;GO:0050869//negative regulation of B cell activation;GO:0070371//ERK1 and ERK2 cascade;GO:0070373//negative regulation of ERK1 and ERK2 cascade;GO:0070885//negative regulation of calcineurin-NFAT signaling cascade
ENSMUSG00000042717	5	0	3	4	78	1	0.054	0	0.033	0.049	0.82	0.012	0.029	0.293667	-3.34005471307169	0.018471	1	Ppp1r3a	Organismal Systems;Human Diseases	Endocrine system;Endocrine and metabolic disease	K07189;K07189	--	protein phosphatase 1, regulatory subunit 3A [Source:MGI Symbol;Acc:MGI:2153588]	ko04910//Insulin signaling pathway;ko04931//Insulin resistance	GO:0000164//protein phosphatase type 1 complex;GO:0016020//membrane	GO:0004722//protein serine/threonine phosphatase activity;GO:0005515//protein binding;GO:0008157//protein phosphatase 1 binding;GO:2001069//glycogen binding	GO:0005975//carbohydrate metabolic process;GO:0005977//glycogen metabolic process;GO:0005979//regulation of glycogen biosynthetic process
ENSMUSG00000064057	9	12	4	36	64	6	1.375	1.94	0.627	6.237	9.204	0.95	1.314	5.46367	-2.05590419314048	0.018591	1	Scgb3a1	-	-	-	--	secretoglobin, family 3A, member 1 [Source:MGI Symbol;Acc:MGI:1915912]	-	GO:0005576//extracellular region;GO:0005615//extracellular space	GO:0003674//molecular_function;GO:0005125//cytokine activity	GO:0007165//signal transduction;GO:1901741//positive regulation of myoblast fusion
ENSMUSG00000020732	61	261	65	42	34	70	2.079	9.622	2.272	1.623	1.126	2.614	4.65767	1.78767	1.38152964183442	0.0187147	1	Rab37	-	-	-	--	RAB37, member RAS oncogene family [Source:MGI Symbol;Acc:MGI:1929945]	-	GO:0005793//endoplasmic reticulum-Golgi intermediate compartment	GO:0003924//GTPase activity;GO:0005525//GTP binding	-
ENSMUSG00000063683	5	29	14	16	200	12	0.133	0.837	0.371	0.484	5.189	0.351	0.447	2.008	-2.16741253276745	0.019669	1	Glyat	-	-	-	--	glycine-N-acyltransferase [Source:MGI Symbol;Acc:MGI:2147502]	-	GO:0005739//mitochondrion	GO:0016740//transferase activity;GO:0016746//acyltransferase activity;GO:0047961//glycine N-acyltransferase activity;GO:0047962//glycine N-benzoyltransferase activity	GO:0006544//glycine metabolic process;GO:0009636//response to toxic substance;GO:0032787//monocarboxylic acid metabolic process;GO:1901787//benzoyl-CoA metabolic process
ENSMUSG00000000731	3	52	3	3	1	3	0.14	1.678	0.12	0.159	0.045	0.125	0.646	0.109667	2.55840908167984	0.0199847	1	Aire	Genetic Information Processing;Human Diseases	Folding, sorting and degradation;Immune disease	K10603;K10603	SAND	autoimmune regulator [Source:MGI Symbol;Acc:MGI:1338803]	ko04120//Ubiquitin mediated proteolysis;ko05340//Primary immunodeficiency	GO:0001673//male germ cell nucleus;GO:0001674//female germ cell nucleus;GO:0005634//nucleus;GO:0005737//cytoplasm;GO:0016604//nuclear body	GO:0000977//RNA polymerase II transcription regulatory region sequence-specific DNA binding;GO:0003677//DNA binding;GO:0003682//chromatin binding;GO:0008270//zinc ion binding;GO:0042393//histone binding;GO:0042802//identical protein binding;GO:0045182//translation regulator activity;GO:0046872//metal ion binding	GO:0002458//peripheral T cell tolerance induction;GO:0002509//central tolerance induction to self antigen;GO:0006355//regulation of transcription, DNA-templated;GO:0006366//transcription by RNA polymerase II;GO:0006417//regulation of translation;GO:0006959//humoral immune response;GO:0032722//positive regulation of chemokine production;GO:0045060//negative thymic T cell selection;GO:0045893//posi…
ENSMUSG00000055489	0	1	2	1	38	3	0	0.01	0.029	0.011	0.357	0.032	0.013	0.133333	-3.35845397091247	0.020181	1	Ano5	-	-	-	--	anoctamin 5 [Source:MGI Symbol;Acc:MGI:3576659]	-	GO:0005783//endoplasmic reticulum;GO:0005789//endoplasmic reticulum membrane;GO:0005886//plasma membrane;GO:0016020//membrane;GO:0031982//vesicle	GO:0005229//intracellular calcium activated chloride channel activity;GO:0005254//chloride channel activity;GO:0046983//protein dimerization activity	GO:0001778//plasma membrane repair;GO:0006821//chloride transport;GO:1902476//chloride transmembrane transport
ENSMUSG00000020722	1	2	3	1	63	1	0.06	0.13	0.186	0.068	3.693	0.066	0.125333	1.27567	-3.34740933399087	0.0204816	1	Cacng1	Environmental Information Processing;Organismal Systems;Organismal Systems;Human Diseases;Human Diseases;Organismal Systems;Human Diseases	Signal transduction;Endocrine system;Circulatory system;Cardiovascular disease;Cardiovascular disease;Circulatory system;Cardiovascular disease	K04866;K04866;K04866;K04866;K04866;K04866;K04866	--	calcium channel, voltage-dependent, gamma subunit 1 [Source:MGI Symbol;Acc:MGI:1206582]	ko04010//MAPK signaling pathway;ko04921//Oxytocin signaling pathway;ko04261//Adrenergic signaling in cardiomyocytes;ko05414//Dilated cardiomyopathy;ko05410//Hypertrophic cardiomyopathy;ko04260//Cardiac muscle contraction;ko05412//Arrhythmogenic right ventricular cardiomyopathy	GO:0005886//plasma membrane;GO:0005891//voltage-gated calcium channel complex;GO:0016020//membrane;GO:0030315//T-tubule;GO:0034702//ion channel complex;GO:0042383//sarcolemma;GO:1990454//L-type voltage-gated calcium channel complex	GO:0005245//voltage-gated calcium channel activity;GO:0005246//calcium channel regulator activity;GO:0005262//calcium channel activity	GO:0006811//ion transport;GO:0006816//calcium ion transport;GO:0034220//ion transmembrane transport;GO:0045933//positive regulation of muscle contraction;GO:0051649//establishment of localization in cell;GO:0070296//sarcoplasmic reticulum calcium ion transport;GO:0070588//calcium ion transmembrane transport;GO:1902514//regulation of calcium ion transmembrane transport via high voltage-gated calci…
ENSMUSG00000028071	83	426	62	64	21	100	2.281	12.526	1.959	2.186	0.603	2.965	5.58867	1.918	1.54290140835943	0.0205622	1	Sh2d2a	Environmental Information Processing	Signal transduction	K08273	--	SH2 domain containing 2A [Source:MGI Symbol;Acc:MGI:1351596]	ko04370//VEGF signaling pathway	GO:0005737//cytoplasm;GO:0005886//plasma membrane;GO:0016020//membrane	GO:0005515//protein binding;GO:0017124//SH3 domain binding	GO:0042098//T cell proliferation
ENSMUSG00000094546	36	56	11	6	11	13	7.725	12.929	2.339	1.46	2.294	3.106	7.66433	2.28667	1.74491423172927	0.0207774	1	Ighv1-26	-	-	-	--	immunoglobulin heavy variable 1-26 [Source:MGI Symbol;Acc:MGI:4439641]	-	GO:0019814//immunoglobulin complex	GO:0003823//antigen binding	GO:0002250//adaptive immune response;GO:0002376//immune system process;GO:0016064//immunoglobulin mediated immune response
ENSMUSG00000062545	27	138	19	18	14	23	0.64	3.539	0.462	0.484	0.323	0.597	1.547	0.468	1.72489276186563	0.0213217	1	Tlr12	-	-	-	--	toll-like receptor 12 [Source:MGI Symbol;Acc:MGI:3045221]	-	GO:0016020//membrane	GO:0004888//transmembrane signaling receptor activity;GO:0005515//protein binding;GO:0038023//signaling receptor activity;GO:0050135//NAD(P)+ nucleosidase activity;GO:0061809//NAD+ nucleotidase, cyclic ADP-ribose generating	GO:0002224//toll-like receptor signaling pathway;GO:0002376//immune system process;GO:0006954//inflammatory response;GO:0006955//immune response;GO:0007165//signal transduction;GO:0042832//defense response to protozoan;GO:0045087//innate immune response
ENSMUSG00000040809	61	81	400	63	77	63	2.985	4.284	20.063	3.496	3.663	3.399	9.11067	3.51933	1.37225446080401	0.0216469	1	Chil3	-	-	-	--	chitinase-like 3 [Source:MGI Symbol;Acc:MGI:1330860]	-	GO:0005576//extracellular region;GO:0005615//extracellular space;GO:0005634//nucleus;GO:0005635//nuclear envelope;GO:0005737//cytoplasm;GO:0005783//endoplasmic reticulum;GO:0031410//cytoplasmic vesicle;GO:0048237//rough endoplasmic reticulum lumen	GO:0004563//beta-N-acetylhexosaminidase activity;GO:0008061//chitin binding;GO:0016787//hydrolase activity;GO:0016798//hydrolase activity, acting on glycosyl bonds;GO:0019900//kinase binding;GO:0030246//carbohydrate binding;GO:0102148//N-acetyl-beta-D-galactosaminidase activity	GO:0000272//polysaccharide catabolic process;GO:0002532//production of molecular mediator involved in inflammatory response;GO:0005975//carbohydrate metabolic process;GO:0006032//chitin catabolic process;GO:0006954//inflammatory response;GO:0008152//metabolic process;GO:0032722//positive regulation of chemokine production
ENSMUSG00000038791	2	23	11	38	64	25	0.261	3.407	1.545	5.901	8.519	3.751	1.73767	6.057	-1.80145205217777	0.0217718	1	Scgb3a2	-	-	-	--	secretoglobin, family 3A, member 2 [Source:MGI Symbol;Acc:MGI:2153470]	-	GO:0005576//extracellular region;GO:0005615//extracellular space	GO:0005515//protein binding	GO:0008150//biological_process
ENSMUSG00000029602	14	82	13	13	9	5	0.328	2.055	0.313	0.346	0.205	0.128	0.898667	0.226333	1.98933701693713	0.0218756	1	Rasal1	Environmental Information Processing	Signal transduction	K17632	--	RAS protein activator like 1 (GAP1 like) [Source:MGI Symbol;Acc:MGI:1330842]	ko04014//Ras signaling pathway	GO:0005829//cytosol;GO:0005886//plasma membrane	GO:0005096//GTPase activator activity;GO:0046872//metal ion binding	GO:0030154//cell differentiation;GO:0035556//intracellular signal transduction;GO:0043087//regulation of GTPase activity;GO:0046580//negative regulation of Ras protein signal transduction;GO:0071277//cellular response to calcium ion;GO:1903861//positive regulation of dendrite extension
ENSMUSG00000006154	83	82	83	3	52	26	1.82	2.773	2.392	0.153	1.732	1.418	2.32833	1.101	1.0804831460113	0.0219832	1	Eps8l1	-	-	-	--	EPS8-like 1 [Source:MGI Symbol;Acc:MGI:1914675]	-	GO:0001726//ruffle;GO:0005737//cytoplasm;GO:0005829//cytosol;GO:0005886//plasma membrane;GO:0032587//ruffle membrane;GO:0032991//protein-containing complex	GO:0003779//actin binding;GO:0005085//guanyl-nucleotide exchange factor activity;GO:0005515//protein binding;GO:0042608//T cell receptor binding;GO:0051015//actin filament binding	GO:0007266//Rho protein signal transduction;GO:0016601//Rac protein signal transduction;GO:0035023//regulation of Rho protein signal transduction;GO:1900029//positive regulation of ruffle assembly
ENSMUSG00000018381	297	723	242	186	282	176	7.388	19.576	4.668	4.491	5.161	3.625	10.544	4.42567	1.25245557633689	0.0225415	1	Abi3	-	-	-	--	ABI family member 3 [Source:MGI Symbol;Acc:MGI:1913860]	-	GO:0005737//cytoplasm;GO:0014069//postsynaptic density;GO:0030027//lamellipodium;GO:0031209//SCAR complex;GO:0043197//dendritic spine;GO:0043198//dendritic shaft	GO:0005515//protein binding;GO:0017124//SH3 domain binding;GO:0042802//identical protein binding;GO:0051015//actin filament binding	GO:0002357//defense response to tumor cell;GO:0010593//negative regulation of lamellipodium assembly;GO:0030036//actin cytoskeleton organization;GO:0030334//regulation of cell migration;GO:0061001//regulation of dendritic spine morphogenesis;GO:0099151//regulation of postsynaptic density assembly;GO:1903077//negative regulation of protein localization to plasma membrane;GO:2000774//positive regul…
ENSMUSG00000079543	218	37	2	0	0	6	47.409	8.587	0.334	0	0	1.337	18.7767	0.445667	5.39683210103356	0.0225537	1	Igkv13-85	-	-	-	--	immunoglobulin kappa chain variable 13-85 [Source:MGI Symbol;Acc:MGI:4439827]	-	GO:0005615//extracellular space	-	GO:0006955//immune response
ENSMUSG00000029449	102	253	74	49	55	88	2.827	8.712	2.026	1.791	1.557	2.983	4.52167	2.11033	1.0993837469458	0.0226072	1	Rhof	-	-	-	--	ras homolog family member F (in filopodia) [Source:MGI Symbol;Acc:MGI:1345629]	-	GO:0005737//cytoplasm;GO:0005829//cytosol;GO:0005856//cytoskeleton;GO:0005886//plasma membrane;GO:0016020//membrane	GO:0000166//nucleotide binding;GO:0003924//GTPase activity;GO:0005525//GTP binding;GO:0019901//protein kinase binding	GO:0007015//actin filament organization;GO:0007165//signal transduction;GO:0007264//small GTPase mediated signal transduction;GO:0016477//cell migration
ENSMUSG00000028362	59	149	92	32	37	68	1.167	3.189	1.867	0.718	0.712	1.474	2.07433	0.968	1.09956879289162	0.022818	1	Tnfsf8	Environmental Information Processing	Signaling molecules and interaction	K05471	--	tumor necrosis factor (ligand) superfamily, member 8 [Source:MGI Symbol;Acc:MGI:88328]	ko04060//Cytokine-cytokine receptor interaction	GO:0005615//extracellular space;GO:0016020//membrane	GO:0005125//cytokine activity;GO:0005164//tumor necrosis factor receptor binding;GO:0005515//protein binding	GO:0006955//immune response;GO:0007165//signal transduction;GO:0043374//CD8-positive, alpha-beta T cell differentiation;GO:0045944//positive regulation of transcription by RNA polymerase II;GO:0050830//defense response to Gram-positive bacterium
ENSMUSG00000057228	2	8	5	1	87	11	0.076	0.408	0.2	0.053	3.23	0.479	0.228	1.254	-2.4594316186373	0.0229004	1	Aadat	Metabolism;Metabolism;Metabolism;Metabolism	Global and overview maps;Amino acid metabolism;Amino acid metabolism;Global and overview maps	K00825;K00825;K00825;K00825	--	aminoadipate aminotransferase [Source:MGI Symbol;Acc:MGI:1345167]	ko01100//Metabolic pathways;ko00310//Lysine degradation;ko00380//Tryptophan metabolism;ko01210//2-Oxocarboxylic acid metabolism	GO:0005739//mitochondrion	GO:0008483//transaminase activity;GO:0016212//kynurenine-oxoglutarate transaminase activity;GO:0016740//transferase activity;GO:0030170//pyridoxal phosphate binding;GO:0042803//protein homodimerization activity;GO:0047315//kynurenine-glyoxylate transaminase activity;GO:0047536//2-aminoadipate transaminase activity;GO:0047958//glycine:2-oxoglutarate aminotransferase activity;GO:0050094//methionine…	GO:0006103//2-oxoglutarate metabolic process;GO:0006536//glutamate metabolic process;GO:0008152//metabolic process;GO:0009058//biosynthetic process;GO:0033512//L-lysine catabolic process to acetyl-CoA via saccharopine;GO:0070189//kynurenine metabolic process;GO:0097052//L-kynurenine metabolic process;GO:1901605//alpha-amino acid metabolic process
ENSMUSG00000047959	4	52	13	6	5	2	0.158	2.227	0.528	0.269	0.192	0.087	0.971	0.182667	2.41025790317982	0.0235592	1	Kcna3	-	-	-	--	potassium voltage-gated channel, shaker-related subfamily, member 3 [Source:MGI Symbol;Acc:MGI:96660]	-	GO:0005886//plasma membrane;GO:0008076//voltage-gated potassium channel complex;GO:0016020//membrane;GO:0030424//axon;GO:0034702//ion channel complex;GO:0042734//presynaptic membrane;GO:0044305//calyx of Held;GO:0045121//membrane raft;GO:0045211//postsynaptic membrane;GO:0098978//glutamatergic synapse	GO:0005216//ion channel activity;GO:0005249//voltage-gated potassium channel activity;GO:0005251//delayed rectifier potassium channel activity;GO:0005267//potassium channel activity;GO:0005515//protein binding;GO:0015271//outward rectifier potassium channel activity	GO:0006811//ion transport;GO:0006813//potassium ion transport;GO:0021554//optic nerve development;GO:0022038//corpus callosum development;GO:0034220//ion transmembrane transport;GO:0051260//protein homooligomerization;GO:0055085//transmembrane transport;GO:0071805//potassium ion transmembrane transport
ENSMUSG00000040061	85	286	93	78	48	81	1.244	4.529	1.504	1.295	0.747	1.299	2.42567	1.11367	1.12306382803357	0.0237048	1	Plcb2	Metabolism;Human Diseases;Human Diseases;Human Diseases;Human Diseases;Human Diseases;Environmental Information Processing;Human Diseases;Environmental Information Processing;Organismal Systems;Human Diseases;Organismal Systems;Organismal Systems;Environmental Information Processing;Environmental Information Processing;Human Diseases;Organismal Systems;Environmental Information Processing;Organis…	Global and overview maps;Cancer: overview;Neurodegenerative disease;Neurodegenerative disease;Neurodegenerative disease;Infectious disease: viral;Signal transduction;Cardiovascular disease;Signal transduction;Immune system;Cardiovascular disease;Immune system;Immune system;Signal transduction;Signal transduction;Endocrine and metabolic disease;Endocrine system;Signal transduction;Circulatory syst…	K05858;K05858;K05858;K05858;K05858;K05858;K05858;K05858;K05858;K05858;K05858;K05858;K05858;K05858;K05858;K05858;K05858;K05858;K05858;K05858;K05858;K05858;K05858;K05858;K05858;K05858;K05858;K05858;K05858;K05858;K05858;K05858;K05858;K05858;K05858;K05858;K05858;K05858;K05858;K05858;K05858;K05858;K05858;K05858;K05858;K05858;K05858;K05858;K05858;K05858;K05858;K05858;K05858;K05858;K05858;K05858;K05858;…	--	phospholipase C, beta 2 [Source:MGI Symbol;Acc:MGI:107465]	ko01100//Metabolic pathways;ko05200//Pathways in cancer;ko05022//Pathways of neurodegeneration - multiple diseases;ko05010//Alzheimer disease;ko05016//Huntington disease;ko05163//Human cytomegalovirus infection;ko04020//Calcium signaling pathway;ko05417//Lipid and atherosclerosis;ko04015//Rap1 signaling pathway;ko04621//NOD-like receptor signaling pathway;ko05415//Diabetic cardiomyopathy;ko04613/…	GO:0005737//cytoplasm;GO:0031680//G-protein beta/gamma-subunit complex;GO:0098992//neuronal dense core vesicle	GO:0004435//phosphatidylinositol phospholipase C activity;GO:0004629//phospholipase C activity;GO:0005509//calcium ion binding;GO:0005543//phospholipid binding;GO:0008081//phosphoric diester hydrolase activity;GO:0016787//hydrolase activity;GO:0031683//G-protein beta/gamma-subunit complex binding;GO:0046872//metal ion binding	GO:0001580//detection of chemical stimulus involved in sensory perception of bitter taste;GO:0006629//lipid metabolic process;GO:0007165//signal transduction;GO:0007200//phospholipase C-activating G protein-coupled receptor signaling pathway;GO:0016042//lipid catabolic process;GO:0035556//intracellular signal transduction;GO:0046488//phosphatidylinositol metabolic process;GO:0048015//phosphatidyl…
ENSMUSG00000027863	332	1505	454	209	171	573	21.686	106.348	30.413	15.482	10.858	41.015	52.8157	22.4517	1.2341433931804	0.0237151	1	Cd2	Environmental Information Processing;Organismal Systems	Signaling molecules and interaction;Immune system	K06449;K06449	--	CD2 antigen [Source:MGI Symbol;Acc:MGI:88320]	ko04514//Cell adhesion molecules;ko04640//Hematopoietic cell lineage	GO:0005576//extracellular region;GO:0005654//nucleoplasm;GO:0005794//Golgi apparatus;GO:0005886//plasma membrane;GO:0005911//cell-cell junction;GO:0009897//external side of plasma membrane;GO:0009898//cytoplasmic side of plasma membrane;GO:0009986//cell surface;GO:0016020//membrane;GO:0032991//protein-containing complex	GO:0005102//signaling receptor binding;GO:0005515//protein binding;GO:0019901//protein kinase binding;GO:0030971//receptor tyrosine kinase binding;GO:0042802//identical protein binding;GO:0043621//protein self-association	GO:0007155//cell adhesion;GO:0030101//natural killer cell activation;GO:0032729//positive regulation of interferon-gamma production;GO:0032757//positive regulation of interleukin-8 production;GO:0032760//positive regulation of tumor necrosis factor production;GO:0034113//heterotypic cell-cell adhesion;GO:0042267//natural killer cell mediated cytotoxicity;GO:0098609//cell-cell adhesion
ENSMUSG00000028634	70	201	69	44	25	72	0.445	1.383	0.45	0.317	0.155	0.502	0.759333	0.324667	1.22577406962577	0.0238328	1	Hivep3	-	-	-	zf-C2H2	human immunodeficiency virus type I enhancer binding protein 3 [Source:MGI Symbol;Acc:MGI:106589]	-	GO:0005634//nucleus;GO:0005737//cytoplasm;GO:0005829//cytosol	GO:0000978//RNA polymerase II cis-regulatory region sequence-specific DNA binding;GO:0000981//DNA-binding transcription factor activity, RNA polymerase II-specific;GO:0003677//DNA binding;GO:0046872//metal ion binding	GO:0006357//regulation of transcription by RNA polymerase II;GO:0035914//skeletal muscle cell differentiation;GO:0045893//positive regulation of transcription, DNA-templated
ENSMUSG00000070594	28	29	21	25	213	24	0.718	0.759	0.557	0.728	4.956	0.615	0.678	2.09967	-1.63080313202784	0.0241724	1	Cfhr4	-	-	-	--	complement factor H-related 4 [Source:MGI Symbol;Acc:MGI:3646434]	-	GO:0005615//extracellular space;GO:0106139//symbiont cell surface;GO:1905370//serine-type endopeptidase complex	GO:0001851//complement component C3b binding;GO:0008201//heparin binding;GO:0042802//identical protein binding;GO:0043395//heparan sulfate proteoglycan binding	GO:0006508//proteolysis;GO:0006956//complement activation;GO:0030449//regulation of complement activation;GO:0030451//regulation of complement activation, alternative pathway
ENSMUSG00000020310	20	13	1	0	1	2	1.067	0.738	0.054	0	0.078	0.115	0.619667	0.0643333	3.2678540176514	0.0243309	1	Madcam1	Environmental Information Processing;Organismal Systems	Signaling molecules and interaction;Immune system	K06779;K06779	--	mucosal vascular addressin cell adhesion molecule 1 [Source:MGI Symbol;Acc:MGI:103579]	ko04514//Cell adhesion molecules;ko04672//Intestinal immune network for IgA production	GO:0005886//plasma membrane;GO:0016020//membrane	GO:0098640//integrin binding involved in cell-matrix adhesion	GO:0002687//positive regulation of leukocyte migration;GO:0007155//cell adhesion;GO:0007160//cell-matrix adhesion;GO:0007229//integrin-mediated signaling pathway;GO:0030216//keratinocyte differentiation;GO:0034113//heterotypic cell-cell adhesion;GO:0043113//receptor clustering;GO:0050900//leukocyte migration;GO:0050901//leukocyte tethering or rolling;GO:2000403//positive regulation of lymphocyte …
ENSMUSG00000068227	266	696	197	181	102	258	4.777	13.521	3.628	3.686	1.781	5.077	7.30867	3.51467	1.05622036708102	0.0243541	1	Il2rb	Human Diseases;Environmental Information Processing;Environmental Information Processing;Cellular Processes;Human Diseases;Human Diseases;Environmental Information Processing;Human Diseases;Organismal Systems;Environmental Information Processing;Organismal Systems	Cancer: overview;Signal transduction;Signaling molecules and interaction;Transport and catabolism;Infectious disease: viral;Cancer: overview;Signal transduction;Infectious disease: viral;Immune system;Signaling molecules and interaction;Immune system	K05069;K05069;K05069;K05069;K05069;K05069;K05069;K05069;K05069;K05069;K05069	--	interleukin 2 receptor, beta chain [Source:MGI Symbol;Acc:MGI:96550]	ko05200//Pathways in cancer;ko04151//PI3K-Akt signaling pathway;ko04060//Cytokine-cytokine receptor interaction;ko04144//Endocytosis;ko05166//Human T-cell leukemia virus 1 infection;ko05202//Transcriptional misregulation in cancer;ko04630//JAK-STAT signaling pathway;ko05162//Measles;ko04659//Th17 cell differentiation;ko04061//Viral protein interaction with cytokine and cytokine receptor;ko04658//…	GO:0005886//plasma membrane;GO:0009897//external side of plasma membrane;GO:0009986//cell surface;GO:0016020//membrane	GO:0004896//cytokine receptor activity;GO:0004911//interleukin-2 receptor activity;GO:0005515//protein binding;GO:0015026//coreceptor activity;GO:0019976//interleukin-2 binding;GO:0042010//interleukin-15 receptor activity	GO:0016064//immunoglobulin mediated immune response;GO:0019221//cytokine-mediated signaling pathway;GO:0035723//interleukin-15-mediated signaling pathway;GO:0038110//interleukin-2-mediated signaling pathway;GO:0043066//negative regulation of apoptotic process;GO:0050766//positive regulation of phagocytosis
ENSMUSG00000037542	7	26	3	5	173	15	0.233	0.938	0.103	0.189	5.607	0.548	0.424667	2.11467	-2.31602749344768	0.0248144	1	Aldh8a1	Metabolism;Metabolism	Global and overview maps;Amino acid metabolism	K23234;K23234	--	aldehyde dehydrogenase 8 family, member A1 [Source:MGI Symbol;Acc:MGI:2653900]	ko01100//Metabolic pathways;ko00380//Tryptophan metabolism	GO:0005737//cytoplasm	GO:0001758//retinal dehydrogenase activity;GO:0016491//oxidoreductase activity;GO:0016620//oxidoreductase activity, acting on the aldehyde or oxo group of donors, NAD or NADP as acceptor;GO:0047102//aminomuconate-semialdehyde dehydrogenase activity	GO:0042573//retinoic acid metabolic process;GO:0042574//retinal metabolic process;GO:0042904//9-cis-retinoic acid biosynthetic process;GO:0097053//L-kynurenine catabolic process
ENSMUSG00000022464	239	275	259	320	939	270	4.668	6.229	5.088	7.08	24.33	5.667	5.32833	12.359	-1.21380577222321	0.0248636	1	Slc38a4	-	-	-	--	solute carrier family 38, member 4 [Source:MGI Symbol;Acc:MGI:1916604]	-	GO:0005886//plasma membrane;GO:0016020//membrane;GO:0031528//microvillus membrane;GO:0042995//cell projection	GO:0005283//amino acid:sodium symporter activity;GO:0005295//neutral amino acid:sodium symporter activity;GO:0015171//amino acid transmembrane transporter activity;GO:0015179//L-amino acid transmembrane transporter activity;GO:0015293//symporter activity;GO:0015655//alanine:sodium symporter activity;GO:0061459//L-arginine transmembrane transporter activity	GO:0003333//amino acid transmembrane transport;GO:0006811//ion transport;GO:0006814//sodium ion transport;GO:0006865//amino acid transport;GO:0015804//neutral amino acid transport;GO:1903826//arginine transmembrane transport;GO:1904273//L-alanine import across plasma membrane;GO:1904557//L-alanine transmembrane transport
ENSMUSG00000028078	20	105	13	13	8	17	0.223	1.407	0.173	0.248	0.107	0.313	0.601	0.222667	1.43247938895829	0.0251061	1	Dclk2	-	-	-	--	doublecortin-like kinase 2 [Source:MGI Symbol;Acc:MGI:1918012]	-	GO:0005737//cytoplasm;GO:0005856//cytoskeleton	GO:0000166//nucleotide binding;GO:0004672//protein kinase activity;GO:0004674//protein serine/threonine kinase activity;GO:0005524//ATP binding;GO:0008017//microtubule binding;GO:0016301//kinase activity;GO:0016740//transferase activity;GO:0106310//protein serine kinase activity	GO:0000226//microtubule cytoskeleton organization;GO:0006468//protein phosphorylation;GO:0016310//phosphorylation;GO:0021766//hippocampus development;GO:0021860//pyramidal neuron development;GO:0034504//protein localization to nucleus;GO:0035556//intracellular signal transduction;GO:1900181//negative regulation of protein localization to nucleus
ENSMUSG00000021798	79	44	79	73	435	57	1.787	0.792	1.835	1.551	16.64	1.11	1.47133	6.43367	-2.12851706186509	0.0252358	1	Ldb3	-	-	-	--	LIM domain binding 3 [Source:MGI Symbol;Acc:MGI:1344412]	-	GO:0001725//stress fiber;GO:0005737//cytoplasm;GO:0005856//cytoskeleton;GO:0005912//adherens junction;GO:0030018//Z disc;GO:0031143//pseudopodium;GO:0031941//filamentous actin;GO:0042995//cell projection;GO:0048471//perinuclear region of cytoplasm	GO:0003779//actin binding;GO:0005080//protein kinase C binding;GO:0005515//protein binding;GO:0008092//cytoskeletal protein binding;GO:0019899//enzyme binding;GO:0046872//metal ion binding;GO:0051371//muscle alpha-actinin binding	GO:0007507//heart development;GO:0030036//actin cytoskeleton organization;GO:0045214//sarcomere organization;GO:0061061//muscle structure development
ENSMUSG00000023274	251	1694	257	178	99	236	6.082	44.407	6.387	4.892	2.332	6.267	18.9587	4.497	2.07582271620163	0.0258174	1	Cd4	Environmental Information Processing;Human Diseases;Human Diseases;Environmental Information Processing;Human Diseases;Organismal Systems;Organismal Systems;Organismal Systems;Human Diseases;Organismal Systems;Organismal Systems;Human Diseases	Signaling molecules and interaction;Infectious disease: viral;Infectious disease: viral;Signaling molecules and interaction;Infectious disease: bacterial;Immune system;Immune system;Immune system;Cancer: overview;Immune system;Immune system;Immune disease	K06454;K06454;K06454;K06454;K06454;K06454;K06454;K06454;K06454;K06454;K06454;K06454	--	CD4 antigen [Source:MGI Symbol;Acc:MGI:88335]	ko04060//Cytokine-cytokine receptor interaction;ko05166//Human T-cell leukemia virus 1 infection;ko05170//Human immunodeficiency virus 1 infection;ko04514//Cell adhesion molecules;ko05135//Yersinia infection;ko04659//Th17 cell differentiation;ko04660//T cell receptor signaling pathway;ko04640//Hematopoietic cell lineage;ko05235//PD-L1 expression and PD-1 checkpoint pathway in cancer;ko04658//Th1 …	GO:0005788//endoplasmic reticulum lumen;GO:0005789//endoplasmic reticulum membrane;GO:0005886//plasma membrane;GO:0009897//external side of plasma membrane;GO:0009986//cell surface;GO:0016020//membrane;GO:0045121//membrane raft	GO:0005102//signaling receptor binding;GO:0005515//protein binding;GO:0008270//zinc ion binding;GO:0008289//lipid binding;GO:0015026//coreceptor activity;GO:0019865//immunoglobulin binding;GO:0019899//enzyme binding;GO:0019901//protein kinase binding;GO:0023026//MHC class II protein complex binding;GO:0042011//interleukin-16 binding;GO:0042012//interleukin-16 receptor activity;GO:0042289//MHC cla…	GO:0001934//positive regulation of protein phosphorylation;GO:0002250//adaptive immune response;GO:0002376//immune system process;GO:0006955//immune response;GO:0007155//cell adhesion;GO:0007166//cell surface receptor signaling pathway;GO:0010524//positive regulation of calcium ion transport into cytosol;GO:0019722//calcium-mediated signaling;GO:0030217//T cell differentiation;GO:0030225//macroph…
ENSMUSG00000121906	4	2	4	6	64	1	0.217	0.085	0.177	0.452	2.926	0.06	0.159667	1.146	-2.84347198374188	0.0259013	1	Dusp13a	-	-	-	--	dual specificity phosphatase 13a [Source:NCBI gene (formerly Entrezgene);Acc:128932648]	-	GO:0005737//cytoplasm	GO:0004721//phosphoprotein phosphatase activity;GO:0004722//protein serine/threonine phosphatase activity;GO:0004725//protein tyrosine phosphatase activity;GO:0008138//protein tyrosine/serine/threonine phosphatase activity;GO:0016787//hydrolase activity;GO:0016791//phosphatase activity;GO:0017018//myosin phosphatase activity;GO:0033549//MAP kinase phosphatase activity	GO:0006470//protein dephosphorylation;GO:0016311//dephosphorylation;GO:0043409//negative regulation of MAPK cascade
ENSMUSG00000031791	156	128	126	170	601	131	5.712	5.317	4.582	7.467	21.722	5.764	5.20367	11.651	-1.16285333120774	0.0263794	1	Tmem38a	-	-	-	--	transmembrane protein 38A [Source:MGI Symbol;Acc:MGI:1921416]	-	GO:0005634//nucleus;GO:0016020//membrane;GO:0016529//sarcoplasmic reticulum;GO:0031965//nuclear membrane;GO:0033017//sarcoplasmic reticulum membrane	GO:0005267//potassium channel activity;GO:0015269//calcium-activated potassium channel activity;GO:0042802//identical protein binding	GO:0006811//ion transport;GO:0006813//potassium ion transport;GO:0007029//endoplasmic reticulum organization;GO:0010881//regulation of cardiac muscle contraction by regulation of the release of sequestered calcium ion;GO:0014808//release of sequestered calcium ion into cytosol by sarcoplasmic reticulum;GO:0034220//ion transmembrane transport;GO:0071313//cellular response to caffeine;GO:0071805//p…
ENSMUSG00000061414	47	143	47	37	17	41	0.491	1.667	0.476	0.414	0.163	0.444	0.878	0.340333	1.36727247937871	0.0267841	1	Cracr2a	-	-	-	--	calcium release activated channel regulator 2A [Source:MGI Symbol;Acc:MGI:2685919]	-	GO:0000139//Golgi membrane;GO:0001772//immunological synapse;GO:0005737//cytoplasm;GO:0005794//Golgi apparatus;GO:0005815//microtubule organizing center;GO:0005856//cytoskeleton;GO:0005886//plasma membrane;GO:0016020//membrane;GO:0031982//vesicle;GO:0032588//trans-Golgi network membrane;GO:0033093//Weibel-Palade body	GO:0000166//nucleotide binding;GO:0003924//GTPase activity;GO:0005509//calcium ion binding;GO:0005525//GTP binding;GO:0046872//metal ion binding	GO:0002115//store-operated calcium entry;GO:0002250//adaptive immune response;GO:0002376//immune system process;GO:0006811//ion transport;GO:0006816//calcium ion transport;GO:0016197//endosomal transport;GO:0032237//activation of store-operated calcium channel activity;GO:0034776//response to histamine;GO:0045063//T-helper 1 cell differentiation;GO:0046330//positive regulation of JNK cascade;GO:0…
ENSMUSG00000061577	37	123	34	35	13	23	0.968	4.454	0.9	1.071	0.34	0.707	2.10733	0.706	1.57767844591216	0.0267994	1	Adgrg5	-	-	-	--	adhesion G protein-coupled receptor G5 [Source:MGI Symbol;Acc:MGI:2685955]	-	GO:0005886//plasma membrane;GO:0016020//membrane	GO:0004888//transmembrane signaling receptor activity;GO:0004930//G protein-coupled receptor activity	GO:0007165//signal transduction;GO:0007166//cell surface receptor signaling pathway;GO:0007186//G protein-coupled receptor signaling pathway;GO:0007189//adenylate cyclase-activating G protein-coupled receptor signaling pathway
ENSMUSG00000047898	20	162	34	13	6	40	0.537	4.705	0.936	0.396	0.157	1.177	2.05933	0.576667	1.83636783310355	0.0268279	1	Ccr4	Environmental Information Processing;Human Diseases;Human Diseases;Organismal Systems;Environmental Information Processing	Signaling molecules and interaction;Cancer: overview;Infectious disease: viral;Immune system;Signaling molecules and interaction	K04179;K04179;K04179;K04179;K04179	--	C-C motif chemokine receptor 4 [Source:MGI Symbol;Acc:MGI:107824]	ko04060//Cytokine-cytokine receptor interaction;ko05203//Viral carcinogenesis;ko05167//Kaposi sarcoma-associated herpesvirus infection;ko04062//Chemokine signaling pathway;ko04061//Viral protein interaction with cytokine and cytokine receptor	GO:0005886//plasma membrane;GO:0009897//external side of plasma membrane;GO:0016020//membrane;GO:0043025//neuronal cell body	GO:0004930//G protein-coupled receptor activity;GO:0004950//chemokine receptor activity;GO:0016493//C-C chemokine receptor activity;GO:0019957//C-C chemokine binding	GO:0001764//neuron migration;GO:0002507//tolerance induction;GO:0006935//chemotaxis;GO:0006950//response to stress;GO:0006954//inflammatory response;GO:0006955//immune response;GO:0007165//signal transduction;GO:0007186//G protein-coupled receptor signaling pathway;GO:0007204//positive regulation of cytosolic calcium ion concentration;GO:0009617//response to bacterium;GO:0019722//calcium-mediated…
ENSMUSG00000079012	143	214	187	598	587	82	6.492	10.511	8.692	30.786	25.914	4.066	8.565	20.2553	-1.24177667561132	0.0273232	1	Serpina3m	-	-	-	--	serine (or cysteine) peptidase inhibitor, clade A, member 3M [Source:MGI Symbol;Acc:MGI:98378]	-	GO:0005576//extracellular region;GO:0005615//extracellular space	GO:0004867//serine-type endopeptidase inhibitor activity;GO:0030414//peptidase inhibitor activity	GO:0034097//response to cytokine;GO:0043434//response to peptide hormone
ENSMUSG00000001334	27	19	15	32	65	45	0.711	0.56	0.419	0.989	1.722	1.317	0.563333	1.34267	-1.25304043683724	0.0276768	1	Fndc5	-	-	-	--	fibronectin type III domain containing 5 [Source:MGI Symbol;Acc:MGI:1917614]	-	GO:0005576//extracellular region;GO:0005777//peroxisome;GO:0005778//peroxisomal membrane;GO:0005783//endoplasmic reticulum;GO:0005886//plasma membrane;GO:0016020//membrane	GO:0005179//hormone activity;GO:0005515//protein binding	GO:0007165//signal transduction;GO:0014850//response to muscle activity;GO:0090336//positive regulation of brown fat cell differentiation
ENSMUSG00000059674	6	118	12	13	5	12	0.13	2.756	0.548	0.318	0.123	0.284	1.14467	0.241667	2.24383713909984	0.0283159	1	Cdh24	-	-	-	--	cadherin-like 24 [Source:MGI Symbol;Acc:MGI:1928330]	-	GO:0005886//plasma membrane;GO:0005911//cell-cell junction;GO:0005912//adherens junction;GO:0016020//membrane;GO:0016342//catenin complex	GO:0005509//calcium ion binding;GO:0008013//beta-catenin binding;GO:0045294//alpha-catenin binding;GO:0045296//cadherin binding;GO:0046872//metal ion binding;GO:0070097//delta-catenin binding	GO:0000902//cell morphogenesis;GO:0007043//cell-cell junction assembly;GO:0007155//cell adhesion;GO:0007156//homophilic cell adhesion via plasma membrane adhesion molecules;GO:0016339//calcium-dependent cell-cell adhesion via plasma membrane cell adhesion molecules;GO:0034332//adherens junction organization;GO:0044331//cell-cell adhesion mediated by cadherin;GO:0098609//cell-cell adhesion
ENSMUSG00000026358	128	260	140	238	120	954	6.193	13.803	6.681	12.918	5.708	50.525	8.89233	23.0503	-1.37415367917344	0.0286703	1	Rgs1	-	-	-	--	regulator of G-protein signaling 1 [Source:MGI Symbol;Acc:MGI:1354694]	-	GO:0005737//cytoplasm;GO:0005829//cytosol;GO:0005886//plasma membrane;GO:0009898//cytoplasmic side of plasma membrane;GO:0016020//membrane	GO:0001965//G-protein alpha-subunit binding;GO:0005096//GTPase activator activity	GO:0007165//signal transduction;GO:0007186//G protein-coupled receptor signaling pathway;GO:0009617//response to bacterium;GO:0009968//negative regulation of signal transduction;GO:0043547//positive regulation of GTPase activity;GO:0061737//leukotriene signaling pathway
ENSMUSG00000057337	74	35	33	23	22	14	0.912	0.476	0.426	0.322	0.264	0.193	0.604667	0.259667	1.21947922246685	0.0287808	1	Chst3	Metabolism	Glycan biosynthesis and metabolism	K01020	--	carbohydrate sulfotransferase 3 [Source:MGI Symbol;Acc:MGI:1858224]	ko00532//Glycosaminoglycan biosynthesis - chondroitin sulfate / dermatan sulfate	GO:0000139//Golgi membrane;GO:0005794//Golgi apparatus;GO:0005802//trans-Golgi network;GO:0016020//membrane	GO:0001517//N-acetylglucosamine 6-O-sulfotransferase activity;GO:0008146//sulfotransferase activity;GO:0008459//chondroitin 6-sulfotransferase activity;GO:0016740//transferase activity;GO:0050698//proteoglycan sulfotransferase activity	GO:0005975//carbohydrate metabolic process;GO:0006044//N-acetylglucosamine metabolic process;GO:0006790//sulfur compound metabolic process;GO:0030206//chondroitin sulfate biosynthetic process;GO:0043029//T cell homeostasis
ENSMUSG00000056758	2	2	3	17	10	9	0.041	0.044	0.062	0.391	0.197	0.2	0.049	0.262667	-2.42237947462001	0.0288173	1	Hmga2	Human Diseases;Human Diseases	Cancer: overview;Cancer: overview	K09283;K09283	HMGA	high mobility group AT-hook 2 [Source:MGI Symbol;Acc:MGI:101761]	ko05202//Transcriptional misregulation in cancer;ko05206//MicroRNAs in cancer	GO:0000228//nuclear chromosome;GO:0000785//chromatin;GO:0001673//male germ cell nucleus;GO:0005634//nucleus;GO:0032993//protein-DNA complex;GO:0035985//senescence-associated heterochromatin focus;GO:0071141//SMAD protein complex	GO:0000976//transcription cis-regulatory region binding;GO:0003676//nucleic acid binding;GO:0003677//DNA binding;GO:0003680//minor groove of adenine-thymine-rich DNA binding;GO:0003712//transcription coregulator activity;GO:0003714//transcription corepressor activity;GO:0003906//DNA-(apurinic or apyrimidinic site) endonuclease activity;GO:0005515//protein binding;GO:0008301//DNA binding, bending;…	GO:0000122//negative regulation of transcription by RNA polymerase II;GO:0001837//epithelial to mesenchymal transition;GO:0002062//chondrocyte differentiation;GO:0003131//mesodermal-endodermal cell signaling;GO:0006284//base-excision repair;GO:0006355//regulation of transcription, DNA-templated;GO:0007049//cell cycle;GO:0007283//spermatogenesis;GO:0008283//cell population proliferation;GO:0008284…
ENSMUSG00000053797	2	41	2	1	1	3	0.096	2.139	0.099	0.055	0.047	0.159	0.778	0.087	3.16068284913746	0.029148	1	Krt16	Organismal Systems;Human Diseases	Endocrine system;Infectious disease: bacterial	K07604;K07604	--	keratin 16 [Source:MGI Symbol;Acc:MGI:96690]	ko04915//Estrogen signaling pathway;ko05150//Staphylococcus aureus infection	GO:0001533//cornified envelope;GO:0005856//cytoskeleton;GO:0005882//intermediate filament;GO:0045095//keratin filament	GO:0005198//structural molecule activity;GO:0005200//structural constituent of cytoskeleton;GO:0005515//protein binding	GO:0002009//morphogenesis of an epithelium;GO:0002376//immune system process;GO:0006954//inflammatory response;GO:0030216//keratinocyte differentiation;GO:0030336//negative regulation of cell migration;GO:0030855//epithelial cell differentiation;GO:0031424//keratinization;GO:0042633//hair cycle;GO:0045087//innate immune response;GO:0045104//intermediate filament cytoskeleton organization;GO:00451…
ENSMUSG00000030401	127	65	88	130	411	91	8.647	4.761	6.263	10.319	27.776	6.98	6.557	15.025	-1.19625719096188	0.0292226	1	Rtn2	-	-	-	--	reticulon 2 (Z-band associated protein) [Source:MGI Symbol;Acc:MGI:107612]	-	GO:0005737//cytoplasm;GO:0005783//endoplasmic reticulum;GO:0005789//endoplasmic reticulum membrane;GO:0005856//cytoskeleton;GO:0005882//intermediate filament;GO:0005886//plasma membrane;GO:0009986//cell surface;GO:0014802//terminal cisterna;GO:0016020//membrane;GO:0016529//sarcoplasmic reticulum;GO:0030018//Z disc;GO:0030315//T-tubule;GO:0033017//sarcoplasmic reticulum membrane;GO:0042383//sarcol…	GO:0003674//molecular_function	GO:0010467//gene expression;GO:0015031//protein transport;GO:0046324//regulation of glucose import;GO:0065002//intracellular protein transmembrane transport;GO:1902430//negative regulation of amyloid-beta formation
ENSMUSG00000038146	59	120	62	38	27	51	0.749	1.22	0.597	0.405	0.247	0.525	0.855333	0.392333	1.12440685005124	0.0296292	1	Notch3	Human Diseases;Human Diseases;Human Diseases;Human Diseases;Environmental Information Processing;Organismal Systems;Human Diseases;Organismal Systems;Environmental Information Processing	Cancer: overview;Infectious disease: viral;Cancer: overview;Cancer: specific types;Signal transduction;Endocrine system;Drug resistance: antineoplastic;Immune system;Signal transduction	K20995;K20995;K20995;K20995;K20995;K20995;K20995;K20995;K20995	--	notch 3 [Source:MGI Symbol;Acc:MGI:99460]	ko05200//Pathways in cancer;ko05165//Human papillomavirus infection;ko05206//MicroRNAs in cancer;ko05224//Breast cancer;ko04371//Apelin signaling pathway;ko04919//Thyroid hormone signaling pathway;ko01522//Endocrine resistance;ko04658//Th1 and Th2 cell differentiation;ko04330//Notch signaling pathway	GO:0005634//nucleus;GO:0005654//nucleoplasm;GO:0005829//cytosol;GO:0005886//plasma membrane;GO:0009986//cell surface;GO:0016020//membrane;GO:0043235//receptor complex	GO:0005509//calcium ion binding;GO:0005515//protein binding;GO:0019899//enzyme binding;GO:0038023//signaling receptor activity;GO:0042802//identical protein binding	GO:0000122//negative regulation of transcription by RNA polymerase II;GO:0006355//regulation of transcription, DNA-templated;GO:0007219//Notch signaling pathway;GO:0007275//multicellular organism development;GO:0007411//axon guidance;GO:0014016//neuroblast differentiation;GO:0030154//cell differentiation;GO:0030182//neuron differentiation;GO:0030900//forebrain development;GO:0045596//negative reg…
ENSMUSG00000054342	108	501	124	106	60	145	4.172	20.897	4.908	4.64	2.255	6.13	9.99233	4.34167	1.20257263781048	0.0300585	1	Kcnn4	Organismal Systems;Organismal Systems;Organismal Systems;Organismal Systems	Digestive system;Endocrine system;Digestive system;Endocrine system	K04945;K04945;K04945;K04945	--	potassium intermediate/small conductance calcium-activated channel, subfamily N, member 4 [Source:MGI Symbol;Acc:MGI:1277957]	ko04974//Protein digestion and absorption;ko04911//Insulin secretion;ko04970//Salivary secretion;ko04929//GnRH secretion	GO:0005829//cytosol;GO:0005886//plasma membrane;GO:0016020//membrane;GO:0016323//basolateral plasma membrane;GO:0016324//apical plasma membrane;GO:0031982//vesicle;GO:0043005//neuron projection;GO:0043025//neuronal cell body	GO:0005242//inward rectifier potassium channel activity;GO:0005267//potassium channel activity;GO:0005516//calmodulin binding;GO:0015269//calcium-activated potassium channel activity;GO:0016286//small conductance calcium-activated potassium channel activity;GO:0019903//protein phosphatase binding;GO:0022894//Intermediate conductance calcium-activated potassium channel activity	GO:0002002//regulation of angiotensin levels in blood;GO:0002376//immune system process;GO:0003300//cardiac muscle hypertrophy;GO:0006811//ion transport;GO:0006813//potassium ion transport;GO:0006816//calcium ion transport;GO:0006820//anion transport;GO:0006884//cell volume homeostasis;GO:0010614//negative regulation of cardiac muscle hypertrophy;GO:0030322//stabilization of membrane potential;GO…
ENSMUSG00000034255	153	408	126	101	79	154	3.107	9.436	2.803	2.303	1.589	3.541	5.11533	2.47767	1.04584614688427	0.030264	1	Arhgap27	-	-	-	--	Rho GTPase activating protein 27 [Source:MGI Symbol;Acc:MGI:1916903]	-	GO:0005737//cytoplasm;GO:0005768//endosome;GO:0016020//membrane	GO:0005096//GTPase activator activity;GO:0005515//protein binding;GO:0017124//SH3 domain binding	GO:0006897//endocytosis;GO:0006898//receptor-mediated endocytosis;GO:0007165//signal transduction;GO:0043547//positive regulation of GTPase activity
ENSMUSG00000021214	45	42	49	124	39	126	2.869	2.88	3.174	8.924	2.379	8.721	2.97433	6.67467	-1.16612945111959	0.0309286	1	Akr1c18	Metabolism;Metabolism	Global and overview maps;Lipid metabolism	K05295;K05295	--	aldo-keto reductase family 1, member C18 [Source:MGI Symbol;Acc:MGI:2145420]	ko01100//Metabolic pathways;ko00140//Steroid hormone biosynthesis	GO:0005634//nucleus;GO:0005737//cytoplasm;GO:0005829//cytosol	GO:0001758//retinal dehydrogenase activity;GO:0004032//alditol:NADP+ 1-oxidoreductase activity;GO:0004033//aldo-keto reductase (NADP) activity;GO:0004745//NAD-retinol dehydrogenase activity;GO:0016491//oxidoreductase activity;GO:0016655//oxidoreductase activity, acting on NAD(P)H, quinone or similar compound as acceptor;GO:0018636//phenanthrene 9,10-monooxygenase activity;GO:0032052//bile acid bi…	GO:0006693//prostaglandin metabolic process;GO:0006709//progesterone catabolic process;GO:0007186//G protein-coupled receptor signaling pathway;GO:0007565//female pregnancy;GO:0007567//parturition;GO:0008284//positive regulation of cell population proliferation;GO:0016488//farnesol catabolic process;GO:0042448//progesterone metabolic process;GO:0042574//retinal metabolic process;GO:0044597//dauno…
ENSMUSG00000051457	304	1066	310	282	141	369	6.325	25.086	6.421	6.48	2.851	9.237	12.6107	6.18933	1.02678861911333	0.0310322	1	Spn	Environmental Information Processing	Signaling molecules and interaction	K06477	--	sialophorin [Source:MGI Symbol;Acc:MGI:98384]	ko04514//Cell adhesion molecules	GO:0001931//uropod;GO:0005604//basement membrane;GO:0005615//extracellular space;GO:0005634//nucleus;GO:0005886//plasma membrane;GO:0005902//microvillus;GO:0009897//external side of plasma membrane;GO:0009986//cell surface;GO:0016020//membrane;GO:0016605//PML body;GO:0032154//cleavage furrow;GO:0042995//cell projection	GO:0004888//transmembrane signaling receptor activity;GO:0005515//protein binding;GO:0019904//protein domain specific binding;GO:0030544//Hsp70 protein binding;GO:0031072//heat shock protein binding	GO:0001562//response to protozoan;GO:0001808//negative regulation of type IV hypersensitivity;GO:0001934//positive regulation of protein phosphorylation;GO:0002296//T-helper 1 cell lineage commitment;GO:0007162//negative regulation of cell adhesion;GO:0007166//cell surface receptor signaling pathway;GO:0031295//T cell costimulation;GO:0032609//interferon-gamma production;GO:0032760//positive regu…
ENSMUSG00000038641	0	6	2	1	69	3	0	0.181	0.057	0.032	1.872	0.092	0.0793333	0.665333	-3.06807824202932	0.0310867	1	Akr1d1	Metabolism;Metabolism;Metabolism	Global and overview maps;Lipid metabolism;Lipid metabolism	K00251;K00251;K00251	--	aldo-keto reductase family 1, member D1 [Source:MGI Symbol;Acc:MGI:2384785]	ko01100//Metabolic pathways;ko00140//Steroid hormone biosynthesis;ko00120//Primary bile acid biosynthesis	GO:0005737//cytoplasm;GO:0005829//cytosol	GO:0004032//alditol:NADP+ 1-oxidoreductase activity;GO:0016229//steroid dehydrogenase activity;GO:0016491//oxidoreductase activity;GO:0047086//ketosteroid monooxygenase activity;GO:0047568//3-oxo-5-beta-steroid 4-dehydrogenase activity;GO:0047787//delta4-3-oxosteroid 5beta-reductase activity	GO:0006629//lipid metabolic process;GO:0006699//bile acid biosynthetic process;GO:0006707//cholesterol catabolic process;GO:0007586//digestion;GO:0008202//steroid metabolic process;GO:0008207//C21-steroid hormone metabolic process;GO:0008209//androgen metabolic process;GO:0016042//lipid catabolic process;GO:0030573//bile acid catabolic process
ENSMUSG00000025270	46	72	37	180	63	84	1.697	2.992	1.428	7.536	2.264	3.445	2.039	4.415	-1.11455166251923	0.0318631	1	Alas2	Metabolism;Metabolism;Metabolism	Global and overview maps;Metabolism of cofactors and vitamins;Amino acid metabolism	K00643;K00643;K00643	--	aminolevulinic acid synthase 2, erythroid [Source:MGI Symbol;Acc:MGI:87990]	ko01100//Metabolic pathways;ko00860//Porphyrin metabolism;ko00260//Glycine, serine and threonine metabolism	GO:0005739//mitochondrion;GO:0005743//mitochondrial inner membrane;GO:0005759//mitochondrial matrix;GO:0016020//membrane	GO:0003870//5-aminolevulinate synthase activity;GO:0016740//transferase activity;GO:0016746//acyltransferase activity;GO:0030170//pyridoxal phosphate binding;GO:0120225//coenzyme A binding	GO:0001666//response to hypoxia;GO:0006778//porphyrin-containing compound metabolic process;GO:0006782//protoporphyrinogen IX biosynthetic process;GO:0006783//heme biosynthetic process;GO:0006879//cellular iron ion homeostasis;GO:0009058//biosynthetic process;GO:0030218//erythrocyte differentiation;GO:0033014//tetrapyrrole biosynthetic process;GO:0042541//hemoglobin biosynthetic process;GO:004882…
ENSMUSG00000027510	167	620	146	137	148	158	8.753	30.743	7.14	6.857	6.685	7.636	15.5453	7.05933	1.13887770188298	0.0329019	1	Rbm38	-	-	-	--	RNA binding motif protein 38 [Source:MGI Symbol;Acc:MGI:1889294]	-	GO:0005634//nucleus;GO:0005737//cytoplasm;GO:0005829//cytosol	GO:0003676//nucleic acid binding;GO:0003723//RNA binding;GO:0003729//mRNA binding;GO:0003730//mRNA 3'-UTR binding	GO:0006397//mRNA processing;GO:0006977//DNA damage response, signal transduction by p53 class mediator resulting in cell cycle arrest;GO:0006978//DNA damage response, signal transduction by p53 class mediator resulting in transcription of p21 class mediator;GO:0007049//cell cycle;GO:0008285//negative regulation of cell population proliferation;GO:0008380//RNA splicing;GO:0010830//regulation of my…
ENSMUSG00000024402	30	72	21	19	11	16	1.634	4.242	1.173	1.173	0.582	0.955	2.34967	0.903333	1.37912575382316	0.0332494	1	Lta	Human Diseases;Environmental Information Processing;Human Diseases;Environmental Information Processing;Environmental Information Processing;Environmental Information Processing;Human Diseases	Infectious disease: viral;Signaling molecules and interaction;Infectious disease: viral;Signal transduction;Signal transduction;Signaling molecules and interaction;Endocrine and metabolic disease	K05468;K05468;K05468;K05468;K05468;K05468;K05468	--	lymphotoxin A [Source:MGI Symbol;Acc:MGI:104797]	ko05168//Herpes simplex virus 1 infection;ko04060//Cytokine-cytokine receptor interaction;ko05166//Human T-cell leukemia virus 1 infection;ko04668//TNF signaling pathway;ko04064//NF-kappa B signaling pathway;ko04061//Viral protein interaction with cytokine and cytokine receptor;ko04940//Type I diabetes mellitus	GO:0005576//extracellular region;GO:0005615//extracellular space;GO:0005886//plasma membrane;GO:0016020//membrane	GO:0005125//cytokine activity;GO:0005164//tumor necrosis factor receptor binding;GO:0005515//protein binding	GO:0001666//response to hypoxia;GO:0002876//positive regulation of chronic inflammatory response to antigenic stimulus;GO:0002925//positive regulation of humoral immune response mediated by circulating immunoglobulin;GO:0006954//inflammatory response;GO:0006955//immune response;GO:0006959//humoral immune response;GO:0007165//signal transduction;GO:0007584//response to nutrient;GO:0008284//positiv…
ENSMUSG00000020340	311	934	246	217	125	359	3.709	12.062	3.017	2.921	1.453	4.679	6.26267	3.01767	1.05334363919886	0.0332631	1	Cyfip2	Human Diseases;Cellular Processes	Infectious disease: bacterial;Cell motility	K05749;K05749	--	cytoplasmic FMR1 interacting protein 2 [Source:MGI Symbol;Acc:MGI:1924134]	ko05132//Salmonella infection;ko04810//Regulation of actin cytoskeleton	GO:0005634//nucleus;GO:0005737//cytoplasm;GO:0031209//SCAR complex;GO:0043005//neuron projection;GO:0045202//synapse;GO:0048471//perinuclear region of cytoplasm	GO:0005515//protein binding;GO:0031267//small GTPase binding	GO:0000902//cell morphogenesis;GO:0006915//apoptotic process;GO:0007155//cell adhesion;GO:0007411//axon guidance;GO:0030031//cell projection assembly;GO:0030833//regulation of actin filament polymerization;GO:0031175//neuron projection development;GO:0045862//positive regulation of proteolysis;GO:0051388//positive regulation of neurotrophin TRK receptor signaling pathway;GO:0097484//dendrite exte…
ENSMUSG00000030237	16	14	18	26	82	22	0.345	0.337	0.694	0.897	3.25	0.634	0.458667	1.59367	-1.7968319356456	0.0336431	1	Slco1a4	Organismal Systems	Digestive system	K03460	--	solute carrier organic anion transporter family, member 1a4 [Source:MGI Symbol;Acc:MGI:1351896]	ko04976//Bile secretion	GO:0005886//plasma membrane;GO:0009925//basal plasma membrane;GO:0016020//membrane	GO:0005515//protein binding;GO:0008514//organic anion transmembrane transporter activity;GO:0015125//bile acid transmembrane transporter activity;GO:0015347//sodium-independent organic anion transmembrane transporter activity;GO:0022857//transmembrane transporter activity	GO:0006811//ion transport;GO:0006820//anion transport;GO:0015721//bile acid and bile salt transport;GO:0043252//sodium-independent organic anion transport;GO:0055085//transmembrane transport
ENSMUSG00000064023	144	343	116	92	85	134	11.61	27.871	8.664	7.427	5.588	10.901	16.0483	7.972	1.00940986170985	0.0344431	1	Klk8	-	-	-	--	kallikrein related-peptidase 8 [Source:MGI Symbol;Acc:MGI:1343327]	-	GO:0005576//extracellular region;GO:0005615//extracellular space;GO:0005737//cytoplasm;GO:0030141//secretory granule;GO:0097180//serine protease inhibitor complex	GO:0004252//serine-type endopeptidase activity;GO:0008233//peptidase activity;GO:0008236//serine-type peptidase activity;GO:0016787//hydrolase activity	GO:0006508//proteolysis;GO:0007613//memory;GO:0009611//response to wounding;GO:0043616//keratinocyte proliferation;GO:0048812//neuron projection morphogenesis;GO:0050807//regulation of synapse organization;GO:0050808//synapse organization
ENSMUSG00000096461	3	17	1	0	0	1	0.64	3.924	0.219	0	0	0.234	1.59433	0.078	4.3533353564029	0.0345226	1	Igkv14-130	-	-	-	--	immunoglobulin kappa variable 14-130 [Source:MGI Symbol;Acc:MGI:3645770]	-	GO:0005615//extracellular space	-	GO:0006955//immune response
ENSMUSG00000031382	12	19	8	10	116	17	0.625	1.131	0.428	0.624	6.128	1.025	0.728	2.59233	-1.83224088252684	0.0349065	1	Asb11	-	-	-	--	ankyrin repeat and SOCS box-containing 11 [Source:MGI Symbol;Acc:MGI:1916104]	-	GO:0005783//endoplasmic reticulum	GO:0003674//molecular_function;GO:0005515//protein binding	GO:0016567//protein ubiquitination;GO:0035556//intracellular signal transduction;GO:0045732//positive regulation of protein catabolic process
ENSMUSG00000073125	17	65	40	83	47	162	0.832	3.385	1.958	4.554	2.187	8.568	2.05833	5.103	-1.3098690057463	0.0349583	1	Xlr3b	-	-	-	--	X-linked lymphocyte-regulated 3B [Source:MGI Symbol;Acc:MGI:109505]	-	GO:0000795//synaptonemal complex	GO:0003674//molecular_function	GO:0007286//spermatid development;GO:0051321//meiotic cell cycle;GO:0051965//positive regulation of synapse assembly;GO:0061003//positive regulation of dendritic spine morphogenesis
ENSMUSG00000037944	135	826	183	49	31	172	5.14	34.023	7.146	2.116	1.147	7.177	15.4363	3.48	2.14917089180585	0.0350473	1	Ccr7	Environmental Information Processing;Organismal Systems;Environmental Information Processing	Signaling molecules and interaction;Immune system;Signaling molecules and interaction	K04182;K04182;K04182	--	C-C motif chemokine receptor 7 [Source:MGI Symbol;Acc:MGI:103011]	ko04060//Cytokine-cytokine receptor interaction;ko04062//Chemokine signaling pathway;ko04061//Viral protein interaction with cytokine and cytokine receptor	GO:0005739//mitochondrion;GO:0005886//plasma membrane;GO:0009897//external side of plasma membrane;GO:0009986//cell surface;GO:0016020//membrane	GO:0004930//G protein-coupled receptor activity;GO:0004950//chemokine receptor activity;GO:0005515//protein binding;GO:0016493//C-C chemokine receptor activity;GO:0035757//chemokine (C-C motif) ligand 19 binding;GO:0035758//chemokine (C-C motif) ligand 21 binding;GO:0038117//C-C motif chemokine 19 receptor activity;GO:0038121//C-C motif chemokine 21 receptor activity	GO:0001768//establishment of T cell polarity;GO:0002408//myeloid dendritic cell chemotaxis;GO:0002518//lymphocyte chemotaxis across high endothelial venule;GO:0002606//positive regulation of dendritic cell antigen processing and presentation;GO:0002649//regulation of tolerance induction to self antigen;GO:0002885//positive regulation of hypersensitivity;GO:0002922//positive regulation of humoral …
ENSMUSG00000029273	5	42	7	13	161	37	0.156	1.414	0.223	0.459	4.871	1.262	0.597667	2.19733	-1.87834075431484	0.0351518	1	Sult1d1	-	-	-	--	sulfotransferase family 1D, member 1 [Source:MGI Symbol;Acc:MGI:1926341]	-	GO:0005737//cytoplasm	GO:0004062//aryl sulfotransferase activity;GO:0008146//sulfotransferase activity;GO:0016740//transferase activity	GO:0000103//sulfate assimilation;GO:0006584//catecholamine metabolic process;GO:0006629//lipid metabolic process;GO:0051923//sulfation
ENSMUSG00000031016	222	213	171	314	152	761	4.89	5.076	3.863	7.844	3.255	18.37	4.60967	9.823	-1.09150126855762	0.0352293	1	Wee1	Human Diseases;Cellular Processes	Infectious disease: viral;Cell growth and death	K06632;K06632	--	WEE 1 homolog 1 (S. pombe) [Source:MGI Symbol;Acc:MGI:103075]	ko05170//Human immunodeficiency virus 1 infection;ko04110//Cell cycle	GO:0005634//nucleus;GO:0005654//nucleoplasm;GO:0005730//nucleolus;GO:0005737//cytoplasm	GO:0000166//nucleotide binding;GO:0000287//magnesium ion binding;GO:0004672//protein kinase activity;GO:0004713//protein tyrosine kinase activity;GO:0004715//non-membrane spanning protein tyrosine kinase activity;GO:0005515//protein binding;GO:0005524//ATP binding;GO:0016301//kinase activity;GO:0016740//transferase activity;GO:0046872//metal ion binding	GO:0000226//microtubule cytoskeleton organization;GO:0000278//mitotic cell cycle;GO:0006468//protein phosphorylation;GO:0007049//cell cycle;GO:0010972//negative regulation of G2/M transition of mitotic cell cycle;GO:0016310//phosphorylation;GO:0030010//establishment of cell polarity;GO:0048812//neuron projection morphogenesis;GO:0051301//cell division
ENSMUSG00000015476	46	216	54	62	27	38	1.786	9.071	2.15	2.73	1.019	1.617	4.33567	1.78867	1.27736929026086	0.0365433	1	Prrt1	-	-	-	--	proline-rich transmembrane protein 1 [Source:MGI Symbol;Acc:MGI:1932118]	-	GO:0005886//plasma membrane;GO:0016020//membrane;GO:0030672//synaptic vesicle membrane;GO:0045202//synapse;GO:0045211//postsynaptic membrane;GO:0098839//postsynaptic density membrane;GO:0098978//glutamatergic synapse	GO:0030545//signaling receptor regulator activity;GO:0042802//identical protein binding	GO:0006468//protein phosphorylation;GO:0007611//learning or memory;GO:0008104//protein localization;GO:0034394//protein localization to cell surface;GO:0050808//synapse organization;GO:0060291//long-term synaptic potentiation;GO:0060292//long-term synaptic depression;GO:2000311//regulation of AMPA receptor activity
ENSMUSG00000029075	27	200	40	18	7	56	1.974	15.82	3	1.493	0.498	4.487	6.93133	2.15933	1.68254693305469	0.0376195	1	Tnfrsf4	Environmental Information Processing	Signaling molecules and interaction	K05142	--	tumor necrosis factor receptor superfamily, member 4 [Source:MGI Symbol;Acc:MGI:104512]	ko04060//Cytokine-cytokine receptor interaction	GO:0009986//cell surface;GO:0016020//membrane	GO:0005031//tumor necrosis factor-activated receptor activity;GO:0005515//protein binding	GO:0006954//inflammatory response;GO:0033209//tumor necrosis factor-mediated signaling pathway;GO:0042098//T cell proliferation
ENSMUSG00000030336	99	627	136	160	35	137	4.783	35.183	6.893	8.849	1.746	7.498	15.6197	6.031	1.37289452549465	0.037766	1	Cd27	Environmental Information Processing	Signaling molecules and interaction	K05144	--	CD27 antigen [Source:MGI Symbol;Acc:MGI:88326]	ko04060//Cytokine-cytokine receptor interaction	GO:0009897//external side of plasma membrane;GO:0009986//cell surface;GO:0016020//membrane	GO:0004888//transmembrane signaling receptor activity;GO:0005515//protein binding;GO:0043027//cysteine-type endopeptidase inhibitor activity involved in apoptotic process	GO:0002639//positive regulation of immunoglobulin production;GO:0006915//apoptotic process;GO:0032729//positive regulation of interferon-gamma production;GO:0042100//B cell proliferation;GO:0043066//negative regulation of apoptotic process;GO:0045579//positive regulation of B cell differentiation;GO:0045582//positive regulation of T cell differentiation;GO:0046330//positive regulation of JNK casc…
ENSMUSG00000046008	0	2	4	10	10	15	0	0.135	0.246	0.574	0.617	0.833	0.127	0.674667	-2.40934638720099	0.0378774	1	Pnlip	Metabolism;Organismal Systems;Metabolism;Organismal Systems;Organismal Systems	Global and overview maps;Digestive system;Lipid metabolism;Digestive system;Digestive system	K14073;K14073;K14073;K14073;K14073	--	pancreatic lipase [Source:MGI Symbol;Acc:MGI:97722]	ko01100//Metabolic pathways;ko04972//Pancreatic secretion;ko00561//Glycerolipid metabolism;ko04975//Fat digestion and absorption;ko04977//Vitamin digestion and absorption	GO:0005576//extracellular region;GO:0005615//extracellular space	GO:0004806//triglyceride lipase activity;GO:0005515//protein binding;GO:0016298//lipase activity;GO:0016787//hydrolase activity;GO:0046872//metal ion binding;GO:0047376//all-trans-retinyl-palmitate hydrolase, all-trans-retinol forming activity;GO:0052689//carboxylic ester hydrolase activity	GO:0006629//lipid metabolic process;GO:0009791//post-embryonic development;GO:0016042//lipid catabolic process;GO:0030299//intestinal cholesterol absorption;GO:0042572//retinol metabolic process
ENSMUSG00000050592	167	865	142	206	86	200	3.131	17.741	2.744	4.378	1.606	4.115	7.872	3.36633	1.22555218169884	0.0381747	1	Fam78a	-	-	-	--	family with sequence similarity 78, member A [Source:MGI Symbol;Acc:MGI:2443569]	-	GO:0005575//cellular_component	GO:0003674//molecular_function	GO:0008150//biological_process
ENSMUSG00000041782	20	178	29	18	13	41	0.503	4.845	0.748	0.514	0.318	1.131	2.032	0.654333	1.63480273002715	0.0388662	1	Lad1	-	-	-	--	ladinin [Source:MGI Symbol;Acc:MGI:109343]	-	GO:0005576//extracellular region;GO:0005604//basement membrane;GO:0015629//actin cytoskeleton	GO:0005198//structural molecule activity	-
ENSMUSG00000076512	16	3	0	0	0	0	3.196	0.648	0	0	0	0	1.28133	0.001	10.3234301200526	0.0390782	1	Igkv9-123	-	-	-	--	immunoglobulin kappa variable 9-123 [Source:MGI Symbol;Acc:MGI:3643848]	-	GO:0005615//extracellular space	-	GO:0006955//immune response
ENSMUSG00000038319	11	141	12	10	22	12	0.214	2.871	0.244	0.217	0.504	0.31	1.10967	0.343667	1.69104453777216	0.0396916	1	Kcnh2	-	-	-	--	potassium voltage-gated channel, subfamily H (eag-related), member 2 [Source:MGI Symbol;Acc:MGI:1341722]	-	GO:0005886//plasma membrane;GO:0008076//voltage-gated potassium channel complex;GO:0009986//cell surface;GO:0016020//membrane;GO:0034702//ion channel complex;GO:0048471//perinuclear region of cytoplasm;GO:1902937//inward rectifier potassium channel complex	GO:0000976//transcription cis-regulatory region binding;GO:0005216//ion channel activity;GO:0005242//inward rectifier potassium channel activity;GO:0005249//voltage-gated potassium channel activity;GO:0005251//delayed rectifier potassium channel activity;GO:0005267//potassium channel activity;GO:0031625//ubiquitin protein ligase binding;GO:0042802//identical protein binding;GO:0042803//protein ho…	GO:0006811//ion transport;GO:0006813//potassium ion transport;GO:0034220//ion transmembrane transport;GO:0042391//regulation of membrane potential;GO:0045893//positive regulation of transcription, DNA-templated;GO:0055075//potassium ion homeostasis;GO:0055085//transmembrane transport;GO:0060048//cardiac muscle contraction;GO:0060306//regulation of membrane repolarization;GO:0060307//regulation of…
ENSMUSG00000055730	2	20	4	1	140	10	0.081	0.831	0.167	0.046	5.229	0.421	0.359667	1.89867	-2.40025428147838	0.0407504	1	Ces2a	Metabolism	Xenobiotics biodegradation and metabolism	K03927	--	carboxylesterase 2A [Source:MGI Symbol;Acc:MGI:2142491]	ko00983//Drug metabolism - other enzymes	GO:0005783//endoplasmic reticulum;GO:0043231//intracellular membrane-bounded organelle	GO:0016787//hydrolase activity;GO:0047376//all-trans-retinyl-palmitate hydrolase, all-trans-retinol forming activity;GO:0050253//retinyl-palmitate esterase activity;GO:0052689//carboxylic ester hydrolase activity;GO:0102209//trans-permethrin hydrolase activity	GO:0006486//protein glycosylation;GO:0006693//prostaglandin metabolic process;GO:0042572//retinol metabolic process
ENSMUSG00000032854	9	4	4	0	0	1	0.181	0.087	0.083	0	0	0.022	0.117	0.00733333	3.99589560166726	0.0408345	1	Ugt8a	Metabolism;Metabolism;Metabolism	Global and overview maps;Lipid metabolism;Lipid metabolism	K04628;K04628;K04628	--	UDP galactosyltransferase 8A [Source:MGI Symbol;Acc:MGI:109522]	ko01100//Metabolic pathways;ko00600//Sphingolipid metabolism;ko00565//Ether lipid metabolism	GO:0005783//endoplasmic reticulum;GO:0016020//membrane	GO:0003851//2-hydroxyacylsphingosine 1-beta-galactosyltransferase activity;GO:0008120//ceramide glucosyltransferase activity;GO:0008194//UDP-glycosyltransferase activity;GO:0008489//UDP-galactose:glucosylceramide beta-1,4-galactosyltransferase activity;GO:0016740//transferase activity;GO:0016757//glycosyltransferase activity;GO:0047263//N-acylsphingosine galactosyltransferase activity	GO:0002175//protein localization to paranode region of axon;GO:0006629//lipid metabolic process;GO:0006665//sphingolipid metabolic process;GO:0006682//galactosylceramide biosynthetic process;GO:0007010//cytoskeleton organization;GO:0009247//glycolipid biosynthetic process;GO:0030913//paranodal junction assembly;GO:0035902//response to immobilization stress;GO:0042552//myelination;GO:0048812//neur…
ENSMUSG00000029597	2	9	1	1	77	4	0.125	0.611	0.064	0.071	4.681	0.274	0.266667	1.67533	-2.65133876610593	0.0408666	1	Sds	Metabolism;Metabolism;Metabolism;Metabolism;Metabolism;Metabolism	Global and overview maps;Global and overview maps;Global and overview maps;Amino acid metabolism;Amino acid metabolism;Amino acid metabolism	K17989;K17989;K17989;K17989;K17989;K17989	--	serine dehydratase [Source:MGI Symbol;Acc:MGI:98270]	ko01100//Metabolic pathways;ko01200//Carbon metabolism;ko01230//Biosynthesis of amino acids;ko00270//Cysteine and methionine metabolism;ko00260//Glycine, serine and threonine metabolism;ko00290//Valine, leucine and isoleucine biosynthesis	GO:0005737//cytoplasm;GO:0005739//mitochondrion;GO:0005829//cytosol	GO:0003941//L-serine ammonia-lyase activity;GO:0004794//L-threonine ammonia-lyase activity;GO:0016829//lyase activity;GO:0030170//pyridoxal phosphate binding;GO:0042803//protein homodimerization activity	GO:0006094//gluconeogenesis;GO:0006520//cellular amino acid metabolic process;GO:0006565//L-serine catabolic process;GO:0006567//threonine catabolic process;GO:0006629//lipid metabolic process;GO:0009097//isoleucine biosynthetic process;GO:0042866//pyruvate biosynthetic process;GO:0065003//protein-containing complex assembly
ENSMUSG00000061815	37	33	10	4	14	7	1.23	1.226	0.335	0.148	0.49	0.251	0.930333	0.296333	1.6505268002363	0.0421204	1	Rufy4	-	-	-	--	RUN and FYVE domain containing 4 [Source:MGI Symbol;Acc:MGI:3588214]	-	GO:0005776//autophagosome;GO:0031410//cytoplasmic vesicle	GO:0032266//phosphatidylinositol-3-phosphate binding;GO:0046872//metal ion binding	GO:0000045//autophagosome assembly;GO:0006914//autophagy;GO:0016239//positive regulation of macroautophagy;GO:0071353//cellular response to interleukin-4
ENSMUSG00000001444	19	46	14	9	7	11	0.575	1.506	0.435	0.309	0.206	0.365	0.838667	0.293333	1.51555649335463	0.0429816	1	Tbx21	Organismal Systems;Organismal Systems;Human Diseases	Immune system;Immune system;Immune disease	K10166;K10166;K10166	T-box	T-box 21 [Source:MGI Symbol;Acc:MGI:1888984]	ko04659//Th17 cell differentiation;ko04658//Th1 and Th2 cell differentiation;ko05321//Inflammatory bowel disease	GO:0005634//nucleus;GO:0043025//neuronal cell body	GO:0000976//transcription cis-regulatory region binding;GO:0000978//RNA polymerase II cis-regulatory region sequence-specific DNA binding;GO:0000981//DNA-binding transcription factor activity, RNA polymerase II-specific;GO:0001227//DNA-binding transcription repressor activity, RNA polymerase II-specific;GO:0001228//DNA-binding transcription activator activity, RNA polymerase II-specific;GO:000367…	GO:0000122//negative regulation of transcription by RNA polymerase II;GO:0001708//cell fate specification;GO:0002296//T-helper 1 cell lineage commitment;GO:0006355//regulation of transcription, DNA-templated;GO:0006357//regulation of transcription by RNA polymerase II;GO:0009615//response to virus;GO:0010628//positive regulation of gene expression;GO:0030217//T cell differentiation;GO:0032703//ne…
ENSMUSG00000033826	29	178	36	35	12	40	0.14	2.771	0.195	0.205	0.06	0.417	1.03533	0.227333	2.18721418536313	0.0436018	1	Dnah8	Human Diseases;Human Diseases;Human Diseases	Neurodegenerative disease;Neurodegenerative disease;Neurodegenerative disease	K10408;K10408;K10408	--	dynein, axonemal, heavy chain 8 [Source:MGI Symbol;Acc:MGI:107714]	ko05022//Pathways of neurodegeneration - multiple diseases;ko05014//Amyotrophic lateral sclerosis;ko05016//Huntington disease	GO:0005737//cytoplasm;GO:0005856//cytoskeleton;GO:0005874//microtubule;GO:0005929//cilium;GO:0005930//axoneme;GO:0030286//dynein complex;GO:0031514//motile cilium;GO:0036126//sperm flagellum;GO:0036157//outer dynein arm;GO:0042995//cell projection	GO:0000166//nucleotide binding;GO:0003777//microtubule motor activity;GO:0005524//ATP binding;GO:0008569//minus-end-directed microtubule motor activity;GO:0016887//ATP hydrolysis activity;GO:0045505//dynein intermediate chain binding;GO:0051959//dynein light intermediate chain binding	GO:0003341//cilium movement;GO:0007018//microtubule-based movement;GO:0036158//outer dynein arm assembly;GO:0060294//cilium movement involved in cell motility
ENSMUSG00000100679	25	0	0	0	0	0	1.109	0	0	0	0	0	0.369667	0.001	8.53008114944056	0.04418	1	Gm28778	-	-	-	--	predicted gene 28778 [Source:MGI Symbol;Acc:MGI:5579484]	-	GO:0005739//mitochondrion;GO:0005789//endoplasmic reticulum membrane;GO:0016020//membrane	GO:0016740//transferase activity;GO:0016746//acyltransferase activity;GO:0016747//acyltransferase activity, transferring groups other than amino-acyl groups;GO:0046872//metal ion binding;GO:0061711//N(6)-L-threonylcarbamoyladenine synthase activity	GO:0002949//tRNA threonylcarbamoyladenosine modification;GO:0008033//tRNA processing;GO:0044255//cellular lipid metabolic process;GO:2000303//regulation of ceramide biosynthetic process
ENSMUSG00000015966	14	128	27	21	19	18	0.491	4.938	1.038	0.87	0.675	0.703	2.15567	0.749333	1.52445457482695	0.0455076	1	Il17rb	Environmental Information Processing;Organismal Systems	Signaling molecules and interaction;Immune system	K05165;K05165	--	interleukin 17 receptor B [Source:MGI Symbol;Acc:MGI:1355292]	ko04060//Cytokine-cytokine receptor interaction;ko04657//IL-17 signaling pathway	GO:0005576//extracellular region;GO:0005737//cytoplasm;GO:0005886//plasma membrane;GO:0009986//cell surface;GO:0016020//membrane;GO:0043231//intracellular membrane-bounded organelle	GO:0004896//cytokine receptor activity;GO:0005515//protein binding;GO:0030368//interleukin-17 receptor activity	GO:0019221//cytokine-mediated signaling pathway;GO:0032736//positive regulation of interleukin-13 production;GO:0032754//positive regulation of interleukin-5 production;GO:0050729//positive regulation of inflammatory response
ENSMUSG00000020159	3	22	6	1	0	3	0.069	0.546	0.141	0.026	0	0.075	0.252	0.0336667	2.90403094146928	0.0456056	1	Gabrp	Environmental Information Processing;Organismal Systems;Human Diseases;Organismal Systems;Human Diseases	Signaling molecules and interaction;Nervous system;Substance dependence;Nervous system;Substance dependence	K05189;K05189;K05189;K05189;K05189	--	gamma-aminobutyric acid type A receptor subunit pi [Source:MGI Symbol;Acc:MGI:2387597]	ko04080//Neuroactive ligand-receptor interaction;ko04723//Retrograde endocannabinoid signaling;ko05032//Morphine addiction;ko04727//GABAergic synapse;ko05033//Nicotine addiction	GO:0005886//plasma membrane;GO:0016020//membrane;GO:0034707//chloride channel complex;GO:0043005//neuron projection;GO:0045202//synapse;GO:0045211//postsynaptic membrane;GO:1902711//GABA-A receptor complex	GO:0004888//transmembrane signaling receptor activity;GO:0004890//GABA-A receptor activity;GO:0005216//ion channel activity;GO:0005230//extracellular ligand-gated ion channel activity;GO:0005254//chloride channel activity;GO:0030594//neurotransmitter receptor activity	GO:0006811//ion transport;GO:0006821//chloride transport;GO:0034220//ion transmembrane transport;GO:1902476//chloride transmembrane transport
ENSMUSG00000089675	3	3	7	0	0	0	0.107	0.126	0.241	0	0	0	0.158	0.001	7.3037807481771	0.0461524	1	Ugt1a8	Metabolism;Human Diseases;Organismal Systems;Metabolism;Metabolism;Metabolism;Human Diseases;Metabolism;Metabolism;Metabolism;Metabolism;Metabolism	Global and overview maps;Cancer: overview;Digestive system;Metabolism of cofactors and vitamins;Lipid metabolism;Xenobiotics biodegradation and metabolism;Cancer: overview;Xenobiotics biodegradation and metabolism;Xenobiotics biodegradation and metabolism;Metabolism of cofactors and vitamins;Carbohydrate metabolism;Carbohydrate metabolism	K00699;K00699;K00699;K00699;K00699;K00699;K00699;K00699;K00699;K00699;K00699;K00699	--	UDP glucuronosyltransferase 1 family, polypeptide A8 [Source:MGI Symbol;Acc:MGI:3576090]	ko01100//Metabolic pathways;ko05207//Chemical carcinogenesis - receptor activation;ko04976//Bile secretion;ko00830//Retinol metabolism;ko00140//Steroid hormone biosynthesis;ko00983//Drug metabolism - other enzymes;ko05204//Chemical carcinogenesis - DNA adducts;ko00980//Metabolism of xenobiotics by cytochrome P450;ko00982//Drug metabolism - cytochrome P450;ko00860//Porphyrin metabolism;ko00040//Pe…	GO:0005783//endoplasmic reticulum;GO:0005789//endoplasmic reticulum membrane;GO:0016020//membrane	GO:0004857//enzyme inhibitor activity;GO:0005080//protein kinase C binding;GO:0005496//steroid binding;GO:0005504//fatty acid binding;GO:0008194//UDP-glycosyltransferase activity;GO:0015020//glucuronosyltransferase activity;GO:0016740//transferase activity;GO:0016757//glycosyltransferase activity;GO:0019899//enzyme binding;GO:0042803//protein homodimerization activity;GO:0046982//protein heterodi…	GO:0001889//liver development;GO:0046226//coumarin catabolic process;GO:0052695//cellular glucuronidation
ENSMUSG00000062007	63	132	20	18	30	38	2.601	5.896	0.847	0.843	1.204	1.719	3.11467	1.25533	1.31100727426579	0.0462255	1	Hsh2d	-	-	-	--	hematopoietic SH2 domain containing [Source:MGI Symbol;Acc:MGI:2676364]	-	GO:0005737//cytoplasm;GO:0005739//mitochondrion;GO:0005829//cytosol	GO:0030674//protein-macromolecule adaptor activity	GO:0002903//negative regulation of B cell apoptotic process;GO:0007165//signal transduction;GO:0042110//T cell activation;GO:0051902//negative regulation of mitochondrial depolarization
ENSMUSG00000024049	105	86	53	81	363	90	1.4	1.312	0.773	1.246	4.921	1.361	1.16167	2.50933	-1.11110797197275	0.0472805	1	Myom1	-	-	-	--	myomesin 1 [Source:MGI Symbol;Acc:MGI:1341430]	-	GO:0005737//cytoplasm;GO:0005856//cytoskeleton;GO:0030017//sarcomere;GO:0031430//M band;GO:0032982//myosin filament	GO:0005200//structural constituent of cytoskeleton;GO:0005515//protein binding;GO:0019900//kinase binding;GO:0042802//identical protein binding;GO:0042803//protein homodimerization activity	GO:0002074//extraocular skeletal muscle development;GO:0006936//muscle contraction;GO:0007010//cytoskeleton organization;GO:0010628//positive regulation of gene expression;GO:0010737//protein kinase A signaling;GO:0050714//positive regulation of protein secretion
ENSMUSG00000004552	42	114	44	36	27	32	1.488	4.369	1.599	1.446	0.93	1.242	2.48533	1.206	1.04320945203304	0.0474261	1	Ctse	Cellular Processes	Transport and catabolism	K01382	--	cathepsin E [Source:MGI Symbol;Acc:MGI:107361]	ko04142//Lysosome	GO:0005768//endosome;GO:0043231//intracellular membrane-bounded organelle	GO:0004190//aspartic-type endopeptidase activity;GO:0008233//peptidase activity;GO:0016787//hydrolase activity;GO:0042802//identical protein binding	GO:0006508//proteolysis;GO:0016540//protein autoprocessing;GO:0019886//antigen processing and presentation of exogenous peptide antigen via MHC class II
ENSMUSG00000052562	0	4	3	1	50	3	0	0.145	0.089	0.045	1.626	0.107	0.078	0.592667	-2.92567488924637	0.0480856	1	Slc22a30	-	-	-	--	solute carrier family 22, member 30 [Source:MGI Symbol;Acc:MGI:2442750]	-	GO:0016020//membrane;GO:0016323//basolateral plasma membrane;GO:0098590//plasma membrane region	GO:0008514//organic anion transmembrane transporter activity;GO:0015347//sodium-independent organic anion transmembrane transporter activity;GO:0015636//short-chain fatty acid transmembrane transporter activity;GO:0022857//transmembrane transporter activity	GO:0015711//organic anion transport;GO:0015912//short-chain fatty acid transport;GO:0055085//transmembrane transport
ENSMUSG00000060470	10	80	26	12	6	19	0.309	2.696	0.823	0.42	0.18	0.643	1.276	0.414333	1.62276453343354	0.0481406	1	Adgrg3	-	-	-	--	adhesion G protein-coupled receptor G3 [Source:MGI Symbol;Acc:MGI:1859670]	-	GO:0005886//plasma membrane;GO:0016020//membrane	GO:0004888//transmembrane signaling receptor activity;GO:0004930//G protein-coupled receptor activity	GO:0007165//signal transduction;GO:0007166//cell surface receptor signaling pathway;GO:0007186//G protein-coupled receptor signaling pathway;GO:0007189//adenylate cyclase-activating G protein-coupled receptor signaling pathway;GO:0030183//B cell differentiation;GO:0030334//regulation of cell migration;GO:0032792//negative regulation of CREB transcription factor activity;GO:1901223//negative regul…
ENSMUSG00000047343	0	0	1	0	30	0	0	0	0.071	0	2.022	0	0.0236667	0.674	-4.83182016239833	0.0483371	1	Mettl21c	-	-	-	--	methyltransferase 21C, AARS1 lysine [Source:MGI Symbol;Acc:MGI:3611450]	-	GO:0005634//nucleus;GO:0005737//cytoplasm;GO:0005829//cytosol;GO:0032991//protein-containing complex	GO:0008168//methyltransferase activity;GO:0016279//protein-lysine N-methyltransferase activity;GO:0016740//transferase activity;GO:0031072//heat shock protein binding;GO:0140096//catalytic activity, acting on a protein	GO:0006479//protein methylation;GO:0007519//skeletal muscle tissue development;GO:0008628//hormone-mediated apoptotic signaling pathway;GO:0010880//regulation of release of sequestered calcium ion into cytosol by sarcoplasmic reticulum;GO:0032259//methylation;GO:0071549//cellular response to dexamethasone stimulus
ENSMUSG00000076578	0	0	0	24	0	0	0	0	0	5.466	0	0	0.001	1.822	-10.8313072438021	0.0485429	1	Igkv6-29	-	-	-	--	immunoglobulin kappa chain variable 6-29 [Source:MGI Symbol;Acc:MGI:4439616]	-	GO:0005615//extracellular space	-	GO:0006955//immune response
ENSMUSG00000071540	10	2	3	9	71	1	0.136	0.029	0.042	0.139	0.937	0.015	0.069	0.363667	-2.39794842882428	0.0491045	1	3425401B19Rik	-	-	-	--	RIKEN cDNA 3425401B19 gene [Source:MGI Symbol;Acc:MGI:3588196]	-	GO:0005737//cytoplasm;GO:0030018//Z disc	GO:0003674//molecular_function	GO:0070886//positive regulation of calcineurin-NFAT signaling cascade
ENSMUSG00000041523	0	1	0	0	23	1	0	0.075	0	0	1.555	0.076	0.025	0.543667	-4.442722376216	0.0495483	1	Upk2	-	-	-	--	uroplakin 2 [Source:MGI Symbol;Acc:MGI:98913]	-	GO:0016020//membrane	-	GO:0030855//epithelial cell differentiation
ENSMUSG00000020401	4	25	2	0	0	3	0.138	0.932	0.071	0	0	0.113	0.380333	0.0376667	3.33590411387349	0.0495611	1	Garin3	-	-	-	--	golgi associated RAB2 interactor 3 [Source:MGI Symbol;Acc:MGI:3650836]	-	GO:0005634//nucleus;GO:0005794//Golgi apparatus;GO:0015030//Cajal body	GO:0003674//molecular_function;GO:0005515//protein binding	GO:0008150//biological_process
ENSMUSG00000039891	74	44	43	61	347	27	1.26	0.811	0.751	1.178	5.745	0.504	0.940667	2.47567	-1.39606159037511	0.0496186	1	Txlnb	-	-	-	--	taxilin beta [Source:MGI Symbol;Acc:MGI:2671945]	-	GO:0005737//cytoplasm	GO:0003674//molecular_function;GO:0019905//syntaxin binding	GO:0008150//biological_process
ENSMUSG00000021298	105	325	72	95	49	93	3.191	10.686	2.244	3.274	1.448	3.097	5.37367	2.60633	1.04388522530953	0.0499799	1	Gpr132	-	-	-	--	G protein-coupled receptor 132 [Source:MGI Symbol;Acc:MGI:1890220]	-	GO:0005886//plasma membrane;GO:0016020//membrane	GO:0004930//G protein-coupled receptor activity	GO:0000082//G1/S transition of mitotic cell cycle;GO:0007165//signal transduction;GO:0007186//G protein-coupled receptor signaling pathway;GO:0010972//negative regulation of G2/M transition of mitotic cell cycle
ENSMUSG00000031138	6	27	5	1	171	14	0.165	0.805	0.141	0.031	4.579	0.423	0.370333	1.67767	-2.17955978110781	0.0499997	1	F9	Organismal Systems	Immune system	K01321	--	coagulation factor IX [Source:MGI Symbol;Acc:MGI:88384]	ko04610//Complement and coagulation cascades	GO:0005576//extracellular region;GO:0005615//extracellular space	GO:0004175//endopeptidase activity;GO:0004252//serine-type endopeptidase activity;GO:0005509//calcium ion binding;GO:0008233//peptidase activity;GO:0008236//serine-type peptidase activity;GO:0016787//hydrolase activity;GO:0046872//metal ion binding	GO:0006508//proteolysis;GO:0007596//blood coagulation;GO:0007599//hemostasis;GO:0031638//zymogen activation;GO:0050878//regulation of body fluid levels
